# Supplementary material for: A high-throughput screen of real-time ATP levels in individual cells reveals mechanisms of energy failure
Source: PLoS Biol. 2018 Aug 27;16(8):e2004624. doi: 10.1371/journal.pbio.2004624 (PMC6110572; doi:10.1371/journal.pbio.2004624)
Supplement: S1 Table — FRET, fluorescence resonance energy transfer. (XLSX) [file pbio.2004624.s009.xlsx]

## Sheet: ATP_Respiratory
Gene, transcript (if multiple transcripts targeted by this library), and fold enrichment in the high FRET fraction (phenotype) for the ATP sensor in the respiratory condition. Phenotype is the average of 3 independent repetitions.
Gene	Transcript	average fold-enrichment in high FRET fraction vs. low FRET fraction of the 3 strongest sgRNAs
AAAS	all	1.06399
AASDH	all	-1.16788
ABCA8	ENST00000430352.2	-1.33775
ABCA8	ENST00000586539.1	1.0368
ABCB4	ENST00000359206.3	1.11674
ABCB4	ENST00000545634.1	1.13762
ABCB4	all	-1.41037
ABCC12	all	-1.09597
ABCD3	all	-1.10998
ABCF1	all	1.09915
ABCF2	all	1.52942
ABHD10	all	1.04796
ABHD11	all	1.06088
ABHD6	all	-2.54197
ABHD8	all	1.1694
ABR	all	1.08202
ACAD9	all	-1.5839
ACAP1	all	-1.11346
ACBD3	all	1.35142
ACBD5	all	1.11538
ACBD6	all	1.00294
ACER3	all	-1.17226
ACOT1	all	-1.00439
ACOT11	all	1.15801
ACOT12	all	-1.14758
ACOT9	all	-1.08184
ACOX2	all	-1.30093
ACOX3	ENST00000356406.5	1.10605
ACOX3	ENST00000503233.1	-1.17897
ACOXL	all	1.02506
ACSBG2	all	1.13225
ACSF2	all	1.065
ACSM3	all	-1.18639
ACSM5	all	-1.3288
ACSS3	ENST00000261206.3	-1.58437
ACSS3	ENST00000548058.1	-1.55605
ACTBL2	all	1.26089
ACTC1	all	-1.15306
ACTG2	all	1.40608
ACTL7A	all	-1.01756
ACTL7B	all	1.19382
ACTL8	all	1.50495
ACTN1	all	-1.50327
ACTN2	all	1.07328
ACTN3	all	1.097
ACTN4	all	1.13255
ACTR10	all	-1.21623
ACTR1B	all	-1.10711
ACTRT1	all	1.05875
ACTRT2	all	1.24324
ACTRT3	all	1.40717
ADA2	ENST00000262607.3	1.07574
ADA2	ENST00000399837.2	-1.11137
ADA2	ENST00000399839.1	-1.10068
ADAP2	ENST00000330889.3	1.04132
ADAP2	ENST00000580525.1	1.22332
ADAP2	all	-1.11731
ADARB2	all	1.05844
ADD2	ENST00000264436.4,ENST00000413157.2,ENST00000430656.1	-1.07196
ADD2	ENST00000407644.2	-1.05526
ADD3	ENST00000356080.4,ENST00000277900.8	1.04702
ADD3	ENST00000360162.3	1.01026
ADGRV1	all	1.30053
ADIPOQ	all	-1.07694
ADIPOR1	all	-1.06754
ADIPOR2	all	-1.7347
ADO	all	1.04216
ADSL	all	1.42516
ADTRP	all	1.02279
AFG1L	all	-1.08995
AGK	all	-1.37071
AGMAT	all	-1.07626
AGPAT3	ENST00000291572.8	1.06647
AGPAT3	ENST00000327505.2	-1.05367
AGPAT3	ENST00000398058.1	-1.0464
AGPAT3	ENST00000398061.1	1.16134
AGPAT3	ENST00000398063.2	-1.20266
AGPAT3	ENST00000546158.1	1.03332
AGPAT5	all	-1.15403
AGPS	all	1.32348
AGR2	all	-1.01168
AGTRAP	all	1.28545
AHI1	all	1.17989
AIF1L	all	1.00183
AIM2	all	1.26604
AKAP17A	all	-2.01781
AKR1B15	all	-1.27504
AKR7A2	all	1.23337
ALDH8A1	all	1.05458
ALG1	all	-1.47537
ALG10B	all	-1.09365
ALG11	all	-1.09261
ALG13	all	-1.21423
ALG3	all	-1.10805
ALG5	all	-1.15397
ALG8	all	-1.18016
ALG9	all	-1.05679
ALKBH1	all	-1.10188
ALKBH4	all	1.16301
ALKBH7	all	-1.1236
AMOTL2	all	-1.46449
AMPH	all	-1.08972
ANGPTL4	all	-1.07812
ANGPTL6	all	1.21829
ANK2	all	-1.07262
ANKFY1	all	1.04712
ANKRD13C	all	1.10744
ANKRD26	all	1.35602
ANO10	all	1.03339
ANOS1	all	1.03948
ANP32A	all	-1.01907
ANP32E	all	-1.10162
ANXA10	all	-1.29973
AOX1	all	1.31279
AP1S2	all	1.07523
AP4M1	all	1.0326
AP5M1	all	1.06875
APMAP	all	-1.20216
APOBEC3G	ENST00000407997.3	-1.58629
APOBEC3G	ENST00000452957.2	1.04413
APOBR	all	1.23104
APOL2	ENST00000249066.6	-1.28657
APOL2	ENST00000358502.5	-1.1344
APOL2	all	1.1568
APOL3	all	1.5702
APOL5	all	-1.08531
APOL6	all	-1.39483
APOLD1	all	-1.13944
APOM	all	1.83188
APOO	all	1.66391
APOPT1	all	-1.07262
ARAP3	all	-1.53452
ARF5	all	-1.07056
ARFGAP2	all	-1.03954
ARFGAP3	all	1.00548
ARFGEF3	all	1.1317
ARHGAP1	all	1.14694
ARHGAP10	all	1.01926
ARHGAP17	all	-1.30396
ARHGAP21	all	1.02281
ARHGAP24	all	-1.07732
ARHGAP32	all	-1.05694
ARHGAP39	ENST00000276826.5	-1.42688
ARHGAP39	ENST00000540274.1	1.0784
ARHGAP44	all	1.27913
ARHGAP5	ENST00000345122.3,ENST00000432921.1	-1.55686
ARHGAP5	ENST00000556611.1,ENST00000539826.2	-1.19066
ARHGAP8	ENST00000389774.2,ENST00000356099.6	-1.07835
ARHGAP8	ENST00000517296.3,ENST00000389773.5	-1.15983
ARHGEF1	ENST00000337665.4	1.09477
ARHGEF1	ENST00000354532.3	-2.02608
ARHGEF11	ENST00000361409.2	-1.17999
ARHGEF11	ENST00000368194.3	1.30806
ARHGEF15	ENST00000361926.3	-1.23333
ARHGEF15	ENST00000421050.1	1.21277
ARHGEF16	all	-1.35864
ARHGEF17	all	-1.10419
ARHGEF18	ENST00000319670.9	-1.18314
ARHGEF18	ENST00000359920.6	-2.15846
ARHGEF19	all	1.10434
ARHGEF28	ENST00000426542.2	1.17377
ARHGEF28	ENST00000513042.2	1.07863
ARHGEF3	all	1.09247
ARHGEF37	all	-1.26591
ARHGEF38	all	1.05575
ARHGEF4	ENST00000326016.5,ENST00000392953.3	-1.17957
ARHGEF4	ENST00000355771.3	1.13012
ARHGEF4	ENST00000525839.1	1.03569
ARHGEF5	all	1.22599
ARHGEF9	all	1.02482
ARID4A	all	1.19036
ARID4B	ENST00000264183.3	-1.04279
ARID4B	ENST00000366603.2	-1.10768
ARL11	all	1.23535
ARL14	all	-1.23457
ARL15	all	1.35033
ARL17A	all	-1.11676
ARL5C	ENST00000269586.7	-1.16147
ARL5C	ENST00000444555.1	-1.06687
ARL6	ENST00000335979.2,ENST00000394206.1	1.05076
ARL6	ENST00000463745.1	1.40385
ARL6	all	-1.03775
ARL6IP5	all	1.15741
ARMC1	all	-1.28744
ARMC10	all	1.45411
ARMC4	all	1.09701
ARMS2	all	1.04933
ARPC5L	ENST00000259477.6	-1.05083
ARPC5L	ENST00000353214.2	1.10622
ARRB1	all	1.14158
ARRB2	all	-1.21165
ARV1	all	-1.07083
ARVCF	ENST00000263207.3	-1.16594
ARVCF	ENST00000406259.1	1.02303
AS3MT	all	-1.0312
ASAH2	all	-1.001
ASAP2	all	-1.6065
ASMTL	all	1.40022
ASPHD2	all	-1.2717
ASXL2	all	1.44738
ATAD1	ENST00000308448.7	-1.14651
ATAD1	ENST00000328142.3	-1.23221
ATAD3A	all	1.08748
ATAD3B	all	1.02931
ATCAY	all	-1.04447
ATL2	all	-1.35163
ATP10D	all	-1.20318
ATP13A3	ENST00000256031.4	1.26443
ATP13A3	ENST00000439040.1	-1.07237
ATP1A2	all	-1.0579
ATP2A3	all	1.07493
ATP5F1E	all	-2.15592
ATP5IF1	all	-1.03765
ATP5MD	ENST00000369815.1,ENST00000309579.3,ENST00000337003.4	-2.01128
ATP5MD	ENST00000369825.1,ENST00000369811.1	1.04374
ATP5MGL	all	1.08857
ATP5MPL	ENST00000286953.3,ENST00000557040.1	-17.4787
ATP5MPL	ENST00000554880.1	-1.13207
ATP5S	all	-1.18105
ATP7B	all	-1.15994
ATP8B1	ENST00000283684.4	1.17189
ATP8B1	ENST00000536015.1	-1.07505
ATP8B2	all	-1.0645
ATPAF1	all	-1.53081
ATXN2	all	-1.01982
ATXN7	ENST00000398590.3	1.0571
ATXN7	ENST00000538065.1	-1.05923
AUH	all	-1.14115
AZI2	all	-1.0304
B3GALT1	ENST00000305861.1	1.51972
B3GALT1	ENST00000392690.3	-1.24355
BAALC	all	1.00155
BAIAP3	all	1.05624
BANF1	ENST00000312175.2,ENST00000445560.2	1.27391
BANF1	ENST00000533166.1,ENST00000527348.1	1.35959
BARX2	all	-1.01229
BBS1	all	1.0641
BCAN	all	-1.23197
BCAP29	ENST00000005259.4	1.13139
BCAP29	ENST00000005259.4,ENST00000445771.2	1.42341
BCAP29	ENST00000379119.2	1.08318
BCAP29	ENST00000445771.2,ENST00000379117.2	-1.01455
BCAR3	ENST00000260502.6	-1.04215
BCAR3	ENST00000370243.1	-1.11127
BCAR3	ENST00000370244.1	-1.18798
BCKDHA	all	-1.28162
BCKDHB	all	1.23464
BCLAF3	all	-1.33364
BCO2	all	-1.05999
BDH2	all	-1.27024
BFSP1	all	1.16592
BFSP2	all	-1.2272
BICD2	all	-1.22745
BIN2	all	1.09763
BLID	all	-1.11079
BLOC1S1	all	1.25934
BLOC1S5	all	1.03957
BMS1	all	1.3492
BOLA1	ENST00000369152.5,ENST00000369150.1	1.18291
BOLA1	ENST00000369153.2	1.25755
BOLA3	all	-1.11913
BPIFA1	all	-1.04853
BPIFB1	all	1.55956
BPIFB2	all	-1.1269
BRD8	all	1.01093
BRI3BP	all	-1.46842
BRK1	all	1.03398
BSN	all	1.06251
BTAF1	all	1.55462
BTF3	all	2.96449
BVES	ENST00000314641.5	1.1457
BVES	ENST00000336775.5	-1.15169
BVES	ENST00000446408.2	-1.59959
C10orf113	all	-1.03376
C10orf53	all	1.27541
C12orf10	all	-1.06105
C12orf49	all	1.22951
C12orf65	ENST00000253233.1	-1.02547
C12orf65	ENST00000366329.2	-1.2133
C12orf65	ENST00000429587.2	-1.06498
C14orf119	ENST00000319074.4	1.06145
C14orf119	ENST00000554203.1	1.25692
C15orf38-AP3S2	all	1.00541
C15orf48	all	-1.08218
C15orf61	all	1.00994
C15orf62	all	-1.02517
C16orf58	all	-1.06064
C16orf70	all	-1.29947
C19orf70	all	1.22195
C1GALT1	ENST00000223122.3	1.29464
C1GALT1	ENST00000436587.2	-1.07637
C1orf21	all	-1.09627
C1QBP	all	-2.07493
C20orf197	all	1.12028
C2CD5	all	-1.53782
C3orf52	all	1.18597
C4BPA	all	-1.06065
C5orf63	all	-1.0518
C6	ENST00000263413.3	1.08659
C6	ENST00000337836.5	1.18856
C6orf136	all	-1.47266
C6orf203	all	-1.15473
C8A	all	1.07097
C8B	all	1.08786
C8orf82	all	-1.02086
C9	all	-1.36639
CABP1	all	1.21511
CABS1	all	-1.01668
CACFD1	all	1.01177
CADPS	all	1.01937
CADPS2	ENST00000334010.7,ENST00000313070.7	1.10629
CADPS2	ENST00000412584.2	1.52127
CADPS2	all	1.11256
CALB1	all	-1.08676
CALCOCO1	ENST00000262059.4	1.04331
CALCOCO1	ENST00000550804.1	-1.31195
CALCOCO1	all	1.19067
CALD1	all	1.27549
CALU	all	1.18861
CAP1	ENST00000372792.2,ENST00000372798.1,ENST00000340450.3,ENST00000372805.3	1.11517
CAP1	ENST00000372797.3,ENST00000372802.1	-1.10398
CAP2	all	-1.08422
CAPRIN2	all	-1.15922
CAPZA1	all	1.13258
CAPZA2	all	-1.04627
CAPZA3	all	1.21153
CASQ1	all	-1.21009
CASQ2	all	-1.17489
CAV3	all	-1.06683
CAVIN2	all	1.35825
CBR4	all	-1.34927
CBX2	all	-1.01772
CBX7	all	-1.10947
CCDC136	ENST00000297788.4	-1.03226
CCDC136	ENST00000378685.4	1.16555
CCDC151	all	-1.15089
CCDC183	all	-1.14606
CCDC3	all	-1.23417
CCDC51	all	1.03193
CCDC58	all	1.2008
CCDC88A	all	-1.12434
CCDC90B	all	-1.18922
CCDC92	ENST00000238156.3,ENST00000545037.1	1.11196
CCDC92	ENST00000539761.1,ENST00000539551.1	1.33718
CCDC93	all	-1.38496
CCL3L1	all	-1.10537
CD14	all	-1.79246
CD1B	all	-1.06671
CD300E	all	1.16988
CD302	all	-1.3164
CD320	all	-1.14084
CD3EAP	ENST00000309424.3	1.31209
CD3EAP	ENST00000589804.1	1.78301
CD48	all	1.16158
CDANOS1	ENST00000274695.4	1.13837
CDANOS1	ENST00000378610.1	-1.02133
CDC42EP1	all	1.0738
CDC42EP2	ENST00000279249.2	-1.00231
CDC42EP2	ENST00000533419.1,ENST00000544348.1	1.10422
CDC42EP3	all	-1.05325
CDC42EP4	all	1.0404
CDC42EP5	all	1.49803
CDC42SE1	ENST00000439374.2	1.10255
CDC42SE1	ENST00000540998.1,ENST00000357235.5	1.03064
CDH12	ENST00000382254.1	-1.10979
CDH12	ENST00000504376.2	1.0557
CDH12	all	-1.02484
CDH15	all	-1.13256
CDK5RAP1	all	1.11923
CDS2	all	-1.4459
CDV3	all	1.04365
CDY1	all	1.04543
CDY2A	all	1.12674
CDYL	all	1.05241
CEP170B	all	1.27981
CEP89	all	1.05164
CERCAM	all	-1.15306
CERS4	all	1.28336
CERS5	all	-1.01567
CES2	all	1.09828
CFAP45	all	-1.16183
CFAP451	all	1.07102
CGN	all	-1.30932
CGNL1	all	1.07516
CH25H	all	1.12507
CHCHD1	all	-3.81379
CHCHD10	all	1.04748
CHCHD2	all	-1.05031
CHCHD3	all	-1.23341
CHCHD4	all	-2.71844
CHCHD5	all	1.19127
CHCHD6	all	-1.23697
CHCHD7	all	-1.02419
CHD6	all	1.09485
CHD7	all	-1.17492
CHDH	all	-1.81233
CHGB	all	1.00751
CHIC1	all	1.18412
CHMP1A	all	-1.07959
CHMP1B	all	-1.00312
CHMP2B	all	1.28278
CHPF2	all	-1.18031
CHPT1	all	-1.151
CHRD	all	-1.04555
CHRDL2	all	1.02663
CHTF18	all	1.08705
CISD1	all	-1.24427
CISD2	all	1.36787
CISD3	all	1.3205
CLCA1	ENST00000234701.3	-1.07464
CLCA1	ENST00000394711.1	-1.05618
CLCN5	ENST00000307367.2	1.0699
CLCN5	ENST00000376108.3	1.18276
CLDN8	all	-1.28987
CLEC2L	all	-1.20549
CLIC1	ENST00000375780.2	-1.04551
CLIC1	ENST00000375784.3,ENST00000375779.2	-1.37671
CLIC1	ENST00000395892.1	1.08467
CLINT1	all	1.04148
CLIP1	ENST00000302528.7,ENST00000540338.1	-1.42642
CLIP1	ENST00000358808.2,ENST00000537178.1	1.06577
CLNS1A	all	-2.15707
CLSTN2	all	-1.16092
CMC1	all	-2.26426
CMC2	ENST00000219400.3,ENST00000565650.1	1.16469
CMC2	ENST00000564249.1	1.13146
CMC2	ENST00000565914.1	1.27636
CMC4	ENST00000369479.1	1.01657
CMC4	ENST00000369484.3	-1.28589
CMPK2	all	-1.0336
CNIH1	all	1.0242
CNIH4	all	1.18944
CNN1	all	1.09484
CNN2	all	-1.15122
CNNM4	all	-1.24188
CNTLN	all	1.01607
COA4	ENST00000355693.4,ENST00000537289.1	-1.32773
COA4	ENST00000545127.1,ENST00000537289.1	-1.03202
COA4	all	-1.07897
COA5	all	-2.59307
COA6	all	1.26811
COBLL1	ENST00000342193.4	1.09543
COBLL1	ENST00000392717.2,ENST00000194871.6	1.27014
COG1	all	1.38658
COG8	all	-1.19037
COL14A1	all	1.07488
COLGALT1	all	-1.16066
COMMD10	all	-1.38203
COPZ2	all	-1.46695
COQ10A	all	1.39366
COQ10B	all	-1.33738
COQ2	all	-6.63461
COQ3	all	-1.66686
COQ4	all	1.55353
COQ5	all	-1.66703
COQ7	ENST00000321998.5,ENST00000568985.1	1.00828
COQ7	ENST00000544894.2	1.02445
COQ7	ENST00000568985.1,ENST00000544894.2	-1.06504
COQ7	all	1.05461
CORO1B	ENST00000341356.5	-1.14434
CORO1B	ENST00000393893.1	-1.07661
CORO1B	all	-1.07884
CORO1C	ENST00000261401.3	-1.01346
CORO1C	ENST00000541050.1	1.03771
CORO2B	ENST00000261861.5	1.09441
CORO2B	ENST00000540068.1	1.19956
CORO2B	ENST00000543950.1	1.30097
CORO7	all	1.11919
COTL1	all	1.14671
COX10	all	-2.08691
COX11	all	-3.48677
COX14	ENST00000317943.2,ENST00000550654.1,ENST00000548985.1	1.08103
COX14	ENST00000550487.1,ENST00000317943.2	-1.09983
COX14	ENST00000550487.1,ENST00000317943.2,ENST00000550654.1	-1.18703
COX14	all	-1.28511
COX16	all	-3.42551
COX17	all	-1.87948
COX18	all	-3.38318
COX20	all	1.09025
COX4I2	all	-1.29917
COX6B2	ENST00000588572.2,ENST00000326529.4,ENST00000593184.1,ENST00000589467.1	1.09573
COX6B2	ENST00000588572.2,ENST00000593184.1,ENST00000590900.1,ENST00000589467.1	1.00272
COX6B2	all	1.02781
COX7A2	all	1.20668
COX7A2L	ENST00000234301.2	-1.16067
COX7A2L	ENST00000378669.1	-1.29276
COX7B2	ENST00000302930.5	-1.37653
COX7B2	ENST00000396533.1,ENST00000355591.3	1.10786
COX7B2	ENST00000543208.1	1.15793
COX8C	all	-1.00972
CPED1	all	-1.3341
CPLX3	all	-1.21496
CPNE1	all	1.61847
CPNE2	ENST00000290776.8,ENST00000535318.2	1.04945
CPNE2	ENST00000565874.1	-1.24913
CPNE3	ENST00000198765.4	-1.03408
CPNE3	ENST00000521271.1	-1.15899
CPNE4	ENST00000429747.1	-1.29224
CPNE4	ENST00000511604.1	1.0153
CPNE4	ENST00000512055.1	-1.06195
CPNE6	ENST00000216775.2	-1.36678
CPNE6	ENST00000397016.2	-1.05534
CPOX	all	1.05423
CPSF1	all	-1.42455
CPSF4	all	1.42317
CRABP1	all	-1.15616
CRACR2A	all	-1.08213
CREB3L1	all	1.48914
CREB3L3	all	1.10204
CREG2	all	1.12796
CRIPAK	all	1.10995
CRIPT	all	-1.44156
CRLS1	all	-1.62845
CRY1	all	1.6603
CRY2	ENST00000417225.2	1.05388
CRY2	ENST00000443527.2	-1.07799
CRY2	all	-1.02806
CRYM	ENST00000219599.3	1.02314
CRYM	ENST00000396023.2	-1.09867
CRYM	ENST00000543948.1	1.21098
CSGALNACT1	ENST00000332246.6,ENST00000311540.4	-1.49742
CSGALNACT1	ENST00000454498.2	-1.11862
CSGALNACT1	ENST00000522854.1	1.06697
CSGALNACT1	ENST00000544602.1	-1.19294
CSKMT	all	-1.20992
CSMD1	ENST00000520002.1,ENST00000602557.1	1.12078
CSMD1	ENST00000537824.1	-1.07495
CSRP3	ENST00000265968.3	-1.50807
CSRP3	ENST00000533783.1	1.10673
CST6	all	1.00137
CSTF3	all	-1.24206
CTNNAL1	all	1.07344
CTPS2	ENST00000359276.4	-1.06131
CTPS2	ENST00000359276.4,ENST00000380241.3	1.0758
CTPS2	ENST00000380241.3	-1.11788
CTPS2	ENST00000443824.1	1.05403
CTTNBP2	all	1.10885
CTTNBP2NL	all	1.17574
CTU1	all	-1.04848
CTU2	all	1.07071
CWH43	all	-1.24468
CXADR	all	2.01112
CXCL1	all	1.35003
CXCL16	all	1.03349
CXXC4	all	-1.04646
CYB5D2	all	-1.10496
CYB5R2	ENST00000299498.6	-1.25801
CYB5R2	ENST00000533558.1	1.31857
CYB5R4	all	-1.11296
CYBA	all	1.21939
CYFIP1	all	1.12064
CYFIP2	ENST00000347377.6	1.50717
CYFIP2	ENST00000377576.3	1.18257
CYLC1	all	1.09297
CYLC2	ENST00000374798.3	1.06845
CYLC2	all	1.2315
CYP20A1	all	-1.25802
CYP26B1	all	1.12433
CYP27A1	all	-1.20364
CYP27C1	ENST00000335247.7	-1.08265
CYP27C1	ENST00000409327.1	1.10412
CYP2W1	all	1.13438
CYP39A1	all	-1.08037
CYP3A43	ENST00000222382.5	1.44138
CYP3A43	all	1.06345
CYP4F11	all	1.02054
CYP4F12	ENST00000324632.10	-1.27989
CYP4F12	ENST00000550308.1	1.12258
CYP4F2	all	1.17543
CYP4F22	ENST00000269703.3	1.0917
CYP4F22	ENST00000601005.2	1.20744
CYP4F3	ENST00000585846.1	1.06221
CYP4F3	ENST00000586182.2,ENST00000591058.1,ENST00000221307.8	1.05978
CYP4F8	ENST00000589778.2,ENST00000589722.1	1.17334
CYP4F8	ENST00000592615.1,ENST00000443973.2,ENST00000325723.6,ENST00000441682.2,ENST00000589019.1	1.36771
CYP7A1	all	1.03131
CYP7B1	all	-1.04077
CYTH1	all	-1.36491
CYTH4	all	-1.94167
D2HGDH	all	1.06594
DAAM1	ENST00000360909.3,ENST00000351081.1	-1.20508
DAAM1	ENST00000395125.1	-1.48096
DAGLA	all	1.34184
DAOA	all	-1.14495
DAZAP1	all	-1.12529
DAZAP2	all	-1.09096
DBN1	all	1.01236
DBT	all	1.08777
DCAF5	all	1.31558
DCAKD	ENST00000342350.5	-1.11224
DCAKD	ENST00000452796.2	-1.09094
DCAKD	ENST00000588499.1	1.11443
DCSTAMP	all	1.22734
DCTN5	all	-1.23598
DCTN6	all	-1.17609
DDHD1	all	-1.23228
DDRGK1	all	1.85946
DDT	ENST00000350608.3	-1.10845
DDT	ENST00000398344.4	1.14565
DDX1	ENST00000233084.3	-1.27831
DDX1	ENST00000381341.2	1.02761
DDX19A	all	1.09947
DDX19B	all	1.06843
DDX28	all	1.21899
DENND1A	all	-1.07503
DEPP1	all	1.03103
DERL2	all	-1.58735
DGAT1	all	1.09611
DGAT2	all	1.07821
DGLUCY	ENST00000428926.2,ENST00000522322.1,ENST00000523771.1	-1.06156
DGLUCY	ENST00000522322.1,ENST00000523771.1	1.32493
DGLUCY	ENST00000523816.1,ENST00000428926.2	1.05466
DGLUCY	ENST00000523816.1,ENST00000428926.2,ENST00000522322.1	-1.0351
DGLUCY	all	-1.06923
DHTKD1	all	-1.38678
DHX15	all	-1.35081
DHX29	all	1.31994
DHX30	all	-1.23828
DHX32	all	1.0772
DHX37	all	1.24041
DIAPH3	ENST00000377908.2,ENST00000267215.4	-1.60666
DIAPH3	ENST00000400324.4,ENST00000400330.1	1.02361
DIAPH3	all	1.1094
DIMT1	all	1.42457
DIRAS2	all	-1.20265
DISP1	all	1.04713
DMAC2	all	-1.80036
DMGDH	all	1.16124
DNAH1	all	-1.04619
DNAH10	all	-1.11544
DNAH12	all	-1.02578
DNAH17	all	-1.07347
DNAH3	all	1.06863
DNAH6	ENST00000237449.6	-1.0996
DNAH6	ENST00000389394.3	-1.23698
DNAH7	all	-1.10547
DNAI1	all	-1.21014
DNAI2	ENST00000446837.2	1.25535
DNAI2	ENST00000582036.1,ENST00000311014.6	-1.1232
DNAJC25-GNG10	all	-1.0892
DNAL1	all	-1.0219
DNALI1	all	1.30404
DNER	all	-1.41476
DNLZ	all	-1.04167
DOC2A	ENST00000350119.4	1.05481
DOC2A	ENST00000564944.1	-1.13786
DOC2A	ENST00000564979.1	-1.01274
DOC2B	all	1.53414
DOCK10	all	1.0283
DOCK11	all	1.11213
DOCK3	all	-1.42255
DOCK4	all	-1.0617
DOCK5	all	-1.48235
DOCK6	all	1.12755
DOCK8	all	-1.05144
DOP1B	all	1.12762
DPM1	all	1.06486
DPM2	all	1.15154
DPM3	all	-1.4279
DPYSL2	all	1.17337
DQX1	all	-1.20324
DRP2	ENST00000395209.3,ENST00000541709.1	1.14611
DRP2	ENST00000402866.1,ENST00000395209.3	1.05582
DRP2	ENST00000402866.1,ENST00000395209.3,ENST00000541709.1	-1.28394
DRP2	ENST00000538510.1	1.44409
DSC3	all	-1.17169
DSG4	all	1.28293
DSP	all	1.24436
DTNB	all	1.0538
DUS1L	all	1.06259
DUS2	ENST00000358896.6	-1.1499
DUS2	ENST00000565263.1	-1.79065
DUS2	all	1.05814
DYNC1I2	ENST00000340296.4,ENST00000508530.1	-1.15048
DYNC1I2	ENST00000508530.1,ENST00000409197.1	-1.11615
DYNC1I2	all	1.06758
DYNC2H1	all	1.01218
DYNLRB1	all	1.79608
DYNLRB2	all	1.10681
DYNLT1	all	-1.53023
DYNLT3	all	1.16401
EBAG9	ENST00000337573.5	-1.11353
EBAG9	ENST00000395785.2	-2.28375
EBPL	all	-1.09152
ECHDC1	ENST00000454859.3,ENST00000430841.2	1.04004
ECHDC1	ENST00000454859.3,ENST00000474289.2,ENST00000430841.2	-1.00311
ECHDC1	ENST00000474289.2,ENST00000430841.2	-1.05182
ECHDC1	ENST00000531967.1	1.59759
ECHDC2	all	1.12904
ECHDC3	all	1.47147
ECI1	all	-1.04215
ECSIT	all	-3.31052
EDF1	all	-1.15295
EED	all	1.14469
EEFSEC	all	-1.18736
EFHD1	all	1.11408
EFHD2	all	1.51708
EFNA5	all	-1.12396
EFR3A	ENST00000254624.5	1.13096
EFR3A	ENST00000334503.4	1.19336
EIF2B2	all	-1.08152
EIF3M	all	1.1917
EIF4A3	all	-1.39922
EIF4G3	ENST00000264211.8,ENST00000374937.3	-1.21266
EIF4G3	ENST00000602326.1,ENST00000400422.1	1.04023
ELAC2	all	-2.70106
ELMO1	ENST00000310758.4,ENST00000448602.1	1.13108
ELMO1	ENST00000442504.1	-1.71256
ELMO2	ENST00000290246.6,ENST00000396391.1	1.38335
ELMO2	ENST00000352077.2	1.37131
ELMO3	all	1.1452
ELMOD1	all	-1.12084
ELMOD2	all	1.26359
ELMOD3	all	-1.02984
ELOVL1	all	1.26177
ELOVL3	all	1.18932
ELOVL5	all	-1.52779
ELOVL6	all	1.08546
ELOVL7	all	1.10212
EMC1	all	-1.14274
EMC2	all	-1.09326
EMC3	all	-1.1311
EMC4	all	1.01828
EMC6	all	-1.18009
EMC7	all	1.45289
EMC8	all	1.16981
EMC9	all	1.07557
ENAH	ENST00000284563.6	-1.1717
ENAH	ENST00000366844.3,ENST00000366843.2	-1.0687
ENKD1	all	1.6791
ENPP7	all	-1.37643
EPB41	ENST00000343067.4	1.47542
EPB41	ENST00000373798.1	1.11568
EPB41L1	ENST00000338074.2	1.00038
EPB41L1	ENST00000373941.1	-1.26495
EPB41L2	all	1.42124
EPB41L3	ENST00000341928.2,ENST00000540638.2	1.01123
EPB41L3	ENST00000342933.3,ENST00000400111.3	-1.08522
EPB41L4A	all	-1.02274
EPB41L4B	all	-1.05879
EPB41L5	all	-1.28116
EPB42	all	1.12341
EPCAM	all	-1.17388
EPPK1	all	-1.02185
EPS15L1	all	1.23016
EPS8L2	ENST00000318562.8,ENST00000533256.1	1.02978
EPS8L2	ENST00000530636.1	1.0015
EQTN	all	-1.17489
ERAL1	all	-5.71732
ERAS	all	-1.02764
ERC2	all	1.14389
ERGIC2	all	1.08887
ERGIC3	all	-1.09346
ERI1	ENST00000250263.7,ENST00000519292.1	-1.09839
ERI1	ENST00000523898.1	-1.1826
ERP27	all	-1.10112
ESPN	all	1.32604
ESRP2	ENST00000473183.2	-1.12731
ESRP2	ENST00000565858.1	1.16191
ESYT3	all	-1.15185
ETFA	all	-1.14895
ETFRF1	all	-1.19031
ETHE1	all	-1.06357
EVL	ENST00000392920.3	-1.12588
EVL	ENST00000402714.2	-1.44088
EVPL	all	-1.95076
EXD3	all	-1.04166
EXOC1	all	1.33653
EXOC2	all	1.24518
EXOC4	all	-1.02034
EXOC6	all	-1.34517
EXOG	all	-1.07997
EZR	ENST00000337147.7	1.41757
EZR	ENST00000367075.3	1.08674
F11R	all	-1.11719
FA2H	all	1.47345
FABP9	all	1.19265
FAHD1	all	-1.43412
FAHD2A	all	1.06227
FAHD2B	ENST00000272610.3	-1.11795
FAHD2B	ENST00000414820.1,ENST00000272610.3	-1.12159
FAHD2B	ENST00000440566.2	1.12843
FAM136A	all	-1.01119
FAM162A	all	-1.62965
FAM172A	all	-1.12452
FAM20A	all	-1.02831
FAM20B	all	1.03734
FAM20C	all	-1.16709
FAM213A	ENST00000372181.1	1.24193
FAM213A	ENST00000372187.5	-1.63523
FAM213A	ENST00000372188.1	1.03733
FAM241B	all	-1.00084
FAM3B	all	-1.09286
FAM57B	all	1.23429
FAM71C	all	-1.01962
FAM72A	all	-2.09313
FAR1	all	1.1775
FAR2	ENST00000182377.4	-2.01345
FAR2	ENST00000536681.3	-1.06415
FARP1	all	-1.29985
FARP2	all	-1.16934
FASTKD1	all	1.06644
FASTKD2	ENST00000236980.6,ENST00000402774.3	-2.18349
FASTKD2	ENST00000402774.3,ENST00000403094.3	-1.84919
FASTKD2	all	-2.25033
FASTKD3	all	-1.13118
FASTKD5	all	-2.28673
FATE1	all	1.22187
FBLIM1	ENST00000375766.3	1.02867
FBLIM1	ENST00000375771.1	1.10201
FCF1	all	1.23249
FDFT1	all	-1.08381
FDX2	all	1.75971
FERMT1	all	-1.21831
FERMT3	all	1.13945
FGD2	all	1.01028
FGD3	ENST00000337352.6	1.03314
FGD3	ENST00000375482.3	-1.2238
FGD3	ENST00000416701.2	1.31387
FGD4	all	1.19389
FGD5	all	-1.11027
FGD6	all	-1.62404
FGF17	all	1.11009
FGFRL1	ENST00000264748.6	-1.25375
FGFRL1	ENST00000398484.2	-1.08387
FGFRL1	ENST00000504138.1	1.22342
FGFRL1	ENST00000504138.1,ENST00000264748.6	1.0976
FGFRL1	ENST00000510644.1	1.12274
FHDC1	ENST00000260008.3	-1.33053
FHDC1	ENST00000511601.1	1.10204
FHL3	all	-1.67509
FHOD1	all	1.03198
FHOD3	all	-1.07809
FIBP	all	-1.60365
FIS1	all	-1.36801
FKRP	all	1.11689
FMN1	all	-1.43998
FMN2	all	1.05679
FMNL1	all	1.04841
FMNL3	all	-1.49343
FNBP1L	all	1.05977
FOXRED2	ENST00000397223.4	-1.08735
FOXRED2	ENST00000397224.4,ENST00000216187.6	1.133
FREM3	all	-1.10563
FRMD1	all	-1.13885
FRMD3	all	1.07846
FRMD4A	ENST00000357447.2	-1.07687
FRMD4A	ENST00000358621.4	-1.34633
FRMD4A	ENST00000378503.1	-1.07638
FRMD4B	all	-1.00743
FRMD7	ENST00000298542.4	1.06698
FRMD7	ENST00000464296.1	-1.1049
FRMD7	all	-1.05876
FRMD8	all	-1.19023
FRMPD1	ENST00000377765.3	1.41329
FRMPD1	ENST00000539465.1	1.16327
FRMPD2	all	1.3007
FRMPD3	all	-1.03764
FSCN1	all	-1.18377
FSCN2	all	-1.18861
FSCN3	all	1.05558
FTMT	all	1.14603
FUNDC2	all	-1.09346
FUZ	all	1.02104
FYB1	ENST00000351578.6,ENST00000505428.1	-1.72707
FYB1	ENST00000512982.1,ENST00000540520.1	-1.05934
FYB1	ENST00000515010.1	1.02515
G3BP2	ENST00000357854.3	-1.02821
G3BP2	ENST00000359707.4	-1.21111
G3BP2	ENST00000395719.3	-1.03713
G3BP2	ENST00000395719.3,ENST00000357854.3	1.00944
GALNT11	ENST00000320311.2	1.10741
GALNT11	ENST00000430044.2	-1.05682
GALNT11	ENST00000434507.1	-1.01375
GAS8	all	1.22294
GATB	all	-4.90936
GATC	all	-1.03958
GATD3A	all	1.11128
GBA2	ENST00000378103.3	1.10946
GBA2	ENST00000545786.1	1.21011
GBF1	all	-1.42262
GCG	all	1.15443
GCKR	all	-1.00753
GCSAM	all	1.10424
GDE1	all	1.22094
GDF3	all	1.20964
GDPD2	all	1.10522
GET4	all	1.20884
GFM1	all	-1.95924
GFM2	ENST00000296805.3	1.09347
GFM2	ENST00000509430.1	-1.24035
GFM2	all	-1.306
GFPT2	all	1.09449
GGA2	all	-1.03865
GGNBP2	all	-1.25166
GHDC	ENST00000301671.8	1.08505
GHDC	ENST00000301671.8,ENST00000428494.2,ENST00000436923.2	1.18029
GHDC	ENST00000587427.1	-1.27544
GHDC	ENST00000587427.1,ENST00000428494.2,ENST00000436923.2	1.11769
GHDC	all	-1.47944
GHITM	all	-1.38737
GIMAP5	all	1.08216
GIMAP8	all	-1.15486
GJA5	ENST00000271348.2	-1.09199
GJA5	ENST00000369237.1	1.27212
GJB2	ENST00000382844.1	1.58284
GJB2	ENST00000382848.4	-1.12487
GJD2	ENST00000357771.3	1.33864
GJD2	ENST00000360786.3	1.09046
GKN1	all	-1.13375
GLOD4	all	1.06199
GLRX5	all	-1.55552
GLT8D1	ENST00000394783.3	-1.15808
GLT8D1	ENST00000407584.3,ENST00000266014.5	-1.03167
GLT8D1	ENST00000478968.2,ENST00000407584.3,ENST00000266014.5	-1.15086
GLT8D1	ENST00000478968.2,ENST00000407584.3,ENST00000266014.5,ENST00000491606.1	1.13414
GLT8D1	ENST00000478968.2,ENST00000491606.1	-1.15043
GLYATL3	all	1.06039
GMPPA	all	-1.03024
GNA14	all	-1.72035
GNA15	all	1.38582
GNAL	ENST00000423027.3	1.04854
GNAL	ENST00000535121.1,ENST00000269162.5	-1.13701
GNB1L	all	1.28965
GNB3	all	1.03092
GNB4	ENST00000232564.3	-1.23372
GNB4	ENST00000468623.1	-1.18096
GNG4	ENST00000366597.1	1.10408
GNG4	ENST00000391854.2	1.15009
GNG4	ENST00000450593.1,ENST00000366598.4	-1.28678
GNG5	all	1.08976
GNGT2	ENST00000507680.1	-1.00509
GNGT2	ENST00000511277.1,ENST00000300406.2,ENST00000515635.1,ENST00000511673.1	-1.22609
GNPAT	all	1.0626
GOLGA7	all	1.44712
GOLT1B	all	-1.1496
GORASP1	all	-1.06626
GOSR1	all	1.0508
GOSR2	all	1.02794
GPAA1	all	1.2881
GPAM	all	1.05958
GPAT2	ENST00000359548.4	-1.0185
GPAT2	ENST00000434632.1	1.10076
GPAT3	ENST00000264409.4	-1.22289
GPAT3	ENST00000395226.2	1.05018
GPAT3	all	-1.00779
GPC1	all	1.00123
GPC6	all	-1.01202
GPD2	ENST00000310454.6	1.2514
GPD2	ENST00000409674.1	1.08509
GPD2	ENST00000438166.2	1.46849
GPR107	all	-1.02801
GPR141	ENST00000334425.1	-1.11002
GPR141	ENST00000447769.1	-1.39563
GPR31	all	1.13007
GPR68	ENST00000531499.2	1.25193
GPR68	ENST00000535815.1	1.73297
GPR85	ENST00000297146.3,ENST00000501255.2	1.34415
GPR85	ENST00000424100.1	1.14608
GPR85	ENST00000424100.1,ENST00000449591.1	1.08923
GPR85	ENST00000449591.1	1.13036
GPR89A	all	1.06084
GPRC5B	ENST00000300571.2	-1.01183
GPRC5B	ENST00000569479.1	-1.03798
GPRC5B	ENST00000569847.1	-1.07182
GPRC5C	all	-1.30168
GPSM3	ENST00000375040.3	-1.13601
GPSM3	ENST00000375043.3	1.08503
GRAMD4	ENST00000361034.3	-1.17377
GRAMD4	ENST00000406902.1	-1.315
GRB7	ENST00000309156.4	-1.29925
GRB7	ENST00000394209.2	1.10057
GRB7	ENST00000394211.3	1.08397
GREB1	ENST00000234142.5	1.28369
GREB1	ENST00000381486.2	1.21926
GRID2IP	ENST00000435185.1	1.27968
GRID2IP	ENST00000452113.1	-1.08966
GRID2IP	ENST00000457091.2	1.10638
GRIPAP1	all	-1.49607
GRSF1	all	-6.86646
GRTP1	ENST00000326039.3	1.01418
GRTP1	ENST00000375430.4	1.11707
GSDMC	all	-1.28572
GSTT2B	all	-1.0586
GTPBP2	all	-1.01551
GTPBP3	all	-1.57642
GTPBP8	all	-2.0137
GUF1	all	-1.22467
GULP1	ENST00000359135.3,ENST00000409580.1	-1.25559
GULP1	ENST00000409609.1	-1.02568
GULP1	ENST00000409830.1	-1.09663
GYPC	ENST00000259254.4,ENST00000356887.7	-2.69254
GYPC	ENST00000356887.7,ENST00000409836.3	-1.01426
GYPC	all	-1.41792
H2AFV	all	1.30315
HACD3	all	-1.01184
HACL1	all	1.28796
HAP1	all	-1.13589
HARS2	all	-1.99012
HCLS1	all	1.03415
HDDC2	all	-1.09523
HDHD2	all	1.66958
HEATR1	all	1.30892
HEBP1	all	1.17393
HEBP2	all	1.31939
HEG1	all	1.10501
HEMK1	ENST00000232854.4,ENST00000455834.1	1.18347
HEMK1	ENST00000434410.1,ENST00000232854.4	-1.18228
HEMK1	ENST00000455834.1	-1.08563
HEY2	all	1.04467
HHAT	ENST00000261458.3	1.17989
HHAT	ENST00000367010.1	1.20442
HHAT	ENST00000413764.2	-1.03397
HHIPL2	all	-1.12009
HIGD2A	all	-1.22897
HIKESHI	all	1.39724
HINT2	all	1.39407
HINT3	all	1.22912
HIP1R	all	1.2271
HKDC1	all	-1.06068
HLA-DQB2	all	1.1081
HMGN3	all	1.36577
HMGN5	all	-1.01386
HMMR	ENST00000353866.3	1.06527
HMMR	ENST00000353866.3,ENST00000393915.4	1.04036
HMMR	ENST00000353866.3,ENST00000393915.4,ENST00000432118.2	1.21745
HMMR	ENST00000393915.4,ENST00000432118.2,ENST00000358715.3	1.00736
HMMR	all	-1.0648
HNRNPD	all	-1.26484
HOGA1	all	-1.62049
HOOK3	all	-1.03576
HOXB9	all	1.33959
HPDL	all	1.21296
HSD17B12	all	-1.26516
HSD17B14	all	1.19785
HSD3B7	all	-1.25096
HSDL2	all	-1.27971
HSH2D	all	-1.18153
HVCN1	ENST00000242607.8	1.05638
HVCN1	ENST00000356742.5	-1.18862
IBA57	all	-1.9338
ICE1	all	-1.29398
IER3IP1	all	-1.08754
IFI27	all	1.0869
IFT27	all	-1.06224
IFT74	ENST00000380062.5	-1.08309
IFT74	ENST00000433700.1	1.11025
IFT74	ENST00000433700.1,ENST00000443698.1	1.01201
IFT74	ENST00000443698.1	-1.30976
IL17RD	all	-1.16715
ILF3	ENST00000318511.3	1.08983
ILF3	ENST00000590261.1	-1.29951
IMMT	ENST00000410111.3	-1.02479
IMMT	ENST00000449247.2,ENST00000410111.3	-1.05299
IMMT	ENST00000449247.2,ENST00000442664.2	-3.8631
IMP3	ENST00000314852.2	-1.39936
IMP3	ENST00000403490.1	1.24807
INA	all	1.08116
ING3	all	-1.1135
INSIG2	all	-1.00777
INTS6	all	1.26487
IPO13	all	1.62401
IPO4	all	1.03031
IPO7	all	1.35866
IPO8	all	-1.06287
IQCE	ENST00000325979.7	1.07879
IQCE	ENST00000402050.2,ENST00000438376.2	-1.20647
IQCN	all	1.16032
IQSEC1	all	1.30754
IQSEC2	ENST00000375365.2	1.05908
IQSEC2	ENST00000396435.3	-1.1374
IQSEC3	ENST00000538872.1	1.04037
IQSEC3	all	1.0836
IRGM	all	-1.12054
ISCA1	all	-2.18147
ISCA2	all	-2.9034
ISCU	all	1.02501
ISOC2	all	1.2097
IST1	all	-1.05699
ITGA2	all	1.16567
ITGA3	ENST00000007722.7	1.21497
ITGA3	ENST00000320031.8	-1.27584
ITGB4	ENST00000339591.3	1.03917
ITGB4	ENST00000449880.2	-1.0809
ITLN1	all	-1.20027
ITM2B	all	-1.3063
ITPR3	ENST00000374316.5	1.18308
ITPR3	ENST00000605930.1	1.2581
ITPRIP	ENST00000278071.2	-1.04847
ITPRIP	ENST00000337478.1	-1.19458
ITPRIP	ENST00000358187.2	-1.09437
ITSN2	ENST00000355123.4	-1.50703
ITSN2	ENST00000361999.3	-1.08182
JAGN1	all	-1.20528
JMJD7-PLA2G4B	all	-1.49098
JPH1	all	-1.05175
JPH2	all	-1.13458
JPH4	all	1.04937
KANK2	ENST00000355150.5,ENST00000589894.1	-1.37669
KANK2	ENST00000586659.1,ENST00000432929.2,ENST00000589359.1	1.10128
KAT8	ENST00000219797.4	1.2604
KAT8	ENST00000543774.2	-1.02865
KCNK12	all	1.26809
KDELC1	all	1.03982
KDM4E	all	1.08252
KIAA0319L	all	1.03157
KIAA0391	all	-1.66386
KIAA2013	all	-1.02512
KIF12	all	1.18984
KIF13B	all	1.46524
KIF16B	all	1.05245
KIF17	all	1.54526
KIF18B	all	1.03585
KIF19	all	1.07843
KIF21A	all	1.06575
KIF21B	all	-1.12545
KIF24	ENST00000379166.2	1.49509
KIF24	ENST00000402558.2	-1.08859
KIF25	ENST00000354419.2	-1.20118
KIF25	ENST00000443060.2	1.03568
KIF26A	all	-1.19255
KIF26B	all	-1.00099
KIF27	all	-1.28973
KIF5A	all	1.13617
KIF6	all	1.25753
KIF9	ENST00000265529.3	1.03648
KIF9	ENST00000335044.2	-1.07585
KIF9	ENST00000335044.2,ENST00000452770.2	-1.0923
KIF9	ENST00000452770.2	-1.18382
KIFC2	all	-1.01345
KIR3DL1	ENST00000391728.4,ENST00000326542.7	1.15973
KIR3DL1	ENST00000402254.2,ENST00000538269.1,ENST00000541392.1	1.45007
KISS1	all	-1.80936
KLC2	ENST00000394067.2,ENST00000316924.5	1.05678
KLC2	ENST00000417856.1	1.03382
KLC4	ENST00000347162.5	1.126
KLC4	ENST00000347162.5,ENST00000479388.1	1.20386
KLC4	ENST00000347162.5,ENST00000479388.1,ENST00000394056.2	1.08115
KLC4	ENST00000394058.1	-1.11701
KLC4	ENST00000479388.1,ENST00000394056.2	1.30984
KMO	all	-1.08322
KPNA1	all	-1.32186
KPNA3	all	-1.5981
KPNA4	all	1.01869
KPNB1	all	-4.66117
KPTN	all	-1.14171
KRT10	all	1.02372
KRT13	all	-1.07923
KRT14	all	1.07773
KRT15	ENST00000254043.3	-1.68789
KRT15	ENST00000393976.2	-1.11593
KRT16	all	-1.11611
KRT17	all	1.57821
KRT19	all	-1.14203
KRT2	all	1.4251
KRT20	all	1.15825
KRT24	all	-1.08528
KRT27	all	1.06489
KRT3	all	1.35464
KRT31	all	1.14802
KRT32	all	1.04298
KRT33B	all	1.2931
KRT34	all	1.08182
KRT37	all	1.21515
KRT39	all	-1.26477
KRT4	ENST00000458244.2	-1.04854
KRT4	ENST00000551956.1,ENST00000293774.4	-1.53272
KRT6A	all	-1.05381
KRT6B	all	-1.29048
KRT71	all	1.15723
KRT76	all	-1.61974
KRT84	all	-1.07635
KRT86	ENST00000293525.5	-1.08781
KRT86	ENST00000423955.2	1.09963
KRT86	ENST00000544024.1	1.23724
KRT9	all	-1.1196
KRTAP6-2	all	-1.29899
KRTAP9-3	all	1.11954
KXD1	ENST00000540691.1,ENST00000539106.1,ENST00000222307.4,ENST00000595073.1	-1.20072
KXD1	ENST00000599319.1	1.02289
KXD1	ENST00000602094.1	-1.06302
KY	all	-1.46753
L2HGDH	ENST00000267436.4	-1.01887
L2HGDH	ENST00000421284.3	-1.31869
L2HGDH	all	-1.01286
L3MBTL3	ENST00000368139.2,ENST00000526019.1,ENST00000368136.2	1.0597
L3MBTL3	ENST00000529410.1	1.1634
L3MBTL3	ENST00000533560.1,ENST00000361794.2	-1.09179
LACTB	all	-1.12144
LAMB2	all	1.48599
LAMTOR1	all	1.66425
LAT2	ENST00000344995.5	-1.16723
LAT2	ENST00000344995.5,ENST00000460943.1	-1.02359
LAT2	ENST00000398475.1,ENST00000275635.7	1.15435
LAX1	all	1.36819
LAYN	all	-1.07116
LDAH	all	1.04739
LDB3	ENST00000263066.6,ENST00000361373.4	-1.23679
LDB3	ENST00000429277.2,ENST00000458213.2,ENST00000352360.5	-1.03938
LDB3	all	1.05652
LDHD	all	1.42818
LETM1	all	-1.28301
LETM2	all	1.10181
LETMD1	all	-1.10293
LGALS12	ENST00000255684.5,ENST00000394618.3	1.41917
LGALS12	ENST00000340246.5	-1.08651
LGALS12	ENST00000394618.3,ENST00000340246.5	1.02843
LGALS12	all	1.2628
LGALS13	all	1.08356
LIMA1	ENST00000394943.3,ENST00000341247.4	-1.00369
LIMA1	ENST00000552823.1	-1.00278
LIN28B	all	-1.06317
LIN7A	all	-1.15737
LIN7B	all	-1.36302
LIN7C	all	-1.98725
LIPG	all	1.13373
LIPM	all	1.19139
LIPN	all	-1.23725
LIPT2	all	-1.06626
LMBR1L	all	1.04881
LMF2	all	-1.10502
LMOD1	all	-1.20045
LMOD2	all	-1.15223
LMOD3	ENST00000420581.2	-1.16937
LMOD3	ENST00000420581.2,ENST00000489031.1	-1.03854
LMOD3	ENST00000475434.1	1.17724
LOR	all	-1.06512
LPAR2	ENST00000542587.1	-1.00387
LPAR2	ENST00000586703.1,ENST00000407877.3	-1.11184
LPCAT1	all	1.608
LPGAT1	ENST00000366996.1	-1.19273
LPGAT1	ENST00000366997.4	1.00591
LPPR4	all	1.32507
LRP11	all	-1.05222
LRRC10	all	1.1667
LRRC24	all	-1.02914
LRRC26	all	1.24632
LRRC49	all	1.19371
LRRC8B	ENST00000330947.2,ENST00000358200.4	-1.05597
LRRC8B	ENST00000439853.1	1.19728
LRRN3	all	1.01352
LSP1	all	-1.03403
LSR	all	1.25294
LTV1	all	1.39392
LUZP1	ENST00000302291.4	1.10228
LUZP1	ENST00000374623.3	1.07926
LUZP1	ENST00000418342.1	-1.29124
LYG2	ENST00000333017.2	-1.07649
LYG2	ENST00000409238.1	-1.09316
LYRM1	ENST00000219168.4,ENST00000567954.1	1.06292
LYRM1	ENST00000396052.2	-1.05715
LYRM1	ENST00000439021.1,ENST00000569023.1	1.31551
LYRM1	ENST00000567954.1,ENST00000396052.2	1.17997
LYRM1	ENST00000568663.1	-1.06679
LYRM1	ENST00000569023.1,ENST00000219168.4	-1.15384
LYRM2	all	1.08134
LYRM4	all	-1.14745
LYRM7	all	1.19452
MAATS1	all	-1.04059
MACROD1	all	1.30139
MAIP1	ENST00000295079.2	1.31874
MAIP1	ENST00000392290.1	1.04324
MAIP1	all	-1.03671
MALL	all	-1.0234
MALSU1	all	-1.98265
MAN1C1	all	1.0412
MAN2A2	ENST00000360468.3	-1.24473
MAN2A2	ENST00000559717.1	1.12025
MAP1B	all	1.24186
MAP6D1	all	-1.21137
MAP7	all	-1.08941
MARCH1	all	1.13016
MARCH2	all	-1.07154
MARCKSL1	all	-1.02136
MARF1	all	1.00233
MAT2B	all	1.14781
MAVS	all	-1.15352
MBD3	all	1.0179
MCCD1	all	1.07776
MCEE	all	1.11027
MCF2	ENST00000338585.6	1.04236
MCF2	ENST00000370576.4	1.05915
MCF2	ENST00000370576.4,ENST00000338585.6	-1.23674
MCF2	ENST00000519895.1	1.10359
MCF2L	all	1.56088
MCF2L2	all	1.46978
MCM10	all	1.07148
MCOLN3	all	1.11545
MCRIP2	all	-1.12933
MCTP1	ENST00000312216.8	1.09583
MCTP1	ENST00000515393.1	1.32719
MCU	all	-1.1428
MCUR1	all	-1.40973
MDN1	all	1.26264
MECR	all	1.30684
MEGF10	all	1.10182
MEMO1	ENST00000295065.5	-1.27037
MEMO1	ENST00000404530.1	-1.4138
METTL17	all	-4.07671
METTL7A	ENST00000332160.4	1.14646
METTL7A	ENST00000548553.1	1.13041
MFF	all	-1.0218
MFN1	ENST00000263969.5	1.23542
MFN1	ENST00000471841.1	1.12637
MFSD14A	all	1.33902
MFSD5	all	1.02956
MGARP	all	1.09202
MGME1	all	1.21023
MICAL1	all	-1.07764
MICAL2	all	-1.39708
MICAL3	all	1.0545
MICALL1	all	-1.21427
MICALL2	all	-1.11017
MICU1	all	-1.42805
MICU2	all	1.08202
MID1IP1	ENST00000336949.6	1.22328
MID1IP1	ENST00000457894.1,ENST00000378474.3	-1.18181
MIEF1	all	-2.67988
MIEF2	all	1.54859
MINOS1	all	-2.50665
MLC1	ENST00000311597.5	1.07841
MLC1	ENST00000395876.2	-1.12274
MLPH	ENST00000264605.3,ENST00000445024.2,ENST00000338530.4,ENST00000409373.1	1.20232
MLPH	ENST00000410032.1	1.12705
MLXIP	all	-1.14777
MMADHC	all	-1.25011
MMGT1	all	1.10214
MOBP	ENST00000396228.1	-1.11697
MOBP	ENST00000428261.1,ENST00000415443.1,ENST00000447324.1,ENST00000383754.3	1.02032
MOGAT2	all	-1.57759
MPC1	all	-1.30145
MPC2	ENST00000271373.4	-1.34027
MPC2	ENST00000367846.4	-1.08165
MPIG6B	all	1.13507
MPP6	all	-1.80191
MPPE1	all	1.00844
MPST	ENST00000397225.2	-1.21022
MPST	ENST00000401419.3,ENST00000404802.3,ENST00000341116.3,ENST00000429360.2	-1.23019
MPV17L	all	-1.10174
MPV17L2	all	-1.10519
MPZL2	all	-1.03466
MRAP	ENST00000303645.5,ENST00000339944.4	-1.26648
MRAP	ENST00000399784.2,ENST00000399786.3	1.27704
MRAP2	all	-1.44163
MRAS	ENST00000289104.4	1.02751
MRAS	ENST00000423968.2	1.14671
MRAS	ENST00000474559.1	1.06101
MRC2	all	1.15676
MRM2	all	1.41587
MRM3	all	-2.11171
MRPL1	all	-1.72962
MRPL10	all	-13.3542
MRPL11	all	-11.2394
MRPL12	all	-4.37022
MRPL13	all	-1.83082
MRPL14	all	-5.40788
MRPL15	all	-3.70137
MRPL16	all	-10.3245
MRPL17	all	-7.76609
MRPL18	all	-3.75992
MRPL19	all	-6.83406
MRPL2	all	-1.07387
MRPL20	all	-2.39753
MRPL21	all	-1.6688
MRPL22	all	-5.37822
MRPL23	all	-2.08147
MRPL24	all	-11.865
MRPL27	all	-6.1323
MRPL28	all	-1.72262
MRPL3	all	-3.69111
MRPL30	all	-4.19169
MRPL32	all	-7.96757
MRPL33	all	-5.17224
MRPL34	ENST00000252602.1	-12.6201
MRPL34	ENST00000594999.1	-1.05362
MRPL34	ENST00000600434.1	1.03773
MRPL35	all	-1.77718
MRPL36	ENST00000505059.2,ENST00000508987.1,ENST00000382647.7	-3.12925
MRPL36	ENST00000505818.1	-1.24264
MRPL37	all	-4.47946
MRPL38	all	1.72044
MRPL39	all	-9.86552
MRPL4	all	1.05547
MRPL40	all	-1.08041
MRPL42	all	-3.36237
MRPL43	all	-7.75562
MRPL44	all	-4.47524
MRPL45	all	-2.82731
MRPL47	all	-2.20543
MRPL48	all	1.00482
MRPL49	all	-1.49197
MRPL50	all	-6.81115
MRPL52	all	-3.11275
MRPL53	all	-1.03058
MRPL55	ENST00000366732.1,ENST00000366733.1,ENST00000366734.1	-1.00327
MRPL55	ENST00000366733.1,ENST00000366734.1,ENST00000366735.1,ENST00000366736.1	-1.33758
MRPL55	ENST00000366733.1,ENST00000366734.1,ENST00000366735.1,ENST00000366736.1,ENST00000366741.1,ENST00000366740.1,ENST00000366739.1	1.03941
MRPL55	ENST00000366734.1,ENST00000366735.1,ENST00000366736.1,ENST00000366741.1,ENST00000366740.1,ENST00000366739.1,ENST00000366742.1	-1.9024
MRPL55	ENST00000366735.1,ENST00000366736.1,ENST00000366741.1,ENST00000366740.1,ENST00000366739.1,ENST00000366742.1,ENST00000366744.1,ENST00000348259.5,ENST00000366747.3,ENST00000366746.3,ENST00000295008.4,ENST00000336520.3,ENST00000336300.5,ENST00000391867.3,ENST00000411464.2	1.12296
MRPL55	ENST00000366735.1,ENST00000366736.1,ENST00000366741.1,ENST00000366740.1,ENST00000366739.1,ENST00000366742.1,ENST00000366744.1,ENST00000348259.5,ENST00000366747.3,ENST00000366746.3,ENST00000295008.4,ENST00000336520.3,ENST00000336300.5,ENST00000411464.2	-1.39931
MRPL55	ENST00000366742.1,ENST00000366744.1,ENST00000348259.5,ENST00000366747.3,ENST00000366746.3,ENST00000295008.4,ENST00000336520.3,ENST00000336300.5,ENST00000391867.3,ENST00000411464.2	-1.849
MRPL55	ENST00000366744.1,ENST00000348259.5,ENST00000366747.3,ENST00000366746.3,ENST00000295008.4,ENST00000336520.3,ENST00000336300.5,ENST00000391867.3,ENST00000411464.2	-5.80516
MRPL57	all	-6.09201
MRPL58	all	-12.7918
MRPL9	all	-5.07206
MRPS10	all	-5.40746
MRPS12	ENST00000308018.4	-2.40992
MRPS12	ENST00000407800.2,ENST00000402029.3	-4.82402
MRPS14	all	-5.47726
MRPS15	all	-2.46197
MRPS16	all	-5.28815
MRPS17	all	-4.35731
MRPS18A	all	-5.74828
MRPS18C	all	-2.78593
MRPS2	ENST00000241600.5	-6.34866
MRPS2	ENST00000241600.5,ENST00000453385.1	-1.95168
MRPS2	ENST00000371785.1	-1.31659
MRPS2	ENST00000453385.1	-1.38986
MRPS21	all	-4.77377
MRPS22	ENST00000310776.4,ENST00000465056.1	-3.51336
MRPS22	ENST00000495075.1	-1.08205
MRPS23	all	-5.95151
MRPS24	all	-2.48357
MRPS25	all	-4.68942
MRPS27	all	-7.24877
MRPS30	all	-1.72069
MRPS33	ENST00000324787.5,ENST00000469351.1	-2.45369
MRPS33	ENST00000393008.3	-3.55813
MRPS33	ENST00000393008.3,ENST00000324787.5	-2.13599
MRPS33	ENST00000393008.3,ENST00000496958.1	-1.53549
MRPS33	ENST00000469351.1	-3.61138
MRPS33	ENST00000496958.1	-1.97176
MRPS34	all	-2.17564
MRPS36	all	-1.17168
MRPS5	all	-4.38793
MRPS6	all	-4.9652
MRPS7	all	-3.26577
MRRF	all	-1.62892
MRS2	all	-1.22658
MSMO1	all	1.03967
MSRB2	all	-1.06243
MT1X	all	-1.11053
MTDH	all	1.16847
MTERF1	all	1.62953
MTERF12	all	1.01455
MTERF13	all	-4.25772
MTERF14	all	-1.81855
MTFP1	all	1.36032
MTFR1	all	-1.05808
MTFR2	all	1.05457
MTG1	all	-3.93071
MTHFD1L	all	1.53431
MTHFD2L	all	-1.01553
MTHFS	all	1.29066
MTIF2	all	-6.23472
MTIF3	ENST00000405591.2	1.14211
MTIF3	ENST00000431572.2,ENST00000381116.1,ENST00000381120.3	-1.05459
MTO1	all	-1.05472
MTPAP	all	-5.79608
MTRF1	all	-1.92164
MTRF1L	all	-3.46833
MTX1	all	1.21081
MTX2	all	1.0624
MTX3	all	1.25866
MUCL1	all	1.06172
MVP	all	1.06177
MXD1	all	-1.04007
MYADML2	ENST00000330655.3	-1.12315
MYADML2	ENST00000409745.2	-1.04934
MYBPC1	ENST00000360610.2,ENST00000361685.2,ENST00000553190.1,ENST00000545503.2,ENST00000536007.1,ENST00000541119.1,ENST00000361466.2,ENST00000550270.1	1.10673
MYBPC1	ENST00000547405.1	-1.34183
MYBPC1	ENST00000547405.1,ENST00000360610.2,ENST00000361685.2	-1.02642
MYBPC1	ENST00000547405.1,ENST00000360610.2,ENST00000361685.2,ENST00000553190.1,ENST00000545503.2,ENST00000536007.1,ENST00000541119.1,ENST00000361466.2	1.04848
MYBPC1	ENST00000550270.1	1.33423
MYBPC1	all	-1.21526
MYBPC2	all	1.10964
MYBPC3	all	1.37881
MYBPH	all	1.09801
MYCBP	all	-1.14561
MYDGF	all	-1.02959
MYH1	all	1.05391
MYH13	ENST00000252172.4	-1.22136
MYH13	ENST00000418404.3	1.06741
MYH13	all	-1.03567
MYH15	all	-1.04008
MYH6	ENST00000356287.3	1.02188
MYH6	ENST00000405093.3	1.15959
MYH8	all	1.23705
MYL1	all	1.01863
MYL10	all	-1.02458
MYL2	all	1.09362
MYL3	all	-1.22384
MYL4	ENST00000354968.1,ENST00000393450.1	1.03137
MYL4	ENST00000393450.1	1.31916
MYL4	ENST00000572316.1,ENST00000354968.1	-1.19865
MYL4	all	-1.02403
MYL5	all	-1.20613
MYL7	all	1.54828
MYL9	all	1.07489
MYLPF	all	1.03805
MYO15A	all	-1.23038
MYO19	all	1.12614
MYO1B	all	1.52582
MYO1G	all	1.65486
MYO1H	all	-1.01971
MYO5A	all	1.26591
MYO9A	all	1.01729
MYOM1	all	-1.04417
MYOM2	all	-1.20162
MYOT	all	1.49973
MYOZ1	all	1.05556
MYOZ2	all	1.16754
MYOZ3	all	-1.29902
MYPN	all	1.17536
N4BP3	all	1.19296
NAA11	all	-1.12481
NAA15	all	1.54758
NAA25	all	1.76954
NAA50	all	1.11931
NAPRT	all	1.26179
NAT8	all	1.21247
NAT8L	all	-1.09325
NAV1	all	1.07886
NAXD	all	1.0293
NCALD	ENST00000311028.3,ENST00000521599.1	-1.26949
NCALD	ENST00000395923.1	1.46315
NCALD	ENST00000519508.2	-1.15504
NCBP3	all	-1.4874
NCK2	ENST00000233154.4	1.14054
NCK2	ENST00000393349.2	-1.00601
NCLN	all	1.03345
NCOA7	ENST00000368357.3	1.08322
NCOA7	ENST00000392477.2,ENST00000229634.9	-1.23728
NDFIP2	all	-1.1214
NDUFAF1	all	-1.78828
NDUFAF3	all	-1.09671
NDUFAF4	all	1.62526
NDUFAF5	all	-1.59149
NDUFAF6	all	-1.22344
NDUFAF7	all	-1.43471
NDUFAF8	all	-1.10588
NDUFB11	all	-1.78434
NEB	ENST00000427231.2	1.11357
NEB	ENST00000604864.1	-1.07088
NEBL	all	-1.09247
NECAB3	all	-1.27328
NECAP2	all	-1.10145
NECTIN3	all	-1.18629
NEFH	all	1.0331
NEFL	all	-1.20892
NEFM	ENST00000221166.5	1.02947
NEFM	ENST00000518131.1,ENST00000437366.2	1.00742
NELFE	all	1.20048
NET1	all	-1.06568
NEXN	all	1.40086
NGLY1	all	1.63657
NHP2	all	-1.20902
NICN1	all	1.01062
NIF3L1	all	-1.35747
NIPSNAP1	all	1.184
NIPSNAP2	all	-1.0638
NIPSNAP3A	all	-1.00681
NIPSNAP3B	all	-1.13885
NIT1	all	1.16462
NIT2	all	-1.10402
NKD2	ENST00000296849.5	-1.05436
NKD2	ENST00000537972.1	-1.05062
NKD2	all	-1.0594
NKIRAS1	ENST00000388759.3,ENST00000425478.2,ENST00000437230.1,ENST00000412028.1,ENST00000415901.2,ENST00000416026.2	1.16973
NKIRAS1	ENST00000388759.3,ENST00000443659.2,ENST00000437230.1,ENST00000412028.1,ENST00000415901.2,ENST00000416026.2	1.08686
NKIRAS1	ENST00000421515.2	-1.12784
NKIRAS1	ENST00000443659.2	-1.03711
NKIRAS1	ENST00000443659.2,ENST00000415901.2	1.00284
NKIRAS2	ENST00000307641.5	1.27651
NKIRAS2	ENST00000393885.4,ENST00000393880.1,ENST00000393881.3	1.34333
NLRP5	all	-1.56151
NLRX1	all	1.00573
NME1-NME2	all	1.06633
NME9	all	-1.117
NOA1	all	-1.10939
NOC3L	ENST00000371350.1	1.2491
NOC3L	ENST00000371361.3	1.27095
NOC4L	all	1.29381
NOG	all	1.11422
NOL7	all	1.13342
NOP16	all	-1.19274
NPHP1	all	1.05223
NPHP4	all	-1.16768
NPHS2	all	-1.01432
NRAP	all	-1.07759
NRCAM	ENST00000379028.3	-1.04863
NRCAM	ENST00000425651.2	-1.1021
NRF1	ENST00000393230.2	1.1923
NRF1	ENST00000393232.1,ENST00000223190.4	1.17756
NRN1	all	1.38452
NT5C3A	all	-1.29987
NT5DC3	all	-1.0729
NTS	all	-1.1308
NUBP1	all	1.48193
NUBP2	all	-1.11762
NUBPL	all	-1.80839
NUCB1	ENST00000263273.5	-1.12987
NUCB1	ENST00000405315.4	-1.02867
NUCB1	ENST00000405315.4,ENST00000407032.1	-1.23827
NUCB1	ENST00000407032.1	-1.22405
NUDT12	all	-1.03966
NUDT13	all	-1.06001
NUDT16L1	all	1.05221
NUDT19	all	-1.2328
NUDT4	ENST00000337179.5	-1.00568
NUDT4	all	1.07296
NUDT5	all	-1.03236
NUDT6	all	1.10718
NUDT8	all	-1.05977
NUP107	all	1.10139
NUP155	all	-1.19323
NUP160	all	1.06042
NUP188	all	-1.51204
NUP205	all	-1.27624
NUP37	ENST00000251074.1	1.11142
NUP37	ENST00000552283.1	-1.38815
NUP43	all	1.05611
NUP50	all	-1.13361
NUP88	all	-1.18263
NUP93	all	-1.31405
NUPL2	all	1.02619
NVL	ENST00000281701.6	-1.12633
NVL	ENST00000469075.1	1.02585
NVL	all	1.01146
NXF1	ENST00000294172.2	-1.65688
NXF1	ENST00000532297.1	1.18923
NXNL1	all	1.3752
NXPE3	ENST00000273347.5,ENST00000491511.2	1.12657
NXPE3	ENST00000422132.1	1.10545
NXPE3	ENST00000477909.1	-1.05027
NXT1	all	1.01422
OC90	all	-1.10181
OCIAD1	ENST00000264312.7,ENST00000381473.3	-1.24798
OCIAD1	ENST00000264312.7,ENST00000381473.3,ENST00000508293.1	-1.02602
OCIAD1	ENST00000381473.3,ENST00000508293.1,ENST00000513391.2	-1.10864
OCIAD1	ENST00000508293.1,ENST00000513391.2	-1.14153
OCIAD1	all	-1.00415
OCIAD2	all	-1.3155
OGDHL	all	-1.05982
OGFOD3	all	-1.05669
OLAH	all	-1.04977
OLFM4	all	1.10644
OPA3	all	-1.08036
OPCML	all	-1.71061
OPHN1	all	1.09949
ORC2	all	-1.11411
ORMDL1	ENST00000325795.3	-1.10111
ORMDL1	ENST00000392350.3,ENST00000392349.4	1.0862
OSBPL1A	all	1.06526
OSBPL2	all	1.18101
OSGEPL1	ENST00000264151.5	1.08771
OSGEPL1	ENST00000522700.1	1.11498
OXA1L	all	-3.6992
OXLD1	all	1.29744
OXR1	all	1.14651
OXSM	all	1.08313
P2RY13	all	-1.24748
PABPC4	all	-1.229
PACRG	ENST00000366888.2	1.0939
PACRG	ENST00000366889.2	1.16216
PACS1	all	1.04239
PAF1	all	-2.69788
PAG1	all	-1.07023
PAGE2B	all	1.42052
PALLD	all	1.16867
PALM	all	-1.03588
PAM16	ENST00000318059.3	1.14066
PAM16	ENST00000576217.1	-1.1809
PAQR5	ENST00000395407.2	1.20489
PAQR5	ENST00000561153.1,ENST00000340965.3	-1.07197
PAQR8	ENST00000360726.3	1.03258
PAQR8	ENST00000442253.2	-1.18182
PAQR8	all	1.00679
PARL	all	-1.67186
PARVA	all	1.34464
PARVB	all	-1.10551
PARVG	ENST00000415224.1	-1.15499
PARVG	ENST00000422871.1	-1.11313
PARVG	ENST00000444313.3	-1.09897
PAX9	ENST00000361487.6	1.10105
PAX9	ENST00000402703.2	1.10565
PBRM1	all	1.04937
PBX4	all	-1.0679
PBXIP1	all	-1.02214
PCBD2	all	1.35041
PCBP2	all	1.25677
PCBP3	all	-1.21691
PCDHGB6	all	1.3058
PCDHGC3	all	1.39427
PCK2	all	-1.08595
PCP2	all	-1.12401
PCYT2	all	1.42932
PDE12	all	-2.19089
PDE6B	all	1.16027
PDHX	all	-1.48342
PDILT	all	1.35464
PDLIM1	all	-1.17776
PDLIM2	all	1.12416
PDLIM3	all	-1.03594
PDLIM7	all	-1.05134
PDSS1	all	-3.41557
PDSS2	all	-10.5194
PDYN	ENST00000539905.1,ENST00000217305.2	1.09982
PDYN	ENST00000540134.1	-1.07649
PDZK1	ENST00000344770.2	1.31854
PDZK1	ENST00000417171.1	1.0423
PECAM1	all	-1.1187
PEMT	ENST00000395782.1	-1.15236
PEMT	ENST00000395783.1	1.36991
PERP	all	1.03468
PET100	all	-1.73596
PET117	all	-1.87792
PEX1	all	1.07962
PEX11A	all	-1.02286
PEX11B	all	1.06452
PEX13	all	1.18529
PEX14	all	1.12577
PEX16	all	-1.08997
PEX26	all	-1.09814
PEX3	all	-1.16867
PEX5	ENST00000420616.2	1.09292
PEX5	ENST00000455147.2	-1.04235
PEX7	all	1.09652
PFN3	all	1.09142
PFN4	all	1.14951
PGAP1	all	1.0957
PGS1	all	1.09076
PHTF2	all	-1.06761
PHYHIPL	all	-1.25714
PI15	ENST00000260113.2	1.14457
PI15	ENST00000523773.1	-1.16131
PID1	all	-1.03779
PIEZO1	all	1.19026
PIF1	all	1.11725
PIGB	all	1.10146
PIGF	all	-1.12521
PIGG	all	1.11299
PIGL	all	1.07611
PIGR	all	1.16358
PIGT	all	-1.09682
PIGV	all	1.2733
PIGX	all	-1.13071
PIGY	all	1.04914
PIGZ	all	1.12175
PITPNM1	ENST00000436757.2,ENST00000356404.3	1.23668
PITPNM1	ENST00000534749.1	1.32243
PITPNM2	ENST00000320201.4	1.33232
PITPNM2	ENST00000542749.1	-1.14409
PITPNM3	all	1.08148
PKD2L1	all	1.49726
PKD2L2	all	-1.10953
PKP1	all	1.02047
PKP2	all	1.06234
PKP3	all	1.0521
PKP4	all	1.07861
PLA1A	all	1.08359
PLA2G10	all	1.36172
PLA2G12A	ENST00000243501.5	-1.17282
PLA2G12A	all	1.40556
PLA2G12B	all	-1.05808
PLA2G2F	all	-1.21649
PLA2G4B	all	1.4616
PLA2G4C	ENST00000413144.2	-1.31189
PLA2G4C	ENST00000599111.1,ENST00000354276.3,ENST00000599921.1	1.00502
PLBD1	all	-1.17387
PLCH2	all	-1.13999
PLD6	all	1.10477
PLEKHA2	all	-1.4916
PLEKHA3	all	1.1335
PLEKHG3	all	1.02004
PLEKHH1	all	-1.21385
PLEKHH2	all	-1.07935
PLEKHH3	all	1.15481
PLGRKT	all	-1.28727
PLIN1	all	1.05029
PLIN4	all	1.22679
PLLP	all	1.07373
PLN	all	1.40707
PLP2	all	1.11821
PLRG1	ENST00000393905.2	1.66068
PLRG1	ENST00000499023.2	-1.22269
PLS1	ENST00000337777.3	1.17239
PLS1	ENST00000457734.2	1.08337
PLS1	ENST00000497002.1	-1.04451
PLTP	all	1.25126
PMEPA1	all	-1.04353
PMFBP1	ENST00000237353.10	-1.1497
PMFBP1	ENST00000355636.6	-1.43478
PMM2	all	-1.03056
PNLIPRP1	ENST00000358834.4,ENST00000528052.1	-1.13814
PNLIPRP1	ENST00000534537.1	1.13306
PNLIPRP1	all	1.11881
PNO1	all	1.25763
PNPLA2	all	-1.18765
PNPLA4	ENST00000381042.4	1.08351
PNPLA4	ENST00000444736.1	1.23477
PNPLA4	all	-1.10045
PNPLA8	all	1.10235
PNPT1	all	-4.15075
POGLUT1	all	1.54457
POLDIP2	all	1.17975
POLG2	all	-4.72988
POLQ	all	-1.04851
POM121	ENST00000358357.3	-1.11236
POM121	ENST00000395270.1,ENST00000446813.1,ENST00000257622.4	1.04452
POM121	ENST00000434423.2	1.07135
POMGNT1	all	-1.09814
POMGNT2	all	-1.06997
POMT1	all	1.15463
POMT2	all	-1.22946
PON2	all	-1.03596
PORCN	ENST00000355092.3	-1.1762
PORCN	ENST00000359882.4,ENST00000361988.3	-1.42816
POTEF	ENST00000357462.5	-1.06169
POTEF	ENST00000409914.2	-1.31254
POU1F1	all	-1.01622
PP2D1	all	-1.08209
PPA2	all	-1.68165
PPAN	all	1.60256
PPL	all	-1.03406
PPM1K	all	1.33425
PPOX	all	-1.35322
PPP1R17	all	-1.11985
PPP1R18	ENST00000274853.3	-1.06143
PPP1R18	ENST00000399199.3	1.44537
PPP1R27	all	1.27875
PQLC1	all	-1.64977
PRAM1	ENST00000255612.3	1.1216
PRAM1	ENST00000423345.4	1.36776
PRDM10	all	-1.29144
PRDX3	all	-1.43408
PRELID1	all	-1.4614
PRELID2	all	-1.17491
PRELID3A	all	-1.09414
PRELID3B	all	-3.07202
PRF1	all	1.06024
PRICKLE4	ENST00000394263.1	1.06858
PRICKLE4	ENST00000458694.1	-1.17242
PRL	all	-1.31518
PRODH2	all	1.08265
PRPH	all	1.0532
PRPSAP1	all	-1.06857
PRR22	all	1.40296
PRR5-ARHGAP8	ENST00000352766.7	1.20402
PRR5-ARHGAP8	ENST00000361473.5	1.13042
PRR5-ARHGAP8	ENST00000361473.5,ENST00000352766.7	-1.11963
PRR5-ARHGAP8	ENST00000515632.1	-1.08826
PRR5L	ENST00000378867.3	-1.11839
PRR5L	ENST00000530639.1	-1.00529
PRUNE1	all	1.29224
PRY2	all	1.03333
PSD	ENST00000020673.5	-1.13888
PSD	ENST00000406432.1	1.00381
PSD2	all	1.43652
PSD4	all	-1.07215
PTCD1	all	-6.60316
PTCD2	all	-1.20105
PTCD3	all	-3.10117
PTGDS	all	-1.38121
PTGES2	all	-1.02265
PTGFRN	all	-1.08254
PTRH1	ENST00000419060.1	1.08449
PTRH1	ENST00000543175.1	1.42304
PUM3	all	-1.1249
PURB	all	1.26998
PUS1	all	1.54739
PUS3	ENST00000227474.3	1.03987
PUS3	ENST00000530811.1	1.06975
PUS7	all	1.38416
PXMP2	all	-1.18552
PYURF	all	-1.4163
PYY	all	-1.21311
QRSL1	all	-2.07481
QTRT1	all	-1.06749
QTRT2	all	-1.04321
RAB11B	all	1.16299
RAB11FIP1	all	-1.00776
RAB11FIP3	all	-1.17067
RAB13	all	1.00313
RAB17	all	1.08071
RAB19	ENST00000356407.3	-1.13377
RAB19	ENST00000537763.1	-1.20121
RAB1B	all	-1.09481
RAB20	all	1.36311
RAB21	all	-1.09954
RAB22A	all	1.31912
RAB26	all	1.03737
RAB27A	ENST00000336787.1	1.38503
RAB27A	ENST00000396307.2	-1.66812
RAB27A	ENST00000396307.2,ENST00000564609.1	1.00498
RAB27A	ENST00000564609.1	1.10057
RAB27A	ENST00000569493.1	-1.33316
RAB27B	all	1.13442
RAB28	all	1.5928
RAB2A	all	-1.0683
RAB2B	all	1.04947
RAB31	all	1.07359
RAB33B	all	1.0352
RAB34	ENST00000301043.6	1.06345
RAB34	ENST00000301043.6,ENST00000436730.3	1.13618
RAB34	ENST00000395242.2,ENST00000395245.3	-1.07218
RAB34	ENST00000395242.2,ENST00000395245.3,ENST00000436730.3	-1.32508
RAB34	ENST00000395245.3,ENST00000436730.3	1.04589
RAB36	all	-1.26564
RAB39B	all	1.54113
RAB3A	all	1.13871
RAB3B	all	1.09578
RAB41	all	-1.53308
RAB4A	all	1.1975
RAB4B	all	1.82388
RAB5B	all	-1.08679
RAB5C	all	-1.11025
RAB5IF	all	-1.66752
RAB6A	all	1.14109
RAB6B	all	-1.03349
RAB6C	all	-1.06233
RAB9B	all	1.34509
RABEP2	ENST00000357573.6	1.21685
RABEP2	ENST00000358201.4	-1.04607
RABEPK	all	1.06077
RABL2A	ENST00000393167.3,ENST00000393165.3	1.2346
RABL2A	all	1.2749
RAD51C	all	1.09466
RAI14	ENST00000265109.3,ENST00000428746.2	1.1233
RAI14	ENST00000503673.1	-1.03801
RALGAPA1	all	1.11525
RALGPS1	all	1.06173
RANBP3	all	-1.11664
RANBP3L	all	-1.0191
RANGRF	all	1.03651
RAP1B	all	1.05967
RAP1GAP	ENST00000290101.4	-1.94019
RAP1GAP	ENST00000374765.4	1.14614
RAP1GAP2	ENST00000254695.8,ENST00000366401.4,ENST00000542807.1	-1.22429
RAP1GAP2	ENST00000540393.2	-1.44344
RAP2B	all	1.22376
RAPGEF1	all	-1.01168
RAPGEF2	all	1.06786
RAPGEFL1	ENST00000264644.6	1.15627
RAPGEFL1	ENST00000436615.3	1.09462
RAPH1	all	1.04461
RARRES2	all	-1.02027
RARS	all	-1.4607
RARS2	all	-2.30248
RASA2	all	1.00325
RASAL2	ENST00000367649.3	-1.02886
RASAL2	ENST00000462775.1	1.18642
RASD2	all	1.48752
RASEF	all	-1.16269
RASGRP2	ENST00000354024.3	-1.08439
RASGRP2	ENST00000377494.1	-1.07045
RASGRP2	ENST00000377497.3	1.02757
RASGRP2	ENST00000394432.3	1.0906
RASGRP3	ENST00000402538.3	-1.4718
RASGRP3	ENST00000403687.3	-1.01427
RASGRP3	ENST00000407811.1	-1.0148
RASL10A	all	1.05371
RASL11B	all	-1.13924
RASL12	all	1.34265
RASSF9	all	-1.04508
RBBP7	all	-1.14793
RBFA	all	-5.97479
RBMXL1	all	-1.04711
RBP2	all	1.109
RBP4	ENST00000371464.3	-1.05754
RBP4	ENST00000371467.1	-1.07399
RBSN	all	-1.09868
RCBTB2	all	1.25428
RCC1L	all	-2.09722
RCN1	all	1.65736
RCN2	all	-1.28582
RCN3	all	-1.30108
RCOR3	all	1.27582
RDH16	all	1.20681
REEP1	all	-1.01317
REEP2	all	-1.00114
REEP5	all	-1.25782
REEP6	all	-1.08345
REM1	all	1.00853
RER1	ENST00000488353.1	1.2545
RER1	ENST00000605895.1	-1.08903
RERE	all	1.96372
RERG	ENST00000256953.2	1.10268
RERG	ENST00000536465.1	-1.16315
RERG	ENST00000538313.1	-1.02986
RERGL	all	1.07747
RESP18	ENST00000333527.5	-1.29978
RESP18	ENST00000392083.1	1.12658
REXO2	all	-1.64476
RFNG	all	-1.1241
RFT1	all	1.04328
RGL1	ENST00000304685.4	-1.373
RGL1	ENST00000360851.3	1.16655
[truncated: 3,671 more rows]

## Sheet: ATP_Glycolytic
Gene, transcript (if multiple transcripts targeted by this library), and fold enrichment in the high FRET fraction (phenotype) for the ATP sensor in the glycolytic condition. Phenotype is the average of 3 independent repetitions.
Gene	Transcript	average fold-enrichment in high FRET fraction vs. low FRET fraction of the 3 strongest sgRNAs
AAAS	all	1.0006
AASDH	all	-1.15674
ABCA8	ENST00000430352.2	1.00996
ABCA8	ENST00000586539.1	-1.19301
ABCB4	ENST00000359206.3	-1.22162
ABCB4	ENST00000545634.1	1.07442
ABCB4	all	-1.27504
ABCC12	all	-1.21518
ABCD3	all	1.20105
ABCF1	all	1.20673
ABCF2	all	1.02815
ABHD10	all	1.08149
ABHD11	all	-1.25315
ABHD6	all	1.24871
ABHD8	all	-1.08712
ABR	all	-1.03773
ACAD9	all	1.17636
ACAP1	all	-1.14045
ACBD3	all	1.40477
ACBD5	all	-1.02569
ACBD6	all	-1.08181
ACER3	all	1.14059
ACOT1	all	-1.06821
ACOT11	all	1.21333
ACOT12	all	-1.06897
ACOT9	all	1.25148
ACOX2	all	1.33269
ACOX3	ENST00000356406.5	1.35017
ACOX3	ENST00000503233.1	1.2162
ACOXL	all	1.16595
ACSBG2	all	-1.08824
ACSF2	all	1.00059
ACSM3	all	-1.14904
ACSM5	all	-1.08284
ACSS3	ENST00000261206.3	-1.35101
ACSS3	ENST00000548058.1	-1.03392
ACTBL2	all	1.08382
ACTC1	all	1.37937
ACTG2	all	-1.09098
ACTL7A	all	-1.23189
ACTL7B	all	-1.06885
ACTL8	all	1.06761
ACTN1	all	-1.15447
ACTN2	all	-1.09772
ACTN3	all	1.32445
ACTN4	all	1.1384
ACTR10	all	1.14881
ACTR1B	all	-1.12085
ACTRT1	all	-1.08433
ACTRT2	all	1.24077
ACTRT3	all	1.05694
ADA2	ENST00000262607.3	-1.01265
ADA2	ENST00000399837.2	-1.27029
ADA2	ENST00000399839.1	-1.05269
ADAP2	ENST00000330889.3	-1.04842
ADAP2	ENST00000580525.1	1.18637
ADAP2	all	-1.00766
ADARB2	all	-1.07526
ADD2	ENST00000264436.4,ENST00000413157.2,ENST00000430656.1	1.02008
ADD2	ENST00000407644.2	-1.06062
ADD3	ENST00000356080.4,ENST00000277900.8	1.09171
ADD3	ENST00000360162.3	-1.31076
ADGRV1	all	1.25209
ADIPOQ	all	-1.17871
ADIPOR1	all	-1.01392
ADIPOR2	all	-1.09991
ADO	all	1.15933
ADSL	all	1.44974
ADTRP	all	1.09835
AFG1L	all	-1.11137
AGK	all	-1.09904
AGMAT	all	1.01267
AGPAT3	ENST00000291572.8	1.0653
AGPAT3	ENST00000327505.2	1.1932
AGPAT3	ENST00000398058.1	1.11269
AGPAT3	ENST00000398061.1	-1.0422
AGPAT3	ENST00000398063.2	1.05545
AGPAT3	ENST00000546158.1	1.09203
AGPAT5	all	-1.133
AGPS	all	1.09541
AGR2	all	-1.12697
AGTRAP	all	1.2243
AHI1	all	-1.17602
AIF1L	all	1.20217
AIM2	all	1.14279
AKAP17A	all	1.10305
AKR1B15	all	1.44512
AKR7A2	all	-1.06972
ALDH8A1	all	1.00958
ALG1	all	1.0769
ALG10B	all	1.1875
ALG11	all	-1.0743
ALG13	all	1.23415
ALG3	all	1.05399
ALG5	all	1.25925
ALG8	all	1.04584
ALG9	all	1.06988
ALKBH1	all	1.45362
ALKBH4	all	-1.0249
ALKBH7	all	1.11838
AMOTL2	all	-1.1208
AMPH	all	1.04636
ANGPTL4	all	1.16945
ANGPTL6	all	1.11118
ANK2	all	-1.054
ANKFY1	all	-1.03086
ANKRD13C	all	-1.15042
ANKRD26	all	1.29254
ANO10	all	1.17744
ANOS1	all	1.53491
ANP32A	all	-1.11376
ANP32E	all	1.23143
ANXA10	all	-1.02433
AOX1	all	1.21319
AP1S2	all	1.00751
AP4M1	all	1.20109
AP5M1	all	-1.18778
APMAP	all	-1.05327
APOBEC3G	ENST00000407997.3	-1.23655
APOBEC3G	ENST00000452957.2	-1.04301
APOBR	all	1.00625
APOL2	ENST00000249066.6	-1.2039
APOL2	ENST00000358502.5	1.07538
APOL2	all	1.13065
APOL3	all	1.08582
APOL5	all	-1.19757
APOL6	all	1.08256
APOLD1	all	-1.09432
APOM	all	-1.01283
APOO	all	-1.01397
APOPT1	all	1.10737
ARAP3	all	-1.19853
ARF5	all	1.17351
ARFGAP2	all	-1.03639
ARFGAP3	all	1.21734
ARFGEF3	all	-1.13036
ARHGAP1	all	1.37096
ARHGAP10	all	-1.1585
ARHGAP17	all	-1.64952
ARHGAP21	all	-1.21126
ARHGAP24	all	1.20673
ARHGAP32	all	-1.26574
ARHGAP39	ENST00000276826.5	-1.19503
ARHGAP39	ENST00000540274.1	1.18714
ARHGAP44	all	1.21528
ARHGAP5	ENST00000345122.3,ENST00000432921.1	1.19177
ARHGAP5	ENST00000556611.1,ENST00000539826.2	1.17719
ARHGAP8	ENST00000389774.2,ENST00000356099.6	1.05353
ARHGAP8	ENST00000517296.3,ENST00000389773.5	-1.08052
ARHGEF1	ENST00000337665.4	1.03128
ARHGEF1	ENST00000354532.3	-1.10624
ARHGEF11	ENST00000361409.2	1.37984
ARHGEF11	ENST00000368194.3	1.50368
ARHGEF15	ENST00000361926.3	-1.2768
ARHGEF15	ENST00000421050.1	1.20851
ARHGEF16	all	1.22531
ARHGEF17	all	-1.08605
ARHGEF18	ENST00000319670.9	1.11754
ARHGEF18	ENST00000359920.6	-1.00476
ARHGEF19	all	1.07632
ARHGEF28	ENST00000426542.2	1.08433
ARHGEF28	ENST00000513042.2	-1.06086
ARHGEF3	all	1.05272
ARHGEF37	all	1.0563
ARHGEF38	all	-1.01649
ARHGEF4	ENST00000326016.5,ENST00000392953.3	-1.09877
ARHGEF4	ENST00000355771.3	1.14444
ARHGEF4	ENST00000525839.1	1.10614
ARHGEF5	all	-1.02454
ARHGEF9	all	-1.24552
ARID4A	all	1.0302
ARID4B	ENST00000264183.3	1.15273
ARID4B	ENST00000366603.2	-1.06944
ARL11	all	-1.05705
ARL14	all	1.03535
ARL15	all	1.15572
ARL17A	all	1.18419
ARL5C	ENST00000269586.7	-1.15224
ARL5C	ENST00000444555.1	-1.13197
ARL6	ENST00000335979.2,ENST00000394206.1	1.0459
ARL6	ENST00000463745.1	1.18762
ARL6	all	-1.00651
ARL6IP5	all	-1.12524
ARMC1	all	-1.08524
ARMC10	all	1.97956
ARMC4	all	-1.17738
ARMS2	all	1.32728
ARPC5L	ENST00000259477.6	1.10641
ARPC5L	ENST00000353214.2	-1.11169
ARRB1	all	1.06894
ARRB2	all	1.35632
ARV1	all	1.0186
ARVCF	ENST00000263207.3	-1.06466
ARVCF	ENST00000406259.1	1.03018
AS3MT	all	-1.17977
ASAH2	all	1.21899
ASAP2	all	1.18823
ASMTL	all	1.04961
ASPHD2	all	1.12224
ASXL2	all	-1.02358
ATAD1	ENST00000308448.7	-1.05483
ATAD1	ENST00000328142.3	1.11515
ATAD3A	all	1.4734
ATAD3B	all	1.29144
ATCAY	all	1.08758
ATL2	all	1.04479
ATP10D	all	-1.03625
ATP13A3	ENST00000256031.4	1.00688
ATP13A3	ENST00000439040.1	-1.01612
ATP1A2	all	1.07266
ATP2A3	all	1.08711
ATP5F1E	all	2.10994
ATP5IF1	all	-1.04969
ATP5MD	ENST00000369815.1,ENST00000309579.3,ENST00000337003.4	1.39943
ATP5MD	ENST00000369825.1,ENST00000369811.1	1.32735
ATP5MGL	all	1.18388
ATP5MPL	ENST00000286953.3,ENST00000557040.1	2.9246
ATP5MPL	ENST00000554880.1	-1.06694
ATP5S	all	1.05344
ATP7B	all	1.01224
ATP8B1	ENST00000283684.4	1.08539
ATP8B1	ENST00000536015.1	-1.03821
ATP8B2	all	1.01865
ATPAF1	all	-1.54701
ATXN2	all	-1.06775
ATXN7	ENST00000398590.3	-1.04984
ATXN7	ENST00000538065.1	1.00156
AUH	all	1.32626
AZI2	all	1.03133
B3GALT1	ENST00000305861.1	1.16059
B3GALT1	ENST00000392690.3	-1.12836
BAALC	all	-1.15904
BAIAP3	all	1.11898
BANF1	ENST00000312175.2,ENST00000445560.2	-1.0281
BANF1	ENST00000533166.1,ENST00000527348.1	-1.02118
BARX2	all	1.07328
BBS1	all	1.0494
BCAN	all	1.26309
BCAP29	ENST00000005259.4	-1.11632
BCAP29	ENST00000005259.4,ENST00000445771.2	-1.24514
BCAP29	ENST00000379119.2	-1.02841
BCAP29	ENST00000445771.2,ENST00000379117.2	-1.29744
BCAR3	ENST00000260502.6	1.01284
BCAR3	ENST00000370243.1	-1.03568
BCAR3	ENST00000370244.1	1.02556
BCKDHA	all	1.12335
BCKDHB	all	1.15778
BCLAF3	all	-1.06373
BCO2	all	1.28048
BDH2	all	-1.23292
BFSP1	all	-1.03751
BFSP2	all	-1.05253
BICD2	all	1.28008
BIN2	all	-1.15687
BLID	all	1.013
BLOC1S1	all	1.04593
BLOC1S5	all	-1.07996
BMS1	all	2.44965
BOLA1	ENST00000369152.5,ENST00000369150.1	-1.07973
BOLA1	ENST00000369153.2	-1.10273
BOLA3	all	1.033
BPIFA1	all	1.04768
BPIFB1	all	1.06962
BPIFB2	all	1.06928
BRD8	all	1.09411
BRI3BP	all	1.03223
BRK1	all	-1.04219
BSN	all	1.03249
BTAF1	all	1.52086
BTF3	all	1.76993
BVES	ENST00000314641.5	-1.0975
BVES	ENST00000336775.5	-1.06425
BVES	ENST00000446408.2	1.25255
C10orf113	all	1.07594
C10orf53	all	1.22813
C12orf10	all	1.04797
C12orf49	all	1.05772
C12orf65	ENST00000253233.1	-1.05712
C12orf65	ENST00000366329.2	-1.16719
C12orf65	ENST00000429587.2	-1.045
C14orf119	ENST00000319074.4	-1.16131
C14orf119	ENST00000554203.1	-1.07685
C15orf38-AP3S2	all	-1.10987
C15orf48	all	1.03787
C15orf61	all	1.00751
C15orf62	all	-1.00982
C16orf58	all	-1.02242
C16orf70	all	-1.14093
C19orf70	all	1.07824
C1GALT1	ENST00000223122.3	1.07953
C1GALT1	ENST00000436587.2	1.00974
C1orf21	all	-1.06173
C1QBP	all	1.05939
C20orf197	all	-1.07835
C2CD5	all	1.41583
C3orf52	all	-1.12236
C4BPA	all	-1.03011
C5orf63	all	1.20158
C6	ENST00000263413.3	1.06776
C6	ENST00000337836.5	-1.03835
C6orf136	all	1.08261
C6orf203	all	1.4129
C8A	all	1.0369
C8B	all	-1.08391
C8orf82	all	1.17946
C9	all	-1.08846
CABP1	all	1.14136
CABS1	all	-1.01262
CACFD1	all	-1.02108
CADPS	all	1.1958
CADPS2	ENST00000334010.7,ENST00000313070.7	1.06688
CADPS2	ENST00000412584.2	1.45858
CADPS2	all	1.04905
CALB1	all	-1.26454
CALCOCO1	ENST00000262059.4	1.08046
CALCOCO1	ENST00000550804.1	-1.13853
CALCOCO1	all	-1.15244
CALD1	all	-1.06399
CALU	all	-1.06911
CAP1	ENST00000372792.2,ENST00000372798.1,ENST00000340450.3,ENST00000372805.3	1.1724
CAP1	ENST00000372797.3,ENST00000372802.1	1.16406
CAP2	all	-1.03907
CAPRIN2	all	1.3668
CAPZA1	all	1.08306
CAPZA2	all	-1.1197
CAPZA3	all	-1.08
CASQ1	all	1.24227
CASQ2	all	-1.04857
CAV3	all	-1.01844
CAVIN2	all	1.07739
CBR4	all	-1.23059
CBX2	all	1.04096
CBX7	all	1.52958
CCDC136	ENST00000297788.4	-1.09588
CCDC136	ENST00000378685.4	1.11786
CCDC151	all	-1.18356
CCDC183	all	1.05166
CCDC3	all	-1.03413
CCDC51	all	1.20863
CCDC58	all	1.12958
CCDC88A	all	1.11937
CCDC90B	all	1.02954
CCDC92	ENST00000238156.3,ENST00000545037.1	1.12445
CCDC92	ENST00000539761.1,ENST00000539551.1	2.40122
CCDC93	all	-1.03024
CCL3L1	all	-1.25913
CD14	all	1.07669
CD1B	all	-1.41674
CD300E	all	-1.31099
CD302	all	-1.03387
CD320	all	1.12514
CD3EAP	ENST00000309424.3	1.64517
CD3EAP	ENST00000589804.1	1.64505
CD48	all	1.20176
CDANOS1	ENST00000274695.4	1.07445
CDANOS1	ENST00000378610.1	-1.25355
CDC42EP1	all	1.01771
CDC42EP2	ENST00000279249.2	-1.1782
CDC42EP2	ENST00000533419.1,ENST00000544348.1	1.06845
CDC42EP3	all	-1.22742
CDC42EP4	all	1.02398
CDC42EP5	all	-1.06672
CDC42SE1	ENST00000439374.2	1.18995
CDC42SE1	ENST00000540998.1,ENST00000357235.5	-1.20753
CDH12	ENST00000382254.1	-1.00719
CDH12	ENST00000504376.2	-1.07172
CDH12	all	-1.0497
CDH15	all	-1.07778
CDK5RAP1	all	1.24817
CDS2	all	-1.3188
CDV3	all	1.36859
CDY1	all	1.06127
CDY2A	all	1.23173
CDYL	all	1.13997
CEP170B	all	-1.03951
CEP89	all	-1.0379
CERCAM	all	-1.09637
CERS4	all	1.00171
CERS5	all	1.18062
CES2	all	1.35037
CFAP45	all	-1.18621
CFAP451	all	1.14384
CGN	all	1.107
CGNL1	all	-1.19288
CH25H	all	1.04311
CHCHD1	all	1.38995
CHCHD10	all	-1.10229
CHCHD2	all	1.31784
CHCHD3	all	1.22266
CHCHD4	all	1.11104
CHCHD5	all	-1.00397
CHCHD6	all	-1.02594
CHCHD7	all	1.10582
CHD6	all	-1.0631
CHD7	all	1.50886
CHDH	all	-1.23424
CHGB	all	-1.05787
CHIC1	all	1.13102
CHMP1A	all	-1.00456
CHMP1B	all	1.30442
CHMP2B	all	-1.14034
CHPF2	all	1.04063
CHPT1	all	1.10049
CHRD	all	-1.18905
CHRDL2	all	-1.20471
CHTF18	all	-1.16072
CISD1	all	1.08069
CISD2	all	-1.02939
CISD3	all	1.0606
CLCA1	ENST00000234701.3	-1.1991
CLCA1	ENST00000394711.1	-1.02958
CLCN5	ENST00000307367.2	-1.02618
CLCN5	ENST00000376108.3	1.17439
CLDN8	all	1.06309
CLEC2L	all	1.21789
CLIC1	ENST00000375780.2	1.07158
CLIC1	ENST00000375784.3,ENST00000375779.2	-1.18401
CLIC1	ENST00000395892.1	-1.1016
CLINT1	all	-1.15064
CLIP1	ENST00000302528.7,ENST00000540338.1	1.27506
CLIP1	ENST00000358808.2,ENST00000537178.1	1.27011
CLNS1A	all	2.74287
CLSTN2	all	1.03455
CMC1	all	1.39162
CMC2	ENST00000219400.3,ENST00000565650.1	1.1074
CMC2	ENST00000564249.1	-1.17418
CMC2	ENST00000565914.1	1.09632
CMC4	ENST00000369479.1	1.08319
CMC4	ENST00000369484.3	-1.04809
CMPK2	all	1.1724
CNIH1	all	1.01429
CNIH4	all	1.39292
CNN1	all	1.10364
CNN2	all	1.11216
CNNM4	all	1.19356
CNTLN	all	-1.15798
COA4	ENST00000355693.4,ENST00000537289.1	-1.14963
COA4	ENST00000545127.1,ENST00000537289.1	1.08739
COA4	all	1.00345
COA5	all	1.61444
COA6	all	-1.23125
COBLL1	ENST00000342193.4	-1.01675
COBLL1	ENST00000392717.2,ENST00000194871.6	-1.02084
COG1	all	1.17071
COG8	all	-1.05647
COL14A1	all	-1.0321
COLGALT1	all	-1.10195
COMMD10	all	-1.01858
COPZ2	all	-1.19453
COQ10A	all	1.36373
COQ10B	all	1.17998
COQ2	all	1.61982
COQ3	all	1.46126
COQ4	all	1.39481
COQ5	all	1.40183
COQ7	ENST00000321998.5,ENST00000568985.1	-1.06196
COQ7	ENST00000544894.2	1.08715
COQ7	ENST00000568985.1,ENST00000544894.2	1.08952
COQ7	all	1.04165
CORO1B	ENST00000341356.5	1.0501
CORO1B	ENST00000393893.1	1.01753
CORO1B	all	1.25462
CORO1C	ENST00000261401.3	1.24104
CORO1C	ENST00000541050.1	1.04629
CORO2B	ENST00000261861.5	1.03466
CORO2B	ENST00000540068.1	-1.02274
CORO2B	ENST00000543950.1	-1.11618
CORO7	all	1.19548
COTL1	all	-1.04146
COX10	all	1.18511
COX11	all	1.23723
COX14	ENST00000317943.2,ENST00000550654.1,ENST00000548985.1	-1.10164
COX14	ENST00000550487.1,ENST00000317943.2	1.10184
COX14	ENST00000550487.1,ENST00000317943.2,ENST00000550654.1	1.0157
COX14	all	1.0175
COX16	all	1.40925
COX17	all	-1.09204
COX18	all	1.52926
COX20	all	-1.14829
COX4I2	all	1.00037
COX6B2	ENST00000588572.2,ENST00000326529.4,ENST00000593184.1,ENST00000589467.1	1.31954
COX6B2	ENST00000588572.2,ENST00000593184.1,ENST00000590900.1,ENST00000589467.1	-1.07127
COX6B2	all	-1.14346
COX7A2	all	1.16438
COX7A2L	ENST00000234301.2	1.17867
COX7A2L	ENST00000378669.1	1.32646
COX7B2	ENST00000302930.5	-1.2248
COX7B2	ENST00000396533.1,ENST00000355591.3	1.0049
COX7B2	ENST00000543208.1	1.13754
COX8C	all	1.08626
CPED1	all	-1.102
CPLX3	all	-1.10457
CPNE1	all	1.86926
CPNE2	ENST00000290776.8,ENST00000535318.2	1.00417
CPNE2	ENST00000565874.1	1.31806
CPNE3	ENST00000198765.4	-1.04499
CPNE3	ENST00000521271.1	-1.08275
CPNE4	ENST00000429747.1	-1.21395
CPNE4	ENST00000511604.1	-1.09287
CPNE4	ENST00000512055.1	1.06122
CPNE6	ENST00000216775.2	1.07966
CPNE6	ENST00000397016.2	-1.14009
CPOX	all	1.40405
CPSF1	all	-1.07238
CPSF4	all	1.31705
CRABP1	all	1.1631
CRACR2A	all	-1.03833
CREB3L1	all	-1.10802
CREB3L3	all	1.04896
CREG2	all	1.32726
CRIPAK	all	-1.2456
CRIPT	all	-1.09078
CRLS1	all	-1.5683
CRY1	all	1.31903
CRY2	ENST00000417225.2	1.19171
CRY2	ENST00000443527.2	1.20219
CRY2	all	1.01655
CRYM	ENST00000219599.3	1.02521
CRYM	ENST00000396023.2	1.32213
CRYM	ENST00000543948.1	1.30501
CSGALNACT1	ENST00000332246.6,ENST00000311540.4	-1.30872
CSGALNACT1	ENST00000454498.2	1.09925
CSGALNACT1	ENST00000522854.1	-1.00389
CSGALNACT1	ENST00000544602.1	-1.09026
CSKMT	all	-1.12174
CSMD1	ENST00000520002.1,ENST00000602557.1	-1.75985
CSMD1	ENST00000537824.1	1.11934
CSRP3	ENST00000265968.3	-1.05221
CSRP3	ENST00000533783.1	1.18727
CST6	all	1.18144
CSTF3	all	1.21324
CTNNAL1	all	-1.12298
CTPS2	ENST00000359276.4	1.07211
CTPS2	ENST00000359276.4,ENST00000380241.3	-1.09594
CTPS2	ENST00000380241.3	1.00434
CTPS2	ENST00000443824.1	1.09212
CTTNBP2	all	-1.16201
CTTNBP2NL	all	-1.2314
CTU1	all	1.24948
CTU2	all	1.10563
CWH43	all	1.0181
CXADR	all	-1.18159
CXCL1	all	-1.12919
CXCL16	all	1.07375
CXXC4	all	1.20178
CYB5D2	all	1.19613
CYB5R2	ENST00000299498.6	-1.1716
CYB5R2	ENST00000533558.1	1.11106
CYB5R4	all	-1.2499
CYBA	all	1.08748
CYFIP1	all	-1.13332
CYFIP2	ENST00000347377.6	-1.3702
CYFIP2	ENST00000377576.3	1.22095
CYLC1	all	1.12111
CYLC2	ENST00000374798.3	1.16164
CYLC2	all	-1.04531
CYP20A1	all	-1.05793
CYP26B1	all	1.05801
CYP27A1	all	-1.04718
CYP27C1	ENST00000335247.7	1.16809
CYP27C1	ENST00000409327.1	1.0178
CYP2W1	all	1.09951
CYP39A1	all	-1.52701
CYP3A43	ENST00000222382.5	-1.50088
CYP3A43	all	1.0754
CYP4F11	all	-1.18471
CYP4F12	ENST00000324632.10	-1.18415
CYP4F12	ENST00000550308.1	-1.17624
CYP4F2	all	1.13716
CYP4F22	ENST00000269703.3	1.10374
CYP4F22	ENST00000601005.2	-1.05967
CYP4F3	ENST00000585846.1	1.28751
CYP4F3	ENST00000586182.2,ENST00000591058.1,ENST00000221307.8	-1.02206
CYP4F8	ENST00000589778.2,ENST00000589722.1	-1.20794
CYP4F8	ENST00000592615.1,ENST00000443973.2,ENST00000325723.6,ENST00000441682.2,ENST00000589019.1	1.20451
CYP7A1	all	1.16455
CYP7B1	all	-1.3989
CYTH1	all	1.29273
CYTH4	all	1.21628
D2HGDH	all	1.16965
DAAM1	ENST00000360909.3,ENST00000351081.1	1.11858
DAAM1	ENST00000395125.1	1.03527
DAGLA	all	1.15672
DAOA	all	-1.30632
DAZAP1	all	-1.10558
DAZAP2	all	1.05897
DBN1	all	1.05699
DBT	all	-1.0564
DCAF5	all	-1.12412
DCAKD	ENST00000342350.5	1.13802
DCAKD	ENST00000452796.2	-1.37072
DCAKD	ENST00000588499.1	1.24186
DCSTAMP	all	1.40187
DCTN5	all	1.091
DCTN6	all	1.04835
DDHD1	all	1.16666
DDRGK1	all	1.45175
DDT	ENST00000350608.3	1.06956
DDT	ENST00000398344.4	1.08213
DDX1	ENST00000233084.3	-1.0857
DDX1	ENST00000381341.2	-1.18227
DDX19A	all	-1.34351
DDX19B	all	1.10575
DDX28	all	1.33544
DENND1A	all	-1.15951
DEPP1	all	-1.01811
DERL2	all	1.18918
DGAT1	all	-1.1088
DGAT2	all	1.06331
DGLUCY	ENST00000428926.2,ENST00000522322.1,ENST00000523771.1	-1.12822
DGLUCY	ENST00000522322.1,ENST00000523771.1	-1.02217
DGLUCY	ENST00000523816.1,ENST00000428926.2	1.07463
DGLUCY	ENST00000523816.1,ENST00000428926.2,ENST00000522322.1	-1.02057
DGLUCY	all	1.03934
DHTKD1	all	-1.1711
DHX15	all	1.07779
DHX29	all	-1.01475
DHX30	all	-1.18622
DHX32	all	-1.20581
DHX37	all	2.18285
DIAPH3	ENST00000377908.2,ENST00000267215.4	-1.32925
DIAPH3	ENST00000400324.4,ENST00000400330.1	1.05332
DIAPH3	all	-1.08638
DIMT1	all	2.21053
DIRAS2	all	-1.04241
DISP1	all	-1.34819
DMAC2	all	1.4893
DMGDH	all	-1.15605
DNAH1	all	1.07936
DNAH10	all	1.40814
DNAH12	all	-1.03204
DNAH17	all	-1.09601
DNAH3	all	1.20941
DNAH6	ENST00000237449.6	-1.11884
DNAH6	ENST00000389394.3	1.09647
DNAH7	all	-1.21963
DNAI1	all	1.03678
DNAI2	ENST00000446837.2	1.05513
DNAI2	ENST00000582036.1,ENST00000311014.6	-1.13447
DNAJC25-GNG10	all	-1.14357
DNAL1	all	1.17014
DNALI1	all	1.06851
DNER	all	1.22528
DNLZ	all	-1.10091
DOC2A	ENST00000350119.4	1.1827
DOC2A	ENST00000564944.1	1.07179
DOC2A	ENST00000564979.1	1.14638
DOC2B	all	-1.22921
DOCK10	all	-1.09546
DOCK11	all	1.05872
DOCK3	all	1.13553
DOCK4	all	-1.21154
DOCK5	all	1.18967
DOCK6	all	1.04258
DOCK8	all	1.52264
DOP1B	all	1.27402
DPM1	all	1.02146
DPM2	all	1.16201
DPM3	all	-1.01223
DPYSL2	all	-1.21137
DQX1	all	-1.1527
DRP2	ENST00000395209.3,ENST00000541709.1	-1.02495
DRP2	ENST00000402866.1,ENST00000395209.3	-1.10316
DRP2	ENST00000402866.1,ENST00000395209.3,ENST00000541709.1	1.11502
DRP2	ENST00000538510.1	1.05773
DSC3	all	-1.19651
DSG4	all	1.0556
DSP	all	1.17279
DTNB	all	1.12475
DUS1L	all	1.27166
DUS2	ENST00000358896.6	1.30726
DUS2	ENST00000565263.1	1.04604
DUS2	all	1.00911
DYNC1I2	ENST00000340296.4,ENST00000508530.1	1.04243
DYNC1I2	ENST00000508530.1,ENST00000409197.1	1.1502
DYNC1I2	all	1.17957
DYNC2H1	all	1.13501
DYNLRB1	all	1.19701
DYNLRB2	all	1.078
DYNLT1	all	-1.16851
DYNLT3	all	1.10845
EBAG9	ENST00000337573.5	1.0223
EBAG9	ENST00000395785.2	1.22622
EBPL	all	-1.28397
ECHDC1	ENST00000454859.3,ENST00000430841.2	1.07538
ECHDC1	ENST00000454859.3,ENST00000474289.2,ENST00000430841.2	1.30133
ECHDC1	ENST00000474289.2,ENST00000430841.2	-1.03288
ECHDC1	ENST00000531967.1	-1.01335
ECHDC2	all	1.10799
ECHDC3	all	-1.03455
ECI1	all	1.07513
ECSIT	all	-1.0079
EDF1	all	1.08859
EED	all	1.41553
EEFSEC	all	-1.06104
EFHD1	all	-1.02462
EFHD2	all	1.13043
EFNA5	all	1.17839
EFR3A	ENST00000254624.5	1.58824
EFR3A	ENST00000334503.4	-1.07878
EIF2B2	all	2.70616
EIF3M	all	1.50538
EIF4A3	all	1.35988
EIF4G3	ENST00000264211.8,ENST00000374937.3	1.08293
EIF4G3	ENST00000602326.1,ENST00000400422.1	-1.03158
ELAC2	all	1.67266
ELMO1	ENST00000310758.4,ENST00000448602.1	-1.11958
ELMO1	ENST00000442504.1	-1.13688
ELMO2	ENST00000290246.6,ENST00000396391.1	1.066
ELMO2	ENST00000352077.2	1.16844
ELMO3	all	-1.10178
ELMOD1	all	1.26146
ELMOD2	all	1.0048
ELMOD3	all	1.27058
ELOVL1	all	1.02935
ELOVL3	all	-1.05993
ELOVL5	all	-1.31831
ELOVL6	all	1.3877
ELOVL7	all	1.27209
EMC1	all	1.20644
EMC2	all	2.20895
EMC3	all	-1.07729
EMC4	all	1.0895
EMC6	all	1.19013
EMC7	all	1.07285
EMC8	all	-1.0183
EMC9	all	-1.06281
ENAH	ENST00000284563.6	-1.0439
ENAH	ENST00000366844.3,ENST00000366843.2	1.31922
ENKD1	all	1.09429
ENPP7	all	1.1698
EPB41	ENST00000343067.4	-1.20978
EPB41	ENST00000373798.1	1.17677
EPB41L1	ENST00000338074.2	-1.12265
EPB41L1	ENST00000373941.1	-1.06386
EPB41L2	all	1.09141
EPB41L3	ENST00000341928.2,ENST00000540638.2	-1.15419
EPB41L3	ENST00000342933.3,ENST00000400111.3	-1.19134
EPB41L4A	all	-1.03671
EPB41L4B	all	1.09646
EPB41L5	all	-1.01958
EPB42	all	-1.18066
EPCAM	all	-1.36838
EPPK1	all	1.09401
EPS15L1	all	-1.25144
EPS8L2	ENST00000318562.8,ENST00000533256.1	-1.08143
EPS8L2	ENST00000530636.1	1.19612
EQTN	all	1.01467
ERAL1	all	1.61737
ERAS	all	-1.13677
ERC2	all	-1.06377
ERGIC2	all	-1.03111
ERGIC3	all	1.07098
ERI1	ENST00000250263.7,ENST00000519292.1	-1.06654
ERI1	ENST00000523898.1	1.1663
ERP27	all	-1.23182
ESPN	all	1.16975
ESRP2	ENST00000473183.2	1.11192
ESRP2	ENST00000565858.1	1.13358
ESYT3	all	1.13129
ETFA	all	1.14691
ETFRF1	all	-1.20678
ETHE1	all	1.2425
EVL	ENST00000392920.3	1.07198
EVL	ENST00000402714.2	-1.10801
EVPL	all	1.3554
EXD3	all	1.07835
EXOC1	all	-1.06886
EXOC2	all	1.12824
EXOC4	all	1.09842
EXOC6	all	1.00245
EXOG	all	-1.07952
EZR	ENST00000337147.7	-1.00923
EZR	ENST00000367075.3	1.35865
F11R	all	-1.20441
FA2H	all	1.1111
FABP9	all	-1.5339
FAHD1	all	-1.06997
FAHD2A	all	-1.01478
FAHD2B	ENST00000272610.3	1.02518
FAHD2B	ENST00000414820.1,ENST00000272610.3	-1.65588
FAHD2B	ENST00000440566.2	1.07478
FAM136A	all	1.73505
FAM162A	all	1.31777
FAM172A	all	1.01089
FAM20A	all	1.2984
FAM20B	all	-1.06991
FAM20C	all	1.04774
FAM213A	ENST00000372181.1	-1.40815
FAM213A	ENST00000372187.5	-1.10763
FAM213A	ENST00000372188.1	-1.50589
FAM241B	all	-1.11124
FAM3B	all	1.15833
FAM57B	all	-1.16062
FAM71C	all	1.10383
FAM72A	all	1.18479
FAR1	all	-1.87499
FAR2	ENST00000182377.4	1.03782
FAR2	ENST00000536681.3	-1.25078
FARP1	all	-1.21262
FARP2	all	-1.31611
FASTKD1	all	1.27715
FASTKD2	ENST00000236980.6,ENST00000402774.3	-1.09848
FASTKD2	ENST00000402774.3,ENST00000403094.3	1.11881
FASTKD2	all	1.41914
FASTKD3	all	1.25106
FASTKD5	all	1.08199
FATE1	all	-1.27412
FBLIM1	ENST00000375766.3	-1.05048
FBLIM1	ENST00000375771.1	-1.07453
FCF1	all	1.71391
FDFT1	all	1.10308
FDX2	all	1.08305
FERMT1	all	-1.07514
FERMT3	all	-1.17276
FGD2	all	1.21721
FGD3	ENST00000337352.6	1.11953
FGD3	ENST00000375482.3	1.25722
FGD3	ENST00000416701.2	-1.09774
FGD4	all	1.14259
FGD5	all	1.04007
FGD6	all	1.28598
FGF17	all	1.29091
FGFRL1	ENST00000264748.6	1.03192
FGFRL1	ENST00000398484.2	-1.06395
FGFRL1	ENST00000504138.1	-1.17011
FGFRL1	ENST00000504138.1,ENST00000264748.6	-1.20503
FGFRL1	ENST00000510644.1	-1.01323
FHDC1	ENST00000260008.3	1.06479
FHDC1	ENST00000511601.1	1.12026
FHL3	all	1.0651
FHOD1	all	1.10058
FHOD3	all	1.02563
FIBP	all	-1.09087
FIS1	all	1.60916
FKRP	all	-1.06121
FMN1	all	-1.2524
FMN2	all	1.07962
FMNL1	all	1.05112
FMNL3	all	-1.11976
FNBP1L	all	1.16879
FOXRED2	ENST00000397223.4	-1.04602
FOXRED2	ENST00000397224.4,ENST00000216187.6	1.20049
FREM3	all	-1.43929
FRMD1	all	1.09841
FRMD3	all	1.19203
FRMD4A	ENST00000357447.2	-1.13899
FRMD4A	ENST00000358621.4	1.03082
FRMD4A	ENST00000378503.1	1.05212
FRMD4B	all	1.08132
FRMD7	ENST00000298542.4	1.01544
FRMD7	ENST00000464296.1	1.24082
FRMD7	all	-1.0694
FRMD8	all	-1.15362
FRMPD1	ENST00000377765.3	1.20652
FRMPD1	ENST00000539465.1	-1.03867
FRMPD2	all	-1.27641
FRMPD3	all	-1.3834
FSCN1	all	1.05191
FSCN2	all	-1.13601
FSCN3	all	-1.07735
FTMT	all	1.26394
FUNDC2	all	-1.11404
FUZ	all	1.2948
FYB1	ENST00000351578.6,ENST00000505428.1	1.15445
FYB1	ENST00000512982.1,ENST00000540520.1	-1.14615
FYB1	ENST00000515010.1	-1.09767
G3BP2	ENST00000357854.3	1.20307
G3BP2	ENST00000359707.4	1.01111
G3BP2	ENST00000395719.3	1.22706
G3BP2	ENST00000395719.3,ENST00000357854.3	1.00821
GALNT11	ENST00000320311.2	1.08643
GALNT11	ENST00000430044.2	1.28452
GALNT11	ENST00000434507.1	-1.04501
GAS8	all	-1.07594
GATB	all	2.18988
GATC	all	1.06313
GATD3A	all	1.14576
GBA2	ENST00000378103.3	1.05134
GBA2	ENST00000545786.1	-1.03561
GBF1	all	1.07781
GCG	all	1.12592
GCKR	all	-1.00823
GCSAM	all	1.35667
GDE1	all	1.27428
GDF3	all	-1.00716
GDPD2	all	-1.149
GET4	all	1.38756
GFM1	all	-1.04953
GFM2	ENST00000296805.3	1.27242
GFM2	ENST00000509430.1	1.20221
GFM2	all	1.29269
GFPT2	all	1.06113
GGA2	all	1.14342
GGNBP2	all	1.08377
GHDC	ENST00000301671.8	-1.28597
GHDC	ENST00000301671.8,ENST00000428494.2,ENST00000436923.2	1.10489
GHDC	ENST00000587427.1	1.07329
GHDC	ENST00000587427.1,ENST00000428494.2,ENST00000436923.2	-1.08149
GHDC	all	1.09469
GHITM	all	1.20739
GIMAP5	all	-1.03947
GIMAP8	all	-1.59357
GJA5	ENST00000271348.2	1.05984
GJA5	ENST00000369237.1	1.06962
GJB2	ENST00000382844.1	-1.31611
GJB2	ENST00000382848.4	1.12949
GJD2	ENST00000357771.3	1.06428
GJD2	ENST00000360786.3	1.1757
GKN1	all	1.02466
GLOD4	all	1.03801
GLRX5	all	-1.06544
GLT8D1	ENST00000394783.3	1.07048
GLT8D1	ENST00000407584.3,ENST00000266014.5	1.01836
GLT8D1	ENST00000478968.2,ENST00000407584.3,ENST00000266014.5	1.00461
GLT8D1	ENST00000478968.2,ENST00000407584.3,ENST00000266014.5,ENST00000491606.1	1.43013
GLT8D1	ENST00000478968.2,ENST00000491606.1	1.1212
GLYATL3	all	1.28475
GMPPA	all	-1.45132
GNA14	all	1.29385
GNA15	all	1.19383
GNAL	ENST00000423027.3	1.09006
GNAL	ENST00000535121.1,ENST00000269162.5	-1.08015
GNB1L	all	1.07677
GNB3	all	1.04356
GNB4	ENST00000232564.3	-1.23625
GNB4	ENST00000468623.1	1.37702
GNG4	ENST00000366597.1	-1.10513
GNG4	ENST00000391854.2	1.22396
GNG4	ENST00000450593.1,ENST00000366598.4	1.18955
GNG5	all	1.10367
GNGT2	ENST00000507680.1	-1.48551
GNGT2	ENST00000511277.1,ENST00000300406.2,ENST00000515635.1,ENST00000511673.1	-1.49433
GNPAT	all	-1.10294
GOLGA7	all	1.22883
GOLT1B	all	-1.1323
GORASP1	all	1.07081
GOSR1	all	-1.19327
GOSR2	all	1.17742
GPAA1	all	1.19962
GPAM	all	1.05893
GPAT2	ENST00000359548.4	1.06031
GPAT2	ENST00000434632.1	-1.29018
GPAT3	ENST00000264409.4	-1.08618
GPAT3	ENST00000395226.2	-1.03579
GPAT3	all	-1.19025
GPC1	all	-1.15602
GPC6	all	1.38667
GPD2	ENST00000310454.6	-1.09036
GPD2	ENST00000409674.1	1.10861
GPD2	ENST00000438166.2	-1.07954
GPR107	all	-1.08409
GPR141	ENST00000334425.1	1.03094
GPR141	ENST00000447769.1	-1.23942
GPR31	all	1.03543
GPR68	ENST00000531499.2	-1.06753
GPR68	ENST00000535815.1	-1.06112
GPR85	ENST00000297146.3,ENST00000501255.2	1.17871
GPR85	ENST00000424100.1	-1.12455
GPR85	ENST00000424100.1,ENST00000449591.1	1.37484
GPR85	ENST00000449591.1	-1.01266
GPR89A	all	1.0483
GPRC5B	ENST00000300571.2	-1.04453
GPRC5B	ENST00000569479.1	1.04899
GPRC5B	ENST00000569847.1	1.01733
GPRC5C	all	-1.00856
GPSM3	ENST00000375040.3	-1.06878
GPSM3	ENST00000375043.3	1.0686
GRAMD4	ENST00000361034.3	1.11483
GRAMD4	ENST00000406902.1	-1.18061
GRB7	ENST00000309156.4	1.11651
GRB7	ENST00000394209.2	1.05213
GRB7	ENST00000394211.3	-1.16332
GREB1	ENST00000234142.5	-1.28325
GREB1	ENST00000381486.2	-1.18846
GRID2IP	ENST00000435185.1	1.10828
GRID2IP	ENST00000452113.1	-1.20161
GRID2IP	ENST00000457091.2	-1.01653
GRIPAP1	all	1.91155
GRSF1	all	1.45796
GRTP1	ENST00000326039.3	-1.09924
GRTP1	ENST00000375430.4	1.11125
GSDMC	all	1.09581
GSTT2B	all	1.35267
GTPBP2	all	1.35131
GTPBP3	all	1.0968
GTPBP8	all	1.09084
GUF1	all	-1.01019
GULP1	ENST00000359135.3,ENST00000409580.1	1.03533
GULP1	ENST00000409609.1	-1.09279
GULP1	ENST00000409830.1	-1.05273
GYPC	ENST00000259254.4,ENST00000356887.7	-1.59704
GYPC	ENST00000356887.7,ENST00000409836.3	1.36914
GYPC	all	-1.13213
H2AFV	all	1.04871
HACD3	all	-1.40555
HACL1	all	1.20759
HAP1	all	1.06207
HARS2	all	1.46746
HCLS1	all	-1.10901
HDDC2	all	1.06842
HDHD2	all	-1.17248
HEATR1	all	1.81415
HEBP1	all	1.10343
HEBP2	all	1.06652
HEG1	all	-1.02501
HEMK1	ENST00000232854.4,ENST00000455834.1	-1.09054
HEMK1	ENST00000434410.1,ENST00000232854.4	1.06186
HEMK1	ENST00000455834.1	1.05032
HEY2	all	-1.11721
HHAT	ENST00000261458.3	1.35047
HHAT	ENST00000367010.1	-1.09874
HHAT	ENST00000413764.2	1.04955
HHIPL2	all	-1.22107
HIGD2A	all	-1.04714
HIKESHI	all	-1.05365
HINT2	all	1.25775
HINT3	all	1.10007
HIP1R	all	-1.07523
HKDC1	all	1.25262
HLA-DQB2	all	1.07219
HMGN3	all	1.06071
HMGN5	all	-1.06332
HMMR	ENST00000353866.3	-1.06248
HMMR	ENST00000353866.3,ENST00000393915.4	-1.06149
HMMR	ENST00000353866.3,ENST00000393915.4,ENST00000432118.2	-1.0019
HMMR	ENST00000393915.4,ENST00000432118.2,ENST00000358715.3	-1.05958
HMMR	all	1.02431
HNRNPD	all	-1.46412
HOGA1	all	1.13177
HOOK3	all	1.06344
HOXB9	all	-1.41182
HPDL	all	1.2256
HSD17B12	all	3.87208
HSD17B14	all	1.30741
HSD3B7	all	-1.28021
HSDL2	all	-1.05411
HSH2D	all	-1.11088
HVCN1	ENST00000242607.8	-1.05121
HVCN1	ENST00000356742.5	-1.03371
IBA57	all	1.01037
ICE1	all	1.12828
IER3IP1	all	1.10955
IFI27	all	-1.0421
IFT27	all	1.14035
IFT74	ENST00000380062.5	1.0951
IFT74	ENST00000433700.1	1.11066
IFT74	ENST00000433700.1,ENST00000443698.1	1.04995
IFT74	ENST00000443698.1	1.11593
IL17RD	all	-1.05024
ILF3	ENST00000318511.3	1.23484
ILF3	ENST00000590261.1	1.05586
IMMT	ENST00000410111.3	1.08463
IMMT	ENST00000449247.2,ENST00000410111.3	1.13892
IMMT	ENST00000449247.2,ENST00000442664.2	1.55293
IMP3	ENST00000314852.2	1.31706
IMP3	ENST00000403490.1	3.04507
INA	all	1.08131
ING3	all	-1.25805
INSIG2	all	1.13538
INTS6	all	-1.07346
IPO13	all	2.0773
IPO4	all	-1.17272
IPO7	all	1.5189
IPO8	all	1.21032
IQCE	ENST00000325979.7	1.07899
IQCE	ENST00000402050.2,ENST00000438376.2	-1.04281
IQCN	all	1.05749
IQSEC1	all	1.43377
IQSEC2	ENST00000375365.2	1.09764
IQSEC2	ENST00000396435.3	-1.04052
IQSEC3	ENST00000538872.1	1.02001
IQSEC3	all	1.22033
IRGM	all	1.45886
ISCA1	all	1.22346
ISCA2	all	1.472
ISCU	all	1.02588
ISOC2	all	-1.07965
IST1	all	-1.02053
ITGA2	all	-1.0317
ITGA3	ENST00000007722.7	1.44451
ITGA3	ENST00000320031.8	1.00538
ITGB4	ENST00000339591.3	-1.04297
ITGB4	ENST00000449880.2	1.2071
ITLN1	all	1.2674
ITM2B	all	-1.21648
ITPR3	ENST00000374316.5	1.02822
ITPR3	ENST00000605930.1	1.00332
ITPRIP	ENST00000278071.2	1.35535
ITPRIP	ENST00000337478.1	1.14894
ITPRIP	ENST00000358187.2	1.0522
ITSN2	ENST00000355123.4	1.42524
ITSN2	ENST00000361999.3	-1.24658
JAGN1	all	1.16883
JMJD7-PLA2G4B	all	1.13645
JPH1	all	-1.00149
JPH2	all	1.26012
JPH4	all	1.24968
KANK2	ENST00000355150.5,ENST00000589894.1	-1.13401
KANK2	ENST00000586659.1,ENST00000432929.2,ENST00000589359.1	1.28642
KAT8	ENST00000219797.4	1.08031
KAT8	ENST00000543774.2	-1.11868
KCNK12	all	-1.08646
KDELC1	all	1.27146
KDM4E	all	1.24671
KIAA0319L	all	1.04856
KIAA0391	all	-1.02213
KIAA2013	all	-1.33784
KIF12	all	1.5187
KIF13B	all	1.08216
KIF16B	all	1.13162
KIF17	all	-1.21314
KIF18B	all	1.10955
KIF19	all	1.19035
KIF21A	all	-1.21319
KIF21B	all	1.08601
KIF24	ENST00000379166.2	1.50735
KIF24	ENST00000402558.2	-1.04711
KIF25	ENST00000354419.2	1.16226
KIF25	ENST00000443060.2	1.05053
KIF26A	all	1.07399
KIF26B	all	-1.0596
KIF27	all	-1.26964
KIF5A	all	1.04158
KIF6	all	-1.07709
KIF9	ENST00000265529.3	1.02094
KIF9	ENST00000335044.2	1.05247
KIF9	ENST00000335044.2,ENST00000452770.2	1.02439
KIF9	ENST00000452770.2	-1.152
KIFC2	all	1.06322
KIR3DL1	ENST00000391728.4,ENST00000326542.7	-1.00058
KIR3DL1	ENST00000402254.2,ENST00000538269.1,ENST00000541392.1	-1.05973
KISS1	all	1.25223
KLC2	ENST00000394067.2,ENST00000316924.5	1.02295
KLC2	ENST00000417856.1	1.01595
KLC4	ENST00000347162.5	1.0661
KLC4	ENST00000347162.5,ENST00000479388.1	1.05097
KLC4	ENST00000347162.5,ENST00000479388.1,ENST00000394056.2	-1.06119
KLC4	ENST00000394058.1	-1.03355
KLC4	ENST00000479388.1,ENST00000394056.2	-1.0293
KMO	all	-1.16259
KPNA1	all	1.04963
KPNA3	all	-1.05682
KPNA4	all	1.08274
KPNB1	all	1.09702
KPTN	all	1.55822
KRT10	all	1.3319
KRT13	all	1.03426
KRT14	all	-1.1934
KRT15	ENST00000254043.3	1.01814
KRT15	ENST00000393976.2	1.18775
KRT16	all	-1.19058
KRT17	all	1.08777
KRT19	all	1.08142
KRT2	all	1.38302
KRT20	all	1.11351
KRT24	all	1.07003
KRT27	all	1.0308
KRT3	all	1.02611
KRT31	all	1.20534
KRT32	all	1.01054
KRT33B	all	-1.1387
KRT34	all	1.15004
KRT37	all	-1.07631
KRT39	all	1.10977
KRT4	ENST00000458244.2	1.45135
KRT4	ENST00000551956.1,ENST00000293774.4	-1.21704
KRT6A	all	1.04566
KRT6B	all	-1.37718
KRT71	all	-1.17315
KRT76	all	-1.03743
KRT84	all	1.05754
KRT86	ENST00000293525.5	-1.08398
KRT86	ENST00000423955.2	1.02134
KRT86	ENST00000544024.1	-1.01834
KRT9	all	-1.28317
KRTAP6-2	all	1.14553
KRTAP9-3	all	-1.29958
KXD1	ENST00000540691.1,ENST00000539106.1,ENST00000222307.4,ENST00000595073.1	-1.04328
KXD1	ENST00000599319.1	-1.27457
KXD1	ENST00000602094.1	-1.10785
KY	all	1.30616
L2HGDH	ENST00000267436.4	1.17353
L2HGDH	ENST00000421284.3	1.6196
L2HGDH	all	-1.03673
L3MBTL3	ENST00000368139.2,ENST00000526019.1,ENST00000368136.2	1.02865
L3MBTL3	ENST00000529410.1	1.03326
L3MBTL3	ENST00000533560.1,ENST00000361794.2	-1.01789
LACTB	all	-1.30851
LAMB2	all	-1.04474
LAMTOR1	all	1.45734
LAT2	ENST00000344995.5	1.58448
LAT2	ENST00000344995.5,ENST00000460943.1	1.85397
LAT2	ENST00000398475.1,ENST00000275635.7	1.19316
LAX1	all	1.17514
LAYN	all	1.07411
LDAH	all	1.05815
LDB3	ENST00000263066.6,ENST00000361373.4	1.10158
LDB3	ENST00000429277.2,ENST00000458213.2,ENST00000352360.5	1.06012
LDB3	all	1.4029
LDHD	all	-1.13496
LETM1	all	-1.03593
LETM2	all	-1.03477
LETMD1	all	-1.08224
LGALS12	ENST00000255684.5,ENST00000394618.3	-1.1876
LGALS12	ENST00000340246.5	-1.02047
LGALS12	ENST00000394618.3,ENST00000340246.5	-1.00583
LGALS12	all	1.15149
LGALS13	all	1.07241
LIMA1	ENST00000394943.3,ENST00000341247.4	1.01898
LIMA1	ENST00000552823.1	-1.30109
LIN28B	all	-1.32073
LIN7A	all	1.20826
LIN7B	all	1.08985
LIN7C	all	-1.11727
LIPG	all	-1.09573
LIPM	all	1.08006
LIPN	all	1.13973
LIPT2	all	-1.09439
LMBR1L	all	1.05182
LMF2	all	1.02175
LMOD1	all	-1.23728
LMOD2	all	-1.19752
LMOD3	ENST00000420581.2	-1.13542
LMOD3	ENST00000420581.2,ENST00000489031.1	1.20217
LMOD3	ENST00000475434.1	-1.11484
LOR	all	1.04889
LPAR2	ENST00000542587.1	-1.05134
LPAR2	ENST00000586703.1,ENST00000407877.3	-1.03252
LPCAT1	all	1.04749
LPGAT1	ENST00000366996.1	1.45264
LPGAT1	ENST00000366997.4	1.35163
LPPR4	all	1.21163
LRP11	all	1.19117
LRRC10	all	-1.08546
LRRC24	all	-1.15806
LRRC26	all	-1.09757
LRRC49	all	1.07399
LRRC8B	ENST00000330947.2,ENST00000358200.4	1.25097
LRRC8B	ENST00000439853.1	-1.17856
LRRN3	all	-1.19036
LSP1	all	1.0884
LSR	all	-1.13366
LTV1	all	2.05961
LUZP1	ENST00000302291.4	1.10695
LUZP1	ENST00000374623.3	1.31843
LUZP1	ENST00000418342.1	1.25897
LYG2	ENST00000333017.2	-1.08813
LYG2	ENST00000409238.1	1.16813
LYRM1	ENST00000219168.4,ENST00000567954.1	1.02764
LYRM1	ENST00000396052.2	1.01133
LYRM1	ENST00000439021.1,ENST00000569023.1	-1.10999
LYRM1	ENST00000567954.1,ENST00000396052.2	-1.05057
LYRM1	ENST00000568663.1	1.03497
LYRM1	ENST00000569023.1,ENST00000219168.4	1.16139
LYRM2	all	-1.01232
LYRM4	all	-1.02263
LYRM7	all	1.25493
MAATS1	all	-1.20959
MACROD1	all	-1.23558
MAIP1	ENST00000295079.2	1.06186
MAIP1	ENST00000392290.1	-1.0684
MAIP1	all	-1.06702
MALL	all	1.00378
MALSU1	all	1.36014
MAN1C1	all	1.03552
MAN2A2	ENST00000360468.3	-1.05319
MAN2A2	ENST00000559717.1	-1.11575
MAP1B	all	-1.51495
MAP6D1	all	1.10769
MAP7	all	-1.13445
MARCH1	all	-1.18806
MARCH2	all	-1.06786
MARCKSL1	all	1.09091
MARF1	all	1.05667
MAT2B	all	1.35138
MAVS	all	1.62286
MBD3	all	1.1957
MCCD1	all	1.16424
MCEE	all	1.04702
MCF2	ENST00000338585.6	-1.06664
MCF2	ENST00000370576.4	-1.07316
MCF2	ENST00000370576.4,ENST00000338585.6	1.14404
MCF2	ENST00000519895.1	1.25564
MCF2L	all	1.10208
MCF2L2	all	-1.08474
MCM10	all	1.40485
MCOLN3	all	1.02801
MCRIP2	all	-1.24927
MCTP1	ENST00000312216.8	-1.0371
MCTP1	ENST00000515393.1	1.41365
MCU	all	1.05796
MCUR1	all	1.34321
MDN1	all	1.41685
MECR	all	1.0724
MEGF10	all	-1.20824
MEMO1	ENST00000295065.5	-1.2636
MEMO1	ENST00000404530.1	1.04941
METTL17	all	1.67849
METTL7A	ENST00000332160.4	-1.01833
METTL7A	ENST00000548553.1	-1.29335
MFF	all	-1.12871
MFN1	ENST00000263969.5	-1.25126
MFN1	ENST00000471841.1	1.04575
MFSD14A	all	1.24442
MFSD5	all	1.09826
MGARP	all	1.08135
MGME1	all	-1.28394
MICAL1	all	1.38604
MICAL2	all	-1.16264
MICAL3	all	1.30293
MICALL1	all	-1.13037
MICALL2	all	-1.05412
MICU1	all	1.02687
MICU2	all	1.0675
MID1IP1	ENST00000336949.6	-1.21233
MID1IP1	ENST00000457894.1,ENST00000378474.3	1.01929
MIEF1	all	1.41533
MIEF2	all	-1.02559
MINOS1	all	1.34449
MLC1	ENST00000311597.5	-1.25639
MLC1	ENST00000395876.2	-1.36728
MLPH	ENST00000264605.3,ENST00000445024.2,ENST00000338530.4,ENST00000409373.1	-1.16515
MLPH	ENST00000410032.1	1.13187
MLXIP	all	1.00677
MMADHC	all	1.27386
MMGT1	all	1.39975
MOBP	ENST00000396228.1	-1.10347
MOBP	ENST00000428261.1,ENST00000415443.1,ENST00000447324.1,ENST00000383754.3	1.00942
MOGAT2	all	1.22512
MPC1	all	-1.14139
MPC2	ENST00000271373.4	-1.15778
MPC2	ENST00000367846.4	1.04166
MPIG6B	all	-1.04342
MPP6	all	-1.03532
MPPE1	all	1.00802
MPST	ENST00000397225.2	-1.14935
MPST	ENST00000401419.3,ENST00000404802.3,ENST00000341116.3,ENST00000429360.2	1.22145
MPV17L	all	-1.07407
MPV17L2	all	-1.01766
MPZL2	all	-1.16738
MRAP	ENST00000303645.5,ENST00000339944.4	1.27646
MRAP	ENST00000399784.2,ENST00000399786.3	1.01199
MRAP2	all	-1.15835
MRAS	ENST00000289104.4	-1.07839
MRAS	ENST00000423968.2	-1.10252
MRAS	ENST00000474559.1	1.20395
MRC2	all	-1.20457
MRM2	all	1.08647
MRM3	all	-1.08854
MRPL1	all	-1.03549
MRPL10	all	1.93839
MRPL11	all	1.38845
MRPL12	all	1.4588
MRPL13	all	1.11744
MRPL14	all	1.60018
MRPL15	all	1.93071
MRPL16	all	2.22172
MRPL17	all	2.41596
MRPL18	all	1.38126
MRPL19	all	2.1024
MRPL2	all	1.16255
MRPL20	all	1.56233
MRPL21	all	1.04641
MRPL22	all	2.29356
MRPL23	all	1.11011
MRPL24	all	1.84708
MRPL27	all	1.33996
MRPL28	all	1.57962
MRPL3	all	1.75926
MRPL30	all	1.59014
MRPL32	all	1.10559
MRPL33	all	2.11028
MRPL34	ENST00000252602.1	1.77703
MRPL34	ENST00000594999.1	-1.27891
MRPL34	ENST00000600434.1	1.04343
MRPL35	all	1.0534
MRPL36	ENST00000505059.2,ENST00000508987.1,ENST00000382647.7	1.42185
MRPL36	ENST00000505818.1	1.02513
MRPL37	all	2.76696
MRPL38	all	1.10223
MRPL39	all	2.43934
MRPL4	all	1.14773
MRPL40	all	-1.00579
MRPL42	all	1.63195
MRPL43	all	1.7946
MRPL44	all	1.74655
MRPL45	all	1.45951
MRPL47	all	-1.2414
MRPL48	all	1.26828
MRPL49	all	1.27979
MRPL50	all	2.66881
MRPL52	all	1.25412
MRPL53	all	1.02222
MRPL55	ENST00000366732.1,ENST00000366733.1,ENST00000366734.1	1.06204
MRPL55	ENST00000366733.1,ENST00000366734.1,ENST00000366735.1,ENST00000366736.1	1.10725
MRPL55	ENST00000366733.1,ENST00000366734.1,ENST00000366735.1,ENST00000366736.1,ENST00000366741.1,ENST00000366740.1,ENST00000366739.1	-1.10011
MRPL55	ENST00000366734.1,ENST00000366735.1,ENST00000366736.1,ENST00000366741.1,ENST00000366740.1,ENST00000366739.1,ENST00000366742.1	1.05373
MRPL55	ENST00000366735.1,ENST00000366736.1,ENST00000366741.1,ENST00000366740.1,ENST00000366739.1,ENST00000366742.1,ENST00000366744.1,ENST00000348259.5,ENST00000366747.3,ENST00000366746.3,ENST00000295008.4,ENST00000336520.3,ENST00000336300.5,ENST00000391867.3,ENST00000411464.2	-1.50188
MRPL55	ENST00000366735.1,ENST00000366736.1,ENST00000366741.1,ENST00000366740.1,ENST00000366739.1,ENST00000366742.1,ENST00000366744.1,ENST00000348259.5,ENST00000366747.3,ENST00000366746.3,ENST00000295008.4,ENST00000336520.3,ENST00000336300.5,ENST00000411464.2	-1.66316
MRPL55	ENST00000366742.1,ENST00000366744.1,ENST00000348259.5,ENST00000366747.3,ENST00000366746.3,ENST00000295008.4,ENST00000336520.3,ENST00000336300.5,ENST00000391867.3,ENST00000411464.2	-1.11282
MRPL55	ENST00000366744.1,ENST00000348259.5,ENST00000366747.3,ENST00000366746.3,ENST00000295008.4,ENST00000336520.3,ENST00000336300.5,ENST00000391867.3,ENST00000411464.2	1.43547
MRPL57	all	2.20734
MRPL58	all	2.83251
MRPL9	all	1.6343
MRPS10	all	2.01943
MRPS12	ENST00000308018.4	1.22128
MRPS12	ENST00000407800.2,ENST00000402029.3	2.01039
MRPS14	all	1.37632
MRPS15	all	1.09685
MRPS16	all	1.36231
MRPS17	all	1.46931
MRPS18A	all	1.88085
MRPS18C	all	1.43801
MRPS2	ENST00000241600.5	1.68508
MRPS2	ENST00000241600.5,ENST00000453385.1	1.36723
MRPS2	ENST00000371785.1	1.55409
MRPS2	ENST00000453385.1	1.10564
MRPS21	all	1.94623
MRPS22	ENST00000310776.4,ENST00000465056.1	1.62371
MRPS22	ENST00000495075.1	-1.31682
MRPS23	all	1.58639
MRPS24	all	1.29719
MRPS25	all	1.5947
MRPS27	all	1.62309
MRPS30	all	1.45051
MRPS33	ENST00000324787.5,ENST00000469351.1	1.45661
MRPS33	ENST00000393008.3	1.29085
MRPS33	ENST00000393008.3,ENST00000324787.5	1.07476
MRPS33	ENST00000393008.3,ENST00000496958.1	1.47918
MRPS33	ENST00000469351.1	1.49445
MRPS33	ENST00000496958.1	1.21251
MRPS34	all	-1.04026
MRPS36	all	1.03031
MRPS5	all	1.05697
MRPS6	all	1.5152
MRPS7	all	1.71585
MRRF	all	1.11483
MRS2	all	-1.30861
MSMO1	all	1.10077
MSRB2	all	-1.20031
MT1X	all	1.16163
MTDH	all	1.07283
MTERF1	all	1.49
MTERF12	all	1.18232
MTERF13	all	1.58894
MTERF14	all	1.06064
MTFP1	all	1.04287
MTFR1	all	1.03711
MTFR2	all	-1.08361
MTG1	all	1.33903
MTHFD1L	all	1.07302
MTHFD2L	all	-1.29448
MTHFS	all	1.03991
MTIF2	all	1.78345
MTIF3	ENST00000405591.2	1.65376
MTIF3	ENST00000431572.2,ENST00000381116.1,ENST00000381120.3	1.54193
MTO1	all	1.07471
MTPAP	all	2.16888
MTRF1	all	1.28533
MTRF1L	all	1.47332
MTX1	all	1.1805
MTX2	all	1.26202
MTX3	all	-1.08528
MUCL1	all	1.02989
MVP	all	1.29553
MXD1	all	-1.42459
MYADML2	ENST00000330655.3	-1.08603
MYADML2	ENST00000409745.2	-1.1914
MYBPC1	ENST00000360610.2,ENST00000361685.2,ENST00000553190.1,ENST00000545503.2,ENST00000536007.1,ENST00000541119.1,ENST00000361466.2,ENST00000550270.1	-1.1223
MYBPC1	ENST00000547405.1	1.53272
MYBPC1	ENST00000547405.1,ENST00000360610.2,ENST00000361685.2	-1.16332
MYBPC1	ENST00000547405.1,ENST00000360610.2,ENST00000361685.2,ENST00000553190.1,ENST00000545503.2,ENST00000536007.1,ENST00000541119.1,ENST00000361466.2	1.10688
MYBPC1	ENST00000550270.1	-1.2056
MYBPC1	all	1.0113
MYBPC2	all	-1.12261
MYBPC3	all	1.00269
MYBPH	all	-1.15958
MYCBP	all	-1.01274
MYDGF	all	1.28448
MYH1	all	1.04154
MYH13	ENST00000252172.4	-1.00843
MYH13	ENST00000418404.3	1.02634
MYH13	all	1.30471
MYH15	all	-1.28722
MYH6	ENST00000356287.3	-1.04369
MYH6	ENST00000405093.3	1.12335
MYH8	all	-1.22614
MYL1	all	1.05899
MYL10	all	-1.06978
MYL2	all	-1.13994
MYL3	all	1.27712
MYL4	ENST00000354968.1,ENST00000393450.1	1.09534
MYL4	ENST00000393450.1	1.08297
MYL4	ENST00000572316.1,ENST00000354968.1	1.02583
MYL4	all	1.01057
MYL5	all	1.15699
MYL7	all	1.01533
MYL9	all	-1.01692
MYLPF	all	-1.03865
MYO15A	all	-1.19306
MYO19	all	1.07199
MYO1B	all	1.3983
MYO1G	all	1.18185
MYO1H	all	-1.02615
MYO5A	all	1.16712
MYO9A	all	1.13082
MYOM1	all	-1.17878
MYOM2	all	1.07652
MYOT	all	1.08773
MYOZ1	all	-1.13534
MYOZ2	all	-1.13659
MYOZ3	all	-1.17017
MYPN	all	1.14113
N4BP3	all	1.0873
NAA11	all	1.24214
NAA15	all	1.13864
NAA25	all	1.18538
NAA50	all	-1.11271
NAPRT	all	1.06974
NAT8	all	1.25965
NAT8L	all	1.05988
NAV1	all	1.07562
NAXD	all	-1.13842
NCALD	ENST00000311028.3,ENST00000521599.1	1.01451
NCALD	ENST00000395923.1	1.31357
NCALD	ENST00000519508.2	1.10301
NCBP3	all	-1.38591
NCK2	ENST00000233154.4	-1.20521
NCK2	ENST00000393349.2	1.06562
NCLN	all	1.0941
NCOA7	ENST00000368357.3	-1.09045
NCOA7	ENST00000392477.2,ENST00000229634.9	1.00967
NDFIP2	all	-1.12847
NDUFAF1	all	1.21002
NDUFAF3	all	-1.06999
NDUFAF4	all	1.13674
NDUFAF5	all	3.31447
NDUFAF6	all	1.18462
NDUFAF7	all	-1.77378
NDUFAF8	all	1.26001
NDUFB11	all	-1.09056
NEB	ENST00000427231.2	1.13987
NEB	ENST00000604864.1	1.00978
NEBL	all	1.29363
NECAB3	all	1.18103
NECAP2	all	1.36116
NECTIN3	all	1.17189
NEFH	all	1.20664
NEFL	all	-1.05669
NEFM	ENST00000221166.5	1.11164
NEFM	ENST00000518131.1,ENST00000437366.2	1.15652
NELFE	all	1.07834
NET1	all	1.12973
NEXN	all	1.21499
NGLY1	all	1.11435
NHP2	all	1.71112
NICN1	all	1.19827
NIF3L1	all	-1.08252
NIPSNAP1	all	-1.39172
NIPSNAP2	all	1.34996
NIPSNAP3A	all	-1.38196
NIPSNAP3B	all	-1.0126
NIT1	all	1.08315
NIT2	all	1.00182
NKD2	ENST00000296849.5	-1.02457
NKD2	ENST00000537972.1	-1.07932
NKD2	all	1.09503
NKIRAS1	ENST00000388759.3,ENST00000425478.2,ENST00000437230.1,ENST00000412028.1,ENST00000415901.2,ENST00000416026.2	1.05649
NKIRAS1	ENST00000388759.3,ENST00000443659.2,ENST00000437230.1,ENST00000412028.1,ENST00000415901.2,ENST00000416026.2	1.01148
NKIRAS1	ENST00000421515.2	1.20724
NKIRAS1	ENST00000443659.2	1.23512
NKIRAS1	ENST00000443659.2,ENST00000415901.2	1.03043
NKIRAS2	ENST00000307641.5	1.00032
NKIRAS2	ENST00000393885.4,ENST00000393880.1,ENST00000393881.3	1.05299
NLRP5	all	1.06639
NLRX1	all	1.08851
NME1-NME2	all	-1.12114
NME9	all	1.17963
NOA1	all	-1.01856
NOC3L	ENST00000371350.1	-1.08786
NOC3L	ENST00000371361.3	2.17228
NOC4L	all	1.58149
NOG	all	-1.06525
NOL7	all	1.41817
NOP16	all	1.13909
NPHP1	all	-1.27485
NPHP4	all	-1.1472
NPHS2	all	-1.1718
NRAP	all	1.27722
NRCAM	ENST00000379028.3	1.1189
NRCAM	ENST00000425651.2	1.06393
NRF1	ENST00000393230.2	1.10381
NRF1	ENST00000393232.1,ENST00000223190.4	2.68465
NRN1	all	-1.07347
NT5C3A	all	1.09386
NT5DC3	all	1.03671
NTS	all	1.16079
NUBP1	all	1.43346
NUBP2	all	1.25334
NUBPL	all	1.18646
NUCB1	ENST00000263273.5	1.0473
NUCB1	ENST00000405315.4	1.00299
NUCB1	ENST00000405315.4,ENST00000407032.1	1.06086
NUCB1	ENST00000407032.1	-1.12519
NUDT12	all	-1.06421
NUDT13	all	-1.14682
NUDT16L1	all	-1.10535
NUDT19	all	-1.06923
NUDT4	ENST00000337179.5	1.0302
NUDT4	all	1.87068
NUDT5	all	-1.25307
NUDT6	all	1.05832
NUDT8	all	1.21666
NUP107	all	-1.3357
NUP155	all	1.10933
NUP160	all	1.08542
NUP188	all	1.11747
NUP205	all	-1.25726
NUP37	ENST00000251074.1	-1.1193
NUP37	ENST00000552283.1	1.03259
NUP43	all	1.38893
NUP50	all	1.03618
NUP88	all	-1.04524
NUP93	all	1.12177
NUPL2	all	-1.03309
NVL	ENST00000281701.6	1.18035
NVL	ENST00000469075.1	1.04064
NVL	all	2.59488
NXF1	ENST00000294172.2	1.04382
NXF1	ENST00000532297.1	-1.07902
NXNL1	all	1.14081
NXPE3	ENST00000273347.5,ENST00000491511.2	-1.18263
NXPE3	ENST00000422132.1	-1.03769
NXPE3	ENST00000477909.1	1.00506
NXT1	all	-1.23858
OC90	all	1.0115
OCIAD1	ENST00000264312.7,ENST00000381473.3	1.25985
OCIAD1	ENST00000264312.7,ENST00000381473.3,ENST00000508293.1	1.05902
OCIAD1	ENST00000381473.3,ENST00000508293.1,ENST00000513391.2	1.03308
OCIAD1	ENST00000508293.1,ENST00000513391.2	-1.01538
OCIAD1	all	1.19004
OCIAD2	all	1.17402
OGDHL	all	-1.08175
OGFOD3	all	1.02729
OLAH	all	-1.26888
OLFM4	all	-1.00497
OPA3	all	1.30657
OPCML	all	1.02959
OPHN1	all	1.05411
ORC2	all	1.12578
ORMDL1	ENST00000325795.3	-1.13501
ORMDL1	ENST00000392350.3,ENST00000392349.4	1.05015
OSBPL1A	all	-1.04132
OSBPL2	all	1.17853
OSGEPL1	ENST00000264151.5	1.19969
OSGEPL1	ENST00000522700.1	-1.16261
OXA1L	all	1.6997
OXLD1	all	1.4119
OXR1	all	-1.09533
OXSM	all	1.1525
P2RY13	all	-1.29464
PABPC4	all	-1.17657
PACRG	ENST00000366888.2	-1.05108
PACRG	ENST00000366889.2	1.00675
PACS1	all	1.36312
PAF1	all	1.00073
PAG1	all	1.09717
PAGE2B	all	1.06467
PALLD	all	-1.23168
PALM	all	-1.19971
PAM16	ENST00000318059.3	-1.01706
PAM16	ENST00000576217.1	-1.41144
PAQR5	ENST00000395407.2	1.18444
PAQR5	ENST00000561153.1,ENST00000340965.3	1.0259
PAQR8	ENST00000360726.3	-1.06357
PAQR8	ENST00000442253.2	1.08913
PAQR8	all	1.22241
PARL	all	1.5519
PARVA	all	-1.22782
PARVB	all	1.05953
PARVG	ENST00000415224.1	1.15104
PARVG	ENST00000422871.1	1.26565
PARVG	ENST00000444313.3	1.20165
PAX9	ENST00000361487.6	-1.10139
PAX9	ENST00000402703.2	1.28458
PBRM1	all	1.01685
PBX4	all	-1.10285
PBXIP1	all	1.12093
PCBD2	all	1.54273
PCBP2	all	1.2763
PCBP3	all	-1.02392
PCDHGB6	all	1.0191
PCDHGC3	all	-1.06589
PCK2	all	1.32604
PCP2	all	-1.13354
PCYT2	all	1.7313
PDE12	all	1.39027
PDE6B	all	1.34055
PDHX	all	-1.05766
PDILT	all	-1.01388
PDLIM1	all	-1.41724
PDLIM2	all	-1.20263
PDLIM3	all	-1.33996
PDLIM7	all	1.03775
PDSS1	all	1.59539
PDSS2	all	1.45593
PDYN	ENST00000539905.1,ENST00000217305.2	1.07687
PDYN	ENST00000540134.1	-1.06653
PDZK1	ENST00000344770.2	1.03705
PDZK1	ENST00000417171.1	-1.18116
PECAM1	all	-1.01204
PEMT	ENST00000395782.1	-1.01715
PEMT	ENST00000395783.1	-1.27796
PERP	all	-1.07979
PET100	all	1.05489
PET117	all	1.31093
PEX1	all	1.39543
PEX11A	all	-1.0715
PEX11B	all	1.17663
PEX13	all	-1.00056
PEX14	all	1.1256
PEX16	all	1.09602
PEX26	all	1.31084
PEX3	all	-1.03044
PEX5	ENST00000420616.2	1.18656
PEX5	ENST00000455147.2	1.11208
PEX7	all	1.34105
PFN3	all	1.43011
PFN4	all	1.24209
PGAP1	all	-1.47613
PGS1	all	1.04457
PHTF2	all	-1.07198
PHYHIPL	all	1.11355
PI15	ENST00000260113.2	1.11513
PI15	ENST00000523773.1	1.11652
PID1	all	1.03714
PIEZO1	all	-1.11198
PIF1	all	-1.00293
PIGB	all	-1.25608
PIGF	all	1.53216
PIGG	all	1.27891
PIGL	all	1.0432
PIGR	all	1.15454
PIGT	all	1.25419
PIGV	all	-1.38105
PIGX	all	1.2519
PIGY	all	1.10267
PIGZ	all	1.06257
PITPNM1	ENST00000436757.2,ENST00000356404.3	1.80799
PITPNM1	ENST00000534749.1	1.2872
PITPNM2	ENST00000320201.4	-1.07529
PITPNM2	ENST00000542749.1	1.11581
PITPNM3	all	1.10787
PKD2L1	all	1.20108
PKD2L2	all	1.27093
PKP1	all	-1.00601
PKP2	all	1.12865
PKP3	all	1.0232
PKP4	all	-1.05284
PLA1A	all	-1.04149
PLA2G10	all	1.0681
PLA2G12A	ENST00000243501.5	1.06919
PLA2G12A	all	-1.11699
PLA2G12B	all	1.03881
PLA2G2F	all	1.13642
PLA2G4B	all	-1.10682
PLA2G4C	ENST00000413144.2	-1.14782
PLA2G4C	ENST00000599111.1,ENST00000354276.3,ENST00000599921.1	-1.1503
PLBD1	all	1.00984
PLCH2	all	1.03565
PLD6	all	-1.03871
PLEKHA2	all	-1.0854
PLEKHA3	all	-1.07825
PLEKHG3	all	1.11063
PLEKHH1	all	-1.47688
PLEKHH2	all	-1.54198
PLEKHH3	all	1.20111
PLGRKT	all	1.12428
PLIN1	all	-1.51163
PLIN4	all	1.35842
PLLP	all	1.32486
PLN	all	-1.06986
PLP2	all	-1.03564
PLRG1	ENST00000393905.2	1.12076
PLRG1	ENST00000499023.2	1.17186
PLS1	ENST00000337777.3	-1.03272
PLS1	ENST00000457734.2	-1.07209
PLS1	ENST00000497002.1	1.0663
PLTP	all	1.17732
PMEPA1	all	-1.07627
PMFBP1	ENST00000237353.10	-1.15343
PMFBP1	ENST00000355636.6	-1.15891
PMM2	all	-1.36152
PNLIPRP1	ENST00000358834.4,ENST00000528052.1	1.0327
PNLIPRP1	ENST00000534537.1	1.03523
PNLIPRP1	all	-1.20638
PNO1	all	1.15823
PNPLA2	all	-1.08042
PNPLA4	ENST00000381042.4	1.08653
PNPLA4	ENST00000444736.1	1.02124
PNPLA4	all	1.04992
PNPLA8	all	-1.13791
PNPT1	all	1.62523
POGLUT1	all	-1.05071
POLDIP2	all	1.01107
POLG2	all	1.7709
POLQ	all	1.15671
POM121	ENST00000358357.3	-1.00338
POM121	ENST00000395270.1,ENST00000446813.1,ENST00000257622.4	1.3385
POM121	ENST00000434423.2	1.07171
POMGNT1	all	1.02127
POMGNT2	all	1.05565
POMT1	all	1.37907
POMT2	all	1.04524
PON2	all	-1.11618
PORCN	ENST00000355092.3	-1.04208
PORCN	ENST00000359882.4,ENST00000361988.3	1.13825
POTEF	ENST00000357462.5	-1.12188
POTEF	ENST00000409914.2	1.23235
POU1F1	all	1.48742
PP2D1	all	-1.05001
PPA2	all	1.29435
PPAN	all	3.9699
PPL	all	-1.12654
PPM1K	all	1.07319
PPOX	all	1.56667
PPP1R17	all	-1.21942
PPP1R18	ENST00000274853.3	-1.02468
PPP1R18	ENST00000399199.3	1.3276
PPP1R27	all	-1.25652
PQLC1	all	-1.44933
PRAM1	ENST00000255612.3	1.11586
PRAM1	ENST00000423345.4	-1.29329
PRDM10	all	-1.07365
PRDX3	all	-1.00546
PRELID1	all	-1.17885
PRELID2	all	1.09217
PRELID3A	all	-1.02554
PRELID3B	all	2.55573
PRF1	all	-1.09857
PRICKLE4	ENST00000394263.1	1.0237
PRICKLE4	ENST00000458694.1	-1.16862
PRL	all	-1.20928
PRODH2	all	1.30351
PRPH	all	1.05298
PRPSAP1	all	1.19033
PRR22	all	1.06574
PRR5-ARHGAP8	ENST00000352766.7	-1.01795
PRR5-ARHGAP8	ENST00000361473.5	-1.20249
PRR5-ARHGAP8	ENST00000361473.5,ENST00000352766.7	-1.09938
PRR5-ARHGAP8	ENST00000515632.1	1.15778
PRR5L	ENST00000378867.3	1.09108
PRR5L	ENST00000530639.1	1.04842
PRUNE1	all	1.17509
PRY2	all	1.33852
PSD	ENST00000020673.5	1.02179
PSD	ENST00000406432.1	-1.07252
PSD2	all	-1.04804
PSD4	all	-1.09232
PTCD1	all	1.86539
PTCD2	all	1.81353
PTCD3	all	1.47808
PTGDS	all	1.32695
PTGES2	all	-1.08014
PTGFRN	all	-1.05136
PTRH1	ENST00000419060.1	-1.08838
PTRH1	ENST00000543175.1	-1.08224
PUM3	all	-1.26621
PURB	all	-1.03276
PUS1	all	-1.13701
PUS3	ENST00000227474.3	-1.01545
PUS3	ENST00000530811.1	-1.0436
PUS7	all	-1.17353
PXMP2	all	-1.12268
PYURF	all	1.09671
PYY	all	1.03564
QRSL1	all	2.17473
QTRT1	all	-1.06599
QTRT2	all	-1.03516
RAB11B	all	-1.01133
RAB11FIP1	all	1.08673
RAB11FIP3	all	-1.05198
RAB13	all	1.02786
RAB17	all	-1.06182
RAB19	ENST00000356407.3	-1.06131
RAB19	ENST00000537763.1	-1.11108
RAB1B	all	-1.30639
RAB20	all	-1.17257
RAB21	all	1.22001
RAB22A	all	1.10753
RAB26	all	-1.18737
RAB27A	ENST00000336787.1	1.08412
RAB27A	ENST00000396307.2	1.32476
RAB27A	ENST00000396307.2,ENST00000564609.1	-1.0259
RAB27A	ENST00000564609.1	-1.00446
RAB27A	ENST00000569493.1	1.02109
RAB27B	all	-1.02407
RAB28	all	1.22344
RAB2A	all	-1.08652
RAB2B	all	-1.16603
RAB31	all	-1.059
RAB33B	all	1.15118
RAB34	ENST00000301043.6	1.09799
RAB34	ENST00000301043.6,ENST00000436730.3	1.08761
RAB34	ENST00000395242.2,ENST00000395245.3	1.07089
RAB34	ENST00000395242.2,ENST00000395245.3,ENST00000436730.3	1.13606
RAB34	ENST00000395245.3,ENST00000436730.3	1.15498
RAB36	all	-1.08863
RAB39B	all	1.43297
RAB3A	all	1.18203
RAB3B	all	1.37899
RAB41	all	-1.09386
RAB4A	all	1.06089
RAB4B	all	1.27733
RAB5B	all	-1.00423
RAB5C	all	-1.09775
RAB5IF	all	1.03169
RAB6A	all	-1.03085
RAB6B	all	-1.10732
RAB6C	all	-1.10563
RAB9B	all	-1.05154
RABEP2	ENST00000357573.6	1.09967
RABEP2	ENST00000358201.4	-1.03743
RABEPK	all	-1.12986
RABL2A	ENST00000393167.3,ENST00000393165.3	1.06148
RABL2A	all	1.11857
RAD51C	all	-1.10144
RAI14	ENST00000265109.3,ENST00000428746.2	-1.0295
RAI14	ENST00000503673.1	1.04149
RALGAPA1	all	-1.14709
RALGPS1	all	1.28651
RANBP3	all	1.57879
RANBP3L	all	-1.13241
RANGRF	all	1.01954
RAP1B	all	1.07015
RAP1GAP	ENST00000290101.4	1.10976
RAP1GAP	ENST00000374765.4	-1.0465
RAP1GAP2	ENST00000254695.8,ENST00000366401.4,ENST00000542807.1	1.32005
RAP1GAP2	ENST00000540393.2	-1.18161
RAP2B	all	1.05139
RAPGEF1	all	1.05457
RAPGEF2	all	-1.05093
RAPGEFL1	ENST00000264644.6	-1.02563
RAPGEFL1	ENST00000436615.3	1.37165
RAPH1	all	-1.33837
RARRES2	all	-1.15758
RARS	all	1.09236
RARS2	all	1.5205
RASA2	all	-1.04901
RASAL2	ENST00000367649.3	1.06833
RASAL2	ENST00000462775.1	-1.34939
RASD2	all	1.03726
RASEF	all	1.4251
RASGRP2	ENST00000354024.3	1.03808
RASGRP2	ENST00000377494.1	1.01827
RASGRP2	ENST00000377497.3	-1.05925
RASGRP2	ENST00000394432.3	1.02417
RASGRP3	ENST00000402538.3	-1.03646
RASGRP3	ENST00000403687.3	-1.14896
RASGRP3	ENST00000407811.1	-1.02843
RASL10A	all	1.09045
RASL11B	all	1.09087
RASL12	all	1.10118
RASSF9	all	1.24356
RBBP7	all	-1.167
RBFA	all	2.87063
RBMXL1	all	-1.09358
RBP2	all	1.04452
RBP4	ENST00000371464.3	1.08313
RBP4	ENST00000371467.1	1.3457
RBSN	all	-1.0822
RCBTB2	all	-1.25014
RCC1L	all	1.41539
RCN1	all	1.23014
RCN2	all	1.73588
RCN3	all	-1.10811
RCOR3	all	1.00588
RDH16	all	-1.10597
REEP1	all	1.29948
REEP2	all	-1.00677
REEP5	all	1.26992
REEP6	all	1.2329
REM1	all	1.15682
RER1	ENST00000488353.1	1.12129
RER1	ENST00000605895.1	-1.08534
RERE	all	-1.06834
RERG	ENST00000256953.2	-1.26439
RERG	ENST00000536465.1	1.13525
RERG	ENST00000538313.1	-1.0374
RERGL	all	-1.17773
RESP18	ENST00000333527.5	1.09073
RESP18	ENST00000392083.1	1.12413
REXO2	all	3.00192
RFNG	all	-1.12418
RFT1	all	1.22784
RGL1	ENST00000304685.4	1.14536
RGL1	ENST00000360851.3	1.33486
[truncated: 3,738 more rows]

## Sheet: ATP_Basal
Gene, transcript (if multiple transcripts targeted by this library), and fold enrichment in the high FRET fraction (phenotype) for the ATP sensor in the basal (no drug treatment) condition. Phenotype is the average of 3 independent repetitions.
Gene	Transcript	average fold-enrichment in high FRET fraction vs. low FRET fraction of the 3 strongest sgRNAs
AAAS	all	-1.04494
AASDH	all	-1.09299
ABCA8	ENST00000430352.2	-1.1766
ABCA8	ENST00000586539.1	1.54354
ABCB4	ENST00000359206.3	-1.35631
ABCB4	ENST00000545634.1	-1.03785
ABCB4	all	-1.45958
ABCC12	all	1.18294
ABCD3	all	1.04922
ABCF1	all	-1.27766
ABCF2	all	1.11941
ABHD10	all	-1.19199
ABHD11	all	-1.17764
ABHD6	all	1.37249
ABHD8	all	-1.12806
ABR	all	1.09905
ACAD9	all	1.26197
ACAP1	all	-1.45363
ACBD3	all	-1.04683
ACBD5	all	1.0004
ACBD6	all	-1.52075
ACER3	all	-1.24078
ACOT1	all	1.19823
ACOT11	all	-1.00252
ACOT12	all	-1.17858
ACOT9	all	1.07267
ACOX2	all	1.54948
ACOX3	ENST00000356406.5	1.19704
ACOX3	ENST00000503233.1	-1.07274
ACOXL	all	-1.04076
ACSBG2	all	1.04002
ACSF2	all	1.03502
ACSM3	all	1.0478
ACSM5	all	-1.16821
ACSS3	ENST00000261206.3	1.01597
ACSS3	ENST00000548058.1	1.16423
ACTBL2	all	1.05428
ACTC1	all	-1.08623
ACTG2	all	-1.40733
ACTL7A	all	1.11307
ACTL7B	all	-1.08472
ACTL8	all	-1.3665
ACTN1	all	1.22604
ACTN2	all	-1.33862
ACTN3	all	1.12386
ACTN4	all	-1.22525
ACTR10	all	1.26713
ACTR1B	all	1.06716
ACTRT1	all	-1.57643
ACTRT2	all	-1.06834
ACTRT3	all	1.34704
ADA2	ENST00000262607.3	1.04508
ADA2	ENST00000399837.2	-1.08928
ADA2	ENST00000399839.1	1.04264
ADAP2	ENST00000330889.3	-1.05679
ADAP2	ENST00000580525.1	1.51484
ADAP2	all	-1.18879
ADARB2	all	-1.27957
ADD2	ENST00000264436.4,ENST00000413157.2,ENST00000430656.1	1.11242
ADD2	ENST00000407644.2	1.02338
ADD3	ENST00000356080.4,ENST00000277900.8	-1.06081
ADD3	ENST00000360162.3	-1.02916
ADGRV1	all	1.25221
ADIPOQ	all	-1.06135
ADIPOR1	all	-1.32153
ADIPOR2	all	1.12802
ADO	all	-1.07829
ADSL	all	1.80552
ADTRP	all	1.01435
AFG1L	all	-1.13849
AGK	all	1.03656
AGMAT	all	-1.20639
AGPAT3	ENST00000291572.8	1.20655
AGPAT3	ENST00000327505.2	1.09267
AGPAT3	ENST00000398058.1	-1.0017
AGPAT3	ENST00000398061.1	1.0322
AGPAT3	ENST00000398063.2	1.15533
AGPAT3	ENST00000546158.1	1.10548
AGPAT5	all	1.11857
AGPS	all	1.45671
AGR2	all	1.01455
AGTRAP	all	-1.28887
AHI1	all	-1.05523
AIF1L	all	-1.40477
AIM2	all	-1.45083
AKAP17A	all	-1.13064
AKR1B15	all	-1.057
AKR7A2	all	-1.24633
ALDH8A1	all	-1.0078
ALG1	all	-1.03268
ALG10B	all	-1.01018
ALG11	all	1.24835
ALG13	all	1.51644
ALG3	all	1.21911
ALG5	all	1.12946
ALG8	all	-1.24243
ALG9	all	-1.09426
ALKBH1	all	-1.1372
ALKBH4	all	-1.11011
ALKBH7	all	-1.02909
AMOTL2	all	-1.05104
AMPH	all	1.53211
ANGPTL4	all	1.15916
ANGPTL6	all	1.04815
ANK2	all	1.30101
ANKFY1	all	-1.58186
ANKRD13C	all	-1.36187
ANKRD26	all	1.37198
ANO10	all	-1.00612
ANOS1	all	-1.02019
ANP32A	all	-1.42957
ANP32E	all	-1.02307
ANXA10	all	-1.19738
AOX1	all	1.02612
AP1S2	all	-1.04943
AP4M1	all	1.70891
AP5M1	all	-1.49055
APMAP	all	-1.05399
APOBEC3G	ENST00000407997.3	1.13022
APOBEC3G	ENST00000452957.2	-1.17037
APOBR	all	1.20279
APOL2	ENST00000249066.6	1.11207
APOL2	ENST00000358502.5	-1.08832
APOL2	all	-1.07148
APOL3	all	-1.04519
APOL5	all	-1.07365
APOL6	all	1.2773
APOLD1	all	1.01292
APOM	all	-1.1728
APOO	all	-1.40874
APOPT1	all	-1.28785
ARAP3	all	-1.07625
ARF5	all	1.13422
ARFGAP2	all	-1.48466
ARFGAP3	all	-1.06628
ARFGEF3	all	-1.29716
ARHGAP1	all	1.42793
ARHGAP10	all	1.03218
ARHGAP17	all	-1.16955
ARHGAP21	all	1.19443
ARHGAP24	all	-1.09152
ARHGAP32	all	-1.02426
ARHGAP39	ENST00000276826.5	1.11982
ARHGAP39	ENST00000540274.1	-1.17452
ARHGAP44	all	1.17511
ARHGAP5	ENST00000345122.3,ENST00000432921.1	1.03953
ARHGAP5	ENST00000556611.1,ENST00000539826.2	1.04301
ARHGAP8	ENST00000389774.2,ENST00000356099.6	-1.12437
ARHGAP8	ENST00000517296.3,ENST00000389773.5	-1.00378
ARHGEF1	ENST00000337665.4	-1.08765
ARHGEF1	ENST00000354532.3	1.09182
ARHGEF11	ENST00000361409.2	1.17085
ARHGEF11	ENST00000368194.3	-1.34046
ARHGEF15	ENST00000361926.3	-1.21442
ARHGEF15	ENST00000421050.1	1.07902
ARHGEF16	all	1.2353
ARHGEF17	all	-1.08095
ARHGEF18	ENST00000319670.9	-1.05263
ARHGEF18	ENST00000359920.6	-1.02571
ARHGEF19	all	-1.00139
ARHGEF28	ENST00000426542.2	1.31997
ARHGEF28	ENST00000513042.2	1.16384
ARHGEF3	all	-1.03038
ARHGEF37	all	-1.10474
ARHGEF38	all	-1.3011
ARHGEF4	ENST00000326016.5,ENST00000392953.3	-1.11363
ARHGEF4	ENST00000355771.3	-1.01513
ARHGEF4	ENST00000525839.1	1.20704
ARHGEF5	all	-1.06387
ARHGEF9	all	1.23918
ARID4A	all	1.10088
ARID4B	ENST00000264183.3	1.25105
ARID4B	ENST00000366603.2	1.14604
ARL11	all	1.0732
ARL14	all	1.11502
ARL15	all	-1.00673
ARL17A	all	-1.48148
ARL5C	ENST00000269586.7	-1.29483
ARL5C	ENST00000444555.1	-1.06526
ARL6	ENST00000335979.2,ENST00000394206.1	-1.10277
ARL6	ENST00000463745.1	1.9869
ARL6	all	1.13877
ARL6IP5	all	-1.08158
ARMC1	all	1.00274
ARMC10	all	1.16306
ARMC4	all	1.46087
ARMS2	all	-1.06312
ARPC5L	ENST00000259477.6	1.04106
ARPC5L	ENST00000353214.2	-1.10023
ARRB1	all	-1.07726
ARRB2	all	-1.46737
ARV1	all	-1.09413
ARVCF	ENST00000263207.3	-1.05091
ARVCF	ENST00000406259.1	-1.12416
AS3MT	all	-1.39334
ASAH2	all	1.9343
ASAP2	all	1.36701
ASMTL	all	1.03359
ASPHD2	all	-1.66359
ASXL2	all	1.62601
ATAD1	ENST00000308448.7	-1.30837
ATAD1	ENST00000328142.3	-1.11478
ATAD3A	all	-1.00422
ATAD3B	all	1.11223
ATCAY	all	-1.21663
ATL2	all	-1.18193
ATP10D	all	1.14976
ATP13A3	ENST00000256031.4	-1.08115
ATP13A3	ENST00000439040.1	-1.27659
ATP1A2	all	-1.24183
ATP2A3	all	1.05876
ATP5F1E	all	1.36017
ATP5IF1	all	-1.07247
ATP5MD	ENST00000369815.1,ENST00000309579.3,ENST00000337003.4	1.56692
ATP5MD	ENST00000369825.1,ENST00000369811.1	1.31298
ATP5MGL	all	1.30963
ATP5MPL	ENST00000286953.3,ENST00000557040.1	2.81129
ATP5MPL	ENST00000554880.1	-1.16689
ATP5S	all	1.31
ATP7B	all	1.25524
ATP8B1	ENST00000283684.4	1.2646
ATP8B1	ENST00000536015.1	1.23855
ATP8B2	all	1.87837
ATPAF1	all	-1.30196
ATXN2	all	1.63003
ATXN7	ENST00000398590.3	1.1707
ATXN7	ENST00000538065.1	1.19163
AUH	all	1.45958
AZI2	all	1.07081
B3GALT1	ENST00000305861.1	-1.08584
B3GALT1	ENST00000392690.3	-1.1682
BAALC	all	-1.51377
BAIAP3	all	-1.25154
BANF1	ENST00000312175.2,ENST00000445560.2	1.09566
BANF1	ENST00000533166.1,ENST00000527348.1	-1.09951
BARX2	all	-1.11729
BBS1	all	-1.02453
BCAN	all	1.06404
BCAP29	ENST00000005259.4	-1.06111
BCAP29	ENST00000005259.4,ENST00000445771.2	-1.29427
BCAP29	ENST00000379119.2	-1.01435
BCAP29	ENST00000445771.2,ENST00000379117.2	1.10207
BCAR3	ENST00000260502.6	1.13105
BCAR3	ENST00000370243.1	-1.18953
BCAR3	ENST00000370244.1	-1.31864
BCKDHA	all	-1.43904
BCKDHB	all	-1.09438
BCLAF3	all	1.12538
BCO2	all	-1.50158
BDH2	all	1.02722
BFSP1	all	1.20419
BFSP2	all	1.0658
BICD2	all	1.15888
BIN2	all	1.31859
BLID	all	-1.11011
BLOC1S1	all	-1.03639
BLOC1S5	all	1.40189
BMS1	all	1.78121
BOLA1	ENST00000369152.5,ENST00000369150.1	1.19565
BOLA1	ENST00000369153.2	-1.08342
BOLA3	all	1.05045
BPIFA1	all	-1.01804
BPIFB1	all	1.01957
BPIFB2	all	1.08543
BRD8	all	-1.06943
BRI3BP	all	-1.09712
BRK1	all	1.18565
BSN	all	-1.06043
BTAF1	all	1.24981
BTF3	all	2.84335
BVES	ENST00000314641.5	-1.09944
BVES	ENST00000336775.5	-1.4344
BVES	ENST00000446408.2	-1.17983
C10orf113	all	-1.04481
C10orf53	all	-1.23948
C12orf10	all	-1.01616
C12orf49	all	-1.42306
C12orf65	ENST00000253233.1	-1.08362
C12orf65	ENST00000366329.2	1.18692
C12orf65	ENST00000429587.2	1.0971
C14orf119	ENST00000319074.4	-1.42523
C14orf119	ENST00000554203.1	-1.45817
C15orf38-AP3S2	all	1.10311
C15orf48	all	1.10172
C15orf61	all	1.25542
C15orf62	all	-1.10098
C16orf58	all	-1.00923
C16orf70	all	1.26306
C19orf70	all	-1.12715
C1GALT1	ENST00000223122.3	-1.1876
C1GALT1	ENST00000436587.2	1.21871
C1orf21	all	1.04701
C1QBP	all	1.55247
C20orf197	all	1.00793
C2CD5	all	-1.10339
C3orf52	all	1.23265
C4BPA	all	-1.28447
C5orf63	all	-1.09931
C6	ENST00000263413.3	1.12804
C6	ENST00000337836.5	1.3029
C6orf136	all	-1.70179
C6orf203	all	1.00455
C8A	all	-1.11921
C8B	all	-1.03241
C8orf82	all	1.37178
C9	all	1.02629
CABP1	all	-1.04699
CABS1	all	1.32146
CACFD1	all	-1.09886
CADPS	all	1.0344
CADPS2	ENST00000334010.7,ENST00000313070.7	1.40492
CADPS2	ENST00000412584.2	1.03409
CADPS2	all	1.19603
CALB1	all	1.05112
CALCOCO1	ENST00000262059.4	1.16255
CALCOCO1	ENST00000550804.1	1.20315
CALCOCO1	all	-1.05867
CALD1	all	1.14117
CALU	all	1.04479
CAP1	ENST00000372792.2,ENST00000372798.1,ENST00000340450.3,ENST00000372805.3	1.07855
CAP1	ENST00000372797.3,ENST00000372802.1	1.23378
CAP2	all	-1.18946
CAPRIN2	all	1.05594
CAPZA1	all	1.24283
CAPZA2	all	-1.04449
CAPZA3	all	-2.29247
CASQ1	all	1.28921
CASQ2	all	1.08999
CAV3	all	1.03293
CAVIN2	all	1.01038
CBR4	all	1.33981
CBX2	all	-1.06602
CBX7	all	-1.147
CCDC136	ENST00000297788.4	-1.00626
CCDC136	ENST00000378685.4	1.12402
CCDC151	all	1.04663
CCDC183	all	1.06716
CCDC3	all	-1.35106
CCDC51	all	1.01126
CCDC58	all	-1.06726
CCDC88A	all	1.20295
CCDC90B	all	1.57023
CCDC92	ENST00000238156.3,ENST00000545037.1	-1.04513
CCDC92	ENST00000539761.1,ENST00000539551.1	1.27549
CCDC93	all	-1.06819
CCL3L1	all	1.09252
CD14	all	-1.04677
CD1B	all	-1.1157
CD300E	all	1.33852
CD302	all	1.03958
CD320	all	-1.28788
CD3EAP	ENST00000309424.3	1.01714
CD3EAP	ENST00000589804.1	1.74049
CD48	all	1.15423
CDANOS1	ENST00000274695.4	1.13989
CDANOS1	ENST00000378610.1	-1.21519
CDC42EP1	all	1.13323
CDC42EP2	ENST00000279249.2	-1.04193
CDC42EP2	ENST00000533419.1,ENST00000544348.1	-1.33394
CDC42EP3	all	-1.5382
CDC42EP4	all	1.07937
CDC42EP5	all	1.05331
CDC42SE1	ENST00000439374.2	1.39233
CDC42SE1	ENST00000540998.1,ENST00000357235.5	-1.40397
CDH12	ENST00000382254.1	-1.02974
CDH12	ENST00000504376.2	-1.08119
CDH12	all	1.00825
CDH15	all	-1.07554
CDK5RAP1	all	-1.19747
CDS2	all	1.06689
CDV3	all	1.51868
CDY1	all	-1.07592
CDY2A	all	1.07684
CDYL	all	-1.06486
CEP170B	all	-1.23932
CEP89	all	-1.18095
CERCAM	all	-1.09088
CERS4	all	1.12314
CERS5	all	-1.21149
CES2	all	-1.3026
CFAP45	all	-1.27964
CFAP451	all	1.22587
CGN	all	-1.5677
CGNL1	all	1.09823
CH25H	all	1.09399
CHCHD1	all	1.6115
CHCHD10	all	1.06016
CHCHD2	all	1.36857
CHCHD3	all	1.12674
CHCHD4	all	-1.1443
CHCHD5	all	1.11125
CHCHD6	all	-1.79454
CHCHD7	all	1.41655
CHD6	all	1.06016
CHD7	all	-1.06914
CHDH	all	-1.24982
CHGB	all	-1.29332
CHIC1	all	1.18265
CHMP1A	all	1.22094
CHMP1B	all	1.06842
CHMP2B	all	-1.01593
CHPF2	all	1.25034
CHPT1	all	1.04424
CHRD	all	-1.30876
CHRDL2	all	1.33934
CHTF18	all	1.12723
CISD1	all	-1.06823
CISD2	all	1.04997
CISD3	all	-1.25472
CLCA1	ENST00000234701.3	1.09957
CLCA1	ENST00000394711.1	-1.04037
CLCN5	ENST00000307367.2	1.21243
CLCN5	ENST00000376108.3	1.50394
CLDN8	all	1.07051
CLEC2L	all	1.08423
CLIC1	ENST00000375780.2	-1.10708
CLIC1	ENST00000375784.3,ENST00000375779.2	-1.3854
CLIC1	ENST00000395892.1	-1.07374
CLINT1	all	-1.04535
CLIP1	ENST00000302528.7,ENST00000540338.1	1.33375
CLIP1	ENST00000358808.2,ENST00000537178.1	1.08666
CLNS1A	all	2.51711
CLSTN2	all	-1.21397
CMC1	all	1.15744
CMC2	ENST00000219400.3,ENST00000565650.1	1.17396
CMC2	ENST00000564249.1	1.00776
CMC2	ENST00000565914.1	-1.73444
CMC4	ENST00000369479.1	-1.05721
CMC4	ENST00000369484.3	1.07704
CMPK2	all	1.0574
CNIH1	all	1.06454
CNIH4	all	1.22812
CNN1	all	-1.06743
CNN2	all	1.11267
CNNM4	all	1.06009
CNTLN	all	-1.27905
COA4	ENST00000355693.4,ENST00000537289.1	1.04276
COA4	ENST00000545127.1,ENST00000537289.1	-1.03936
COA4	all	1.02095
COA5	all	1.00589
COA6	all	1.13986
COBLL1	ENST00000342193.4	1.16392
COBLL1	ENST00000392717.2,ENST00000194871.6	-1.11145
COG1	all	1.11052
COG8	all	1.03591
COL14A1	all	-1.06967
COLGALT1	all	-1.0415
COMMD10	all	1.26334
COPZ2	all	1.10066
COQ10A	all	1.24321
COQ10B	all	-1.0555
COQ2	all	-1.03455
COQ3	all	1.27368
COQ4	all	1.07376
COQ5	all	1.15739
COQ7	ENST00000321998.5,ENST00000568985.1	-1.03388
COQ7	ENST00000544894.2	-1.03259
COQ7	ENST00000568985.1,ENST00000544894.2	1.15134
COQ7	all	1.11793
CORO1B	ENST00000341356.5	-1.06715
CORO1B	ENST00000393893.1	1.04211
CORO1B	all	-1.05393
CORO1C	ENST00000261401.3	1.042
CORO1C	ENST00000541050.1	1.03043
CORO2B	ENST00000261861.5	-1.00488
CORO2B	ENST00000540068.1	-1.03295
CORO2B	ENST00000543950.1	1.22078
CORO7	all	1.36675
COTL1	all	1.0198
COX10	all	1.13192
COX11	all	2.41492
COX14	ENST00000317943.2,ENST00000550654.1,ENST00000548985.1	1.02046
COX14	ENST00000550487.1,ENST00000317943.2	1.11206
COX14	ENST00000550487.1,ENST00000317943.2,ENST00000550654.1	-1.02857
COX14	all	-1.08868
COX16	all	2.22742
COX17	all	1.20917
COX18	all	1.1043
COX20	all	-1.11565
COX4I2	all	1.16432
COX6B2	ENST00000588572.2,ENST00000326529.4,ENST00000593184.1,ENST00000589467.1	1.26026
COX6B2	ENST00000588572.2,ENST00000593184.1,ENST00000590900.1,ENST00000589467.1	-1.19097
COX6B2	all	1.36969
COX7A2	all	1.07996
COX7A2L	ENST00000234301.2	-1.00152
COX7A2L	ENST00000378669.1	-1.09184
COX7B2	ENST00000302930.5	1.32861
COX7B2	ENST00000396533.1,ENST00000355591.3	1.18119
COX7B2	ENST00000543208.1	1.11009
COX8C	all	-1.01043
CPED1	all	-1.33178
CPLX3	all	1.27781
CPNE1	all	1.85127
CPNE2	ENST00000290776.8,ENST00000535318.2	1.22854
CPNE2	ENST00000565874.1	1.12242
CPNE3	ENST00000198765.4	-1.42227
CPNE3	ENST00000521271.1	1.10453
CPNE4	ENST00000429747.1	1.07622
CPNE4	ENST00000511604.1	-1.07699
CPNE4	ENST00000512055.1	-1.22021
CPNE6	ENST00000216775.2	1.52733
CPNE6	ENST00000397016.2	-1.18008
CPOX	all	1.26814
CPSF1	all	1.02103
CPSF4	all	1.23122
CRABP1	all	1.28067
CRACR2A	all	-1.1087
CREB3L1	all	-1.06616
CREB3L3	all	1.09979
CREG2	all	-1.04058
CRIPAK	all	1.41724
CRIPT	all	-1.55874
CRLS1	all	-1.11521
CRY1	all	1.34901
CRY2	ENST00000417225.2	1.10903
CRY2	ENST00000443527.2	1.17662
CRY2	all	-1.17713
CRYM	ENST00000219599.3	1.00703
CRYM	ENST00000396023.2	1.06319
CRYM	ENST00000543948.1	1.43966
CSGALNACT1	ENST00000332246.6,ENST00000311540.4	-1.11199
CSGALNACT1	ENST00000454498.2	-1.37921
CSGALNACT1	ENST00000522854.1	1.13709
CSGALNACT1	ENST00000544602.1	1.36952
CSKMT	all	1.17828
CSMD1	ENST00000520002.1,ENST00000602557.1	-1.19745
CSMD1	ENST00000537824.1	-1.05194
CSRP3	ENST00000265968.3	-1.24211
CSRP3	ENST00000533783.1	-1.08885
CST6	all	1.17939
CSTF3	all	1.38254
CTNNAL1	all	1.09229
CTPS2	ENST00000359276.4	1.1216
CTPS2	ENST00000359276.4,ENST00000380241.3	-1.00567
CTPS2	ENST00000380241.3	1.02054
CTPS2	ENST00000443824.1	1.09592
CTTNBP2	all	1.08603
CTTNBP2NL	all	1.25619
CTU1	all	1.13922
CTU2	all	-1.01591
CWH43	all	1.04979
CXADR	all	-1.00604
CXCL1	all	-1.19589
CXCL16	all	1.04204
CXXC4	all	1.52405
CYB5D2	all	1.15156
CYB5R2	ENST00000299498.6	-1.09929
CYB5R2	ENST00000533558.1	-1.03786
CYB5R4	all	-1.36036
CYBA	all	1.2155
CYFIP1	all	-1.03497
CYFIP2	ENST00000347377.6	1.45848
CYFIP2	ENST00000377576.3	-1.08135
CYLC1	all	1.0494
CYLC2	ENST00000374798.3	1.11946
CYLC2	all	1.30178
CYP20A1	all	1.44146
CYP26B1	all	-1.14004
CYP27A1	all	-1.07967
CYP27C1	ENST00000335247.7	1.38942
CYP27C1	ENST00000409327.1	1.00336
CYP2W1	all	1.1546
CYP39A1	all	-1.35969
CYP3A43	ENST00000222382.5	1.77212
CYP3A43	all	1.2262
CYP4F11	all	-1.28963
CYP4F12	ENST00000324632.10	-1.09572
CYP4F12	ENST00000550308.1	-1.25346
CYP4F2	all	1.3137
CYP4F22	ENST00000269703.3	1.02574
CYP4F22	ENST00000601005.2	1.16829
CYP4F3	ENST00000585846.1	1.0529
CYP4F3	ENST00000586182.2,ENST00000591058.1,ENST00000221307.8	-1.13752
CYP4F8	ENST00000589778.2,ENST00000589722.1	-1.08025
CYP4F8	ENST00000592615.1,ENST00000443973.2,ENST00000325723.6,ENST00000441682.2,ENST00000589019.1	-1.24416
CYP7A1	all	1.30245
CYP7B1	all	1.22817
CYTH1	all	-1.21866
CYTH4	all	-1.22393
D2HGDH	all	-1.00161
DAAM1	ENST00000360909.3,ENST00000351081.1	-1.11657
DAAM1	ENST00000395125.1	-1.21535
DAGLA	all	1.15859
DAOA	all	-1.05494
DAZAP1	all	1.2465
DAZAP2	all	1.01064
DBN1	all	1.08826
DBT	all	-1.15709
DCAF5	all	1.25786
DCAKD	ENST00000342350.5	-1.07687
DCAKD	ENST00000452796.2	1.35458
DCAKD	ENST00000588499.1	-1.13269
DCSTAMP	all	1.0972
DCTN5	all	1.09171
DCTN6	all	-1.10733
DDHD1	all	-1.29279
DDRGK1	all	1.03108
DDT	ENST00000350608.3	1.06986
DDT	ENST00000398344.4	1.12251
DDX1	ENST00000233084.3	1.0721
DDX1	ENST00000381341.2	1.21315
DDX19A	all	1.41392
DDX19B	all	1.11273
DDX28	all	-1.08876
DENND1A	all	-1.00765
DEPP1	all	-1.04906
DERL2	all	1.42776
DGAT1	all	1.0363
DGAT2	all	1.13405
DGLUCY	ENST00000428926.2,ENST00000522322.1,ENST00000523771.1	1.00056
DGLUCY	ENST00000522322.1,ENST00000523771.1	-1.51221
DGLUCY	ENST00000523816.1,ENST00000428926.2	1.08317
DGLUCY	ENST00000523816.1,ENST00000428926.2,ENST00000522322.1	-1.05775
DGLUCY	all	-1.19209
DHTKD1	all	1.32191
DHX15	all	1.01049
DHX29	all	1.43072
DHX30	all	-1.33114
DHX32	all	1.02852
DHX37	all	1.6634
DIAPH3	ENST00000377908.2,ENST00000267215.4	1.45821
DIAPH3	ENST00000400324.4,ENST00000400330.1	-1.08989
DIAPH3	all	1.11071
DIMT1	all	1.98508
DIRAS2	all	1.36633
DISP1	all	-1.11548
DMAC2	all	-1.28546
DMGDH	all	1.088
DNAH1	all	-1.00216
DNAH10	all	-1.06271
DNAH12	all	-1.23793
DNAH17	all	-1.49401
DNAH3	all	-1.18268
DNAH6	ENST00000237449.6	1.28183
DNAH6	ENST00000389394.3	-1.18784
DNAH7	all	1.01473
DNAI1	all	1.14037
DNAI2	ENST00000446837.2	-1.08707
DNAI2	ENST00000582036.1,ENST00000311014.6	1.4085
DNAJC25-GNG10	all	1.04291
DNAL1	all	1.06662
DNALI1	all	-1.37782
DNER	all	-1.65733
DNLZ	all	1.14618
DOC2A	ENST00000350119.4	-1.10426
DOC2A	ENST00000564944.1	-1.03568
DOC2A	ENST00000564979.1	-1.14554
DOC2B	all	-1.24975
DOCK10	all	1.07981
DOCK11	all	1.09725
DOCK3	all	1.15009
DOCK4	all	1.1272
DOCK5	all	1.06637
DOCK6	all	-1.04227
DOCK8	all	-1.34869
DOP1B	all	-1.21793
DPM1	all	-1.30222
DPM2	all	-1.24954
DPM3	all	1.1477
DPYSL2	all	-1.36955
DQX1	all	1.07156
DRP2	ENST00000395209.3,ENST00000541709.1	1.15995
DRP2	ENST00000402866.1,ENST00000395209.3	-1.15146
DRP2	ENST00000402866.1,ENST00000395209.3,ENST00000541709.1	1.0442
DRP2	ENST00000538510.1	-1.18974
DSC3	all	1.0871
DSG4	all	1.24504
DSP	all	1.40267
DTNB	all	1.27181
DUS1L	all	-1.15646
DUS2	ENST00000358896.6	1.04815
DUS2	ENST00000565263.1	1.08271
DUS2	all	-1.00768
DYNC1I2	ENST00000340296.4,ENST00000508530.1	1.17015
DYNC1I2	ENST00000508530.1,ENST00000409197.1	1.32403
DYNC1I2	all	1.30809
DYNC2H1	all	-1.02031
DYNLRB1	all	-1.35081
DYNLRB2	all	1.34102
DYNLT1	all	-1.05014
DYNLT3	all	1.12233
EBAG9	ENST00000337573.5	1.09719
EBAG9	ENST00000395785.2	1.58537
EBPL	all	-1.21151
ECHDC1	ENST00000454859.3,ENST00000430841.2	-1.01996
ECHDC1	ENST00000454859.3,ENST00000474289.2,ENST00000430841.2	1.13219
ECHDC1	ENST00000474289.2,ENST00000430841.2	-1.13274
ECHDC1	ENST00000531967.1	-1.41202
ECHDC2	all	-1.0602
ECHDC3	all	1.30787
ECI1	all	-1.08047
ECSIT	all	1.20204
EDF1	all	-1.01488
EED	all	-1.44058
EEFSEC	all	1.02845
EFHD1	all	-1.18654
EFHD2	all	1.67329
EFNA5	all	1.04068
EFR3A	ENST00000254624.5	1.28194
EFR3A	ENST00000334503.4	1.18318
EIF2B2	all	1.34778
EIF3M	all	1.10666
EIF4A3	all	-1.13811
EIF4G3	ENST00000264211.8,ENST00000374937.3	1.82269
EIF4G3	ENST00000602326.1,ENST00000400422.1	1.07784
ELAC2	all	1.27026
ELMO1	ENST00000310758.4,ENST00000448602.1	-1.11094
ELMO1	ENST00000442504.1	-1.17602
ELMO2	ENST00000290246.6,ENST00000396391.1	1.26924
ELMO2	ENST00000352077.2	1.08567
ELMO3	all	1.19613
ELMOD1	all	1.00751
ELMOD2	all	-1.26597
ELMOD3	all	-1.05226
ELOVL1	all	1.09152
ELOVL3	all	1.00229
ELOVL5	all	-1.12495
ELOVL6	all	-1.30413
ELOVL7	all	1.27909
EMC1	all	-1.07316
EMC2	all	1.77327
EMC3	all	-1.21721
EMC4	all	1.05867
EMC6	all	1.38705
EMC7	all	-1.3601
EMC8	all	-1.22791
EMC9	all	-1.09571
ENAH	ENST00000284563.6	1.21269
ENAH	ENST00000366844.3,ENST00000366843.2	1.0655
ENKD1	all	1.58287
ENPP7	all	-1.24238
EPB41	ENST00000343067.4	-1.27554
EPB41	ENST00000373798.1	1.06786
EPB41L1	ENST00000338074.2	1.11024
EPB41L1	ENST00000373941.1	1.11184
EPB41L2	all	1.0193
EPB41L3	ENST00000341928.2,ENST00000540638.2	-1.28774
EPB41L3	ENST00000342933.3,ENST00000400111.3	-1.06189
EPB41L4A	all	1.08392
EPB41L4B	all	-1.10152
EPB41L5	all	-1.12019
EPB42	all	-1.19867
EPCAM	all	1.09697
EPPK1	all	-1.24764
EPS15L1	all	1.01331
EPS8L2	ENST00000318562.8,ENST00000533256.1	1.12443
EPS8L2	ENST00000530636.1	1.27042
EQTN	all	1.01208
ERAL1	all	1.8548
ERAS	all	1.17919
ERC2	all	1.02142
ERGIC2	all	-1.16493
ERGIC3	all	-1.22811
ERI1	ENST00000250263.7,ENST00000519292.1	-1.19227
ERI1	ENST00000523898.1	1.11074
ERP27	all	1.22874
ESPN	all	-1.47192
ESRP2	ENST00000473183.2	1.23697
ESRP2	ENST00000565858.1	1.10722
ESYT3	all	1.25026
ETFA	all	-1.24328
ETFRF1	all	1.15
ETHE1	all	-1.39855
EVL	ENST00000392920.3	-1.20649
EVL	ENST00000402714.2	-1.11965
EVPL	all	1.10808
EXD3	all	1.19384
EXOC1	all	1.33879
EXOC2	all	2.46441
EXOC4	all	1.30207
EXOC6	all	1.48927
EXOG	all	-1.32223
EZR	ENST00000337147.7	-1.09382
EZR	ENST00000367075.3	-1.01941
F11R	all	-1.37119
FA2H	all	1.39167
FABP9	all	-1.74311
FAHD1	all	-1.41664
FAHD2A	all	1.09689
FAHD2B	ENST00000272610.3	1.15494
FAHD2B	ENST00000414820.1,ENST00000272610.3	1.30243
FAHD2B	ENST00000440566.2	1.0389
FAM136A	all	1.26823
FAM162A	all	1.31283
FAM172A	all	-1.14263
FAM20A	all	-1.77357
FAM20B	all	1.0515
FAM20C	all	1.2986
FAM213A	ENST00000372181.1	1.05855
FAM213A	ENST00000372187.5	1.05132
FAM213A	ENST00000372188.1	1.08181
FAM241B	all	-1.02467
FAM3B	all	-1.08584
FAM57B	all	-1.05321
FAM71C	all	-1.09638
FAM72A	all	-1.12831
FAR1	all	1.09802
FAR2	ENST00000182377.4	-1.50847
FAR2	ENST00000536681.3	-1.18893
FARP1	all	-1.36231
FARP2	all	1.11582
FASTKD1	all	1.15845
FASTKD2	ENST00000236980.6,ENST00000402774.3	1.47022
FASTKD2	ENST00000402774.3,ENST00000403094.3	1.53886
FASTKD2	all	1.41693
FASTKD3	all	1.24923
FASTKD5	all	1.12851
FATE1	all	-1.19321
FBLIM1	ENST00000375766.3	1.04107
FBLIM1	ENST00000375771.1	-1.13981
FCF1	all	1.37025
FDFT1	all	-1.32346
FDX2	all	1.16706
FERMT1	all	-1.07061
FERMT3	all	-1.14141
FGD2	all	1.0832
FGD3	ENST00000337352.6	1.12972
FGD3	ENST00000375482.3	1.15187
FGD3	ENST00000416701.2	1.12535
FGD4	all	1.06026
FGD5	all	-1.02001
FGD6	all	1.10228
FGF17	all	-1.31528
FGFRL1	ENST00000264748.6	1.13191
FGFRL1	ENST00000398484.2	1.12465
FGFRL1	ENST00000504138.1	-1.36414
FGFRL1	ENST00000504138.1,ENST00000264748.6	1.21762
FGFRL1	ENST00000510644.1	-1.12455
FHDC1	ENST00000260008.3	-1.03985
FHDC1	ENST00000511601.1	-1.09391
FHL3	all	-1.14435
FHOD1	all	1.03353
FHOD3	all	-1.2127
FIBP	all	1.3124
FIS1	all	1.09833
FKRP	all	1.49269
FMN1	all	1.1997
FMN2	all	-1.08747
FMNL1	all	-1.11564
FMNL3	all	-1.57715
FNBP1L	all	1.27336
FOXRED2	ENST00000397223.4	-1.02601
FOXRED2	ENST00000397224.4,ENST00000216187.6	1.09157
FREM3	all	1.23878
FRMD1	all	-1.10371
FRMD3	all	1.30198
FRMD4A	ENST00000357447.2	-1.00297
FRMD4A	ENST00000358621.4	2.55577
FRMD4A	ENST00000378503.1	1.03216
FRMD4B	all	-1.0985
FRMD7	ENST00000298542.4	1.07289
FRMD7	ENST00000464296.1	1.13055
FRMD7	all	1.06676
FRMD8	all	1.10679
FRMPD1	ENST00000377765.3	-1.18584
FRMPD1	ENST00000539465.1	-1.09064
FRMPD2	all	1.2782
FRMPD3	all	-1.10042
FSCN1	all	-1.22703
FSCN2	all	-1.06884
FSCN3	all	-1.22614
FTMT	all	1.19283
FUNDC2	all	-1.28457
FUZ	all	1.28411
FYB1	ENST00000351578.6,ENST00000505428.1	-1.01048
FYB1	ENST00000512982.1,ENST00000540520.1	1.33319
FYB1	ENST00000515010.1	1.05781
G3BP2	ENST00000357854.3	1.01621
G3BP2	ENST00000359707.4	-1.16932
G3BP2	ENST00000395719.3	1.29885
G3BP2	ENST00000395719.3,ENST00000357854.3	1.16638
GALNT11	ENST00000320311.2	1.01492
GALNT11	ENST00000430044.2	1.0081
GALNT11	ENST00000434507.1	-1.20459
GAS8	all	-1.00399
GATB	all	1.43991
GATC	all	1.05298
GATD3A	all	1.11395
GBA2	ENST00000378103.3	1.27638
GBA2	ENST00000545786.1	1.12088
GBF1	all	1.43142
GCG	all	-1.03889
GCKR	all	-1.13517
GCSAM	all	1.16753
GDE1	all	-1.25833
GDF3	all	1.00629
GDPD2	all	-1.04308
GET4	all	1.39764
GFM1	all	1.23684
GFM2	ENST00000296805.3	1.02906
GFM2	ENST00000509430.1	-1.0976
GFM2	all	-1.03051
GFPT2	all	-1.02033
GGA2	all	1.04153
GGNBP2	all	-1.43654
GHDC	ENST00000301671.8	1.06612
GHDC	ENST00000301671.8,ENST00000428494.2,ENST00000436923.2	-1.02166
GHDC	ENST00000587427.1	-1.18788
GHDC	ENST00000587427.1,ENST00000428494.2,ENST00000436923.2	1.12059
GHDC	all	-1.03859
GHITM	all	1.08051
GIMAP5	all	-1.41686
GIMAP8	all	1.14494
GJA5	ENST00000271348.2	-1.38486
GJA5	ENST00000369237.1	1.18277
GJB2	ENST00000382844.1	1.25218
GJB2	ENST00000382848.4	-1.21558
GJD2	ENST00000357771.3	1.09545
GJD2	ENST00000360786.3	1.13905
GKN1	all	1.36601
GLOD4	all	1.33044
GLRX5	all	-1.18154
GLT8D1	ENST00000394783.3	1.43092
GLT8D1	ENST00000407584.3,ENST00000266014.5	-1.07105
GLT8D1	ENST00000478968.2,ENST00000407584.3,ENST00000266014.5	1.05831
GLT8D1	ENST00000478968.2,ENST00000407584.3,ENST00000266014.5,ENST00000491606.1	1.22634
GLT8D1	ENST00000478968.2,ENST00000491606.1	-1.07104
GLYATL3	all	1.07883
GMPPA	all	-1.2609
GNA14	all	-1.43404
GNA15	all	-1.03454
GNAL	ENST00000423027.3	-1.1841
GNAL	ENST00000535121.1,ENST00000269162.5	-1.23033
GNB1L	all	-1.04462
GNB3	all	1.10125
GNB4	ENST00000232564.3	1.23091
GNB4	ENST00000468623.1	1.03167
GNG4	ENST00000366597.1	-1.07289
GNG4	ENST00000391854.2	-1.38495
GNG4	ENST00000450593.1,ENST00000366598.4	-1.09669
GNG5	all	1.19663
GNGT2	ENST00000507680.1	-1.75903
GNGT2	ENST00000511277.1,ENST00000300406.2,ENST00000515635.1,ENST00000511673.1	-1.25711
GNPAT	all	1.51039
GOLGA7	all	-1.17756
GOLT1B	all	1.19111
GORASP1	all	1.14275
GOSR1	all	-2.13714
GOSR2	all	1.31483
GPAA1	all	1.44041
GPAM	all	1.08956
GPAT2	ENST00000359548.4	-1.08281
GPAT2	ENST00000434632.1	1.10399
GPAT3	ENST00000264409.4	-1.03392
GPAT3	ENST00000395226.2	1.16886
GPAT3	all	-1.01507
GPC1	all	1.01639
GPC6	all	1.33173
GPD2	ENST00000310454.6	1.26826
GPD2	ENST00000409674.1	-1.1046
GPD2	ENST00000438166.2	-1.0624
GPR107	all	1.06748
GPR141	ENST00000334425.1	1.04735
GPR141	ENST00000447769.1	1.82222
GPR31	all	-1.05517
GPR68	ENST00000531499.2	-1.24119
GPR68	ENST00000535815.1	-1.54512
GPR85	ENST00000297146.3,ENST00000501255.2	1.45441
GPR85	ENST00000424100.1	1.04884
GPR85	ENST00000424100.1,ENST00000449591.1	1.20382
GPR85	ENST00000449591.1	1.03716
GPR89A	all	-1.09079
GPRC5B	ENST00000300571.2	-1.03414
GPRC5B	ENST00000569479.1	1.08519
GPRC5B	ENST00000569847.1	1.03266
GPRC5C	all	1.1
GPSM3	ENST00000375040.3	1.04787
GPSM3	ENST00000375043.3	-1.09996
GRAMD4	ENST00000361034.3	1.3606
GRAMD4	ENST00000406902.1	-1.089
GRB7	ENST00000309156.4	-1.02034
GRB7	ENST00000394209.2	1.02871
GRB7	ENST00000394211.3	1.09661
GREB1	ENST00000234142.5	-1.18584
GREB1	ENST00000381486.2	-1.54532
GRID2IP	ENST00000435185.1	1.245
GRID2IP	ENST00000452113.1	1.17088
GRID2IP	ENST00000457091.2	1.03232
GRIPAP1	all	-1.51635
GRSF1	all	1.7436
GRTP1	ENST00000326039.3	1.10784
GRTP1	ENST00000375430.4	-1.02989
GSDMC	all	-1.03378
GSTT2B	all	1.72848
GTPBP2	all	1.32387
GTPBP3	all	-1.08832
GTPBP8	all	1.57995
GUF1	all	1.04538
GULP1	ENST00000359135.3,ENST00000409580.1	-1.90614
GULP1	ENST00000409609.1	1.00369
GULP1	ENST00000409830.1	-1.23721
GYPC	ENST00000356887.7,ENST00000409836.3	1.0411
GYPC	all	1.2013
H2AFV	all	1.13625
HACD3	all	1.29068
HACL1	all	-1.00399
HAP1	all	1.08418
HARS2	all	1.08949
HCLS1	all	-1.14747
HDDC2	all	1.34552
HDHD2	all	-1.08595
HEATR1	all	1.47381
HEBP1	all	-1.08405
HEBP2	all	1.06593
HEG1	all	1.08105
HEMK1	ENST00000232854.4,ENST00000455834.1	-1.07686
HEMK1	ENST00000434410.1,ENST00000232854.4	-1.18852
HEMK1	ENST00000455834.1	1.04909
HEY2	all	-1.39859
HHAT	ENST00000261458.3	1.19793
HHAT	ENST00000367010.1	1.14702
HHAT	ENST00000413764.2	1.09757
HHIPL2	all	1.00428
HIGD2A	all	1.10613
HIKESHI	all	-1.00408
HINT2	all	-1.36409
HINT3	all	1.51246
HIP1R	all	-1.34239
HKDC1	all	1.95694
HLA-DQB2	all	1.04963
HMGN3	all	-1.30119
HMGN5	all	1.21081
HMMR	ENST00000353866.3	-1.00847
HMMR	ENST00000353866.3,ENST00000393915.4	-1.18973
HMMR	ENST00000353866.3,ENST00000393915.4,ENST00000432118.2	1.36367
HMMR	ENST00000393915.4,ENST00000432118.2,ENST00000358715.3	1.13095
HMMR	all	-1.17451
HNRNPD	all	-1.28549
HOGA1	all	-1.43031
HOOK3	all	-1.28965
HOXB9	all	-1.2868
HPDL	all	1.26583
HSD17B12	all	4.35032
HSD17B14	all	-1.08239
HSD3B7	all	-1.21012
HSDL2	all	1.1193
HSH2D	all	1.07142
HVCN1	ENST00000242607.8	-1.20526
HVCN1	ENST00000356742.5	1.32369
IBA57	all	1.28545
ICE1	all	1.11727
IER3IP1	all	1.31042
IFI27	all	-1.06456
IFT27	all	-1.11918
IFT74	ENST00000380062.5	1.30448
IFT74	ENST00000433700.1	-1.01514
IFT74	ENST00000433700.1,ENST00000443698.1	-1.15768
IFT74	ENST00000443698.1	1.22359
IL17RD	all	-1.0742
ILF3	ENST00000318511.3	1.90896
ILF3	ENST00000590261.1	-1.32732
IMMT	ENST00000410111.3	-1.01218
IMMT	ENST00000449247.2,ENST00000410111.3	1.0934
IMMT	ENST00000449247.2,ENST00000442664.2	1.76667
IMP3	ENST00000314852.2	1.36894
IMP3	ENST00000403490.1	2.1562
INA	all	1.40809
ING3	all	-1.00623
INSIG2	all	-1.16548
INTS6	all	1.19269
IPO13	all	2.29915
IPO4	all	1.66677
IPO7	all	2.30073
IPO8	all	1.63364
IQCE	ENST00000325979.7	-1.05395
IQCE	ENST00000402050.2,ENST00000438376.2	-1.07865
IQCN	all	-1.14611
IQSEC1	all	1.14265
IQSEC2	ENST00000375365.2	-1.20795
IQSEC2	ENST00000396435.3	-1.06891
IQSEC3	ENST00000538872.1	1.03114
IQSEC3	all	1.24345
IRGM	all	-1.11457
ISCA1	all	1.53557
ISCA2	all	1.0529
ISCU	all	-1.46511
ISOC2	all	-1.4403
IST1	all	-1.02599
ITGA2	all	1.16843
ITGA3	ENST00000007722.7	-1.05883
ITGA3	ENST00000320031.8	1.46652
ITGB4	ENST00000339591.3	-1.07864
ITGB4	ENST00000449880.2	1.26396
ITLN1	all	1.21637
ITM2B	all	1.19568
ITPR3	ENST00000374316.5	-1.08035
ITPR3	ENST00000605930.1	1.00289
ITPRIP	ENST00000278071.2	1.02435
ITPRIP	ENST00000337478.1	1.07538
ITPRIP	ENST00000358187.2	-1.09362
ITSN2	ENST00000355123.4	-1.44203
ITSN2	ENST00000361999.3	-1.22882
JAGN1	all	1.47927
JMJD7-PLA2G4B	all	1.53983
JPH1	all	-1.17854
JPH2	all	1.1593
JPH4	all	-1.11109
KANK2	ENST00000355150.5,ENST00000589894.1	1.03827
KANK2	ENST00000586659.1,ENST00000432929.2,ENST00000589359.1	-1.11435
KAT8	ENST00000219797.4	1.07422
KAT8	ENST00000543774.2	-1.17959
KCNK12	all	1.17762
KDELC1	all	-1.33462
KDM4E	all	1.08802
KIAA0319L	all	1.07865
KIAA0391	all	-1.17457
KIAA2013	all	1.36435
KIF12	all	-1.29178
KIF13B	all	1.02533
KIF16B	all	1.04601
KIF17	all	1.38796
KIF18B	all	1.07044
KIF19	all	1.30041
KIF21A	all	1.06657
KIF21B	all	-1.30766
KIF24	ENST00000379166.2	1.409
KIF24	ENST00000402558.2	-1.42457
KIF25	ENST00000354419.2	-1.13895
KIF25	ENST00000443060.2	-1.08299
KIF26A	all	-1.20378
KIF26B	all	1.28975
KIF27	all	-1.03782
KIF5A	all	1.14252
KIF6	all	1.00674
KIF9	ENST00000265529.3	-1.0802
KIF9	ENST00000335044.2	1.07149
KIF9	ENST00000335044.2,ENST00000452770.2	-1.02805
KIF9	ENST00000452770.2	-1.10228
KIFC2	all	-1.26508
KIR3DL1	ENST00000391728.4,ENST00000326542.7	1.01327
KIR3DL1	ENST00000402254.2,ENST00000538269.1,ENST00000541392.1	1.08028
KISS1	all	-1.31327
KLC2	ENST00000394067.2,ENST00000316924.5	-1.09501
KLC2	ENST00000417856.1	1.28275
KLC4	ENST00000347162.5	-1.00828
KLC4	ENST00000347162.5,ENST00000479388.1	1.09854
KLC4	ENST00000347162.5,ENST00000479388.1,ENST00000394056.2	-1.01424
KLC4	ENST00000394058.1	1.36118
KLC4	ENST00000479388.1,ENST00000394056.2	-1.27205
KMO	all	1.16497
KPNA1	all	-1.14921
KPNA3	all	1.1846
KPNA4	all	-1.47786
KPNB1	all	-1.35412
KPTN	all	1.0794
KRT10	all	1.06528
KRT13	all	1.06999
KRT14	all	1.17021
KRT15	ENST00000254043.3	1.19148
KRT15	ENST00000393976.2	-1.00866
KRT16	all	-1.0148
KRT17	all	1.06993
KRT19	all	1.38638
KRT2	all	1.07128
KRT20	all	1.13909
KRT24	all	1.15215
KRT27	all	-1.23373
KRT3	all	1.15178
KRT31	all	1.07146
KRT32	all	-1.10738
KRT33B	all	1.10454
KRT34	all	-1.16721
KRT37	all	1.07616
KRT39	all	-1.01806
KRT4	ENST00000458244.2	1.29856
KRT4	ENST00000551956.1,ENST00000293774.4	-1.1817
KRT6A	all	-1.47758
KRT6B	all	-1.05863
KRT71	all	1.07185
KRT76	all	1.04822
KRT84	all	1.12233
KRT86	ENST00000293525.5	1.02217
KRT86	ENST00000423955.2	1.0263
KRT86	ENST00000544024.1	-1.12599
KRT9	all	-1.05014
KRTAP6-2	all	1.05139
KRTAP9-3	all	1.04089
KXD1	ENST00000540691.1,ENST00000539106.1,ENST00000222307.4,ENST00000595073.1	1.01939
KXD1	ENST00000599319.1	-1.12819
KXD1	ENST00000602094.1	1.24938
KY	all	1.3609
L2HGDH	ENST00000267436.4	-1.01192
L2HGDH	ENST00000421284.3	1.18223
L2HGDH	all	1.27617
L3MBTL3	ENST00000368139.2,ENST00000526019.1,ENST00000368136.2	1.13161
L3MBTL3	ENST00000529410.1	1.16444
L3MBTL3	ENST00000533560.1,ENST00000361794.2	1.02125
LACTB	all	1.06245
LAMB2	all	-1.05938
LAMTOR1	all	1.14766
LAT2	ENST00000344995.5	1.18549
LAT2	ENST00000344995.5,ENST00000460943.1	-1.28843
LAT2	ENST00000398475.1,ENST00000275635.7	1.08615
LAX1	all	1.04681
LAYN	all	-1.23666
LDAH	all	1.49047
LDB3	ENST00000263066.6,ENST00000361373.4	-1.01803
LDB3	ENST00000429277.2,ENST00000458213.2,ENST00000352360.5	1.06747
LDB3	all	1.01592
LDHD	all	1.20863
LETM1	all	1.47904
LETM2	all	1.1916
LETMD1	all	1.36043
LGALS12	ENST00000255684.5,ENST00000394618.3	1.02476
LGALS12	ENST00000340246.5	-1.06444
LGALS12	ENST00000394618.3,ENST00000340246.5	-1.122
LGALS12	all	1.06016
LGALS13	all	1.42659
LIMA1	ENST00000394943.3,ENST00000341247.4	-1.50205
LIMA1	ENST00000552823.1	-1.07169
LIN28B	all	-1.07741
LIN7A	all	-1.15294
LIN7B	all	-1.08112
LIN7C	all	1.25366
LIPG	all	1.14689
LIPM	all	1.17479
LIPN	all	1.29717
LIPT2	all	-1.17583
LMBR1L	all	1.08935
LMF2	all	1.2195
LMOD1	all	1.07887
LMOD2	all	1.04845
LMOD3	ENST00000420581.2	1.08874
LMOD3	ENST00000420581.2,ENST00000489031.1	1.05116
LMOD3	ENST00000475434.1	1.03486
LOR	all	-1.0931
LPAR2	ENST00000542587.1	-1.28179
LPAR2	ENST00000586703.1,ENST00000407877.3	-1.34378
LPCAT1	all	1.14184
LPGAT1	ENST00000366996.1	1.1884
LPGAT1	ENST00000366997.4	-1.17052
LPPR4	all	1.26073
LRP11	all	1.12126
LRRC10	all	1.17912
LRRC24	all	1.23996
LRRC26	all	1.15083
LRRC49	all	1.14203
LRRC8B	ENST00000330947.2,ENST00000358200.4	-1.18629
LRRC8B	ENST00000439853.1	-1.13902
LRRN3	all	1.14738
LSP1	all	1.05068
LSR	all	1.64529
LTV1	all	1.93881
LUZP1	ENST00000302291.4	-1.05211
LUZP1	ENST00000374623.3	1.22347
LUZP1	ENST00000418342.1	1.44386
LYG2	ENST00000333017.2	-1.05368
LYG2	ENST00000409238.1	1.51395
LYRM1	ENST00000219168.4,ENST00000567954.1	-1.13449
LYRM1	ENST00000396052.2	1.04304
LYRM1	ENST00000439021.1,ENST00000569023.1	-1.17074
LYRM1	ENST00000567954.1,ENST00000396052.2	-1.01026
LYRM1	ENST00000568663.1	1.0348
LYRM1	ENST00000569023.1,ENST00000219168.4	1.22443
LYRM2	all	1.20166
LYRM4	all	1.13561
LYRM7	all	1.19538
MAATS1	all	1.11774
MACROD1	all	-1.04546
MAIP1	ENST00000295079.2	1.01234
MAIP1	ENST00000392290.1	-1.29681
MAIP1	all	1.03958
MALL	all	-1.41896
MALSU1	all	1.2025
MAN1C1	all	-1.06815
MAN2A2	ENST00000360468.3	1.03404
MAN2A2	ENST00000559717.1	1.06854
MAP1B	all	1.07197
MAP6D1	all	1.79075
MAP7	all	1.24463
MARCH1	all	1.13666
MARCH2	all	1.0517
MARCKSL1	all	-1.05262
MARF1	all	-1.11053
MAT2B	all	1.12321
MAVS	all	1.03965
MBD3	all	1.50152
MCCD1	all	-1.0483
MCEE	all	1.1356
MCF2	ENST00000338585.6	1.04346
MCF2	ENST00000370576.4	1.1302
MCF2	ENST00000370576.4,ENST00000338585.6	1.44194
MCF2	ENST00000519895.1	-1.44935
MCF2L	all	-1.13049
MCF2L2	all	-1.08819
MCM10	all	1.22853
MCOLN3	all	1.14095
MCRIP2	all	-1.07311
MCTP1	ENST00000312216.8	1.20146
MCTP1	ENST00000515393.1	1.0235
MCU	all	-1.07076
MCUR1	all	1.05195
MDN1	all	1.07675
MECR	all	-1.03215
MEGF10	all	1.09406
MEMO1	ENST00000295065.5	1.3623
MEMO1	ENST00000404530.1	1.17321
METTL17	all	1.36774
METTL7A	ENST00000332160.4	1.03321
METTL7A	ENST00000548553.1	1.00812
MFF	all	1.02101
MFN1	ENST00000263969.5	1.68678
MFN1	ENST00000471841.1	-1.06987
MFSD14A	all	1.11643
MFSD5	all	-1.06491
MGARP	all	1.29172
MGME1	all	1.21078
MICAL1	all	-1.07975
MICAL2	all	-1.12184
MICAL3	all	1.26949
MICALL1	all	1.00988
MICALL2	all	-1.37626
MICU1	all	1.07089
MICU2	all	-1.15353
MID1IP1	ENST00000336949.6	1.61844
MID1IP1	ENST00000457894.1,ENST00000378474.3	-1.08285
MIEF1	all	1.72338
MIEF2	all	-1.08371
MINOS1	all	1.62388
MLC1	ENST00000311597.5	1.03928
MLC1	ENST00000395876.2	-1.02651
MLPH	ENST00000264605.3,ENST00000445024.2,ENST00000338530.4,ENST00000409373.1	-1.25596
MLPH	ENST00000410032.1	-1.06998
MLXIP	all	1.08563
MMADHC	all	-1.02917
MMGT1	all	-1.38361
MOBP	ENST00000396228.1	-1.05629
MOBP	ENST00000428261.1,ENST00000415443.1,ENST00000447324.1,ENST00000383754.3	1.56528
MOGAT2	all	1.18013
MPC1	all	1.99697
MPC2	ENST00000271373.4	-1.15018
MPC2	ENST00000367846.4	1.17245
MPIG6B	all	1.06445
MPP6	all	1.20096
MPPE1	all	1.03831
MPST	ENST00000397225.2	1.09212
MPST	ENST00000401419.3,ENST00000404802.3,ENST00000341116.3,ENST00000429360.2	1.26152
MPV17L	all	-1.34233
MPV17L2	all	1.23756
MPZL2	all	-1.06426
MRAP	ENST00000303645.5,ENST00000339944.4	1.24068
MRAP	ENST00000399784.2,ENST00000399786.3	1.266
MRAP2	all	1.10903
MRAS	ENST00000289104.4	1.27363
MRAS	ENST00000423968.2	-1.06969
MRAS	ENST00000474559.1	-1.04798
MRC2	all	1.00142
MRM2	all	-1.16743
MRM3	all	1.15915
MRPL1	all	1.10594
MRPL10	all	1.53684
MRPL11	all	1.3115
MRPL12	all	1.16669
MRPL13	all	-2.92351
MRPL14	all	1.64417
MRPL15	all	1.22193
MRPL16	all	1.20806
MRPL17	all	2.2482
MRPL18	all	1.52565
MRPL19	all	2.17672
MRPL2	all	-1.06034
MRPL20	all	1.2158
MRPL21	all	1.02399
MRPL22	all	1.27052
MRPL23	all	1.34551
MRPL24	all	1.0412
MRPL27	all	1.3168
MRPL28	all	1.13122
MRPL3	all	2.06047
MRPL30	all	-1.15052
MRPL32	all	1.73289
MRPL33	all	1.31558
MRPL34	ENST00000252602.1	1.00058
MRPL34	ENST00000594999.1	1.07166
MRPL34	ENST00000600434.1	-1.00892
MRPL35	all	1.64772
MRPL36	ENST00000505059.2,ENST00000508987.1,ENST00000382647.7	1.32955
MRPL36	ENST00000505818.1	-1.25133
MRPL37	all	1.78154
MRPL38	all	-1.01811
MRPL39	all	1.18721
MRPL4	all	1.24999
MRPL40	all	-1.00048
MRPL42	all	1.60395
MRPL43	all	1.50726
MRPL44	all	-1.13543
MRPL45	all	1.5244
MRPL47	all	1.63936
MRPL48	all	1.20727
MRPL49	all	1.30517
MRPL50	all	2.11879
MRPL52	all	1.14485
MRPL53	all	-1.07807
MRPL55	ENST00000366732.1,ENST00000366733.1,ENST00000366734.1	1.01738
MRPL55	ENST00000366733.1,ENST00000366734.1,ENST00000366735.1,ENST00000366736.1	1.02888
MRPL55	ENST00000366733.1,ENST00000366734.1,ENST00000366735.1,ENST00000366736.1,ENST00000366741.1,ENST00000366740.1,ENST00000366739.1	-1.01127
MRPL55	ENST00000366734.1,ENST00000366735.1,ENST00000366736.1,ENST00000366741.1,ENST00000366740.1,ENST00000366739.1,ENST00000366742.1	-1.01939
MRPL55	ENST00000366735.1,ENST00000366736.1,ENST00000366741.1,ENST00000366740.1,ENST00000366739.1,ENST00000366742.1,ENST00000366744.1,ENST00000348259.5,ENST00000366747.3,ENST00000366746.3,ENST00000295008.4,ENST00000336520.3,ENST00000336300.5,ENST00000391867.3,ENST00000411464.2	-1.10896
MRPL55	ENST00000366735.1,ENST00000366736.1,ENST00000366741.1,ENST00000366740.1,ENST00000366739.1,ENST00000366742.1,ENST00000366744.1,ENST00000348259.5,ENST00000366747.3,ENST00000366746.3,ENST00000295008.4,ENST00000336520.3,ENST00000336300.5,ENST00000411464.2	-1.80917
MRPL55	ENST00000366742.1,ENST00000366744.1,ENST00000348259.5,ENST00000366747.3,ENST00000366746.3,ENST00000295008.4,ENST00000336520.3,ENST00000336300.5,ENST00000391867.3,ENST00000411464.2	1.03145
MRPL55	ENST00000366744.1,ENST00000348259.5,ENST00000366747.3,ENST00000366746.3,ENST00000295008.4,ENST00000336520.3,ENST00000336300.5,ENST00000391867.3,ENST00000411464.2	1.50186
MRPL57	all	1.76556
MRPL58	all	1.9432
MRPL9	all	1.75494
MRPS10	all	1.86221
MRPS12	ENST00000308018.4	1.43509
MRPS12	ENST00000407800.2,ENST00000402029.3	1.90711
MRPS14	all	1.69865
MRPS15	all	2.04523
MRPS16	all	1.68926
MRPS17	all	1.72514
MRPS18A	all	1.21176
MRPS18C	all	1.72949
MRPS2	ENST00000241600.5,ENST00000453385.1	1.45646
MRPS2	ENST00000371785.1	1.17505
MRPS2	ENST00000453385.1	1.15242
MRPS21	all	1.80296
MRPS22	ENST00000310776.4,ENST00000465056.1	1.412
MRPS22	ENST00000495075.1	2.04163
MRPS23	all	1.08173
MRPS24	all	1.07358
MRPS25	all	-1.28345
MRPS27	all	1.14537
MRPS30	all	1.09947
MRPS33	ENST00000324787.5,ENST00000469351.1	1.45585
MRPS33	ENST00000393008.3	1.498
MRPS33	ENST00000393008.3,ENST00000324787.5	1.20314
MRPS33	ENST00000393008.3,ENST00000496958.1	1.1975
MRPS33	ENST00000469351.1	1.71426
MRPS33	ENST00000496958.1	1.09338
MRPS34	all	1.00491
MRPS36	all	1.1228
MRPS5	all	1.27415
MRPS6	all	1.41564
MRPS7	all	1.01242
MRRF	all	1.59199
MRS2	all	-1.12848
MSMO1	all	1.10183
MSRB2	all	-1.04901
MT1X	all	-1.34557
MTDH	all	1.04958
MTERF1	all	1.61498
MTERF12	all	-1.13227
MTERF13	all	-1.06607
MTERF14	all	-1.02243
MTFP1	all	1.05592
MTFR1	all	-1.24675
MTFR2	all	1.11719
MTG1	all	1.85928
MTHFD1L	all	-1.06199
MTHFD2L	all	-1.37961
MTHFS	all	-1.18174
MTIF2	all	1.20689
MTIF3	ENST00000405591.2	1.16951
MTIF3	ENST00000431572.2,ENST00000381116.1,ENST00000381120.3	1.41738
MTO1	all	-1.07807
MTPAP	all	3.854
MTRF1	all	1.36403
MTRF1L	all	1.00528
MTX1	all	1.05607
MTX2	all	-1.09123
MTX3	all	-1.23802
MUCL1	all	1.0399
MVP	all	1.03578
MXD1	all	1.15806
MYADML2	ENST00000330655.3	-1.09144
MYADML2	ENST00000409745.2	1.4314
MYBPC1	ENST00000360610.2,ENST00000361685.2,ENST00000553190.1,ENST00000545503.2,ENST00000536007.1,ENST00000541119.1,ENST00000361466.2,ENST00000550270.1	1.24713
MYBPC1	ENST00000547405.1	1.03999
MYBPC1	ENST00000547405.1,ENST00000360610.2,ENST00000361685.2	1.11589
MYBPC1	ENST00000547405.1,ENST00000360610.2,ENST00000361685.2,ENST00000553190.1,ENST00000545503.2,ENST00000536007.1,ENST00000541119.1,ENST00000361466.2	1.0924
MYBPC1	ENST00000550270.1	1.22101
MYBPC1	all	-1.07695
MYBPC2	all	1.09318
MYBPC3	all	1.05561
MYBPH	all	1.31775
MYCBP	all	-1.27146
MYDGF	all	1.10539
MYH1	all	-1.0604
MYH13	ENST00000252172.4	-1.36572
MYH13	ENST00000418404.3	-1.15707
MYH13	all	-1.45495
MYH15	all	-1.13439
MYH6	ENST00000356287.3	-1.17007
MYH6	ENST00000405093.3	-1.06155
MYH8	all	1.17164
MYL1	all	-1.15179
MYL10	all	1.2199
MYL2	all	1.461
MYL3	all	1.03354
MYL4	ENST00000354968.1,ENST00000393450.1	-1.02538
MYL4	ENST00000393450.1	-1.26957
MYL4	ENST00000572316.1,ENST00000354968.1	1.09375
MYL4	all	1.09674
MYL5	all	1.02209
MYL7	all	-1.23952
MYL9	all	1.0921
MYLPF	all	-1.29404
MYO15A	all	-1.21124
MYO19	all	1.0895
MYO1B	all	1.18537
MYO1G	all	1.76463
MYO1H	all	-1.29094
MYO5A	all	1.35735
MYO9A	all	-1.5998
MYOM1	all	-1.47084
MYOM2	all	1.24897
MYOT	all	1.15362
MYOZ1	all	1.21832
MYOZ2	all	1.33952
MYOZ3	all	-1.08525
MYPN	all	-1.42786
N4BP3	all	1.36521
NAA11	all	1.22411
NAA15	all	1.61588
NAA25	all	1.21148
NAA50	all	1.87029
NAPRT	all	1.05048
NAT8	all	-1.10939
NAT8L	all	-1.02703
NAV1	all	1.01651
NAXD	all	-1.33752
NCALD	ENST00000311028.3,ENST00000521599.1	-1.09173
NCALD	ENST00000395923.1	-1.11975
NCALD	ENST00000519508.2	1.09383
NCBP3	all	1.45186
NCK2	ENST00000233154.4	-1.14624
NCK2	ENST00000393349.2	1.16053
NCLN	all	-1.11249
NCOA7	ENST00000368357.3	-1.18725
NCOA7	ENST00000392477.2,ENST00000229634.9	-1.22527
NDFIP2	all	1.33533
NDUFAF1	all	1.07899
NDUFAF3	all	1.08402
NDUFAF4	all	1.06726
NDUFAF5	all	2.99968
NDUFAF6	all	1.44123
NDUFAF7	all	-1.29566
NDUFAF8	all	1.1201
NDUFB11	all	-1.31249
NEB	ENST00000427231.2	1.11455
NEB	ENST00000604864.1	1.09523
NEBL	all	1.19957
NECAB3	all	-1.07847
NECAP2	all	1.37454
NECTIN3	all	1.32832
NEFH	all	-1.11022
NEFL	all	-1.02851
NEFM	ENST00000221166.5	-1.59844
NEFM	ENST00000518131.1,ENST00000437366.2	-1.01772
NELFE	all	1.34814
NET1	all	-1.04933
NEXN	all	1.20382
NGLY1	all	2.23112
NHP2	all	1.12981
NICN1	all	1.06761
NIF3L1	all	-1.11703
NIPSNAP1	all	1.2702
NIPSNAP2	all	1.48617
NIPSNAP3A	all	-1.70486
NIPSNAP3B	all	-1.01773
NIT1	all	-1.0941
NIT2	all	1.04539
NKD2	ENST00000296849.5	-1.11815
NKD2	ENST00000537972.1	1.17078
NKD2	all	-1.06373
NKIRAS1	ENST00000388759.3,ENST00000425478.2,ENST00000437230.1,ENST00000412028.1,ENST00000415901.2,ENST00000416026.2	-1.13726
NKIRAS1	ENST00000388759.3,ENST00000443659.2,ENST00000437230.1,ENST00000412028.1,ENST00000415901.2,ENST00000416026.2	1.03098
NKIRAS1	ENST00000421515.2	-1.05223
NKIRAS1	ENST00000443659.2	1.026
NKIRAS1	ENST00000443659.2,ENST00000415901.2	1.10561
NKIRAS2	ENST00000307641.5	1.22784
NKIRAS2	ENST00000393885.4,ENST00000393880.1,ENST00000393881.3	-1.19437
NLRP5	all	1.06583
NLRX1	all	-1.10727
NME1-NME2	all	-1.08662
NME9	all	-1.24471
NOA1	all	1.18308
NOC3L	ENST00000371350.1	-1.2017
NOC3L	ENST00000371361.3	1.69877
NOC4L	all	1.86401
NOG	all	1.06097
NOL7	all	1.56258
NOP16	all	1.05868
NPHP1	all	-1.14492
NPHP4	all	1.47611
NPHS2	all	1.13632
NRAP	all	-1.22463
NRCAM	ENST00000379028.3	1.02003
NRCAM	ENST00000425651.2	1.08764
NRF1	ENST00000393230.2	1.10061
NRF1	ENST00000393232.1,ENST00000223190.4	2.50191
NRN1	all	1.24225
NT5C3A	all	-1.55806
NT5DC3	all	1.0093
NTS	all	1.37444
NUBP1	all	1.7399
NUBP2	all	-1.35104
NUBPL	all	1.13618
NUCB1	ENST00000263273.5	1.06164
NUCB1	ENST00000405315.4	1.18845
NUCB1	ENST00000405315.4,ENST00000407032.1	-1.04419
NUCB1	ENST00000407032.1	1.06203
NUDT12	all	1.16891
NUDT13	all	-1.12006
NUDT16L1	all	1.28999
NUDT19	all	-1.12684
NUDT4	ENST00000337179.5	-1.00336
NUDT4	all	1.40476
NUDT5	all	-1.23936
NUDT6	all	1.24604
NUDT8	all	1.38577
NUP107	all	-1.07861
NUP155	all	-1.17726
NUP160	all	1.1922
NUP188	all	-1.29506
NUP205	all	-1.21772
NUP37	ENST00000251074.1	-1.2248
NUP37	ENST00000552283.1	1.12783
NUP43	all	1.09261
NUP50	all	-1.17185
NUP88	all	-1.06295
NUP93	all	1.18395
NUPL2	all	1.13413
NVL	ENST00000281701.6	-1.15353
NVL	ENST00000469075.1	-1.07731
NVL	all	1.8194
NXF1	ENST00000294172.2	1.16953
NXF1	ENST00000532297.1	-1.04354
NXNL1	all	-1.50287
NXPE3	ENST00000273347.5,ENST00000491511.2	-1.02529
NXPE3	ENST00000422132.1	-1.04787
NXPE3	ENST00000477909.1	1.01949
NXT1	all	-1.0779
OC90	all	1.11027
OCIAD1	ENST00000264312.7,ENST00000381473.3	-1.23574
OCIAD1	ENST00000264312.7,ENST00000381473.3,ENST00000508293.1	-1.11559
OCIAD1	ENST00000381473.3,ENST00000508293.1,ENST00000513391.2	-1.06048
OCIAD1	ENST00000508293.1,ENST00000513391.2	-1.05106
OCIAD1	all	-1.26017
OCIAD2	all	1.38981
OGDHL	all	-1.03842
OGFOD3	all	-1.02369
OLAH	all	1.69423
OLFM4	all	-1.79388
OPA3	all	1.05237
OPCML	all	1.12256
OPHN1	all	1.01378
ORC2	all	-1.1113
ORMDL1	ENST00000325795.3	1.09668
ORMDL1	ENST00000392350.3,ENST00000392349.4	-1.24173
OSBPL1A	all	-1.09597
OSBPL2	all	1.29177
OSGEPL1	ENST00000264151.5	-1.04313
OSGEPL1	ENST00000522700.1	-1.2326
OXA1L	all	1.72086
OXLD1	all	1.5856
OXR1	all	-1.16221
OXSM	all	1.32796
P2RY13	all	-1.28806
PABPC4	all	1.664
PACRG	ENST00000366888.2	-1.56905
PACRG	ENST00000366889.2	-1.09089
PACS1	all	1.03124
PAF1	all	-1.03637
PAG1	all	1.15897
PAGE2B	all	-1.01725
PALLD	all	1.12261
PALM	all	1.31393
PAM16	ENST00000318059.3	1.00197
PAM16	ENST00000576217.1	1.09757
PAQR5	ENST00000395407.2	1.11454
PAQR5	ENST00000561153.1,ENST00000340965.3	-1.06784
PAQR8	ENST00000360726.3	-1.20986
PAQR8	ENST00000442253.2	1.07823
PAQR8	all	1.20734
PARL	all	-1.26323
PARVA	all	-1.12143
PARVB	all	1.02656
PARVG	ENST00000415224.1	1.26983
PARVG	ENST00000422871.1	1.11068
PARVG	ENST00000444313.3	1.03085
PAX9	ENST00000361487.6	-1.20194
PAX9	ENST00000402703.2	1.07
PBRM1	all	1.19054
PBX4	all	-1.8672
PBXIP1	all	-1.23268
PCBD2	all	1.15536
PCBP2	all	1.31411
PCBP3	all	1.17582
PCDHGB6	all	-1.15693
PCDHGC3	all	-1.3121
PCK2	all	-1.01946
PCP2	all	-1.36597
PCYT2	all	1.35479
PDE12	all	1.4674
PDE6B	all	1.25456
PDHX	all	-1.15485
PDILT	all	-1.19922
PDLIM1	all	-1.01524
PDLIM2	all	1.20237
PDLIM3	all	1.41282
PDLIM7	all	-1.32387
PDSS1	all	1.52886
PDSS2	all	2.03632
PDYN	ENST00000539905.1,ENST00000217305.2	1.36932
PDYN	ENST00000540134.1	1.12526
PDZK1	ENST00000344770.2	1.00124
PDZK1	ENST00000417171.1	1.0361
PECAM1	all	-1.2749
PEMT	ENST00000395782.1	-1.11187
PEMT	ENST00000395783.1	-1.06511
PERP	all	1.24502
PET100	all	-1.27295
PET117	all	-1.09511
PEX1	all	1.09938
PEX11A	all	-1.07626
PEX11B	all	1.05401
PEX13	all	1.72588
PEX14	all	-1.12891
PEX16	all	1.27249
PEX26	all	1.10598
PEX3	all	-1.0121
PEX5	ENST00000420616.2	2.14233
PEX5	ENST00000455147.2	1.06019
PEX7	all	1.68819
PFN3	all	1.1898
PFN4	all	1.41049
PGAP1	all	1.04211
PGS1	all	1.02569
PHTF2	all	-1.13799
PHYHIPL	all	1.11719
PI15	ENST00000260113.2	1.01455
PI15	ENST00000523773.1	1.00111
PID1	all	1.10267
PIEZO1	all	-1.10934
PIF1	all	1.24906
PIGB	all	1.1503
PIGF	all	-1.51266
PIGG	all	-1.09191
PIGL	all	-1.08275
PIGR	all	-1.02
PIGT	all	1.30956
PIGV	all	1.05224
PIGX	all	-1.13178
PIGY	all	-1.2362
PIGZ	all	1.31843
PITPNM1	ENST00000436757.2,ENST00000356404.3	1.40984
PITPNM1	ENST00000534749.1	-1.06695
PITPNM2	ENST00000320201.4	-1.43185
PITPNM2	ENST00000542749.1	1.06485
PITPNM3	all	-1.01826
PKD2L1	all	1.39989
PKD2L2	all	1.14642
PKP1	all	-1.21529
PKP2	all	1.47422
PKP3	all	1.179
PKP4	all	-1.07296
PLA1A	all	-1.16088
PLA2G10	all	1.48864
PLA2G12A	ENST00000243501.5	1.01511
PLA2G12A	all	-1.1642
PLA2G12B	all	-1.26261
PLA2G2F	all	-1.09494
PLA2G4B	all	1.13224
PLA2G4C	ENST00000413144.2	-1.24109
PLA2G4C	ENST00000599111.1,ENST00000354276.3,ENST00000599921.1	1.08097
PLBD1	all	-1.10849
PLCH2	all	-1.05999
PLD6	all	-1.08122
PLEKHA2	all	-1.11281
PLEKHA3	all	-1.17879
PLEKHG3	all	1.07638
PLEKHH1	all	1.17087
PLEKHH2	all	-1.03509
PLEKHH3	all	1.09203
PLGRKT	all	-1.18739
PLIN1	all	1.01978
PLIN4	all	1.05012
PLLP	all	1.08926
PLN	all	1.05418
PLP2	all	1.01017
PLRG1	ENST00000393905.2	1.62263
PLRG1	ENST00000499023.2	1.58556
PLS1	ENST00000337777.3	-1.07352
PLS1	ENST00000457734.2	-1.00746
PLS1	ENST00000497002.1	-1.2003
PLTP	all	-1.08706
PMEPA1	all	1.12789
PMFBP1	ENST00000237353.10	-1.19284
PMFBP1	ENST00000355636.6	-1.11721
PMM2	all	-1.20249
PNLIPRP1	ENST00000358834.4,ENST00000528052.1	-1.09782
PNLIPRP1	ENST00000534537.1	1.00654
PNLIPRP1	all	1.11155
PNO1	all	1.53455
PNPLA2	all	-1.09955
PNPLA4	ENST00000381042.4	-1.03571
PNPLA4	ENST00000444736.1	-1.03927
PNPLA4	all	1.12527
PNPLA8	all	1.06459
PNPT1	all	1.55058
POGLUT1	all	1.09123
POLDIP2	all	1.1347
POLG2	all	1.64542
POLQ	all	1.1976
POM121	ENST00000358357.3	-1.08735
POM121	ENST00000395270.1,ENST00000446813.1,ENST00000257622.4	1.23615
POM121	ENST00000434423.2	-1.19358
POMGNT1	all	-1.25531
POMGNT2	all	-1.08438
POMT1	all	1.19829
POMT2	all	-1.04921
PON2	all	-1.2388
PORCN	ENST00000355092.3	-1.29523
PORCN	ENST00000359882.4,ENST00000361988.3	1.29754
POTEF	ENST00000357462.5	1.01087
POTEF	ENST00000409914.2	1.1495
POU1F1	all	-1.03425
PP2D1	all	-1.10994
PPA2	all	1.26058
PPAN	all	2.39889
PPL	all	1.01149
PPM1K	all	1.18131
PPOX	all	1.86888
PPP1R17	all	1.23993
PPP1R18	ENST00000274853.3	-1.08372
PPP1R18	ENST00000399199.3	-1.0939
PPP1R27	all	-1.10575
PQLC1	all	-1.12625
PRAM1	ENST00000255612.3	1.46227
PRAM1	ENST00000423345.4	1.17586
PRDM10	all	1.53479
PRDX3	all	1.15035
PRELID1	all	-1.09812
PRELID2	all	-1.16488
PRELID3A	all	1.24255
PRELID3B	all	1.40538
PRF1	all	-1.61463
PRICKLE4	ENST00000394263.1	1.06479
PRICKLE4	ENST00000458694.1	1.14134
PRL	all	1.18275
PRODH2	all	-1.06366
PRPH	all	1.06324
PRPSAP1	all	1.65901
PRR22	all	-1.07112
PRR5-ARHGAP8	ENST00000352766.7	-1.0595
PRR5-ARHGAP8	ENST00000361473.5	1.12786
PRR5-ARHGAP8	ENST00000361473.5,ENST00000352766.7	1.09896
PRR5-ARHGAP8	ENST00000515632.1	1.32622
PRR5L	ENST00000378867.3	-1.28088
PRR5L	ENST00000530639.1	-1.11215
PRUNE1	all	-1.06582
PRY2	all	1.04028
PSD	ENST00000020673.5	-1.41034
PSD	ENST00000406432.1	1.02168
PSD2	all	-1.10787
PSD4	all	1.06687
PTCD1	all	2.14194
PTCD2	all	1.25855
PTCD3	all	1.05334
PTGDS	all	-1.30542
PTGES2	all	-1.10194
PTGFRN	all	1.02555
PTRH1	ENST00000419060.1	1.25414
PTRH1	ENST00000543175.1	-1.06181
PUM3	all	1.07708
PURB	all	1.13033
PUS1	all	1.19073
PUS3	ENST00000227474.3	1.14647
PUS3	ENST00000530811.1	-1.09914
PUS7	all	-1.14187
PXMP2	all	-1.06272
PYURF	all	1.19993
PYY	all	1.16391
QRSL1	all	1.63952
QTRT1	all	1.20286
QTRT2	all	-1.22142
RAB11B	all	1.08596
RAB11FIP1	all	1.1814
RAB11FIP3	all	-1.58006
RAB13	all	1.21264
RAB17	all	-1.01543
RAB19	ENST00000356407.3	-1.11284
RAB19	ENST00000537763.1	1.60895
RAB1B	all	-1.34129
RAB20	all	1.08297
RAB21	all	1.48878
RAB22A	all	1.19111
RAB26	all	-1.13993
RAB27A	ENST00000336787.1	1.29541
RAB27A	ENST00000396307.2	-2.37232
RAB27A	ENST00000396307.2,ENST00000564609.1	1.03651
RAB27A	ENST00000564609.1	-1.12366
RAB27A	ENST00000569493.1	1.31693
RAB27B	all	-1.10135
RAB28	all	1.12112
RAB2A	all	1.05854
RAB2B	all	1.04086
RAB31	all	1.22854
RAB33B	all	-1.00489
RAB34	ENST00000301043.6	1.26243
RAB34	ENST00000301043.6,ENST00000436730.3	-1.00585
RAB34	ENST00000395242.2,ENST00000395245.3	1.35688
RAB34	ENST00000395242.2,ENST00000395245.3,ENST00000436730.3	1.0549
RAB34	ENST00000395245.3,ENST00000436730.3	1.25107
RAB36	all	1.15778
RAB39B	all	1.11092
RAB3A	all	-1.14368
RAB3B	all	1.58611
RAB41	all	-1.05541
RAB4A	all	1.29668
RAB4B	all	1.05405
RAB5B	all	-1.04223
RAB5C	all	-1.05197
RAB5IF	all	1.21101
RAB6A	all	1.13748
RAB6B	all	-1.03576
RAB6C	all	-1.25468
RAB9B	all	-1.0337
RABEP2	ENST00000357573.6	-1.07607
RABEP2	ENST00000358201.4	1.07683
RABEPK	all	1.07625
RABL2A	ENST00000393167.3,ENST00000393165.3	-1.02404
RABL2A	all	1.05113
RAD51C	all	-1.20355
RAI14	ENST00000265109.3,ENST00000428746.2	1.01376
RAI14	ENST00000503673.1	1.25544
RALGAPA1	all	-1.02166
RALGPS1	all	1.43857
RANBP3	all	-1.04124
RANBP3L	all	1.12819
RANGRF	all	1.10026
RAP1B	all	-1.06241
RAP1GAP	ENST00000290101.4	1.31791
RAP1GAP	ENST00000374765.4	-1.24387
RAP1GAP2	ENST00000254695.8,ENST00000366401.4,ENST00000542807.1	-1.20241
RAP1GAP2	ENST00000540393.2	-1.3944
RAP2B	all	1.0688
RAPGEF1	all	-1.1333
RAPGEF2	all	1.02823
RAPGEFL1	ENST00000264644.6	1.0705
RAPGEFL1	ENST00000436615.3	-1.08309
RAPH1	all	1.13681
RARRES2	all	-1.14226
RARS	all	1.24746
RARS2	all	1.72527
RASA2	all	1.42606
RASAL2	ENST00000367649.3	-1.18362
RASAL2	ENST00000462775.1	2.12654
RASD2	all	1.34453
RASEF	all	1.09188
RASGRP2	ENST00000354024.3	1.15497
RASGRP2	ENST00000377494.1	-1.05657
RASGRP2	ENST00000377497.3	-1.05677
RASGRP2	ENST00000394432.3	-1.08455
RASGRP3	ENST00000402538.3	1.03129
RASGRP3	ENST00000403687.3	-1.38357
RASGRP3	ENST00000407811.1	1.0164
RASL10A	all	-1.25533
RASL11B	all	1.05397
RASL12	all	1.0983
RASSF9	all	-1.14341
RBBP7	all	-1.21878
RBFA	all	1.61192
RBMXL1	all	1.15208
RBP2	all	1.11959
RBP4	ENST00000371464.3	-1.14416
RBP4	ENST00000371467.1	-1.34396
RBSN	all	-1.13473
RCBTB2	all	-1.09696
RCC1L	all	1.08214
RCN1	all	1.18159
RCN2	all	1.36865
RCN3	all	-2.16289
RCOR3	all	-1.02967
RDH16	all	-1.12938
REEP1	all	-1.07862
REEP2	all	1.11218
REEP5	all	-1.31672
REEP6	all	-1.17813
REM1	all	-1.24675
RER1	ENST00000488353.1	1.13208
RER1	ENST00000605895.1	1.06386
RERE	all	1.1544
RERG	ENST00000256953.2	1.29512
RERG	ENST00000536465.1	1.08736
RERG	ENST00000538313.1	1.04684
RERGL	all	-1.06174
RESP18	ENST00000333527.5	-1.08999
RESP18	ENST00000392083.1	1.41026
REXO2	all	4.73734
RFNG	all	1.12666
RFT1	all	-1.17869
RGL1	ENST00000304685.4	1.04774
RGL1	ENST00000360851.3	1.13096
RGL2	all	1.11571
RGL3	all	1.1372
[truncated: 3,669 more rows]

## Sheet: Dead_Respiratory
Gene, transcript (if multiple transcripts targeted by this library), and fold enrichment in the high FRET fraction (phenotype) for the Dead sensor in the respiratory condition. Phenotype is the average of 2 independent repetitions.
Gene	Transcript	average fold-enrichment in high FRET fraction vs. low FRET fraction of the 3 strongest sgRNAs
AAAS	all	1.06591
AASDH	all	-1.04208
ABCA8	ENST00000430352.2	-1.03409
ABCA8	ENST00000586539.1	1.01657
ABCB4	ENST00000359206.3	-1.26221
ABCB4	ENST00000545634.1	1.1756
ABCB4	all	1.00855
ABCC12	all	1.4219
ABCD3	all	1.04046
ABCF1	all	1.10279
ABCF2	all	1.12101
ABHD10	all	-1.16213
ABHD11	all	1.08873
ABHD6	all	1.00654
ABHD8	all	-1.05324
ABR	all	1.08393
ACAD9	all	-1.08393
ACAP1	all	-1.02721
ACBD3	all	2.05793
ACBD5	all	-1.14325
ACBD6	all	-1.36985
ACER3	all	-1.48925
SDHAF3	all	1.02808
ACOT1	all	-1.54421
ACOT11	all	1.10448
ACOT12	all	-1.00931
ACOT9	all	-1.18998
ACOX2	all	1.03449
ACOX3	ENST00000356406.5	-1.04236
ACOX3	ENST00000503233.1	-1.37484
ACOXL	all	-1.13564
ACSBG2	all	1.06763
ACSF2	all	-1.12979
ACSM3	all	-1.05746
ACSM5	all	-1.20015
ACSS3	ENST00000261206.3	1.15903
ACSS3	ENST00000548058.1	-1.67951
ACTBL2	all	1.15864
ACTC1	all	-1.64371
ACTG2	all	1.48228
ACTL7A	all	1.59256
ACTL7B	all	-1.08549
ACTL8	all	-1.59028
ACTN1	all	1.14589
ACTN2	all	-1.15543
ACTN3	all	1.14159
ACTN4	all	1.04231
ACTR10	all	1.48877
ACTR1B	all	-2.21541
ACTRT1	all	-1.06832
ACTRT2	all	1.02008
ACTRT3	all	-1.09811
ADAP2	ENST00000330889.3	1.14247
ADAP2	ENST00000580525.1	1.01409
ADAP2	all	-1.54046
ADARB2	all	-1.07334
ADD2	ENST00000264436.4,ENST00000413157.2,ENST00000430656.1	-1.06273
ADD2	ENST00000407644.2	-1.1791
ADD3	ENST00000356080.4,ENST00000277900.8	-1.25606
ADD3	ENST00000360162.3	-1.03429
ADIPOQ	all	-1.06608
ADIPOR1	all	-1.25468
ADIPOR2	all	-1.70144
ADO	all	-1.70689
ADSL	all	4.15032
ADTRP	all	1.11271
AGK	all	2.17236
AGMAT	all	1.11219
AGPAT3	ENST00000291572.8	-1.15483
AGPAT3	ENST00000327505.2	1.06867
AGPAT3	ENST00000398058.1	1.02628
AGPAT3	ENST00000398061.1	-1.03859
AGPAT3	ENST00000398063.2	1.02188
AGPAT3	ENST00000546158.1	-1.01671
AGPAT5	all	-1.36768
GPAT3	ENST00000264409.4	-1.13
GPAT3	ENST00000395226.2	-1.01284
GPAT3	all	1.41988
AGPS	all	1.00783
AGR2	all	-1.06883
AGTRAP	all	-1.66268
AHI1	all	1.13173
AIF1L	all	-1.0425
AIM2	all	-1.04799
AKAP17A	all	-1.23429
AKR1B15	all	1.28432
AKR7A2	all	1.05509
ALDH8A1	all	1.05307
ALG1	all	1.39024
ALG10B	all	-1.23941
ALG11	all	-1.05869
ALG13	all	1.47188
ALG3	all	1.04541
ALG5	all	1.14634
ALG8	all	-1.09177
ALG9	all	-1.66537
ALKBH1	all	1.16951
ALKBH4	all	1.0524
ALKBH7	all	1.88651
AMOTL2	all	-1.05815
AMPH	all	-1.04728
ANGPTL4	all	1.44738
ANGPTL6	all	1.04596
ANK2	all	-1.22297
ANKFY1	all	-1.17505
ANKRD13C	all	-1.27095
ANKRD26	all	1.04993
ANO10	all	-1.34623
ANP32A	all	-1.04484
ANP32E	all	1.17698
ANXA10	all	-2.60771
AOX1	all	-1.21064
AP1S2	all	1.10579
AP4M1	all	-1.09052
AP5M1	all	-1.07771
APMAP	all	-1.14631
APOBEC3G	ENST00000407997.3	-1.07924
APOBEC3G	ENST00000452957.2	-1.32301
APOBR	all	-1.36905
APOL2	ENST00000249066.6	1.18885
APOL2	ENST00000358502.5	1.14442
APOL2	all	-1.18954
APOL3	all	-1.18047
APOL5	all	-1.27582
APOL6	all	1.90523
APOLD1	all	1.14747
APOM	all	1.43542
APOO	all	2.1779
APOPT1	all	1.16769
ARAP3	all	1.13832
ARF5	all	-1.10078
ARFGAP3	all	-1.29308
ARFGAP2	all	-1.41491
ARHGAP1	all	1.21393
ARHGAP10	all	1.62155
ARHGAP17	all	1.30037
ARHGAP21	all	1.06826
ARHGAP24	all	1.86778
ARHGAP32	all	-1.00949
ARHGAP39	ENST00000276826.5	1.16923
ARHGAP39	ENST00000540274.1	-1.56214
ARHGAP44	all	-1.38776
ARHGAP5	ENST00000345122.3,ENST00000432921.1	-1.17835
ARHGAP5	ENST00000556611.1,ENST00000539826.2	1.18087
ARHGAP8	ENST00000389774.2,ENST00000356099.6	-1.00619
ARHGAP8	ENST00000517296.3,ENST00000389773.5	1.19055
ARHGEF1	ENST00000337665.4	1.00308
ARHGEF1	ENST00000354532.3	1.45299
ARHGEF11	ENST00000361409.2	1.06534
ARHGEF11	ENST00000368194.3	-1.03555
ARHGEF15	ENST00000361926.3	1.03108
ARHGEF15	ENST00000421050.1	-1.11196
ARHGEF16	all	1.06211
ARHGEF17	all	-1.26198
ARHGEF18	ENST00000319670.9	1.08631
ARHGEF18	ENST00000359920.6	1.34032
ARHGEF19	all	-1.0766
ARHGEF28	ENST00000426542.2	-1.29131
ARHGEF28	ENST00000513042.2	-1.18039
ARHGEF3	all	1.21709
ARHGEF37	all	1.32463
ARHGEF38	all	1.10419
ARHGEF4	ENST00000326016.5,ENST00000392953.3	1.04954
ARHGEF4	ENST00000355771.3	1.36607
ARHGEF4	ENST00000525839.1	1.0694
ARHGEF5	all	1.07669
ARHGEF9	all	1.05586
ARID4A	all	1.20575
ARID4B	ENST00000264183.3	1.22724
ARID4B	ENST00000366603.2	-1.49616
ARL11	all	-1.06909
ARL14	all	1.34143
ARL15	all	1.19679
ARL17A	all	-1.25583
ARL5C	ENST00000269586.7	-1.07362
ARL5C	ENST00000444555.1	-1.32584
ARL6	ENST00000335979.2,ENST00000394206.1	-1.11235
ARL6	ENST00000463745.1	1.38203
ARL6	all	-1.40629
ARL6IP5	all	1.46383
ARMC1	all	1.69073
ARMC10	all	-1.17528
ARMC4	all	1.05529
ARMS2	all	-1.10466
ARPC5L	ENST00000259477.6	1.04849
ARPC5L	ENST00000353214.2	1.11003
ARRB1	all	-1.7616
ARRB2	all	-1.22566
ARV1	all	1.32656
ARVCF	ENST00000263207.3	1.32684
ARVCF	ENST00000406259.1	1.04192
AS3MT	all	1.23625
ASAH2	all	-1.13602
ASAP2	all	1.08795
ASMTL	all	1.25608
ASPHD2	all	1.44255
ASXL2	all	1.18889
ATAD1	ENST00000308448.7	1.25373
ATAD1	ENST00000328142.3	1.27972
ATAD3A	all	-1.23393
ATAD3B	all	-1.1233
ATCAY	all	-1.11522
ATL2	all	1.22943
ATP10D	all	1.59969
ATP13A3	ENST00000256031.4	-1.06732
ATP13A3	ENST00000439040.1	1.07342
ATP1A2	all	1.03698
ATP2A3	all	1.06435
ATP5F1E	all	1.15592
ATP5MGL	all	-1.0448
ATP5S	all	-1.0985
DMAC2	all	1.35581
ATP7B	all	-1.00628
ATP8B1	ENST00000283684.4	-1.04359
ATP8B1	ENST00000536015.1	1.03118
ATP8B2	all	-1.31839
ATPAF1	all	1.16207
ATP5IF1	all	1.01623
ATXN2	all	1.56771
ATXN7	ENST00000398590.3	1.13042
ATXN7	ENST00000538065.1	1.06536
AUH	all	1.09864
AZI2	all	1.341
B3GALT1	ENST00000305861.1	-1.11327
B3GALT1	ENST00000392690.3	-1.21426
BAALC	all	1.15987
BAIAP3	all	1.0966
BANF1	ENST00000312175.2,ENST00000445560.2	-1.03247
BANF1	ENST00000533166.1,ENST00000527348.1	-1.13755
BARX2	all	-1.04664
BBS1	all	-1.35953
BCAN	all	1.23515
BCAP29	ENST00000005259.4	-1.02324
BCAP29	ENST00000005259.4,ENST00000445771.2	-1.27528
BCAP29	ENST00000379119.2	1.01967
BCAP29	ENST00000445771.2,ENST00000379117.2	1.06551
BCAR3	ENST00000260502.6	-1.11491
BCAR3	ENST00000370243.1	-1.15456
BCAR3	ENST00000370244.1	-1.03199
BCKDHA	all	1.3916
BCKDHB	all	-1.12726
BCO2	all	1.13591
BDH2	all	1.4871
BFSP1	all	-1.04972
BFSP2	all	-1.86827
BICD2	all	1.1523
BIN2	all	1.70753
BLID	all	-2.18729
BLOC1S1	all	-1.36153
BLOC1S5	all	1.12116
BMS1	all	2.34908
BOLA1	ENST00000369152.5,ENST00000369150.1	-1.12924
BOLA1	ENST00000369153.2	-1.13792
BOLA3	all	1.26195
BPIFA1	all	-1.07966
BPIFB1	all	1.2663
BPIFB2	all	-1.0035
BRD8	all	-1.35959
BRI3BP	all	-1.42926
BRK1	all	-1.04517
BSN	all	1.53954
BTAF1	all	1.41545
BTF3	all	2.59506
BVES	ENST00000314641.5	-1.0906
BVES	ENST00000336775.5	-1.41408
BVES	ENST00000446408.2	1.20822
TSPOAP1	ENST00000268893.6,ENST00000355701.3	1.45146
TSPOAP1	ENST00000343736.4	1.3051
DEPP1	all	1.0647
C10orf113	all	-1.24757
TWNK	all	1.181
FAM241B	all	1.1646
C10orf53	all	1.16263
HIKESHI	all	1.1752
C12orf10	all	-1.14316
C12orf49	all	1.20622
C12orf65	ENST00000253233.1	1.07951
C12orf65	ENST00000366329.2	1.05345
C12orf65	ENST00000429587.2	-1.11545
C14orf119	ENST00000319074.4	-1.39278
C14orf119	ENST00000554203.1	-1.1917
DGLUCY	ENST00000428926.2,ENST00000522322.1,ENST00000523771.1	1.03992
DGLUCY	ENST00000522322.1,ENST00000523771.1	-1.04253
DGLUCY	ENST00000523816.1,ENST00000428926.2	-1.22131
DGLUCY	ENST00000523816.1,ENST00000428926.2,ENST00000522322.1	-1.10457
DGLUCY	all	1.0582
RTRAF	all	1.85551
ATP5MPL	ENST00000286953.3,ENST00000557040.1	1.26011
ATP5MPL	ENST00000554880.1	-1.00811
C15orf38-AP3S2	all	-1.08569
C15orf48	all	1.12729
C15orf61	all	1.15262
C15orf62	all	1.19911
C16orf58	all	-1.37297
VPS35L	all	1.06174
C16orf70	all	1.05412
NCBP3	all	1.4131
NDUFAF8	all	-1.13443
MYDGF	all	-1.13076
TRIR	all	1.44496
C19orf70	all	1.02682
C1GALT1	ENST00000223122.3	-1.1877
C1GALT1	ENST00000436587.2	1.1216
C1QBP	all	1.20967
C1orf21	all	1.12695
C20orf197	all	1.07506
RAB5IF	all	1.0638
GATD3A	all	1.16798
C2CD5	all	1.06822
LDAH	all	1.44433
MAIP1	ENST00000295079.2	1.22135
MAIP1	ENST00000392290.1	1.18119
MAIP1	all	-1.07589
C3orf52	all	1.23331
C4BPA	all	1.47447
C5orf63	all	-1.10045
C6	ENST00000263413.3	-1.08337
C6	ENST00000337836.5	1.23867
C6orf136	all	-1.2362
C6orf203	all	2.90172
MPIG6B	all	-1.17662
SDHAF4	all	1.15146
SUGCT	all	-1.54217
C8A	all	-1.09581
C8B	all	1.09923
C8orf82	all	1.23513
C9	all	1.08166
TMEM268	all	1.46039
CABP1	all	-1.01252
CABS1	all	-1.15915
CACFD1	all	1.0691
CADPS	all	1.14442
CADPS2	ENST00000334010.7,ENST00000313070.7	1.21755
CADPS2	ENST00000412584.2	-1.18186
CADPS2	all	1.79307
CALB1	all	1.05559
CALCOCO1	ENST00000262059.4	1.09121
CALCOCO1	ENST00000550804.1	1.02748
CALCOCO1	all	1.16586
CALD1	all	-1.24933
CALU	all	-1.10203
CAP1	ENST00000372792.2,ENST00000372798.1,ENST00000340450.3,ENST00000372805.3	1.11431
CAP1	ENST00000372797.3,ENST00000372802.1	1.05134
CAP2	all	1.31782
CAPRIN2	all	1.25709
CAPZA1	all	1.37747
CAPZA2	all	-1.05832
CAPZA3	all	-1.42432
NAXD	all	-1.62019
CASQ1	all	1.4615
CASQ2	all	1.00253
CAV3	all	-1.01479
CBR4	all	-1.18824
CBX2	all	1.25706
CBX7	all	-1.49987
CCDC136	ENST00000297788.4	1.41634
CCDC136	ENST00000378685.4	-1.39919
CCDC151	all	-1.10792
CFAP45	all	-1.18884
CCDC3	all	-1.15226
CCDC51	all	1.13401
WASHC3	all	-1.32156
CCDC58	all	-1.3004
CCDC88A	all	-1.17822
CCDC90B	all	1.05836
CCDC92	ENST00000238156.3,ENST00000545037.1	-1.17899
CCDC92	ENST00000539761.1,ENST00000539551.1	1.44777
CCDC93	all	-1.04235
CCL3L1	all	1.06074
CD14	all	1.33428
CD1B	all	-1.15811
CD300E	all	1.25394
CD302	all	1.25581
CD320	all	1.06613
CD3EAP	ENST00000309424.3	1.27755
CD3EAP	ENST00000589804.1	3.56002
CD48	all	-1.4156
CDC42EP1	all	-1.10824
CDC42EP2	ENST00000279249.2	-1.48026
CDC42EP2	ENST00000533419.1,ENST00000544348.1	-1.17367
CDC42EP3	all	1.08617
CDC42EP4	all	-1.01771
CDC42EP5	all	-1.04111
CDC42SE1	ENST00000439374.2	1.07372
CDC42SE1	ENST00000540998.1,ENST00000357235.5	-1.19597
CDH12	ENST00000382254.1	1.09318
CDH12	ENST00000504376.2	1.0987
CDH12	all	-1.1554
CDH15	all	1.09975
CDK5RAP1	all	1.04446
CDANOS1	ENST00000274695.4	1.08932
CDANOS1	ENST00000378610.1	-1.04838
CDS2	all	1.53287
CDV3	all	1.42289
CDY1	all	1.23916
CDY2A	all	1.25966
CDYL	all	-1.35105
ADA2	ENST00000262607.3	1.17371
ADA2	ENST00000399837.2	-1.02041
ADA2	ENST00000399839.1	-1.08867
CEP170B	all	1.03607
CEP89	all	1.18394
CERCAM	all	-1.15041
CERS4	all	1.02701
CERS5	all	1.04461
CES2	all	-1.40951
CGN	all	1.10954
CGNL1	all	-1.31248
CH25H	all	1.12021
CHCHD1	all	1.9537
CHCHD10	all	-1.06785
CHCHD2	all	-1.04663
CHCHD3	all	1.08924
CHCHD4	all	-1.05602
CHCHD5	all	-1.08621
CHCHD6	all	-1.19779
CHCHD7	all	-1.12249
CHD6	all	1.21081
CHD7	all	1.12635
CHDH	all	1.47705
CHGB	all	-1.07166
CHIC1	all	1.20769
CHMP1A	all	1.16751
CHMP1B	all	1.06235
CHMP2B	all	-1.07354
CHPF2	all	1.09092
CHPT1	all	1.08288
CHRD	all	-1.12803
CHRDL2	all	1.19688
CHTF18	all	-1.17292
CISD1	all	-1.0913
CISD2	all	-1.03473
CISD3	all	1.12373
CLCA1	ENST00000234701.3	-1.1145
CLCA1	ENST00000394711.1	-1.12562
CLCN5	ENST00000307367.2	-1.08576
CLCN5	ENST00000376108.3	-1.10353
CLDN8	all	-1.15474
CLEC2L	all	1.1344
CLIC1	ENST00000375780.2	-1.00574
CLIC1	ENST00000375784.3,ENST00000375779.2	-1.32597
CLIC1	ENST00000395892.1	-1.20532
CLINT1	all	1.56018
CLIP1	ENST00000302528.7,ENST00000540338.1	1.20477
CLIP1	ENST00000358808.2,ENST00000537178.1	1.05508
CLNS1A	all	2.24933
CLSTN2	all	-1.22677
CMC1	all	1.09656
CMC2	ENST00000219400.3,ENST00000565650.1	-2.54167
CMC2	ENST00000564249.1	1.09482
CMC2	ENST00000565914.1	1.04663
CMC4	ENST00000369479.1	1.46476
CMC4	ENST00000369484.3	-1.23806
CMPK2	all	-1.00009
CNIH1	all	1.14855
CNIH4	all	1.36861
CNN1	all	1.18292
CNN2	all	-1.00783
CNNM4	all	1.16069
CNTLN	all	-1.07443
COA4	ENST00000355693.4,ENST00000537289.1	-1.03358
COA4	ENST00000545127.1,ENST00000537289.1	1.03863
COA4	all	-1.03359
COA5	all	1.20819
COA6	all	-1.1005
COBLL1	ENST00000342193.4	1.05532
COBLL1	ENST00000392717.2,ENST00000194871.6	1.08156
COG1	all	-1.11579
COG8	all	1.11762
COL14A1	all	1.05464
COLGALT1	all	1.18458
COMMD10	all	-2.07091
COPZ2	all	1.24415
COQ10A	all	-1.13242
COQ10B	all	1.64236
COQ2	all	2.84019
COQ3	all	-1.07981
COQ4	all	-1.07961
COQ5	all	1.23289
COQ7	ENST00000321998.5,ENST00000568985.1	-1.11931
COQ7	ENST00000544894.2	1.04752
COQ7	ENST00000568985.1,ENST00000544894.2	1.36896
COQ7	all	1.1073
CORO1B	ENST00000341356.5	1.20448
CORO1B	ENST00000393893.1	1.09184
CORO1B	all	1.27687
CORO1C	ENST00000261401.3	-1.25014
CORO1C	ENST00000541050.1	-1.09845
CORO2B	ENST00000261861.5	1.03436
CORO2B	ENST00000540068.1	1.21373
CORO2B	ENST00000543950.1	1.18125
CORO7	all	1.6444
COTL1	all	1.33027
COX10	all	1.26951
COX11	all	4.0512
COX14	ENST00000317943.2,ENST00000550654.1,ENST00000548985.1	1.03465
COX14	ENST00000550487.1,ENST00000317943.2	1.18396
COX14	ENST00000550487.1,ENST00000317943.2,ENST00000550654.1	1.01875
COX14	all	1.11149
COX16	all	2.51752
COX17	all	1.81021
COX18	all	1.91097
COX20	all	1.04253
COX4I2	all	1.27058
COX6B2	ENST00000588572.2,ENST00000326529.4,ENST00000593184.1,ENST00000589467.1	1.04198
COX6B2	ENST00000588572.2,ENST00000593184.1,ENST00000590900.1,ENST00000589467.1	-1.00331
COX6B2	all	-1.21249
COX7A2	all	1.22264
COX7A2L	ENST00000234301.2	-1.09763
COX7A2L	ENST00000378669.1	1.26815
COX7B2	ENST00000302930.5	-1.31317
COX7B2	ENST00000396533.1,ENST00000355591.3	1.06452
COX7B2	ENST00000543208.1	-1.04815
COX8C	all	1.27167
CPED1	all	-1.35726
CPLX3	all	-1.30968
CPNE1	all	2.16764
CPNE2	ENST00000290776.8,ENST00000535318.2	-1.27304
CPNE2	ENST00000565874.1	-1.1222
CPNE3	ENST00000198765.4	1.2532
CPNE3	ENST00000521271.1	1.13395
CPNE4	ENST00000429747.1	-1.23553
CPNE4	ENST00000511604.1	-1.50942
CPNE4	ENST00000512055.1	1.26442
CPNE6	ENST00000216775.2	-1.7429
CPNE6	ENST00000397016.2	-1.04812
CPOX	all	1.31375
CPSF1	all	1.30221
CPSF4	all	1.64177
CREB3L1	all	-1.29099
CREB3L3	all	-1.01202
CREG2	all	1.288
CRIPAK	all	1.51744
CRIPT	all	1.16734
CRLS1	all	-1.24495
CRY1	all	1.07831
CRY2	ENST00000417225.2	-1.09982
CRY2	ENST00000443527.2	-1.03041
CRY2	all	1.08188
CRYM	ENST00000219599.3	1.18387
CRYM	ENST00000396023.2	1.32683
CRYM	ENST00000543948.1	1.25991
CSGALNACT1	ENST00000332246.6,ENST00000311540.4	1.16507
CSGALNACT1	ENST00000454498.2	1.06185
CSGALNACT1	ENST00000522854.1	1.06471
CSGALNACT1	ENST00000544602.1	-1.23908
CSMD1	ENST00000520002.1,ENST00000602557.1	-1.12669
CSMD1	ENST00000537824.1	-1.07838
CSRP3	ENST00000265968.3	1.33718
CSRP3	ENST00000533783.1	1.01767
CST6	all	-1.1191
CSTF3	all	1.13031
CTNNAL1	all	1.28915
CTPS2	ENST00000359276.4	1.18662
CTPS2	ENST00000359276.4,ENST00000380241.3	-1.12921
CTPS2	ENST00000380241.3	-1.06167
CTPS2	ENST00000443824.1	-1.08121
CTTNBP2	all	-1.17475
CTTNBP2NL	all	-1.0768
CTU1	all	-1.41889
CTU2	all	-1.09562
CWH43	all	1.00483
CXADR	all	-1.03159
CXCL1	all	1.10997
CXCL16	all	1.46701
CXXC4	all	1.08366
BCLAF3	all	-1.13232
CYB5D2	all	-1.02231
CYB5R2	ENST00000299498.6	1.09331
CYB5R2	ENST00000533558.1	-1.18795
CYB5R4	all	1.35254
CYBA	all	1.17109
CYFIP1	all	1.11884
CYFIP2	ENST00000347377.6	-1.07302
CYFIP2	ENST00000377576.3	-1.2021
CYLC1	all	-1.21634
CYLC2	ENST00000374798.3	1.07717
CYLC2	all	-1.10472
CYP20A1	all	1.17063
CYP26B1	all	1.0372
CYP27A1	all	-1.06274
CYP27C1	ENST00000335247.7	1.03126
CYP27C1	ENST00000409327.1	-1.21859
CYP2W1	all	1.0457
CYP39A1	all	1.15274
CYP3A43	ENST00000222382.5	-1.89285
CYP3A43	all	1.40923
CYP4F11	all	1.06165
CYP4F12	ENST00000324632.10	-1.38035
CYP4F12	ENST00000550308.1	1.06628
CYP4F2	all	1.21138
CYP4F22	ENST00000269703.3	-1.03991
CYP4F22	ENST00000601005.2	1.34023
CYP4F3	ENST00000585846.1	1.12035
CYP4F3	ENST00000586182.2,ENST00000591058.1,ENST00000221307.8	-1.01318
CYP4F8	ENST00000589778.2,ENST00000589722.1	-1.05223
CYP4F8	ENST00000592615.1,ENST00000443973.2,ENST00000325723.6,ENST00000441682.2,ENST00000589019.1	-1.07179
CYP7A1	all	1.13143
CYP7B1	all	2.40826
CYTH1	all	1.73275
CYTH4	all	-1.05496
D2HGDH	all	1.11593
DAAM1	ENST00000360909.3,ENST00000351081.1	1.24181
DAAM1	ENST00000395125.1	1.02291
DAGLA	all	1.17859
DAOA	all	1.10194
DAZAP1	all	-1.13107
DAZAP2	all	-1.35341
DBN1	all	1.08755
DBT	all	-1.40514
DCAF5	all	1.28485
DCAKD	ENST00000342350.5	-1.14281
DCAKD	ENST00000452796.2	-1.0408
DCAKD	ENST00000588499.1	1.18749
DCSTAMP	all	-1.16204
DCTN5	all	1.39911
DCTN6	all	-1.15661
DDHD1	all	-1.12069
DDRGK1	all	1.44617
DDT	ENST00000350608.3	1.44078
DDT	ENST00000398344.4	-1.40354
DDX1	ENST00000233084.3	-1.09263
DDX1	ENST00000381341.2	-1.0802
DDX19A	all	1.13379
DDX19B	all	-1.57285
DDX28	all	1.48808
DENND1A	all	-1.61211
DERL2	all	1.74632
DGAT1	all	-1.39277
DGAT2	all	-1.01738
DHTKD1	all	1.58368
DHX15	all	1.04673
DHX29	all	1.17496
DHX30	all	-1.18968
DHX32	all	1.21562
DHX37	all	1.81878
DIAPH3	ENST00000377908.2,ENST00000267215.4	-1.07296
DIAPH3	ENST00000400324.4,ENST00000400330.1	-1.14396
DIAPH3	all	1.23731
DIMT1	all	1.55618
DIRAS2	all	1.08795
DISP1	all	-1.21089
DMGDH	all	-1.46662
DNAH1	all	1.37873
DNAH10	all	1.20699
DNAH12	all	-1.10885
DNAH17	all	1.0169
DNAH3	all	1.12227
DNAH6	ENST00000237449.6	1.07109
DNAH6	ENST00000389394.3	1.41128
DNAH7	all	-1.0932
DNAI1	all	-1.36411
DNAI2	ENST00000446837.2	-1.10689
DNAI2	ENST00000582036.1,ENST00000311014.6	1.39805
DNAJC25-GNG10	all	-1.67409
DNAL1	all	-1.00414
DNALI1	all	1.10068
DNER	all	1.88376
DNLZ	all	-1.61229
DOC2A	ENST00000350119.4	-1.3745
DOC2A	ENST00000564944.1	-1.04548
DOC2A	ENST00000564979.1	1.06259
DOC2B	all	-1.62155
DOCK10	all	1.21599
DOCK11	all	-1.13872
DOCK3	all	1.06678
DOCK4	all	1.26903
DOCK5	all	-1.18721
DOCK6	all	1.0606
DOCK8	all	1.11248
DOP1B	all	1.1275
DPM1	all	-1.24754
DPM2	all	1.24795
DPM3	all	-1.22476
DPYSL2	all	1.04351
DQX1	all	-1.12957
DRP2	ENST00000395209.3,ENST00000541709.1	1.22703
DRP2	ENST00000402866.1,ENST00000395209.3	-1.18262
DRP2	ENST00000402866.1,ENST00000395209.3,ENST00000541709.1	-1.03266
DRP2	ENST00000538510.1	1.34947
DSC3	all	1.24557
DSG4	all	-1.29142
DSP	all	1.22407
DTNB	all	1.15253
DUS1L	all	-1.05967
DUS2	ENST00000358896.6	1.2211
DUS2	ENST00000565263.1	1.55315
DUS2	all	-1.07735
DYNC1I2	ENST00000340296.4,ENST00000508530.1	-1.18045
DYNC1I2	ENST00000508530.1,ENST00000409197.1	1.18433
DYNC1I2	all	-1.06107
DYNC2H1	all	1.34757
DYNLRB1	all	1.75279
DYNLRB2	all	1.06493
DYNLT1	all	1.02732
DYNLT3	all	1.22346
EBAG9	ENST00000337573.5	-1.121
EBAG9	ENST00000395785.2	1.06401
EBPL	all	1.08179
ECHDC1	ENST00000454859.3,ENST00000430841.2	-1.07748
ECHDC1	ENST00000454859.3,ENST00000474289.2,ENST00000430841.2	1.05733
ECHDC1	ENST00000474289.2,ENST00000430841.2	-1.08148
ECHDC1	ENST00000531967.1	1.03526
ECHDC2	all	-1.38767
ECHDC3	all	1.42521
ECI1	all	1.0024
ECSIT	all	1.83541
EDF1	all	1.08509
EED	all	-1.05472
EEFSEC	all	1.15792
CRACR2A	all	-1.14039
EFHD1	all	1.01618
EFHD2	all	1.16797
EFNA5	all	1.08946
EFR3A	ENST00000254624.5	1.24513
EFR3A	ENST00000334503.4	1.05588
EIF2B2	all	1.48367
EIF3M	all	1.20811
EIF4A3	all	1.20799
EIF4G3	ENST00000264211.8,ENST00000374937.3	-1.36861
EIF4G3	ENST00000602326.1,ENST00000400422.1	-1.18298
ELAC2	all	1.04927
ELMO1	ENST00000310758.4,ENST00000448602.1	1.00089
ELMO1	ENST00000442504.1	-1.21536
ELMO2	ENST00000290246.6,ENST00000396391.1	1.45552
ELMO2	ENST00000352077.2	-1.64574
ELMO3	all	-1.04788
ELMOD1	all	-1.08566
ELMOD2	all	1.38479
ELMOD3	all	-1.11641
ELOVL1	all	1.06672
ELOVL3	all	1.09786
ELOVL5	all	1.46312
ELOVL6	all	1.20429
ELOVL7	all	1.34507
EMC1	all	1.0461
EMC2	all	2.34596
EMC3	all	1.12309
EMC4	all	1.38864
EMC6	all	-1.26245
EMC7	all	1.14693
EMC8	all	1.06875
EMC9	all	-1.11634
ENAH	ENST00000284563.6	1.12403
ENAH	ENST00000366844.3,ENST00000366843.2	1.10535
ENKD1	all	1.60361
ENPP7	all	1.06662
EPB41	ENST00000343067.4	1.7116
EPB41	ENST00000373798.1	-1.03645
EPB41L1	ENST00000338074.2	1.16169
EPB41L1	ENST00000373941.1	-1.96893
EPB41L2	all	-1.23938
EPB41L3	ENST00000341928.2,ENST00000540638.2	-1.03217
EPB41L3	ENST00000342933.3,ENST00000400111.3	-1.21933
EPB41L4A	all	-1.14605
EPB41L4B	all	1.11296
EPB41L5	all	-1.15899
EPB42	all	1.05832
EPCAM	all	1.38868
EPPK1	all	-1.46172
EPS15L1	all	-1.13153
EPS8L2	ENST00000318562.8,ENST00000533256.1	-1.27989
EPS8L2	ENST00000530636.1	1.1903
SELENOI	all	1.07659
EQTN	all	-1.04251
ERAL1	all	1.58092
ERAS	all	-1.06895
ERC2	all	1.05787
ERGIC2	all	1.14781
ERGIC3	all	1.26233
ERI1	ENST00000250263.7,ENST00000519292.1	-1.12838
ERI1	ENST00000523898.1	-1.16891
ERP27	all	-1.03692
ESPN	all	1.12015
ESRP2	ENST00000473183.2	1.13215
ESRP2	ENST00000565858.1	-1.14054
ESYT3	all	1.24383
ETFA	all	1.33105
ETHE1	all	1.13064
EVL	ENST00000392920.3	-1.28591
EVL	ENST00000402714.2	1.01308
EVPL	all	3.09994
EXD3	all	1.3629
EXOC1	all	-1.42772
EXOC2	all	-1.05757
EXOC4	all	1.1666
EXOC6	all	1.35603
EXOG	all	1.36946
EZR	ENST00000337147.7	-1.14531
EZR	ENST00000367075.3	1.06484
F11R	all	1.09168
FA2H	all	-1.50687
FABP9	all	1.02612
FAHD1	all	1.13072
FAHD2A	all	-1.0903
FAHD2B	ENST00000272610.3	-1.15655
FAHD2B	ENST00000414820.1,ENST00000272610.3	-1.44306
FAHD2B	ENST00000440566.2	1.47402
FAM136A	all	1.60184
FAM162A	all	1.06802
FAM172A	all	-1.48109
MCRIP2	all	-1.10532
FAM20A	all	1.08404
FAM20B	all	-1.36059
FAM20C	all	1.07266
FAM213A	ENST00000372181.1	1.13811
FAM213A	ENST00000372187.5	1.26538
FAM213A	ENST00000372188.1	-1.1364
FAM3B	all	1.08898
FAM57B	all	1.2271
RIPOR2	ENST00000259698.4	1.14441
RIPOR2	ENST00000378023.4	1.24127
RIPOR3	ENST00000045083.2	1.05489
RIPOR3	ENST00000327979.2	-1.01424
FAM71C	all	1.33043
FAM72A	all	1.51584
FAR1	all	1.08601
FAR2	ENST00000182377.4	-1.22288
FAR2	ENST00000536681.3	1.14738
FARP1	all	-1.09668
FARP2	all	-1.05339
FASTKD1	all	1.43692
FASTKD2	ENST00000236980.6,ENST00000402774.3	-1.29727
FASTKD2	ENST00000402774.3,ENST00000403094.3	1.28066
FASTKD2	all	1.08415
FASTKD3	all	1.3171
FASTKD5	all	1.57613
FATE1	all	-1.14613
FBLIM1	ENST00000375766.3	-1.3006
FBLIM1	ENST00000375771.1	1.44523
FCF1	all	1.2377
FDFT1	all	1.42445
FDX2	all	2.16144
FERMT1	all	1.07149
FERMT3	all	-1.16359
FGD2	all	1.20238
FGD3	ENST00000337352.6	-1.2444
FGD3	ENST00000375482.3	1.1808
FGD3	ENST00000416701.2	-1.16624
FGD4	all	-1.27651
FGD5	all	1.39841
FGD6	all	-1.33615
FGF17	all	-1.0117
FGFRL1	ENST00000264748.6	-1.06546
FGFRL1	ENST00000398484.2	1.39055
FGFRL1	ENST00000504138.1	-1.14842
FGFRL1	ENST00000504138.1,ENST00000264748.6	-1.07276
FGFRL1	ENST00000510644.1	1.0097
FHDC1	ENST00000260008.3	-1.22613
FHDC1	ENST00000511601.1	1.12556
FHL3	all	1.10731
FHOD1	all	-1.25218
FHOD3	all	1.31861
FIBP	all	-1.43756
FIS1	all	1.50066
FKRP	all	1.23016
FMN1	all	1.15347
FMN2	all	-1.28354
FMNL1	all	1.35721
FMNL3	all	-1.24337
FNBP1L	all	1.1666
FOXRED2	ENST00000397223.4	1.19789
FOXRED2	ENST00000397224.4,ENST00000216187.6	1.01756
FREM3	all	1.25188
FRMD1	all	1.15521
FRMD3	all	-1.21823
FRMD4A	ENST00000357447.2	1.20746
FRMD4A	ENST00000358621.4	-1.21543
FRMD4A	ENST00000378503.1	1.03312
FRMD4B	all	1.16817
FRMD7	ENST00000298542.4	-1.09925
FRMD7	ENST00000464296.1	1.00144
FRMD7	all	1.11678
FRMD8	all	-1.06277
FRMPD1	ENST00000377765.3	-2.23818
FRMPD1	ENST00000539465.1	1.13048
FRMPD2	all	-1.23145
FRMPD3	all	1.35551
FSCN1	all	-1.32754
FSCN2	all	1.32737
FSCN3	all	-1.48873
FTMT	all	1.31127
MRM2	all	-1.2413
FUNDC2	all	-1.53231
FUZ	all	-1.26505
FYB1	ENST00000351578.6,ENST00000505428.1	-3.25121
FYB1	ENST00000512982.1,ENST00000540520.1	1.09708
FYB1	ENST00000515010.1	-1.09655
G3BP2	ENST00000357854.3	-1.55771
G3BP2	ENST00000359707.4	-1.11391
G3BP2	ENST00000395719.3	-1.58519
G3BP2	ENST00000395719.3,ENST00000357854.3	1.00272
GALNT11	ENST00000320311.2	-1.0814
GALNT11	ENST00000430044.2	1.01136
GALNT11	ENST00000434507.1	-1.01904
GAS8	all	-1.09738
GATC	all	1.15285
GBA2	ENST00000378103.3	1.6192
GBA2	ENST00000545786.1	-1.03116
NIPSNAP2	all	1.06924
GBF1	all	1.27222
GCG	all	1.26909
GCKR	all	-1.10243
GCSAM	all	-1.1502
GDE1	all	-1.04653
GDF3	all	1.24745
GDPD2	all	1.062
GET4	all	1.5103
GFM1	all	1.11039
GFM2	ENST00000296805.3	1.06382
GFM2	ENST00000509430.1	-1.02861
GFM2	all	-1.01972
GFPT2	all	-1.09334
GGA2	all	1.0403
GGNBP2	all	-1.19708
GHDC	ENST00000301671.8	-2.09529
GHDC	ENST00000301671.8,ENST00000428494.2,ENST00000436923.2	-1.11487
GHDC	ENST00000587427.1	-1.04702
GHDC	ENST00000587427.1,ENST00000428494.2,ENST00000436923.2	1.05094
GHDC	all	-1.53368
GHITM	all	1.34368
GIMAP5	all	1.10927
GIMAP8	all	1.39884
GJA5	ENST00000271348.2	-1.34603
GJA5	ENST00000369237.1	1.09288
GJD2	ENST00000357771.3	-1.15797
GJD2	ENST00000360786.3	-1.07064
GJB2	ENST00000382844.1	1.11099
GJB2	ENST00000382848.4	-1.26278
GKN1	all	-1.10539
GLOD4	all	-1.07725
GLRX5	all	1.28642
GLT8D1	ENST00000394783.3	1.31386
GLT8D1	ENST00000407584.3,ENST00000266014.5	1.05823
GLT8D1	ENST00000478968.2,ENST00000407584.3,ENST00000266014.5	-1.22071
GLT8D1	ENST00000478968.2,ENST00000407584.3,ENST00000266014.5,ENST00000491606.1	1.32921
GLT8D1	ENST00000478968.2,ENST00000491606.1	-1.10165
GLYATL3	all	-1.19773
GMPPA	all	1.26274
GNA14	all	1.35622
GNA15	all	-1.18934
GNAL	ENST00000423027.3	-1.35254
GNAL	ENST00000535121.1,ENST00000269162.5	1.49628
GNB1L	all	-1.67535
GNB3	all	1.00581
GNB4	ENST00000232564.3	-1.14117
GNB4	ENST00000468623.1	1.29313
GNG4	ENST00000366597.1	-1.12276
GNG4	ENST00000391854.2	1.38226
GNG4	ENST00000450593.1,ENST00000366598.4	1.53373
GNG5	all	-1.0067
GNGT2	ENST00000507680.1	1.27757
GNGT2	ENST00000511277.1,ENST00000300406.2,ENST00000515635.1,ENST00000511673.1	1.1086
GNPAT	all	1.85037
GOLGA7	all	-1.18605
GOLT1B	all	-1.04487
GORASP1	all	-1.21118
GOSR1	all	-1.01856
GOSR2	all	1.21763
GPAA1	all	-2.34159
GPAM	all	1.04003
GPAT2	ENST00000359548.4	1.07728
GPAT2	ENST00000434632.1	-1.14611
GPC1	all	-1.13256
GPC6	all	-1.10171
GPD2	ENST00000310454.6	1.62043
GPD2	ENST00000409674.1	1.24463
GPD2	ENST00000438166.2	1.33956
GPR107	all	-1.04016
GPR141	ENST00000334425.1	-1.14732
GPR141	ENST00000447769.1	1.54946
GPR31	all	1.14243
GPR68	ENST00000531499.2	1.61777
GPR68	ENST00000535815.1	1.3494
GPR85	ENST00000297146.3,ENST00000501255.2	1.06337
GPR85	ENST00000424100.1	-1.12507
GPR85	ENST00000424100.1,ENST00000449591.1	-1.04761
GPR85	ENST00000449591.1	1.24131
GPR89A	all	1.32952
ADGRV1	all	1.40431
GPRC5B	ENST00000300571.2	-1.11062
GPRC5B	ENST00000569479.1	1.33386
GPRC5B	ENST00000569847.1	-1.38655
GPRC5C	all	1.114
GPSM3	ENST00000375040.3	-1.07736
GPSM3	ENST00000375043.3	1.06353
GRAMD4	ENST00000361034.3	1.21536
GRAMD4	ENST00000406902.1	-2.47676
GRB7	ENST00000309156.4	1.15358
GRB7	ENST00000394209.2	-1.04175
GRB7	ENST00000394211.3	-1.22251
GREB1	ENST00000234142.5	1.19675
GREB1	ENST00000381486.2	1.23515
GRID2IP	ENST00000435185.1	-1.52408
GRID2IP	ENST00000452113.1	-1.3009
GRID2IP	ENST00000457091.2	1.06735
GRIPAP1	all	-1.30642
GRSF1	all	2.63476
GRTP1	ENST00000326039.3	1.14367
GRTP1	ENST00000375430.4	-1.07478
GSDMC	all	1.10323
GSTT2B	all	1.24232
GTPBP2	all	1.27932
GTPBP3	all	1.14624
GTPBP8	all	1.60023
GUF1	all	1.21607
GULP1	ENST00000359135.3,ENST00000409580.1	1.26088
GULP1	ENST00000409609.1	1.19492
GULP1	ENST00000409830.1	-1.07256
GYPC	ENST00000259254.4,ENST00000356887.7	-1.51269
GYPC	ENST00000356887.7,ENST00000409836.3	1.4423
GYPC	all	1.03415
H2AFV	all	-1.24767
HACL1	all	-1.27415
HAP1	all	-1.09307
HARS2	all	1.27618
HCLS1	all	1.31472
HDDC2	all	1.20096
HDHD2	all	1.60288
HEATR1	all	4.09439
HEBP1	all	1.19803
HEBP2	all	-1.03411
HEG1	all	1.07045
HEMK1	ENST00000232854.4,ENST00000455834.1	-1.07335
HEMK1	ENST00000434410.1,ENST00000232854.4	1.14342
HEMK1	ENST00000455834.1	1.17652
HEY2	all	-1.22975
HHAT	ENST00000261458.3	-1.22743
HHAT	ENST00000367010.1	1.21524
HHAT	ENST00000413764.2	-1.18609
HHIPL2	all	1.05438
MFSD14A	all	1.12896
HIGD2A	all	1.07392
HINT2	all	-1.24073
HINT3	all	1.19673
HIP1R	all	-1.41445
HKDC1	all	-1.20493
HLA-DQB2	all	1.14999
HMGN3	all	-1.11267
HMGN5	all	-1.25966
HMMR	ENST00000353866.3	1.16907
HMMR	ENST00000353866.3,ENST00000393915.4	-1.1478
HMMR	ENST00000353866.3,ENST00000393915.4,ENST00000432118.2	1.07241
HMMR	ENST00000393915.4,ENST00000432118.2,ENST00000358715.3	-1.06099
HMMR	all	1.10507
HNRNPD	all	-1.17867
HOGA1	all	1.18445
HOOK3	all	1.16805
HOXB9	all	1.01619
HPDL	all	-1.5997
HSD17B12	all	13.7604
HSD17B14	all	-1.32836
HSD3B7	all	1.01425
HSDL2	all	1.2525
HSH2D	all	-1.14776
HVCN1	ENST00000242607.8	-1.05739
HVCN1	ENST00000356742.5	-1.07926
IBA57	all	3.32884
MRPL58	all	2.71008
IER3IP1	all	-1.22667
IFI27	all	-1.2795
IFT27	all	-1.27783
IFT74	ENST00000380062.5	1.30356
IFT74	ENST00000433700.1	1.40955
IFT74	ENST00000433700.1,ENST00000443698.1	1.06889
IFT74	ENST00000443698.1	-1.09209
IL17RD	all	-1.24406
ILF3	ENST00000318511.3	1.70382
ILF3	ENST00000590261.1	-1.23445
IMMT	ENST00000410111.3	-1.02622
IMMT	ENST00000449247.2,ENST00000410111.3	1.00534
IMMT	ENST00000449247.2,ENST00000442664.2	-1.11154
IMP3	ENST00000314852.2	1.36965
IMP3	ENST00000403490.1	5.00109
INA	all	-1.56665
ING3	all	-1.13463
INSIG2	all	-1.07019
INTS6	all	1.0469
IPO13	all	3.47487
IPO4	all	-1.13163
IPO7	all	2.0896
IPO8	all	1.19092
IQCE	ENST00000325979.7	1.10391
IQCE	ENST00000402050.2,ENST00000438376.2	1.2529
IQSEC1	all	-1.23734
IQSEC2	ENST00000375365.2	-1.67036
IQSEC2	ENST00000396435.3	1.19645
IQSEC3	ENST00000538872.1	1.04139
IQSEC3	all	1.16304
IRGM	all	-1.17192
ISCA1	all	1.21205
ISCA2	all	2.30555
ISCU	all	1.28997
ISOC2	all	1.29003
IST1	all	-1.17912
ITGA2	all	-1.03292
ITGA3	ENST00000007722.7	-1.00906
ITGA3	ENST00000320031.8	-1.52468
ITGB4	ENST00000339591.3	1.33379
ITGB4	ENST00000449880.2	1.11149
ITLN1	all	1.56896
ITM2B	all	-1.11296
ITPR3	ENST00000374316.5	-1.27856
ITPR3	ENST00000605930.1	-1.1657
ITPRIP	ENST00000278071.2	1.24795
ITPRIP	ENST00000337478.1	1.22342
ITPRIP	ENST00000358187.2	-1.4695
ITSN2	ENST00000355123.4	1.02936
ITSN2	ENST00000361999.3	1.15972
JAGN1	all	1.4556
JMJD7-PLA2G4B	all	1.00113
JPH1	all	-1.03355
JPH2	all	1.11988
JPH4	all	1.34533
ANOS1	all	-1.0008
KANK2	ENST00000355150.5,ENST00000589894.1	-1.40334
KANK2	ENST00000586659.1,ENST00000432929.2,ENST00000589359.1	-1.00989
KAT8	ENST00000219797.4	1.15727
KAT8	ENST00000543774.2	1.03173
KCNK12	all	1.18735
KDELC1	all	-1.14634
KDM4E	all	1.14819
PUM3	all	1.10044
WASHC5	all	1.30433
RUBCN	all	-1.49492
KIAA0319L	all	-1.05284
KIAA0391	all	-2.19902
MARF1	all	1.10222
ICE1	all	1.13905
ARFGEF3	all	1.35029
CFAP451	all	1.32514
RIC1	all	-1.31582
IQCN	all	-1.08162
CCDC183	all	-1.25727
KIAA2013	all	-1.0735
KIF12	all	1.41766
KIF13B	all	-1.49742
KIF16B	all	-1.08768
KIF17	all	-1.1546
KIF18B	all	-1.14563
KIF19	all	1.00511
KIF21A	all	-1.07869
KIF21B	all	1.14212
KIF24	ENST00000379166.2	1.10074
KIF24	ENST00000402558.2	-1.30691
KIF25	ENST00000354419.2	-1.17767
KIF25	ENST00000443060.2	-1.36116
KIF26A	all	-1.02108
KIF26B	all	-1.27609
KIF27	all	-1.13987
KIF5A	all	1.06693
KIF6	all	1.57297
KIF9	ENST00000265529.3	1.01293
KIF9	ENST00000335044.2	1.01844
KIF9	ENST00000335044.2,ENST00000452770.2	1.14547
KIF9	ENST00000452770.2	-1.50835
KIFC2	all	-1.63182
KIR3DL1	ENST00000391728.4,ENST00000326542.7	-1.02896
KIR3DL1	ENST00000402254.2,ENST00000538269.1,ENST00000541392.1	1.04815
KISS1	all	-1.30621
KLC2	ENST00000394067.2,ENST00000316924.5	-1.1177
KLC2	ENST00000417856.1	1.294
KLC4	ENST00000347162.5	-1.12004
KLC4	ENST00000347162.5,ENST00000479388.1	1.24797
KLC4	ENST00000347162.5,ENST00000479388.1,ENST00000394056.2	1.00466
KLC4	ENST00000394058.1	-2.04639
KLC4	ENST00000479388.1,ENST00000394056.2	-1.02184
KMO	all	1.38701
KPNA1	all	1.55187
KPNA3	all	1.23029
KPNA4	all	2.30853
KPNB1	all	-2.16283
KPTN	all	1.02943
KRT10	all	1.03115
KRT13	all	1.28351
KRT14	all	-1.16856
KRT15	ENST00000254043.3	-1.30568
KRT15	ENST00000393976.2	1.20079
KRT16	all	1.02554
KRT17	all	1.29559
KRT19	all	1.21398
KRT2	all	-1.13608
KRT20	all	-1.11371
KRT24	all	-1.35312
KRT27	all	-1.03857
KRT3	all	-1.04089
KRT31	all	1.03619
KRT32	all	-1.07414
KRT33B	all	1.34301
KRT34	all	1.39493
KRT37	all	-1.36882
KRT39	all	-1.05146
KRT4	ENST00000458244.2	1.4764
KRT4	ENST00000551956.1,ENST00000293774.4	-1.22519
KRT6B	all	-1.0853
KRT6A	all	1.52267
KRT71	all	-1.07604
KRT76	all	-1.33424
KRT84	all	-1.1983
KRT86	ENST00000293525.5	1.02696
KRT86	ENST00000423955.2	-1.15379
KRT86	ENST00000544024.1	-1.66379
KRT9	all	-1.27639
KRTAP6-2	all	1.3836
KRTAP9-3	all	-1.08751
KXD1	ENST00000540691.1,ENST00000539106.1,ENST00000222307.4,ENST00000595073.1	1.1856
KXD1	ENST00000599319.1	1.1486
KXD1	ENST00000602094.1	-1.00019
KY	all	1.15328
L2HGDH	ENST00000267436.4	1.00655
L2HGDH	ENST00000421284.3	-1.40595
L2HGDH	all	1.15303
L3MBTL3	ENST00000368139.2,ENST00000526019.1,ENST00000368136.2	-1.14499
L3MBTL3	ENST00000529410.1	1.25114
L3MBTL3	ENST00000533560.1,ENST00000361794.2	1.08579
AFG1L	all	1.10731
LACTB	all	-1.10112
LAMB2	all	-1.08891
LAMTOR1	all	-1.26418
LAT2	ENST00000344995.5	-1.09919
LAT2	ENST00000344995.5,ENST00000460943.1	-1.02539
LAT2	ENST00000398475.1,ENST00000275635.7	-1.06301
LAX1	all	1.09169
LAYN	all	-1.02833
LDB3	ENST00000263066.6,ENST00000361373.4	1.1001
LDB3	ENST00000429277.2,ENST00000458213.2,ENST00000352360.5	-1.01348
LDB3	all	-1.32161
LDHD	all	1.01207
LETM1	all	-1.29471
LETM2	all	1.172
LETMD1	all	1.67414
LGALS12	ENST00000255684.5,ENST00000394618.3	1.23473
LGALS12	ENST00000340246.5	-1.04131
LGALS12	ENST00000394618.3,ENST00000340246.5	-1.16179
LGALS12	all	-1.1037
LGALS13	all	-1.14698
LIMA1	ENST00000394943.3,ENST00000341247.4	1.21394
LIMA1	ENST00000552823.1	1.03447
LIN28B	all	-1.03645
LIN7A	all	1.15611
LIN7B	all	-1.09348
LIN7C	all	1.21935
LIPG	all	1.16913
LIPM	all	1.0965
LIPN	all	-1.45264
LIPT2	all	-1.01915
LMBR1L	all	1.19382
LMF2	all	1.29202
LMOD1	all	-1.06211
LMOD2	all	-1.36439
LMOD3	ENST00000420581.2	-1.0013
LMOD3	ENST00000420581.2,ENST00000489031.1	1.20379
LMOD3	ENST00000475434.1	-1.20364
LOR	all	1.0804
LPAR2	ENST00000542587.1	-1.2572
LPAR2	ENST00000586703.1,ENST00000407877.3	1.37503
LPCAT1	all	-1.08822
LPGAT1	ENST00000366996.1	-1.05586
LPGAT1	ENST00000366997.4	1.06748
LPPR4	all	1.43633
LRP11	all	-1.13689
LRRC10	all	1.27576
LRRC24	all	1.42294
LRRC26	all	1.15726
LRRC49	all	1.08279
LRRC8B	ENST00000330947.2,ENST00000358200.4	1.23062
LRRC8B	ENST00000439853.1	1.13856
LRRN3	all	1.85328
LSP1	all	-1.13367
LSR	all	1.68356
LTV1	all	2.49095
LUZP1	ENST00000302291.4	1.22583
LUZP1	ENST00000374623.3	1.12197
LUZP1	ENST00000418342.1	1.24088
LYG2	ENST00000333017.2	1.39611
LYG2	ENST00000409238.1	-1.76975
LYRM1	ENST00000219168.4,ENST00000567954.1	1.25149
LYRM1	ENST00000396052.2	-1.00512
LYRM1	ENST00000439021.1,ENST00000569023.1	-1.10071
LYRM1	ENST00000567954.1,ENST00000396052.2	-1.16547
LYRM1	ENST00000568663.1	1.10092
LYRM1	ENST00000569023.1,ENST00000219168.4	-1.05909
LYRM2	all	-1.17093
LYRM4	all	-1.08242
ETFRF1	all	-1.34025
LYRM7	all	1.04556
MAATS1	all	1.12693
MACROD1	all	1.12679
MALL	all	1.05114
MALSU1	all	-1.0902
MAN1C1	all	-1.09403
MAN2A2	ENST00000360468.3	1.24986
MAN2A2	ENST00000559717.1	-1.09248
MAP1B	all	1.11447
MAP6D1	all	-1.25591
MAP7	all	1.02923
MARCH1	all	-1.11119
MARCH2	all	1.1162
MARCKSL1	all	-1.06195
MAT2B	all	-1.22754
MAVS	all	-1.08551
MBD3	all	1.38484
MCCD1	all	1.18583
MCEE	all	1.43181
MCF2	ENST00000338585.6	-1.33183
MCF2	ENST00000370576.4	-1.25588
MCF2	ENST00000370576.4,ENST00000338585.6	1.10809
MCF2	ENST00000519895.1	-1.09969
MCF2L	all	-1.55118
MCF2L2	all	-1.79593
MCM10	all	-1.02993
MCOLN3	all	-1.01766
MCTP1	ENST00000312216.8	-1.13823
MCTP1	ENST00000515393.1	1.45678
MCU	all	-1.31484
MCUR1	all	1.20903
MDN1	all	1.25252
MECR	all	1.26967
MEGF10	all	-1.10982
MEMO1	ENST00000295065.5	1.06611
MEMO1	ENST00000404530.1	1.30194
CSKMT	all	1.29603
METTL17	all	1.89922
METTL7A	ENST00000332160.4	1.12714
METTL7A	ENST00000548553.1	-1.10022
MFF	all	1.09046
MFN1	ENST00000263969.5	-1.2494
MFN1	ENST00000471841.1	1.07917
MFSD5	all	-1.25557
MGARP	all	1.35257
MGME1	all	-1.00843
MICAL1	all	1.63812
MICAL2	all	-1.16724
MICAL3	all	1.47971
MICALL1	all	-1.11434
MICALL2	all	-1.2609
MICU1	all	1.05762
MICU2	all	1.08688
MID1IP1	ENST00000336949.6	1.08128
MID1IP1	ENST00000457894.1,ENST00000378474.3	1.08585
MIEF1	all	1.2881
MIEF2	all	-1.20001
MINOS1	all	1.1926
MLC1	ENST00000311597.5	1.00429
MLC1	ENST00000395876.2	1.24089
MLPH	ENST00000264605.3,ENST00000445024.2,ENST00000338530.4,ENST00000409373.1	-1.1005
MLPH	ENST00000410032.1	1.06918
MLXIP	all	1.31963
MMADHC	all	1.04813
MMGT1	all	1.42311
MOBP	ENST00000396228.1	-1.06876
MOBP	ENST00000428261.1,ENST00000415443.1,ENST00000447324.1,ENST00000383754.3	-1.00331
MOGAT2	all	1.20658
MPC1	all	-1.45784
MPC2	ENST00000271373.4	-1.09886
MPC2	ENST00000367846.4	-1.05694
MPP6	all	-1.44119
MPPE1	all	1.86565
MPST	ENST00000397225.2	1.02909
MPST	ENST00000401419.3,ENST00000404802.3,ENST00000341116.3,ENST00000429360.2	1.06877
MPV17L	all	1.08896
MPV17L2	all	1.35778
MPZL2	all	1.03794
MRAP	ENST00000303645.5,ENST00000339944.4	-1.10091
MRAP	ENST00000399784.2,ENST00000399786.3	-1.45699
MRAP2	all	-1.30248
MRAS	ENST00000289104.4	1.03373
MRAS	ENST00000423968.2	1.14665
MRAS	ENST00000474559.1	-1.03291
MRC2	all	-1.14743
MRPL57	all	1.62889
MRPL1	all	1.19515
MRPL10	all	2.24949
MRPL11	all	1.29598
MRPL12	all	1.06652
MRPL13	all	-1.26889
MRPL14	all	2.2477
MRPL15	all	1.60508
MRPL16	all	-2.04871
MRPL17	all	1.10578
MRPL18	all	1.37251
MRPL19	all	1.19053
MRPL2	all	1.07618
MRPL20	all	1.64785
MRPL21	all	1.22148
MRPL22	all	1.49963
MRPL23	all	1.93993
MRPL24	all	1.17615
MRPL27	all	1.81976
MRPL28	all	1.0516
MRPL3	all	1.1685
MRPL30	all	1.61159
MRPL32	all	1.03878
MRPL33	all	2.5694
MRPL34	ENST00000252602.1	-1.05878
MRPL34	ENST00000594999.1	1.19716
MRPL34	ENST00000600434.1	1.0375
MRPL35	all	-1.10441
MRPL36	ENST00000505059.2,ENST00000508987.1,ENST00000382647.7	1.4836
MRPL36	ENST00000505818.1	1.16507
MRPL37	all	2.4955
MRPL38	all	1.06188
MRPL39	all	1.1415
MRPL4	all	-1.26112
MRPL40	all	-1.14266
MRPL42	all	1.25237
MRPL43	all	8.15742
MRPL44	all	1.4318
MRPL45	all	2.05585
MRPL47	all	1.0072
MRPL48	all	1.83803
MRPL49	all	1.25076
MRPL50	all	1.40641
MRPL52	all	2.14991
MRPL53	all	-1.03789
MRPL55	ENST00000366732.1,ENST00000366733.1,ENST00000366734.1	-1.11383
MRPL55	ENST00000366733.1,ENST00000366734.1,ENST00000366735.1,ENST00000366736.1	1.16421
MRPL55	ENST00000366733.1,ENST00000366734.1,ENST00000366735.1,ENST00000366736.1,ENST00000366741.1,ENST00000366740.1,ENST00000366739.1	-1.28274
MRPL55	ENST00000366734.1,ENST00000366735.1,ENST00000366736.1,ENST00000366741.1,ENST00000366740.1,ENST00000366739.1,ENST00000366742.1	1.45719
MRPL55	ENST00000366735.1,ENST00000366736.1,ENST00000366741.1,ENST00000366740.1,ENST00000366739.1,ENST00000366742.1,ENST00000366744.1,ENST00000348259.5,ENST00000366747.3,ENST00000366746.3,ENST00000295008.4,ENST00000336520.3,ENST00000336300.5,ENST00000391867.3,ENST00000411464.2	1.34247
MRPL55	ENST00000366735.1,ENST00000366736.1,ENST00000366741.1,ENST00000366740.1,ENST00000366739.1,ENST00000366742.1,ENST00000366744.1,ENST00000348259.5,ENST00000366747.3,ENST00000366746.3,ENST00000295008.4,ENST00000336520.3,ENST00000336300.5,ENST00000411464.2	1.30839
MRPL55	ENST00000366742.1,ENST00000366744.1,ENST00000348259.5,ENST00000366747.3,ENST00000366746.3,ENST00000295008.4,ENST00000336520.3,ENST00000336300.5,ENST00000391867.3,ENST00000411464.2	1.18217
MRPL55	ENST00000366744.1,ENST00000348259.5,ENST00000366747.3,ENST00000366746.3,ENST00000295008.4,ENST00000336520.3,ENST00000336300.5,ENST00000391867.3,ENST00000411464.2	1.10679
MRPL9	all	1.86219
MRPS10	all	2.04933
MRPS12	ENST00000308018.4	-1.00186
MRPS12	ENST00000407800.2,ENST00000402029.3	1.68938
MRPS14	all	1.26739
MRPS15	all	1.47984
MRPS16	all	1.83132
MRPS17	all	1.96
MRPS18A	all	1.55402
MRPS18C	all	1.19786
MRPS2	ENST00000241600.5	1.86256
MRPS2	ENST00000241600.5,ENST00000453385.1	1.65239
MRPS2	ENST00000371785.1	-2.18173
MRPS2	ENST00000453385.1	1.33935
MRPS21	all	1.83999
MRPS22	ENST00000310776.4,ENST00000465056.1	1.22778
MRPS22	ENST00000495075.1	-1.28494
MRPS23	all	1.68311
MRPS24	all	1.14509
MRPS25	all	1.6724
MRPS27	all	1.52154
MRPS30	all	1.32453
MRPS33	ENST00000324787.5,ENST00000469351.1	-1.26548
MRPS33	ENST00000393008.3	1.2715
MRPS33	ENST00000393008.3,ENST00000324787.5	1.47969
MRPS33	ENST00000393008.3,ENST00000496958.1	1.22259
MRPS33	ENST00000469351.1	1.56976
MRPS33	ENST00000496958.1	1.22643
MRPS34	all	1.73233
MRPS36	all	-1.69555
MRPS5	all	2.57396
MRPS6	all	1.12201
MRPS7	all	-1.0701
MRRF	all	1.76647
MRS2	all	1.48527
MSMO1	all	1.30845
MSRB2	all	1.02831
MT1X	all	-1.27743
MTDH	all	1.25969
MTERF1	all	3.11496
MTERF13	all	1.40105
MTERF14	all	1.03991
MTERF12	all	-1.17299
MTFP1	all	-1.05901
MTFR1	all	1.63442
MTFR2	all	1.3848
MTG1	all	1.65925
MTHFD1L	all	1.14311
MTHFD2L	all	-1.04098
MTHFS	all	-1.14051
MTIF2	all	1.42751
MTIF3	ENST00000405591.2	1.14588
MTIF3	ENST00000431572.2,ENST00000381116.1,ENST00000381120.3	1.25435
MTO1	all	1.0378
MTPAP	all	1.973
MTRF1	all	-1.0462
MTRF1L	all	1.88971
MTX1	all	1.45087
MTX2	all	-1.1153
MTX3	all	-1.04051
MUCL1	all	-1.0732
MVP	all	-1.50614
MXD1	all	-1.37844
MYADML2	ENST00000330655.3	-1.41886
MYADML2	ENST00000409745.2	-1.05484
MYBPC1	ENST00000360610.2,ENST00000361685.2,ENST00000553190.1,ENST00000545503.2,ENST00000536007.1,ENST00000541119.1,ENST00000361466.2,ENST00000550270.1	1.09475
MYBPC1	ENST00000547405.1	2.02266
MYBPC1	ENST00000547405.1,ENST00000360610.2,ENST00000361685.2	1.18637
MYBPC1	ENST00000547405.1,ENST00000360610.2,ENST00000361685.2,ENST00000553190.1,ENST00000545503.2,ENST00000536007.1,ENST00000541119.1,ENST00000361466.2	1.06752
MYBPC1	ENST00000550270.1	1.00319
MYBPC1	all	-1.0613
MYBPC2	all	1.14505
MYBPC3	all	1.12744
MYBPH	all	-1.10284
MYCBP	all	1.38452
MYH1	all	-1.06063
MYH13	ENST00000252172.4	1.00392
MYH13	ENST00000418404.3	-1.25314
MYH13	all	1.06962
MYH15	all	1.09285
MYH6	ENST00000356287.3	-1.27966
MYH6	ENST00000405093.3	1.02105
MYH8	all	1.36529
MYL1	all	1.06798
MYL10	all	-1.06259
MYL2	all	1.27134
MYL3	all	-1.0021
MYL4	ENST00000354968.1,ENST00000393450.1	1.00348
MYL4	ENST00000393450.1	-1.43469
MYL4	ENST00000572316.1,ENST00000354968.1	-1.12325
MYL4	all	-1.18017
MYL5	all	-1.28145
MYL7	all	-1.15026
MYL9	all	-1.06138
MYLPF	all	1.10889
MYO15A	all	-1.22034
MYO19	all	-1.12417
MYO1B	all	1.33382
MYO1G	all	-1.70405
MYO1H	all	1.16959
MYO5A	all	-1.34926
MYO9A	all	1.28999
MYOM1	all	1.62403
MYOM2	all	-1.11249
MYOT	all	-1.28371
MYOZ1	all	1.44438
MYOZ2	all	-1.72003
MYOZ3	all	-1.13911
MYPN	all	1.66099
N4BP3	all	1.36223
NAA11	all	1.04813
NAA15	all	-1.08648
NAA25	all	3.22222
NAA50	all	1.07629
NAPRT	all	-1.29767
NAT8	all	-1.23924
NAT8L	all	1.21654
NAV1	all	1.26191
NCALD	ENST00000311028.3,ENST00000521599.1	-1.05757
NCALD	ENST00000395923.1	-1.17806
NCALD	ENST00000519508.2	1.28213
NCK2	ENST00000233154.4	-1.38567
NCK2	ENST00000393349.2	2.04513
NCLN	all	1.42295
NCOA7	ENST00000368357.3	-1.18145
NCOA7	ENST00000392477.2,ENST00000229634.9	-1.07121
NDFIP2	all	1.0084
NDUFAF1	all	-1.21459
NDUFAF3	all	1.06842
NDUFAF4	all	1.12855
NDUFAF5	all	2.9729
NDUFAF6	all	1.13172
NDUFAF7	all	1.18746
NDUFB11	all	-1.43409
NEB	ENST00000427231.2	1.29653
NEB	ENST00000604864.1	-1.20292
NEBL	all	1.34152
NECAB3	all	1.09542
NECAP2	all	-1.06923
NEFH	all	-1.3755
NEFL	all	-1.08006
NEFM	ENST00000221166.5	-1.20953
NEFM	ENST00000518131.1,ENST00000437366.2	-1.09117
NELFE	all	1.10318
NET1	all	1.09869
NEXN	all	-1.40777
NGLY1	all	1.17288
NHP2	all	-1.19506
NICN1	all	1.23959
NIF3L1	all	1.0186
NIPSNAP1	all	1.08079
NIPSNAP3A	all	1.38091
NIPSNAP3B	all	1.10799
NIT1	all	1.21516
NIT2	all	-1.27096
NKD2	ENST00000296849.5	1.01471
NKD2	ENST00000537972.1	-1.01756
NKD2	all	1.14298
NKIRAS1	ENST00000388759.3,ENST00000425478.2,ENST00000437230.1,ENST00000412028.1,ENST00000415901.2,ENST00000416026.2	1.31415
NKIRAS1	ENST00000388759.3,ENST00000443659.2,ENST00000437230.1,ENST00000412028.1,ENST00000415901.2,ENST00000416026.2	-1.31863
NKIRAS1	ENST00000421515.2	1.01244
NKIRAS1	ENST00000443659.2	-1.04475
NKIRAS1	ENST00000443659.2,ENST00000415901.2	-1.24623
NKIRAS2	ENST00000307641.5	1.10811
NKIRAS2	ENST00000393885.4,ENST00000393880.1,ENST00000393881.3	-1.0704
NLRP5	all	1.22854
NLRX1	all	-1.23567
NME1-NME2	all	1.08556
NME9	all	1.09895
NOA1	all	-1.31865
NOC3L	ENST00000371350.1	-1.25814
NOC3L	ENST00000371361.3	5.05471
NOC4L	all	1.92121
NOG	all	1.09805
NOL7	all	1.17122
NOP16	all	1.07313
NPHP1	all	1.42106
NPHP4	all	1.11021
NPHS2	all	1.15007
NRAP	all	1.03138
NRCAM	ENST00000379028.3	-1.15301
NRCAM	ENST00000425651.2	1.04443
NRF1	ENST00000393230.2	-1.50862
NRF1	ENST00000393232.1,ENST00000223190.4	3.56029
NRN1	all	-1.44972
NT5C3A	all	1.05237
NT5DC3	all	1.03248
NTS	all	1.29563
NUBP1	all	2.54922
NUBP2	all	-1.22924
NUBPL	all	-1.43266
NUCB1	ENST00000263273.5	-1.09875
NUCB1	ENST00000405315.4	-1.01877
NUCB1	ENST00000405315.4,ENST00000407032.1	1.0954
NUCB1	ENST00000407032.1	-1.07538
NUDT12	all	2.31837
NUDT13	all	1.02407
NUDT16L1	all	-1.03184
NUDT19	all	1.49697
NUDT4	ENST00000337179.5	-1.02228
NUDT4	all	1.21437
NUDT5	all	-1.109
NUDT6	all	1.35341
NUDT8	all	-1.28702
NUP107	all	-1.49694
NUP155	all	1.03127
NUP160	all	-1.42537
NUP188	all	-1.19256
NUP205	all	1.01696
NUP37	ENST00000251074.1	1.11643
NUP37	ENST00000552283.1	-1.35815
NUP43	all	1.04091
NUP50	all	-1.27446
NUP88	all	-1.04508
NUP93	all	1.0709
NUPL2	all	1.102
NVL	ENST00000281701.6	-1.37944
NVL	ENST00000469075.1	1.11959
NVL	all	2.08051
NXF1	ENST00000294172.2	2.02748
NXF1	ENST00000532297.1	1.23067
NXNL1	all	1.13045
NXPE3	ENST00000273347.5,ENST00000491511.2	1.16018
NXPE3	ENST00000422132.1	-1.48027
NXPE3	ENST00000477909.1	-1.1308
NXT1	all	1.12693
OC90	all	-1.11662
OCIAD1	ENST00000264312.7,ENST00000381473.3	1.07756
OCIAD1	ENST00000264312.7,ENST00000381473.3,ENST00000508293.1	-1.07172
OCIAD1	ENST00000381473.3,ENST00000508293.1,ENST00000513391.2	1.13185
OCIAD1	ENST00000508293.1,ENST00000513391.2	1.05351
OCIAD1	all	-1.15171
OCIAD2	all	1.20949
OGDHL	all	-1.07454
OGFOD3	all	1.05043
OLAH	all	-1.01507
OLFM4	all	-1.23205
OPA3	all	-1.16616
OPCML	all	1.07298
OPHN1	all	1.06132
ORC2	all	-1.49308
ORMDL1	ENST00000325795.3	1.08521
ORMDL1	ENST00000392350.3,ENST00000392349.4	-1.04765
OSBPL1A	all	1.27741
OSBPL2	all	-1.46627
OSGEPL1	ENST00000264151.5	1.21384
OSGEPL1	ENST00000522700.1	1.44449
OXA1L	all	1.43132
OXLD1	all	1.60082
OXR1	all	1.18857
OXSM	all	1.05825
P2RY13	all	-1.01079
PABPC4	all	1.19997
PACRG	ENST00000366888.2	-1.44192
PACRG	ENST00000366889.2	-1.17235
PACS1	all	1.7531
PAF1	all	-2.07671
PAG1	all	1.10455
PAGE2B	all	-1.06077
PALLD	all	-1.38892
PALM	all	1.18772
PAM16	ENST00000318059.3	1.33565
PAM16	ENST00000576217.1	-1.07533
PAQR5	ENST00000395407.2	-1.25406
PAQR5	ENST00000561153.1,ENST00000340965.3	1.18442
PAQR8	ENST00000360726.3	1.14979
PAQR8	ENST00000442253.2	1.066
PAQR8	all	1.2261
PARL	all	-1.26532
PARVA	all	1.08718
PARVB	all	1.14421
PARVG	ENST00000415224.1	1.3799
PARVG	ENST00000422871.1	-1.20163
PARVG	ENST00000444313.3	-1.40433
PAX9	ENST00000361487.6	1.10311
PAX9	ENST00000402703.2	-1.00582
PBRM1	all	1.39973
PBX4	all	1.84635
PBXIP1	all	1.13735
PCBD2	all	1.09819
PCBP2	all	1.14485
PCBP3	all	1.60562
PCDHGB6	all	-1.03514
PCDHGC3	all	-1.07143
PCK2	all	1.2272
PCP2	all	1.01298
PCYT2	all	2.01739
PDE12	all	2.14056
PDE6B	all	1.23014
PDHX	all	-1.54052
PDILT	all	-1.21235
PDLIM1	all	-1.0409
PDLIM2	all	1.01154
PDLIM3	all	1.04528
PDLIM7	all	1.18875
PDSS1	all	1.20394
PDSS2	all	2.57597
PDYN	ENST00000539905.1,ENST00000217305.2	1.15541
PDYN	ENST00000540134.1	1.08816
PDZK1	ENST00000344770.2	1.12149
PDZK1	ENST00000417171.1	1.11827
PECAM1	all	-1.18713
PEMT	ENST00000395782.1	-1.21251
PEMT	ENST00000395783.1	1.07668
PERP	all	-1.02972
PET100	all	1.13796
GATB	all	1.27603
PET117	all	-1.30801
PEX1	all	1.12775
PEX11A	all	-1.1235
PEX11B	all	1.0406
PEX13	all	2.07705
PEX14	all	1.06113
PEX16	all	1.00271
PEX26	all	1.14695
PEX3	all	1.14747
PEX5	ENST00000420616.2	1.05376
PEX5	ENST00000455147.2	-1.05399
PEX7	all	1.51182
PFN3	all	-1.13307
PFN4	all	1.21486
PGAP1	all	-1.08816
PGS1	all	1.8773
PHTF2	all	1.13368
PHYHIPL	all	1.11498
PI15	ENST00000260113.2	1.27
PI15	ENST00000523773.1	1.09888
PID1	all	-1.05634
PIEZO1	all	-1.11456
PIF1	all	-1.33137
PIGB	all	-1.14585
PIGF	all	-1.05165
PIGG	all	-1.14671
PIGL	all	1.17156
PIGR	all	1.0259
PIGT	all	-1.10878
PIGV	all	-1.26617
PIGX	all	1.06276
PIGY	all	-1.04237
PIGZ	all	-1.04593
PITPNM1	ENST00000436757.2,ENST00000356404.3	1.30287
PITPNM1	ENST00000534749.1	1.25618
PITPNM2	ENST00000320201.4	1.01783
PITPNM2	ENST00000542749.1	1.35665
PITPNM3	all	-1.06928
PKD2L1	all	1.31905
PKD2L2	all	-1.13546
PKP1	all	-1.10055
PKP2	all	1.0568
PKP3	all	1.18779
PKP4	all	-1.12155
PLA1A	all	1.43966
PLA2G10	all	-1.09759
PLA2G12A	ENST00000243501.5	-1.16115
PLA2G12A	all	1.15543
PLA2G12B	all	-1.03888
PLA2G2F	all	1.03451
PLA2G4B	all	1.72956
PLA2G4C	ENST00000413144.2	1.51668
PLA2G4C	ENST00000599111.1,ENST00000354276.3,ENST00000599921.1	-1.13068
PLBD1	all	1.08759
PLCH2	all	-1.21359
PLD6	all	1.13557
PLEKHA2	all	-1.24721
PLEKHA3	all	-1.14834
PLEKHG3	all	-1.43048
PLEKHH1	all	1.23191
PLEKHH2	all	1.18045
PLEKHH3	all	1.47501
PLGRKT	all	-1.24275
PLIN1	all	1.80409
PLIN4	all	-2.15956
PLLP	all	-1.06733
PLN	all	1.18534
PLP2	all	-1.56635
PLRG1	ENST00000393905.2	1.31749
PLRG1	ENST00000499023.2	-1.48998
PLS1	ENST00000337777.3	-1.04001
PLS1	ENST00000457734.2	-1.75105
PLS1	ENST00000497002.1	1.28577
PLTP	all	-1.13617
PMEPA1	all	1.18781
PMFBP1	ENST00000237353.10	-1.25604
PMFBP1	ENST00000355636.6	-1.01763
PMM2	all	1.18227
PNLIPRP1	ENST00000358834.4,ENST00000528052.1	-1.09321
PNLIPRP1	ENST00000534537.1	1.01007
PNLIPRP1	all	-1.0944
PNO1	all	1.51722
PNPLA2	all	1.19489
PNPLA4	ENST00000381042.4	-1.08214
PNPLA4	ENST00000444736.1	-1.09842
PNPLA4	all	1.15989
PNPLA8	all	1.33045
PNPT1	all	1.12016
POGLUT1	all	-1.18269
POLDIP2	all	1.60404
POLG2	all	1.58241
POLQ	all	1.14587
POM121	ENST00000358357.3	-1.08064
POM121	ENST00000395270.1,ENST00000446813.1,ENST00000257622.4	-1.01358
POM121	ENST00000434423.2	-1.07036
POMGNT1	all	-1.04588
POMGNT2	all	-1.10468
POMT1	all	1.49439
POMT2	all	-1.12621
PON2	all	1.01326
PORCN	ENST00000355092.3	-1.15779
PORCN	ENST00000359882.4,ENST00000361988.3	1.16488
POTEF	ENST00000357462.5	-1.11717
POTEF	ENST00000409914.2	-1.08045
POU1F1	all	1.11702
PP2D1	all	-1.31969
PPA2	all	1.42143
PPAN	all	2.25683
PPL	all	1.27239
PPM1K	all	-1.00959
PPOX	all	2.68954
PPP1R17	all	-1.26853
PPP1R18	ENST00000274853.3	-1.10201
PPP1R18	ENST00000399199.3	-1.07205
PPP1R27	all	1.12157
PQLC1	all	-1.57473
PRAM1	ENST00000255612.3	-1.05545
PRAM1	ENST00000423345.4	-1.04322
PRDM10	all	-1.44478
PRDX3	all	2.83668
PRELID1	all	-1.31923
PRELID2	all	-1.2514
PRF1	all	-1.22943
PRICKLE4	ENST00000394263.1	-1.15479
PRICKLE4	ENST00000458694.1	-1.39823
PRL	all	1.18233
PRODH2	all	1.13835
PRPH	all	-1.0732
PRPSAP1	all	-1.68497
PRR22	all	1.10033
PRR5-ARHGAP8	ENST00000352766.7	1.28678
PRR5-ARHGAP8	ENST00000361473.5	-1.054
PRR5-ARHGAP8	ENST00000361473.5,ENST00000352766.7	1.155
PRR5-ARHGAP8	ENST00000515632.1	-1.13996
PRR5L	ENST00000378867.3	-1.30837
PRR5L	ENST00000530639.1	-1.09143
PRUNE1	all	1.63036
PRY2	all	1.11022
PSD	ENST00000020673.5	-1.71698
PSD	ENST00000406432.1	-1.2468
PSD2	all	1.20733
PSD4	all	1.41494
PTCD1	all	1.7608
PTCD2	all	1.95774
PTCD3	all	1.27609
PTGDS	all	-1.12992
PTGES2	all	1.03679
PTGFRN	all	-1.28845
HACD3	all	-1.70871
PTRH1	ENST00000419060.1	1.48219
PTRH1	ENST00000543175.1	-1.10863
PURB	all	1.23444
PUS1	all	-1.06213
PUS3	ENST00000227474.3	1.13384
PUS3	ENST00000530811.1	1.40794
PUS7	all	1.44755
NECTIN3	all	1.14416
PXMP2	all	1.33064
PYURF	all	1.45971
PYY	all	-1.26798
QRSL1	all	2.11046
QTRT1	all	-1.03122
QTRT2	all	-1.03991
RAB11B	all	-1.01047
RAB11FIP1	all	-1.26288
RAB11FIP3	all	1.23985
RAB13	all	-1.32398
RAB17	all	-1.23443
RAB19	ENST00000356407.3	1.04529
RAB19	ENST00000537763.1	1.24016
RAB1B	all	-1.34443
RAB20	all	-1.09933
RAB21	all	-1.05155
RAB22A	all	-1.49394
RAB26	all	1.12431
RAB27A	ENST00000336787.1	-1.08582
RAB27A	ENST00000396307.2	1.89254
RAB27A	ENST00000396307.2,ENST00000564609.1	1.0495
RAB27A	ENST00000564609.1	-1.04149
RAB27A	ENST00000569493.1	-1.14275
RAB27B	all	-1.21802
RAB28	all	1.20675
RAB2A	all	-1.15657
RAB2B	all	-1.06189
RAB31	all	-1.41665
RAB33B	all	1.21682
RAB34	ENST00000301043.6	-1.03694
RAB34	ENST00000301043.6,ENST00000436730.3	-1.00471
RAB34	ENST00000395242.2,ENST00000395245.3	1.06903
RAB34	ENST00000395242.2,ENST00000395245.3,ENST00000436730.3	1.93989
RAB34	ENST00000395245.3,ENST00000436730.3	1.3894
RAB36	all	1.11531
RAB39B	all	1.60691
RAB3A	all	1.09115
RAB3B	all	1.14151
RAB41	all	1.14088
RAB4A	all	-1.07196
RAB4B	all	-2.70915
RAB5B	all	1.14941
RAB5C	all	1.29907
RAB6A	all	1.3196
RAB6B	all	-1.11377
RAB6C	all	-1.25895
RAB9B	all	-1.08245
RABEP2	ENST00000357573.6	-1.27364
RABEP2	ENST00000358201.4	-1.18629
RABEPK	all	1.05671
RABL2A	ENST00000393167.3,ENST00000393165.3	1.0678
RABL2A	all	-1.49746
RAD51C	all	1.11227
RAI14	ENST00000265109.3,ENST00000428746.2	1.37669
RAI14	ENST00000503673.1	-1.07471
RALGAPA1	all	1.11428
RALGPS1	all	1.52026
RANBP3	all	1.45014
RANBP3L	all	-1.34912
RANGRF	all	-1.18385
RAP1B	all	1.2482
RAP1GAP	ENST00000290101.4	-1.16699
RAP1GAP	ENST00000374765.4	1.26272
RAP1GAP2	ENST00000254695.8,ENST00000366401.4,ENST00000542807.1	-1.03265
RAP1GAP2	ENST00000540393.2	-1.32353
RAP2B	all	1.36624
RAPGEF1	all	1.0305
RAPGEF2	all	1.06383
RAPGEFL1	ENST00000264644.6	1.46519
RAPGEFL1	ENST00000436615.3	-2.05928
RAPH1	all	-1.11982
RARRES2	all	1.1844
RARS	all	1.41391
RARS2	all	1.2836
RASA2	all	-1.11634
RASAL2	ENST00000367649.3	1.2594
RASAL2	ENST00000462775.1	-1.01881
RASD2	all	1.11445
RASEF	all	-1.22621
RASGRP2	ENST00000354024.3	-1.04026
RASGRP2	ENST00000377494.1	1.04542
RASGRP2	ENST00000377497.3	-1.21407
RASGRP2	ENST00000394432.3	-1.03255
RASGRP3	ENST00000402538.3	-1.0942
RASGRP3	ENST00000403687.3	-1.40601
RASGRP3	ENST00000407811.1	-1.26964
RASL10A	all	-1.06844
RASL11B	all	-1.00622
RASL12	all	1.22201
RASSF9	all	1.16709
RBBP7	all	-1.17692
RBFA	all	1.65199
RBMXL1	all	1.03767
RBP2	all	1.15615
RBP4	ENST00000371464.3	-1.33435
RBP4	ENST00000371467.1	-1.42773
CRABP1	all	-1.16971
RCBTB2	all	1.83697
RCN1	all	-1.20044
RCN2	all	1.16516
RCN3	all	-1.57793
RCOR3	all	1.28664
RDH16	all	1.27019
REEP1	all	-1.15719
REEP2	all	1.10608
REEP5	all	1.32471
REEP6	all	-1.00368
REM1	all	-1.74775
RER1	ENST00000488353.1	-1.08488
RER1	ENST00000605895.1	-1.0205
RERE	all	1.07769
[truncated: 3,671 more rows]

## Sheet: Dead_Glycolytic
Gene, transcript (if multiple transcripts targeted by this library), and fold enrichment in the high FRET fraction (phenotype) for the Dead sensor in the glycolytic condition. Phenotype is the average of 2 independent repetitions.
Gene	Transcript	average fold-enrichment in high FRET fraction vs. low FRET fraction of the 3 strongest sgRNAs
AAAS	all	-1.15594
AASDH	all	-1.09197
ABCA8	ENST00000430352.2	-1.05749
ABCA8	ENST00000586539.1	-1.06408
ABCB4	ENST00000359206.3	1.18924
ABCB4	ENST00000545634.1	-1.07233
ABCB4	all	1.18774
ABCC12	all	1.13579
ABCD3	all	-1.24869
ABCF1	all	1.27382
ABCF2	all	1.52309
ABHD10	all	1.44058
ABHD11	all	1.02707
ABHD6	all	-1.22765
ABHD8	all	-1.04117
ABR	all	1.30977
ACAD9	all	1.22284
ACAP1	all	1.30812
ACBD3	all	1.13914
ACBD5	all	1.28589
ACBD6	all	1.0165
ACER3	all	1.02758
ACOT1	all	1.02238
ACOT11	all	1.11922
ACOT12	all	1.23119
ACOT9	all	1.56825
ACOX2	all	1.21258
ACOX3	ENST00000356406.5	1.62524
ACOX3	ENST00000503233.1	-1.04074
ACOXL	all	1.37951
ACSBG2	all	1.16935
ACSF2	all	-1.00971
ACSM3	all	1.20674
ACSM5	all	1.10418
ACSS3	ENST00000261206.3	1.09778
ACSS3	ENST00000548058.1	-1.04802
ACTBL2	all	1.01134
ACTC1	all	-1.13993
ACTG2	all	-1.07107
ACTL7A	all	1.26774
ACTL7B	all	-1.46043
ACTL8	all	1.51615
ACTN1	all	1.02367
ACTN2	all	1.14789
ACTN3	all	-1.01528
ACTN4	all	-1.01445
ACTR10	all	1.91966
ACTR1B	all	1.06065
ACTRT1	all	-1.07118
ACTRT2	all	1.26678
ACTRT3	all	1.09038
ADA2	ENST00000262607.3	-1.05802
ADA2	ENST00000399837.2	-1.24056
ADA2	ENST00000399839.1	-1.07298
ADAP2	ENST00000330889.3	1.21329
ADAP2	ENST00000580525.1	1.29156
ADAP2	all	-1.13709
ADARB2	all	1.04209
ADD2	ENST00000264436.4,ENST00000413157.2,ENST00000430656.1	1.07596
ADD2	ENST00000407644.2	-1.0764
ADD3	ENST00000356080.4,ENST00000277900.8	1.29825
ADD3	ENST00000360162.3	-1.7053
ADGRV1	all	1.25221
ADIPOQ	all	-1.08629
ADIPOR1	all	1.13181
ADIPOR2	all	1.62762
ADO	all	1.0448
ADSL	all	2.60547
ADTRP	all	1.14644
AFG1L	all	-1.26204
AGK	all	1.75476
AGMAT	all	1.24523
AGPAT3	ENST00000291572.8	-1.23494
AGPAT3	ENST00000327505.2	1.19513
AGPAT3	ENST00000398058.1	1.25426
AGPAT3	ENST00000398061.1	-1.00192
AGPAT3	ENST00000398063.2	-1.08591
AGPAT3	ENST00000546158.1	1.0424
AGPAT5	all	1.33531
AGPS	all	1.50825
AGR2	all	-1.18097
AGTRAP	all	1.57242
AHI1	all	-1.23279
AIF1L	all	-1.30284
AIM2	all	-1.39739
AKAP17A	all	-1.23786
AKR1B15	all	1.10053
AKR7A2	all	-1.24463
ALDH8A1	all	1.10115
ALG1	all	1.13835
ALG10B	all	1.19851
ALG11	all	1.07802
ALG13	all	1.2188
ALG3	all	1.08576
ALG5	all	1.12115
ALG8	all	-1.20746
ALG9	all	-1.08905
ALKBH1	all	1.12081
ALKBH4	all	1.1959
ALKBH7	all	1.15238
AMOTL2	all	-1.0438
AMPH	all	1.03113
ANGPTL4	all	1.22894
ANGPTL6	all	1.13219
ANK2	all	1.02746
ANKFY1	all	-1.06811
ANKRD13C	all	1.02008
ANKRD26	all	-1.13167
ANO10	all	-1.21732
ANOS1	all	1.28095
ANP32A	all	1.05718
ANP32E	all	-1.09695
ANXA10	all	-1.1716
AOX1	all	1.04628
AP1S2	all	1.78129
AP4M1	all	-1.07067
AP5M1	all	-1.09895
APMAP	all	1.02782
APOBEC3G	ENST00000407997.3	1.06277
APOBEC3G	ENST00000452957.2	-1.09195
APOBR	all	1.06803
APOL2	ENST00000249066.6	-1.05555
APOL2	ENST00000358502.5	1.08529
APOL2	all	-1.36383
APOL3	all	1.17594
APOL5	all	-1.9645
APOL6	all	-1.07768
APOLD1	all	-1.00978
APOM	all	1.0965
APOO	all	1.21644
APOPT1	all	1.05204
ARAP3	all	1.13901
ARF5	all	1.03673
ARFGAP2	all	-1.07802
ARFGAP3	all	1.23072
ARFGEF3	all	-1.01068
ARHGAP1	all	1.03385
ARHGAP10	all	1.0909
ARHGAP17	all	1.63308
ARHGAP21	all	1.06414
ARHGAP24	all	1.10844
ARHGAP32	all	-1.07183
ARHGAP39	ENST00000276826.5	1.09032
ARHGAP39	ENST00000540274.1	1.03324
ARHGAP44	all	1.10837
ARHGAP5	ENST00000345122.3,ENST00000432921.1	-1.51974
ARHGAP5	ENST00000556611.1,ENST00000539826.2	1.1259
ARHGAP8	ENST00000389774.2,ENST00000356099.6	-1.27783
ARHGAP8	ENST00000517296.3,ENST00000389773.5	-1.16077
ARHGEF1	ENST00000337665.4	1.3905
ARHGEF1	ENST00000354532.3	1.12247
ARHGEF11	ENST00000361409.2	-1.04356
ARHGEF11	ENST00000368194.3	1.07355
ARHGEF15	ENST00000361926.3	1.17474
ARHGEF15	ENST00000421050.1	1.14887
ARHGEF16	all	1.17331
ARHGEF17	all	1.19459
ARHGEF18	ENST00000319670.9	1.30256
ARHGEF18	ENST00000359920.6	-1.46922
ARHGEF19	all	-1.17398
ARHGEF28	ENST00000426542.2	-1.42833
ARHGEF28	ENST00000513042.2	-1.10286
ARHGEF3	all	1.04578
ARHGEF37	all	1.58342
ARHGEF38	all	-1.15244
ARHGEF4	ENST00000326016.5,ENST00000392953.3	-1.02298
ARHGEF4	ENST00000355771.3	-1.23807
ARHGEF4	ENST00000525839.1	-1.18991
ARHGEF5	all	1.22581
ARHGEF9	all	1.05925
ARID4A	all	-1.11461
ARID4B	ENST00000264183.3	1.75367
ARID4B	ENST00000366603.2	1.01774
ARL11	all	-1.01399
ARL14	all	-1.05799
ARL15	all	-1.14904
ARL17A	all	-1.14678
ARL5C	ENST00000269586.7	-1.12927
ARL5C	ENST00000444555.1	-1.0247
ARL6	ENST00000335979.2,ENST00000394206.1	1.15912
ARL6	ENST00000463745.1	1.38596
ARL6	all	1.1088
ARL6IP5	all	-1.15337
ARMC1	all	-1.30201
ARMC10	all	-1.01113
ARMC4	all	1.13215
ARMS2	all	-1.12675
ARPC5L	ENST00000259477.6	-1.15537
ARPC5L	ENST00000353214.2	-1.19814
ARRB1	all	1.24569
ARRB2	all	-1.10071
ARV1	all	-1.27627
ARVCF	ENST00000263207.3	1.41413
ARVCF	ENST00000406259.1	1.07685
AS3MT	all	1.14955
ASAH2	all	1.13898
ASAP2	all	1.18321
ASMTL	all	1.24482
ASPHD2	all	1.22123
ASXL2	all	1.2214
ATAD1	ENST00000308448.7	1.3015
ATAD1	ENST00000328142.3	1.12589
ATAD3A	all	1.53594
ATAD3B	all	1.60466
ATCAY	all	1.20611
ATL2	all	1.22702
ATP10D	all	1.16913
ATP13A3	ENST00000256031.4	-1.71054
ATP13A3	ENST00000439040.1	-1.42696
ATP1A2	all	1.06641
ATP2A3	all	-1.04522
ATP5F1E	all	1.44405
ATP5IF1	all	1.11887
ATP5MD	ENST00000369815.1,ENST00000309579.3,ENST00000337003.4	2.08841
ATP5MD	ENST00000369825.1,ENST00000369811.1	1.09002
ATP5MGL	all	-1.18651
ATP5MPL	ENST00000286953.3,ENST00000557040.1	1.82858
ATP5MPL	ENST00000554880.1	-1.04712
ATP5S	all	1.30842
ATP7B	all	-1.15915
ATP8B1	ENST00000283684.4	-1.16187
ATP8B1	ENST00000536015.1	1.29402
ATP8B2	all	-1.77317
ATPAF1	all	1.19945
ATXN2	all	1.48216
ATXN7	ENST00000398590.3	-1.19022
ATXN7	ENST00000538065.1	1.29768
AUH	all	-1.08979
AZI2	all	-1.12883
B3GALT1	ENST00000305861.1	-1.04617
B3GALT1	ENST00000392690.3	-1.31382
BAALC	all	1.23063
BAIAP3	all	1.41888
BANF1	ENST00000312175.2,ENST00000445560.2	-1.12659
BANF1	ENST00000533166.1,ENST00000527348.1	1.11343
BARX2	all	1.16865
BBS1	all	1.30262
BCAN	all	1.69515
BCAP29	ENST00000005259.4	-1.0262
BCAP29	ENST00000005259.4,ENST00000445771.2	1.17762
BCAP29	ENST00000379119.2	-1.01351
BCAP29	ENST00000445771.2,ENST00000379117.2	1.35889
BCAR3	ENST00000260502.6	1.32189
BCAR3	ENST00000370243.1	1.0546
BCAR3	ENST00000370244.1	1.12653
BCKDHA	all	1.06585
BCKDHB	all	-1.11824
BCLAF3	all	-1.25921
BCO2	all	1.58078
BDH2	all	1.22611
BFSP1	all	1.12859
BFSP2	all	1.23965
BICD2	all	1.45145
BIN2	all	1.53709
BLID	all	-1.41559
BLOC1S1	all	-1.11666
BLOC1S5	all	1.0895
BMS1	all	4.44822
BOLA1	ENST00000369152.5,ENST00000369150.1	-1.08509
BOLA1	ENST00000369153.2	1.08748
BOLA3	all	1.07967
BPIFA1	all	1.0633
BPIFB1	all	1.30587
BPIFB2	all	-1.10557
BRD8	all	-1.50944
BRI3BP	all	-1.23784
BRK1	all	1.13081
BSN	all	1.08827
BTAF1	all	1.19979
BTF3	all	1.4494
BVES	ENST00000314641.5	1.40425
BVES	ENST00000336775.5	1.0414
BVES	ENST00000446408.2	-1.00156
C10orf113	all	1.10876
C10orf53	all	-1.03395
C12orf10	all	1.18724
C12orf49	all	1.26415
C12orf65	ENST00000253233.1	1.30977
C12orf65	ENST00000366329.2	-1.05281
C12orf65	ENST00000429587.2	1.20359
C14orf119	ENST00000319074.4	-1.29143
C14orf119	ENST00000554203.1	1.03423
C15orf38-AP3S2	all	1.2911
C15orf48	all	1.4669
C15orf61	all	1.37882
C15orf62	all	1.08095
C16orf58	all	1.04546
C16orf70	all	-1.48051
C19orf70	all	-1.07379
C1GALT1	ENST00000223122.3	-1.5187
C1GALT1	ENST00000436587.2	1.28927
C1orf21	all	1.27107
C1QBP	all	1.07912
C20orf197	all	-1.28068
C2CD5	all	1.27285
C3orf52	all	1.15205
C4BPA	all	1.34458
C5orf63	all	-1.03302
C6	ENST00000263413.3	-1.02689
C6	ENST00000337836.5	-1.25917
C6orf136	all	1.21041
C6orf203	all	1.8719
C8A	all	-1.26089
C8B	all	-1.62292
C8orf82	all	1.33678
C9	all	-1.09239
CABP1	all	-1.01109
CABS1	all	-1.10573
CACFD1	all	1.26038
CADPS	all	1.32387
CADPS2	ENST00000334010.7,ENST00000313070.7	-1.00672
CADPS2	ENST00000412584.2	-1.04061
CADPS2	all	-1.17376
CALB1	all	1.04759
CALCOCO1	ENST00000262059.4	-1.03112
CALCOCO1	ENST00000550804.1	-1.01025
CALCOCO1	all	-1.10784
CALD1	all	-1.36901
CALU	all	1.06433
CAP1	ENST00000372792.2,ENST00000372798.1,ENST00000340450.3,ENST00000372805.3	1.21855
CAP1	ENST00000372797.3,ENST00000372802.1	1.24413
CAP2	all	1.06929
CAPRIN2	all	1.09233
CAPZA1	all	-1.1395
CAPZA2	all	1.13846
CAPZA3	all	1.5207
CASQ1	all	-1.18538
CASQ2	all	-1.10512
CAV3	all	1.12592
CAVIN2	all	-1.15961
CBR4	all	-1.00395
CBX2	all	1.04051
CBX7	all	1.04868
CCDC136	ENST00000297788.4	1.06396
CCDC136	ENST00000378685.4	1.11827
CCDC151	all	-1.02367
CCDC183	all	1.05345
CCDC3	all	1.01487
CCDC51	all	-1.09572
CCDC58	all	-1.38561
CCDC88A	all	-1.07668
CCDC90B	all	-1.13158
CCDC92	ENST00000238156.3,ENST00000545037.1	-1.00477
CCDC92	ENST00000539761.1,ENST00000539551.1	1.06816
CCDC93	all	1.08802
CCL3L1	all	1.01867
CD14	all	1.13204
CD1B	all	-1.21256
CD300E	all	1.01829
CD302	all	1.50614
CD320	all	1.14014
CD3EAP	ENST00000309424.3	1.45174
CD3EAP	ENST00000589804.1	2.33382
CD48	all	-1.00712
CDANOS1	ENST00000274695.4	1.12086
CDANOS1	ENST00000378610.1	1.0789
CDC42EP1	all	1.09044
CDC42EP2	ENST00000279249.2	1.38475
CDC42EP2	ENST00000533419.1,ENST00000544348.1	-1.13205
CDC42EP3	all	1.01543
CDC42EP4	all	1.26751
CDC42EP5	all	1.01419
CDC42SE1	ENST00000439374.2	1.14778
CDC42SE1	ENST00000540998.1,ENST00000357235.5	1.25319
CDH12	ENST00000382254.1	-1.01366
CDH12	ENST00000504376.2	-1.05306
CDH12	all	-1.09809
CDH15	all	-1.01435
CDK5RAP1	all	1.00934
CDS2	all	1.06302
CDV3	all	1.20667
CDY1	all	1.11048
CDY2A	all	1.10534
CDYL	all	-1.14128
CEP170B	all	1.34943
CEP89	all	1.11587
CERCAM	all	1.14028
CERS4	all	1.38862
CERS5	all	1.25098
CES2	all	1.10646
CFAP45	all	1.10207
CFAP451	all	1.44088
CGN	all	-1.0909
CGNL1	all	1.38062
CH25H	all	-1.21522
CHCHD1	all	1.40703
CHCHD10	all	1.21726
CHCHD2	all	1.13374
CHCHD3	all	-1.21059
CHCHD4	all	1.2611
CHCHD5	all	1.03193
CHCHD6	all	-1.30395
CHCHD7	all	-1.10325
CHD6	all	1.0318
CHD7	all	1.53828
CHDH	all	1.43142
CHGB	all	1.09256
CHIC1	all	1.1582
CHMP1A	all	1.26703
CHMP1B	all	-1.13059
CHMP2B	all	1.90622
CHPF2	all	1.20732
CHPT1	all	1.06088
CHRD	all	1.2691
CHRDL2	all	-1.03768
CHTF18	all	1.00257
CISD1	all	-1.04182
CISD2	all	-1.00286
CISD3	all	1.25181
CLCA1	ENST00000234701.3	-1.07766
CLCA1	ENST00000394711.1	-1.05774
CLCN5	ENST00000307367.2	-1.09015
CLCN5	ENST00000376108.3	1.41463
CLDN8	all	-1.10968
CLEC2L	all	1.26624
CLIC1	ENST00000375780.2	-1.01572
CLIC1	ENST00000375784.3,ENST00000375779.2	1.08465
CLIC1	ENST00000395892.1	1.10489
CLINT1	all	1.48773
CLIP1	ENST00000302528.7,ENST00000540338.1	-1.26707
CLIP1	ENST00000358808.2,ENST00000537178.1	1.09902
CLNS1A	all	9.30273
CLSTN2	all	1.13371
CMC1	all	-1.02701
CMC2	ENST00000219400.3,ENST00000565650.1	1.11028
CMC2	ENST00000564249.1	-1.01094
CMC2	ENST00000565914.1	-1.30472
CMC4	ENST00000369479.1	1.60056
CMC4	ENST00000369484.3	1.33308
CMPK2	all	1.08445
CNIH1	all	1.13753
CNIH4	all	1.23896
CNN1	all	-1.0854
CNN2	all	1.10072
CNNM4	all	-1.12041
CNTLN	all	1.05893
COA4	ENST00000355693.4,ENST00000537289.1	1.11341
COA4	ENST00000545127.1,ENST00000537289.1	1.04551
COA4	all	1.00923
COA5	all	1.1612
COA6	all	1.06842
COBLL1	ENST00000342193.4	1.22442
COBLL1	ENST00000392717.2,ENST00000194871.6	1.01258
COG1	all	1.06135
COG8	all	1.27663
COL14A1	all	-1.00311
COLGALT1	all	1.08999
COMMD10	all	-1.22543
COPZ2	all	1.1781
COQ10A	all	1.20282
COQ10B	all	1.43672
COQ2	all	1.22083
COQ3	all	1.2417
COQ4	all	-1.05171
COQ5	all	1.11445
COQ7	ENST00000321998.5,ENST00000568985.1	1.1223
COQ7	ENST00000544894.2	-1.09163
COQ7	ENST00000568985.1,ENST00000544894.2	1.7915
COQ7	all	1.14793
CORO1B	ENST00000341356.5	1.20848
CORO1B	ENST00000393893.1	1.31379
CORO1B	all	1.06669
CORO1C	ENST00000261401.3	1.25024
CORO1C	ENST00000541050.1	1.04675
CORO2B	ENST00000261861.5	1.13889
CORO2B	ENST00000540068.1	1.00831
CORO2B	ENST00000543950.1	-1.06422
CORO7	all	1.68368
COTL1	all	1.1282
COX10	all	-1.13382
COX11	all	1.58322
COX14	ENST00000317943.2,ENST00000550654.1,ENST00000548985.1	-1.01122
COX14	ENST00000550487.1,ENST00000317943.2	-1.03044
COX14	ENST00000550487.1,ENST00000317943.2,ENST00000550654.1	-1.11038
COX14	all	-1.02645
COX16	all	1.24286
COX17	all	1.33641
COX18	all	1.13812
COX20	all	1.0672
COX4I2	all	1.41092
COX6B2	ENST00000588572.2,ENST00000326529.4,ENST00000593184.1,ENST00000589467.1	1.00099
COX6B2	ENST00000588572.2,ENST00000593184.1,ENST00000590900.1,ENST00000589467.1	-1.06507
COX6B2	all	1.28135
COX7A2	all	-1.07386
COX7A2L	ENST00000234301.2	1.04
COX7A2L	ENST00000378669.1	-1.01678
COX7B2	ENST00000302930.5	-1.09915
COX7B2	ENST00000396533.1,ENST00000355591.3	-1.19809
COX7B2	ENST00000543208.1	1.09591
COX8C	all	1.00963
CPED1	all	-1.29696
CPLX3	all	-1.22543
CPNE1	all	1.65393
CPNE2	ENST00000290776.8,ENST00000535318.2	1.13157
CPNE2	ENST00000565874.1	1.31561
CPNE3	ENST00000198765.4	-1.10856
CPNE3	ENST00000521271.1	1.29699
CPNE4	ENST00000429747.1	-1.25892
CPNE4	ENST00000511604.1	-1.33169
CPNE4	ENST00000512055.1	1.02762
CPNE6	ENST00000216775.2	1.07347
CPNE6	ENST00000397016.2	-1.48817
CPOX	all	1.66139
CPSF1	all	1.38519
CPSF4	all	-1.06071
CRABP1	all	-1.31033
CRACR2A	all	-1.05606
CREB3L1	all	1.06119
CREB3L3	all	1.89738
CREG2	all	1.35121
CRIPAK	all	-1.47028
CRIPT	all	1.37596
CRLS1	all	1.12916
CRY1	all	1.11003
CRY2	ENST00000417225.2	-1.06864
CRY2	ENST00000443527.2	-1.173
CRY2	all	1.05433
CRYM	ENST00000219599.3	-1.01927
CRYM	ENST00000396023.2	1.17019
CRYM	ENST00000543948.1	-1.04216
CSGALNACT1	ENST00000332246.6,ENST00000311540.4	1.09823
CSGALNACT1	ENST00000454498.2	-1.2149
CSGALNACT1	ENST00000522854.1	-1.21994
CSGALNACT1	ENST00000544602.1	-1.14501
CSKMT	all	1.09069
CSMD1	ENST00000520002.1,ENST00000602557.1	-1.15172
CSMD1	ENST00000537824.1	-1.09137
CSRP3	ENST00000265968.3	-1.4727
CSRP3	ENST00000533783.1	-1.03813
CST6	all	1.46809
CSTF3	all	1.88764
CTNNAL1	all	1.2833
CTPS2	ENST00000359276.4	-1.22316
CTPS2	ENST00000359276.4,ENST00000380241.3	1.0855
CTPS2	ENST00000380241.3	1.00056
CTPS2	ENST00000443824.1	-1.08302
CTTNBP2	all	1.13419
CTTNBP2NL	all	-1.08079
CTU1	all	-1.27005
CTU2	all	1.07402
CWH43	all	1.74805
CXADR	all	1.16454
CXCL1	all	-1.05944
CXCL16	all	-1.31408
CXXC4	all	-1.04746
CYB5D2	all	1.10621
CYB5R2	ENST00000299498.6	-1.23352
CYB5R2	ENST00000533558.1	1.08094
CYB5R4	all	-1.17268
CYBA	all	-1.12155
CYFIP1	all	1.2705
CYFIP2	ENST00000347377.6	1.04333
CYFIP2	ENST00000377576.3	1.01107
CYLC1	all	-1.25393
CYLC2	ENST00000374798.3	1.02331
CYLC2	all	-1.20188
CYP20A1	all	-1.07868
CYP26B1	all	1.05487
CYP27A1	all	1.04204
CYP27C1	ENST00000335247.7	1.21399
CYP27C1	ENST00000409327.1	1.11815
CYP2W1	all	-1.03783
CYP39A1	all	-1.36273
CYP3A43	ENST00000222382.5	1.84518
CYP3A43	all	1.06312
CYP4F11	all	-1.01214
CYP4F12	ENST00000324632.10	1.00416
CYP4F12	ENST00000550308.1	1.10272
CYP4F2	all	1.48949
CYP4F22	ENST00000269703.3	1.22176
CYP4F22	ENST00000601005.2	1.11309
CYP4F3	ENST00000585846.1	-1.28794
CYP4F3	ENST00000586182.2,ENST00000591058.1,ENST00000221307.8	-1.06151
CYP4F8	ENST00000589778.2,ENST00000589722.1	-1.03737
CYP4F8	ENST00000592615.1,ENST00000443973.2,ENST00000325723.6,ENST00000441682.2,ENST00000589019.1	1.11681
CYP7A1	all	-1.46308
CYP7B1	all	1.36887
CYTH1	all	1.29124
CYTH4	all	1.127
D2HGDH	all	1.43237
DAAM1	ENST00000360909.3,ENST00000351081.1	-1.11759
DAAM1	ENST00000395125.1	-1.16991
DAGLA	all	1.05681
DAOA	all	-1.20012
DAZAP1	all	1.54262
DAZAP2	all	-1.68886
DBN1	all	1.56404
DBT	all	-1.01193
DCAF5	all	1.2987
DCAKD	ENST00000342350.5	-1.01725
DCAKD	ENST00000452796.2	1.00346
DCAKD	ENST00000588499.1	1.19668
DCSTAMP	all	-1.18632
DCTN5	all	1.04208
DCTN6	all	-1.06299
DDHD1	all	1.29961
DDRGK1	all	1.08601
DDT	ENST00000350608.3	1.07545
DDT	ENST00000398344.4	-1.04804
DDX1	ENST00000233084.3	-1.05632
DDX1	ENST00000381341.2	1.13704
DDX19A	all	1.12458
DDX19B	all	1.36315
DDX28	all	1.25962
DENND1A	all	1.07739
DEPP1	all	-1.2339
DERL2	all	1.61843
DGAT1	all	1.09267
DGAT2	all	1.13805
DGLUCY	ENST00000428926.2,ENST00000522322.1,ENST00000523771.1	-1.06974
DGLUCY	ENST00000522322.1,ENST00000523771.1	-1.41398
DGLUCY	ENST00000523816.1,ENST00000428926.2	-1.08008
DGLUCY	ENST00000523816.1,ENST00000428926.2,ENST00000522322.1	-1.1355
DGLUCY	all	1.04437
DHTKD1	all	1.30105
DHX15	all	-1.22045
DHX29	all	1.35544
DHX30	all	1.35704
DHX32	all	1.13544
DHX37	all	1.81049
DIAPH3	ENST00000377908.2,ENST00000267215.4	1.01543
DIAPH3	ENST00000400324.4,ENST00000400330.1	1.14372
DIAPH3	all	1.05728
DIMT1	all	1.49273
DIRAS2	all	1.19908
DISP1	all	-1.05268
DMAC2	all	-1.09774
DMGDH	all	-1.01063
DNAH1	all	-1.33545
DNAH10	all	1.30145
DNAH12	all	1.07358
DNAH17	all	1.18056
DNAH3	all	1.11696
DNAH6	ENST00000237449.6	-1.3673
DNAH6	ENST00000389394.3	1.15995
DNAH7	all	-1.10272
DNAI1	all	-1.03763
DNAI2	ENST00000446837.2	-1.10097
DNAI2	ENST00000582036.1,ENST00000311014.6	-1.55076
DNAJC25-GNG10	all	-1.20322
DNAL1	all	1.0694
DNALI1	all	1.29911
DNER	all	1.44894
DNLZ	all	1.07657
DOC2A	ENST00000350119.4	-1.02216
DOC2A	ENST00000564944.1	-1.10598
DOC2A	ENST00000564979.1	-1.17926
DOC2B	all	1.06486
DOCK10	all	1.16631
DOCK11	all	-1.03953
DOCK3	all	1.17859
DOCK4	all	1.07783
DOCK5	all	1.08346
DOCK6	all	1.38085
DOCK8	all	1.005
DOP1B	all	1.05885
DPM1	all	-1.17332
DPM2	all	-1.10274
DPM3	all	1.30564
DPYSL2	all	1.12656
DQX1	all	-1.40143
DRP2	ENST00000395209.3,ENST00000541709.1	-1.02148
DRP2	ENST00000402866.1,ENST00000395209.3	1.015
DRP2	ENST00000402866.1,ENST00000395209.3,ENST00000541709.1	-1.50018
DRP2	ENST00000538510.1	1.00697
DSC3	all	1.28853
DSG4	all	-2.06478
DSP	all	1.2992
DTNB	all	1.29274
DUS1L	all	-1.18498
DUS2	ENST00000358896.6	1.13678
DUS2	ENST00000565263.1	1.43791
DUS2	all	-1.156
DYNC1I2	ENST00000340296.4,ENST00000508530.1	-1.01258
DYNC1I2	ENST00000508530.1,ENST00000409197.1	-1.16197
DYNC1I2	all	-1.09158
DYNC2H1	all	-1.00573
DYNLRB1	all	-1.16831
DYNLRB2	all	1.03605
DYNLT1	all	-1.22681
DYNLT3	all	1.11187
EBAG9	ENST00000337573.5	-1.06062
EBAG9	ENST00000395785.2	1.54455
EBPL	all	1.30082
ECHDC1	ENST00000454859.3,ENST00000430841.2	-1.07024
ECHDC1	ENST00000454859.3,ENST00000474289.2,ENST00000430841.2	1.03204
ECHDC1	ENST00000474289.2,ENST00000430841.2	-1.02606
ECHDC1	ENST00000531967.1	-1.34531
ECHDC2	all	1.07695
ECHDC3	all	1.00815
ECI1	all	1.22918
ECSIT	all	1.46017
EDF1	all	1.50139
EED	all	-1.35028
EEFSEC	all	1.04389
EFHD1	all	1.21988
EFHD2	all	1.0997
EFNA5	all	1.5194
EFR3A	ENST00000254624.5	1.09987
EFR3A	ENST00000334503.4	-1.25031
EIF2B2	all	1.50373
EIF3M	all	2.82811
EIF4A3	all	-1.07457
EIF4G3	ENST00000264211.8,ENST00000374937.3	-1.08058
EIF4G3	ENST00000602326.1,ENST00000400422.1	1.28523
ELAC2	all	1.15788
ELMO1	ENST00000310758.4,ENST00000448602.1	1.0863
ELMO1	ENST00000442504.1	1.20098
ELMO2	ENST00000290246.6,ENST00000396391.1	1.61104
ELMO2	ENST00000352077.2	1.09778
ELMO3	all	-1.20607
ELMOD1	all	1.11231
ELMOD2	all	1.27695
ELMOD3	all	1.0524
ELOVL1	all	1.06324
ELOVL3	all	1.18061
ELOVL5	all	1.11219
ELOVL6	all	1.36766
ELOVL7	all	1.18433
EMC1	all	1.10773
EMC2	all	1.77489
EMC3	all	-1.07659
EMC4	all	1.05759
EMC6	all	-1.14228
EMC7	all	1.13728
EMC8	all	1.2897
EMC9	all	-1.06617
ENAH	ENST00000284563.6	1.58274
ENAH	ENST00000366844.3,ENST00000366843.2	-1.21234
ENKD1	all	-1.17743
ENPP7	all	1.23074
EPB41	ENST00000343067.4	1.83795
EPB41	ENST00000373798.1	1.06528
EPB41L1	ENST00000338074.2	1.58436
EPB41L1	ENST00000373941.1	1.16474
EPB41L2	all	1.06963
EPB41L3	ENST00000341928.2,ENST00000540638.2	1.06798
EPB41L3	ENST00000342933.3,ENST00000400111.3	-1.42288
EPB41L4A	all	1.015
EPB41L4B	all	1.2533
EPB41L5	all	1.0925
EPB42	all	1.31784
EPCAM	all	1.10315
EPPK1	all	-1.01035
EPS15L1	all	1.1122
EPS8L2	ENST00000318562.8,ENST00000533256.1	-1.08256
EPS8L2	ENST00000530636.1	1.04088
EQTN	all	-1.03539
ERAL1	all	1.46378
ERAS	all	1.58366
ERC2	all	-1.27397
ERGIC2	all	1.04255
ERGIC3	all	-1.19678
ERI1	ENST00000250263.7,ENST00000519292.1	1.03516
ERI1	ENST00000523898.1	-1.06393
ERP27	all	-1.05467
ESPN	all	1.05736
ESRP2	ENST00000473183.2	-1.05891
ESRP2	ENST00000565858.1	1.01667
ESYT3	all	1.17855
ETFA	all	1.3283
ETFRF1	all	1.15538
ETHE1	all	1.46854
EVL	ENST00000392920.3	-1.39169
EVL	ENST00000402714.2	1.31625
EVPL	all	1.25658
EXD3	all	1.16593
EXOC1	all	1.18285
EXOC2	all	-1.24006
EXOC4	all	1.11821
EXOC6	all	1.07507
EXOG	all	-1.03798
EZR	ENST00000337147.7	-1.09733
EZR	ENST00000367075.3	1.40569
F11R	all	1.09077
FA2H	all	1.4217
FABP9	all	1.05204
FAHD1	all	-1.09117
FAHD2A	all	-1.24226
FAHD2B	ENST00000272610.3	-1.18813
FAHD2B	ENST00000414820.1,ENST00000272610.3	1.39373
FAHD2B	ENST00000440566.2	1.61996
FAM136A	all	1.50978
FAM162A	all	1.21852
FAM172A	all	1.06593
FAM20A	all	1.07086
FAM20B	all	1.34911
FAM20C	all	1.0041
FAM213A	ENST00000372181.1	-1.2197
FAM213A	ENST00000372187.5	1.16925
FAM213A	ENST00000372188.1	-1.05796
FAM241B	all	1.22827
FAM3B	all	-1.2366
FAM57B	all	1.22646
FAM71C	all	-1.02845
FAM72A	all	1.11336
FAR1	all	-1.08829
FAR2	ENST00000182377.4	-1.14682
FAR2	ENST00000536681.3	1.10516
FARP1	all	1.07691
FARP2	all	1.25867
FASTKD1	all	1.59602
FASTKD2	ENST00000236980.6,ENST00000402774.3	1.12482
FASTKD2	ENST00000402774.3,ENST00000403094.3	1.14996
FASTKD2	all	-1.24491
FASTKD3	all	1.3431
FASTKD5	all	1.58697
FATE1	all	1.03804
FBLIM1	ENST00000375766.3	1.03132
FBLIM1	ENST00000375771.1	-1.25179
FCF1	all	2.25124
FDFT1	all	1.75029
FDX2	all	-1.02284
FERMT1	all	-1.20778
FERMT3	all	1.04395
FGD2	all	-1.14957
FGD3	ENST00000337352.6	-1.02275
FGD3	ENST00000375482.3	-1.29571
FGD3	ENST00000416701.2	1.08707
FGD4	all	-1.03795
FGD5	all	-1.08272
FGD6	all	-1.1335
FGF17	all	1.24076
FGFRL1	ENST00000264748.6	-1.8821
FGFRL1	ENST00000398484.2	1.29769
FGFRL1	ENST00000504138.1	-1.07289
FGFRL1	ENST00000504138.1,ENST00000264748.6	1.14877
FGFRL1	ENST00000510644.1	-1.04906
FHDC1	ENST00000260008.3	-1.09211
FHDC1	ENST00000511601.1	1.10882
FHL3	all	1.23654
FHOD1	all	-1.09037
FHOD3	all	1.09524
FIBP	all	1.11889
FIS1	all	1.15377
FKRP	all	1.14533
FMN1	all	1.34326
FMN2	all	1.20357
FMNL1	all	1.56967
FMNL3	all	1.20156
FNBP1L	all	1.61232
FOXRED2	ENST00000397223.4	1.28965
FOXRED2	ENST00000397224.4,ENST00000216187.6	-1.0928
FREM3	all	-1.01879
FRMD1	all	-1.19963
FRMD3	all	1.04908
FRMD4A	ENST00000357447.2	-1.43598
FRMD4A	ENST00000358621.4	-1.05097
FRMD4A	ENST00000378503.1	1.09299
FRMD4B	all	1.06497
FRMD7	ENST00000298542.4	-1.02047
FRMD7	ENST00000464296.1	1.19307
FRMD7	all	1.05069
FRMD8	all	1.33044
FRMPD1	ENST00000377765.3	1.22817
FRMPD1	ENST00000539465.1	-1.24997
FRMPD2	all	-1.19424
FRMPD3	all	1.01659
FSCN1	all	-1.16973
FSCN2	all	1.1795
FSCN3	all	1.02033
FTMT	all	1.17073
FUNDC2	all	-1.06081
FUZ	all	1.43181
FYB1	ENST00000351578.6,ENST00000505428.1	-1.02858
FYB1	ENST00000512982.1,ENST00000540520.1	1.0447
FYB1	ENST00000515010.1	-1.08827
G3BP2	ENST00000357854.3	1.13313
G3BP2	ENST00000359707.4	-1.39226
G3BP2	ENST00000395719.3	1.02529
G3BP2	ENST00000395719.3,ENST00000357854.3	-1.11448
GALNT11	ENST00000320311.2	-1.2507
GALNT11	ENST00000430044.2	-1.01546
GALNT11	ENST00000434507.1	1.1182
GAS8	all	-1.03729
GATB	all	1.14592
GATC	all	1.40471
GATD3A	all	1.11413
GBA2	ENST00000378103.3	1.2022
GBA2	ENST00000545786.1	-1.12793
GBF1	all	1.53579
GCG	all	-1.06569
GCKR	all	1.18064
GCSAM	all	1.52629
GDE1	all	-1.14597
GDF3	all	-1.07691
GDPD2	all	-1.14814
GET4	all	1.34439
GFM1	all	1.19104
GFM2	ENST00000296805.3	-1.14492
GFM2	ENST00000509430.1	-1.07166
GFM2	all	1.04104
GFPT2	all	-1.00939
GGA2	all	1.02909
GGNBP2	all	1.2371
GHDC	ENST00000301671.8	-1.20502
GHDC	ENST00000301671.8,ENST00000428494.2,ENST00000436923.2	-1.15667
GHDC	ENST00000587427.1	-1.23867
GHDC	ENST00000587427.1,ENST00000428494.2,ENST00000436923.2	1.07345
GHDC	all	-1.21866
GHITM	all	1.3603
GIMAP5	all	1.27574
GIMAP8	all	1.37815
GJA5	ENST00000271348.2	-1.13156
GJA5	ENST00000369237.1	-1.0915
GJB2	ENST00000382844.1	-1.17292
GJB2	ENST00000382848.4	-1.18241
GJD2	ENST00000357771.3	-1.10388
GJD2	ENST00000360786.3	-1.23846
GKN1	all	-1.10599
GLOD4	all	-1.00335
GLRX5	all	1.48024
GLT8D1	ENST00000394783.3	-1.11118
GLT8D1	ENST00000407584.3,ENST00000266014.5	1.05367
GLT8D1	ENST00000478968.2,ENST00000407584.3,ENST00000266014.5	1.01782
GLT8D1	ENST00000478968.2,ENST00000407584.3,ENST00000266014.5,ENST00000491606.1	1.55171
GLT8D1	ENST00000478968.2,ENST00000491606.1	1.37031
GLYATL3	all	-1.37546
GMPPA	all	-1.17832
GNA14	all	1.20498
GNA15	all	-1.08043
GNAL	ENST00000423027.3	-1.01663
GNAL	ENST00000535121.1,ENST00000269162.5	1.19376
GNB1L	all	1.05625
GNB3	all	-1.03411
GNB4	ENST00000232564.3	1.233
GNB4	ENST00000468623.1	1.09233
GNG4	ENST00000366597.1	-1.33796
GNG4	ENST00000391854.2	1.21641
GNG4	ENST00000450593.1,ENST00000366598.4	1.26867
GNG5	all	1.07642
GNGT2	ENST00000507680.1	1.00961
GNGT2	ENST00000511277.1,ENST00000300406.2,ENST00000515635.1,ENST00000511673.1	-1.03715
GNPAT	all	2.40667
GOLGA7	all	-1.23847
GOLT1B	all	-1.4047
GORASP1	all	1.09573
GOSR1	all	-1.06123
GOSR2	all	1.06627
GPAA1	all	1.46538
GPAM	all	1.17174
GPAT2	ENST00000359548.4	1.36275
GPAT2	ENST00000434632.1	-1.14048
GPAT3	ENST00000264409.4	1.21002
GPAT3	ENST00000395226.2	1.32866
GPAT3	all	-1.1169
GPC1	all	1.39066
GPC6	all	-1.28148
GPD2	ENST00000310454.6	-1.03248
GPD2	ENST00000409674.1	-1.00526
GPD2	ENST00000438166.2	1.26074
GPR107	all	1.27911
GPR141	ENST00000334425.1	-1.24561
GPR141	ENST00000447769.1	-1.19467
GPR31	all	1.02225
GPR68	ENST00000531499.2	1.04492
GPR68	ENST00000535815.1	1.01533
GPR85	ENST00000297146.3,ENST00000501255.2	-1.27649
GPR85	ENST00000424100.1	-1.11297
GPR85	ENST00000424100.1,ENST00000449591.1	-1.06447
GPR85	ENST00000449591.1	1.1817
GPR89A	all	1.16906
GPRC5B	ENST00000300571.2	1.22257
GPRC5B	ENST00000569479.1	-1.11447
GPRC5B	ENST00000569847.1	1.0682
GPRC5C	all	1.26128
GPSM3	ENST00000375040.3	1.11029
GPSM3	ENST00000375043.3	1.11857
GRAMD4	ENST00000361034.3	1.05246
GRAMD4	ENST00000406902.1	1.21777
GRB7	ENST00000309156.4	1.24392
GRB7	ENST00000394209.2	-1.31777
GRB7	ENST00000394211.3	-1.31336
GREB1	ENST00000234142.5	-1.36363
GREB1	ENST00000381486.2	-1.57279
GRID2IP	ENST00000435185.1	1.00339
GRID2IP	ENST00000452113.1	-1.01032
GRID2IP	ENST00000457091.2	1.07577
GRIPAP1	all	-1.17129
GRSF1	all	1.59048
GRTP1	ENST00000326039.3	-1.14806
GRTP1	ENST00000375430.4	-1.13491
GSDMC	all	-1.14502
GSTT2B	all	1.27199
GTPBP2	all	1.09404
GTPBP3	all	-1.35446
GTPBP8	all	1.11145
GUF1	all	1.1804
GULP1	ENST00000359135.3,ENST00000409580.1	1.41028
GULP1	ENST00000409609.1	-1.04513
GULP1	ENST00000409830.1	-1.31122
GYPC	ENST00000259254.4,ENST00000356887.7	1.71647
GYPC	ENST00000356887.7,ENST00000409836.3	1.14224
GYPC	all	1.27263
H2AFV	all	1.1759
HACD3	all	-1.18799
HACL1	all	1.14587
HAP1	all	1.12684
HARS2	all	-1.16879
HCLS1	all	-1.19418
HDDC2	all	1.28586
HDHD2	all	1.10714
HEATR1	all	2.93676
HEBP1	all	1.09865
HEBP2	all	1.08613
HEG1	all	1.03334
HEMK1	ENST00000232854.4,ENST00000455834.1	1.26006
HEMK1	ENST00000434410.1,ENST00000232854.4	1.05006
HEMK1	ENST00000455834.1	-1.28639
HEY2	all	1.30112
HHAT	ENST00000261458.3	-1.16517
HHAT	ENST00000367010.1	-1.21037
HHAT	ENST00000413764.2	-1.15417
HHIPL2	all	1.24736
HIGD2A	all	-1.07252
HIKESHI	all	-1.06315
HINT2	all	1.25803
HINT3	all	-1.13015
HIP1R	all	-1.26406
HKDC1	all	-1.04591
HLA-DQB2	all	1.05013
HMGN3	all	1.10269
HMGN5	all	-1.21111
HMMR	ENST00000353866.3	-1.10906
HMMR	ENST00000353866.3,ENST00000393915.4	-1.10908
HMMR	ENST00000353866.3,ENST00000393915.4,ENST00000432118.2	-1.17898
HMMR	ENST00000393915.4,ENST00000432118.2,ENST00000358715.3	-1.1374
HMMR	all	-1.0748
HNRNPD	all	1.1616
HOGA1	all	1.1079
HOOK3	all	1.18824
HOXB9	all	-1.07673
HPDL	all	1.37486
HSD17B12	all	7.16868
HSD17B14	all	-1.07094
HSD3B7	all	1.43501
HSDL2	all	-1.10383
HSH2D	all	-1.24902
HVCN1	ENST00000242607.8	-1.01162
HVCN1	ENST00000356742.5	1.19105
IBA57	all	1.636
ICE1	all	1.38095
IER3IP1	all	-1.08265
IFI27	all	1.25859
IFT27	all	1.06218
IFT74	ENST00000380062.5	1.30893
IFT74	ENST00000433700.1	1.336
IFT74	ENST00000433700.1,ENST00000443698.1	1.26873
IFT74	ENST00000443698.1	1.18125
IL17RD	all	-1.10847
ILF3	ENST00000318511.3	1.91952
ILF3	ENST00000590261.1	-1.18627
IMMT	ENST00000410111.3	1.02223
IMMT	ENST00000449247.2,ENST00000410111.3	1.01507
IMMT	ENST00000449247.2,ENST00000442664.2	1.85624
IMP3	ENST00000314852.2	-1.59745
IMP3	ENST00000403490.1	3.21937
INA	all	1.05018
ING3	all	-1.53651
INSIG2	all	1.1066
INTS6	all	1.59441
IPO13	all	1.91841
IPO4	all	1.09434
IPO7	all	1.73859
IPO8	all	1.09561
IQCE	ENST00000325979.7	-1.56919
IQCE	ENST00000402050.2,ENST00000438376.2	1.25111
IQCN	all	-1.08016
IQSEC1	all	1.08355
IQSEC2	ENST00000375365.2	1.14733
IQSEC2	ENST00000396435.3	1.30783
IQSEC3	ENST00000538872.1	1.00649
IQSEC3	all	1.14646
IRGM	all	1.1248
ISCA1	all	-1.06166
ISCA2	all	2.6094
ISCU	all	-1.29042
ISOC2	all	1.08537
IST1	all	-1.01642
ITGA2	all	-1.09515
ITGA3	ENST00000007722.7	-1.40069
ITGA3	ENST00000320031.8	-1.21486
ITGB4	ENST00000339591.3	1.63391
ITGB4	ENST00000449880.2	-1.04639
ITLN1	all	-1.03647
ITM2B	all	-1.08184
ITPR3	ENST00000374316.5	-1.17006
ITPR3	ENST00000605930.1	1.19905
ITPRIP	ENST00000278071.2	1.11006
ITPRIP	ENST00000337478.1	1.32154
ITPRIP	ENST00000358187.2	-1.12797
ITSN2	ENST00000355123.4	1.74618
ITSN2	ENST00000361999.3	1.23567
JAGN1	all	1.31827
JMJD7-PLA2G4B	all	1.25349
JPH1	all	1.02068
JPH2	all	1.15003
JPH4	all	1.3484
KANK2	ENST00000355150.5,ENST00000589894.1	1.39329
KANK2	ENST00000586659.1,ENST00000432929.2,ENST00000589359.1	1.1899
KAT8	ENST00000219797.4	1.34694
KAT8	ENST00000543774.2	-1.81673
KCNK12	all	1.35657
KDELC1	all	-1.12979
KDM4E	all	-1.12903
KIAA0319L	all	1.57824
KIAA0391	all	1.10754
KIAA2013	all	-1.09651
KIF12	all	1.39799
KIF13B	all	1.2081
KIF16B	all	-1.09987
KIF17	all	1.08759
KIF18B	all	1.27222
KIF19	all	1.32165
KIF21A	all	1.3578
KIF21B	all	1.63304
KIF24	ENST00000379166.2	1.31695
KIF24	ENST00000402558.2	-1.12539
KIF25	ENST00000354419.2	1.14394
KIF25	ENST00000443060.2	1.0304
KIF26A	all	1.058
KIF26B	all	1.06106
KIF27	all	1.03679
KIF5A	all	-1.05554
KIF6	all	-1.07066
KIF9	ENST00000265529.3	1.06206
KIF9	ENST00000335044.2	-1.16469
KIF9	ENST00000335044.2,ENST00000452770.2	1.1086
KIF9	ENST00000452770.2	1.02873
KIFC2	all	-1.17517
KIR3DL1	ENST00000391728.4,ENST00000326542.7	-1.14059
KIR3DL1	ENST00000402254.2,ENST00000538269.1,ENST00000541392.1	1.18794
KISS1	all	1.1256
KLC2	ENST00000394067.2,ENST00000316924.5	-1.09798
KLC2	ENST00000417856.1	-1.07409
KLC4	ENST00000347162.5	-1.06409
KLC4	ENST00000347162.5,ENST00000479388.1	-1.09754
KLC4	ENST00000347162.5,ENST00000479388.1,ENST00000394056.2	1.0934
KLC4	ENST00000394058.1	1.12251
KLC4	ENST00000479388.1,ENST00000394056.2	-1.05582
KMO	all	1.15911
KPNA1	all	1.10753
KPNA3	all	1.56941
KPNA4	all	1.27001
KPNB1	all	-1.68757
KPTN	all	1.05272
KRT10	all	1.24917
KRT13	all	-1.04538
KRT14	all	-1.29788
KRT15	ENST00000254043.3	-1.11555
KRT15	ENST00000393976.2	1.22758
KRT16	all	1.15317
KRT17	all	1.28605
KRT19	all	1.14677
KRT2	all	1.16691
KRT20	all	-1.17702
KRT24	all	-1.34611
KRT27	all	-1.33283
KRT3	all	-1.20232
KRT31	all	-1.23343
KRT32	all	1.32015
KRT33B	all	1.04914
KRT34	all	-1.13036
KRT37	all	1.24264
KRT39	all	-1.01745
KRT4	ENST00000458244.2	-1.25311
KRT4	ENST00000551956.1,ENST00000293774.4	-1.01961
KRT6A	all	1.13688
KRT6B	all	1.32689
KRT71	all	1.17063
KRT76	all	-1.13769
KRT84	all	-1.3423
KRT86	ENST00000293525.5	1.0818
KRT86	ENST00000423955.2	-1.19383
KRT86	ENST00000544024.1	-1.1738
KRT9	all	1.09311
KRTAP6-2	all	-1.04286
KRTAP9-3	all	1.30652
KXD1	ENST00000540691.1,ENST00000539106.1,ENST00000222307.4,ENST00000595073.1	1.08659
KXD1	ENST00000599319.1	-1.30135
KXD1	ENST00000602094.1	-1.13916
KY	all	1.43917
L2HGDH	ENST00000267436.4	1.45191
L2HGDH	ENST00000421284.3	1.57793
L2HGDH	all	-1.01861
L3MBTL3	ENST00000368139.2,ENST00000526019.1,ENST00000368136.2	1.08707
L3MBTL3	ENST00000529410.1	-1.16637
L3MBTL3	ENST00000533560.1,ENST00000361794.2	-1.09481
LACTB	all	1.37173
LAMB2	all	-1.1876
LAMTOR1	all	-1.08398
LAT2	ENST00000344995.5	1.26509
LAT2	ENST00000344995.5,ENST00000460943.1	-1.30851
LAT2	ENST00000398475.1,ENST00000275635.7	-1.00475
LAX1	all	1.07759
LAYN	all	1.12594
LDAH	all	1.20302
LDB3	ENST00000263066.6,ENST00000361373.4	1.09861
LDB3	ENST00000429277.2,ENST00000458213.2,ENST00000352360.5	1.13519
LDB3	all	-1.09149
LDHD	all	1.0321
LETM1	all	-1.05142
LETM2	all	1.1276
LETMD1	all	1.66804
LGALS12	ENST00000255684.5,ENST00000394618.3	1.22622
LGALS12	ENST00000340246.5	-1.08875
LGALS12	ENST00000394618.3,ENST00000340246.5	-1.16655
LGALS12	all	-1.13363
LGALS13	all	-1.11695
LIMA1	ENST00000394943.3,ENST00000341247.4	1.33999
LIMA1	ENST00000552823.1	1.02409
LIN28B	all	-1.49586
LIN7A	all	-1.20034
LIN7B	all	1.57472
LIN7C	all	1.42307
LIPG	all	1.11329
LIPM	all	1.06551
LIPN	all	1.12642
LIPT2	all	1.07922
LMBR1L	all	1.09225
LMF2	all	1.05917
LMOD1	all	1.16579
LMOD2	all	1.06525
LMOD3	ENST00000420581.2	-1.08023
LMOD3	ENST00000420581.2,ENST00000489031.1	-1.25858
LMOD3	ENST00000475434.1	-1.18861
LOR	all	-1.01149
LPAR2	ENST00000542587.1	-1.03112
LPAR2	ENST00000586703.1,ENST00000407877.3	1.29226
LPCAT1	all	1.0835
LPGAT1	ENST00000366996.1	1.08023
LPGAT1	ENST00000366997.4	1.26479
LPPR4	all	1.14438
LRP11	all	1.39025
LRRC10	all	-1.33302
LRRC24	all	1.05054
LRRC26	all	1.14826
LRRC49	all	-1.09089
LRRC8B	ENST00000330947.2,ENST00000358200.4	1.33988
LRRC8B	ENST00000439853.1	-1.08972
LRRN3	all	1.1229
LSP1	all	1.15259
LSR	all	1.42399
LTV1	all	3.95113
LUZP1	ENST00000302291.4	1.38841
LUZP1	ENST00000374623.3	1.15172
LUZP1	ENST00000418342.1	2.02273
LYG2	ENST00000333017.2	-1.29282
LYG2	ENST00000409238.1	-1.11315
LYRM1	ENST00000219168.4,ENST00000567954.1	1.1946
LYRM1	ENST00000396052.2	1.01866
LYRM1	ENST00000439021.1,ENST00000569023.1	-1.08694
LYRM1	ENST00000567954.1,ENST00000396052.2	1.35002
LYRM1	ENST00000568663.1	-1.20761
LYRM1	ENST00000569023.1,ENST00000219168.4	1.1409
LYRM2	all	1.18399
LYRM4	all	1.15577
LYRM7	all	-1.03988
MAATS1	all	1.1673
MACROD1	all	-1.00827
MAIP1	ENST00000295079.2	1.03708
MAIP1	ENST00000392290.1	1.20236
MAIP1	all	1.13428
MALL	all	1.12309
MALSU1	all	1.14481
MAN1C1	all	1.0821
MAN2A2	ENST00000360468.3	-1.066
MAN2A2	ENST00000559717.1	1.18491
MAP1B	all	-1.12845
MAP6D1	all	1.36911
MAP7	all	1.10259
MARCH1	all	-1.06018
MARCH2	all	1.27835
MARCKSL1	all	1.23877
MARF1	all	-1.04932
MAT2B	all	-1.03178
MAVS	all	1.61108
MBD3	all	-1.0669
MCCD1	all	2.22638
MCEE	all	1.47014
MCF2	ENST00000338585.6	-1.32848
MCF2	ENST00000370576.4	-1.75669
MCF2	ENST00000370576.4,ENST00000338585.6	-1.00236
MCF2	ENST00000519895.1	1.03091
MCF2L	all	1.03096
MCF2L2	all	1.23105
MCM10	all	3.78717
MCOLN3	all	1.29071
MCRIP2	all	-1.0326
MCTP1	ENST00000312216.8	1.08558
MCTP1	ENST00000515393.1	1.1041
MCU	all	1.29913
MCUR1	all	1.22972
MDN1	all	-1.04332
MECR	all	-1.10711
MEGF10	all	1.11993
MEMO1	ENST00000295065.5	1.15057
MEMO1	ENST00000404530.1	1.20408
METTL17	all	1.1732
METTL7A	ENST00000332160.4	1.12044
METTL7A	ENST00000548553.1	1.4665
MFF	all	-1.19062
MFN1	ENST00000263969.5	-1.31913
MFN1	ENST00000471841.1	1.36704
MFSD14A	all	1.40835
MFSD5	all	1.2883
MGARP	all	1.23854
MGME1	all	-1.11274
MICAL1	all	1.21589
MICAL2	all	-1.28532
MICAL3	all	1.28836
MICALL1	all	-1.10465
MICALL2	all	-1.10684
MICU1	all	1.28732
MICU2	all	-1.06329
MID1IP1	ENST00000336949.6	1.09212
MID1IP1	ENST00000457894.1,ENST00000378474.3	1.10027
MIEF1	all	1.49893
MIEF2	all	-1.19312
MINOS1	all	2.00483
MLC1	ENST00000311597.5	-1.16227
MLC1	ENST00000395876.2	-1.37751
MLPH	ENST00000264605.3,ENST00000445024.2,ENST00000338530.4,ENST00000409373.1	-1.04303
MLPH	ENST00000410032.1	1.04556
MLXIP	all	1.08964
MMADHC	all	-1.07419
MMGT1	all	-1.05018
MOBP	ENST00000396228.1	-1.3979
MOBP	ENST00000428261.1,ENST00000415443.1,ENST00000447324.1,ENST00000383754.3	1.13538
MOGAT2	all	-1.23169
MPC1	all	-1.00076
MPC2	ENST00000271373.4	1.3468
MPC2	ENST00000367846.4	-1.11423
MPIG6B	all	-1.41417
MPP6	all	1.36475
MPPE1	all	1.0311
MPST	ENST00000397225.2	-1.16095
MPST	ENST00000401419.3,ENST00000404802.3,ENST00000341116.3,ENST00000429360.2	-1.05957
MPV17L	all	1.14427
MPV17L2	all	-1.27758
MPZL2	all	-1.29122
MRAP	ENST00000303645.5,ENST00000339944.4	1.07857
MRAP	ENST00000399784.2,ENST00000399786.3	-1.2534
MRAP2	all	-1.10349
MRAS	ENST00000289104.4	-1.07916
MRAS	ENST00000423968.2	-1.23596
MRAS	ENST00000474559.1	-1.16695
MRC2	all	1.32783
MRM2	all	-1.04664
MRM3	all	1.14608
MRPL1	all	-1.35326
MRPL10	all	1.07118
MRPL11	all	1.69965
MRPL12	all	-1.02549
MRPL13	all	1.49253
MRPL14	all	1.40604
MRPL15	all	-1.13019
MRPL16	all	2.0092
MRPL17	all	1.50579
MRPL18	all	1.13308
MRPL19	all	1.28816
MRPL2	all	1.12075
MRPL20	all	1.23629
MRPL21	all	1.06903
MRPL22	all	1.20819
MRPL23	all	1.30387
MRPL24	all	1.03502
MRPL27	all	1.28129
MRPL28	all	1.90864
MRPL3	all	1.332
MRPL30	all	1.04795
MRPL32	all	1.362
MRPL33	all	2.33625
MRPL34	ENST00000252602.1	1.18746
MRPL34	ENST00000594999.1	1.14558
MRPL34	ENST00000600434.1	-1.1138
MRPL35	all	1.37097
MRPL36	ENST00000505059.2,ENST00000508987.1,ENST00000382647.7	1.7647
MRPL36	ENST00000505818.1	1.17376
MRPL37	all	1.87825
MRPL38	all	-1.19811
MRPL39	all	1.21332
MRPL4	all	1.11757
MRPL40	all	-1.00056
MRPL42	all	1.33889
MRPL43	all	1.48283
MRPL44	all	1.47916
MRPL45	all	1.47309
MRPL47	all	1.56753
MRPL48	all	-1.11062
MRPL49	all	1.00785
MRPL50	all	1.20164
MRPL52	all	1.80229
MRPL53	all	-1.14318
MRPL55	ENST00000366732.1,ENST00000366733.1,ENST00000366734.1	1.10425
MRPL55	ENST00000366733.1,ENST00000366734.1,ENST00000366735.1,ENST00000366736.1	-1.00304
MRPL55	ENST00000366733.1,ENST00000366734.1,ENST00000366735.1,ENST00000366736.1,ENST00000366741.1,ENST00000366740.1,ENST00000366739.1	1.05064
MRPL55	ENST00000366734.1,ENST00000366735.1,ENST00000366736.1,ENST00000366741.1,ENST00000366740.1,ENST00000366739.1,ENST00000366742.1	1.05697
MRPL55	ENST00000366735.1,ENST00000366736.1,ENST00000366741.1,ENST00000366740.1,ENST00000366739.1,ENST00000366742.1,ENST00000366744.1,ENST00000348259.5,ENST00000366747.3,ENST00000366746.3,ENST00000295008.4,ENST00000336520.3,ENST00000336300.5,ENST00000391867.3,ENST00000411464.2	1.27981
MRPL55	ENST00000366735.1,ENST00000366736.1,ENST00000366741.1,ENST00000366740.1,ENST00000366739.1,ENST00000366742.1,ENST00000366744.1,ENST00000348259.5,ENST00000366747.3,ENST00000366746.3,ENST00000295008.4,ENST00000336520.3,ENST00000336300.5,ENST00000411464.2	1.01088
MRPL55	ENST00000366742.1,ENST00000366744.1,ENST00000348259.5,ENST00000366747.3,ENST00000366746.3,ENST00000295008.4,ENST00000336520.3,ENST00000336300.5,ENST00000391867.3,ENST00000411464.2	1.11508
MRPL55	ENST00000366744.1,ENST00000348259.5,ENST00000366747.3,ENST00000366746.3,ENST00000295008.4,ENST00000336520.3,ENST00000336300.5,ENST00000391867.3,ENST00000411464.2	1.37842
MRPL57	all	-1.11485
MRPL58	all	2.26218
MRPL9	all	1.35065
MRPS10	all	1.18866
MRPS12	ENST00000308018.4	-1.16836
MRPS12	ENST00000407800.2,ENST00000402029.3	1.27279
MRPS14	all	1.41109
MRPS15	all	1.10972
MRPS16	all	1.61703
MRPS17	all	1.56808
MRPS18A	all	1.42495
MRPS18C	all	1.12484
MRPS2	ENST00000241600.5	1.48115
MRPS2	ENST00000241600.5,ENST00000453385.1	1.25415
MRPS2	ENST00000371785.1	1.13923
MRPS2	ENST00000453385.1	1.19997
MRPS21	all	1.13906
MRPS22	ENST00000310776.4,ENST00000465056.1	-1.11902
MRPS22	ENST00000495075.1	-1.11413
MRPS23	all	1.31344
MRPS24	all	1.18433
MRPS25	all	1.18928
MRPS27	all	1.20998
MRPS30	all	1.04558
MRPS33	ENST00000324787.5,ENST00000469351.1	-1.31025
MRPS33	ENST00000393008.3	1.02347
MRPS33	ENST00000393008.3,ENST00000324787.5	-1.03917
MRPS33	ENST00000393008.3,ENST00000496958.1	1.14096
MRPS33	ENST00000469351.1	1.07626
MRPS33	ENST00000496958.1	-1.00049
MRPS34	all	1.18161
MRPS36	all	1.21228
MRPS5	all	4.93895
MRPS6	all	1.41779
MRPS7	all	1.39059
MRRF	all	1.05684
MRS2	all	1.12976
MSMO1	all	1.1109
MSRB2	all	1.19052
MT1X	all	-1.16817
MTDH	all	1.04418
MTERF1	all	-1.0277
MTERF12	all	1.54612
MTERF13	all	1.60112
MTERF14	all	-1.18165
MTFP1	all	-1.07651
MTFR1	all	1.90272
MTFR2	all	1.24045
MTG1	all	1.41307
MTHFD1L	all	1.29635
MTHFD2L	all	-1.04273
MTHFS	all	-1.12671
MTIF2	all	1.01961
MTIF3	ENST00000405591.2	-1.10394
MTIF3	ENST00000431572.2,ENST00000381116.1,ENST00000381120.3	1.23164
MTO1	all	1.80538
MTPAP	all	1.5242
MTRF1	all	-1.01259
MTRF1L	all	1.29789
MTX1	all	1.12366
MTX2	all	-1.30786
MTX3	all	1.18687
MUCL1	all	-1.06828
MVP	all	-1.06876
MXD1	all	-1.2937
MYADML2	ENST00000330655.3	-1.10869
MYADML2	ENST00000409745.2	-1.05132
MYBPC1	ENST00000360610.2,ENST00000361685.2,ENST00000553190.1,ENST00000545503.2,ENST00000536007.1,ENST00000541119.1,ENST00000361466.2,ENST00000550270.1	1.06056
MYBPC1	ENST00000547405.1	1.58757
MYBPC1	ENST00000547405.1,ENST00000360610.2,ENST00000361685.2	1.09479
MYBPC1	ENST00000547405.1,ENST00000360610.2,ENST00000361685.2,ENST00000553190.1,ENST00000545503.2,ENST00000536007.1,ENST00000541119.1,ENST00000361466.2	-1.12155
MYBPC1	ENST00000550270.1	-1.46373
MYBPC1	all	-1.00879
MYBPC2	all	-1.09151
MYBPC3	all	-1.3169
MYBPH	all	-1.13363
MYCBP	all	-1.11176
MYDGF	all	-1.02159
MYH1	all	-1.14457
MYH13	ENST00000252172.4	-1.34318
MYH13	ENST00000418404.3	1.01421
MYH13	all	-1.05713
MYH15	all	-1.05801
MYH6	ENST00000356287.3	-1.07093
MYH6	ENST00000405093.3	-1.03423
MYH8	all	1.14776
MYL1	all	-1.04546
MYL10	all	1.06021
MYL2	all	-1.36068
MYL3	all	1.07074
MYL4	ENST00000354968.1,ENST00000393450.1	1.11778
MYL4	ENST00000393450.1	1.05871
MYL4	ENST00000572316.1,ENST00000354968.1	-1.01988
MYL4	all	1.07443
MYL5	all	1.09247
MYL7	all	1.22236
MYL9	all	1.20344
MYLPF	all	-1.06979
MYO15A	all	-1.05612
MYO19	all	1.22729
MYO1B	all	1.08576
MYO1G	all	1.48926
MYO1H	all	-1.08296
MYO5A	all	1.17727
MYO9A	all	1.57228
MYOM1	all	1.84166
MYOM2	all	1.06267
MYOT	all	1.03184
MYOZ1	all	-1.18496
MYOZ2	all	-1.1312
MYOZ3	all	-1.06918
MYPN	all	-1.23334
N4BP3	all	1.37896
NAA11	all	1.19696
NAA15	all	1.04641
NAA25	all	1.82711
NAA50	all	1.61051
NAPRT	all	1.24352
NAT8	all	-1.09348
NAT8L	all	1.23499
NAV1	all	1.22992
NAXD	all	1.06563
NCALD	ENST00000311028.3,ENST00000521599.1	-1.14956
NCALD	ENST00000395923.1	1.12537
NCALD	ENST00000519508.2	-1.799
NCBP3	all	-1.24464
NCK2	ENST00000233154.4	1.12526
NCK2	ENST00000393349.2	-1.00135
NCLN	all	1.21322
NCOA7	ENST00000368357.3	-1.10071
NCOA7	ENST00000392477.2,ENST00000229634.9	1.13047
NDFIP2	all	1.02965
NDUFAF1	all	-1.06542
NDUFAF3	all	1.26384
NDUFAF4	all	-1.07989
NDUFAF5	all	2.749
NDUFAF6	all	1.434
NDUFAF7	all	-1.08994
NDUFAF8	all	1.11398
NDUFB11	all	-1.12956
NEB	ENST00000427231.2	1.08658
NEB	ENST00000604864.1	-1.41867
NEBL	all	1.0103
NECAB3	all	1.28294
NECAP2	all	1.3069
NECTIN3	all	1.06358
NEFH	all	1.08189
NEFL	all	1.00901
NEFM	ENST00000221166.5	1.16008
NEFM	ENST00000518131.1,ENST00000437366.2	-1.18826
NELFE	all	-1.61802
NET1	all	1.07914
NEXN	all	-1.10568
NGLY1	all	1.29958
NHP2	all	1.28558
NICN1	all	-1.4327
NIF3L1	all	-1.2017
NIPSNAP1	all	-1.25362
NIPSNAP2	all	1.15237
NIPSNAP3A	all	-1.12535
NIPSNAP3B	all	-1.33787
NIT1	all	-1.07959
NIT2	all	1.08147
NKD2	ENST00000296849.5	-1.05673
NKD2	ENST00000537972.1	-1.00202
NKD2	all	1.18841
NKIRAS1	ENST00000388759.3,ENST00000425478.2,ENST00000437230.1,ENST00000412028.1,ENST00000415901.2,ENST00000416026.2	1.17778
NKIRAS1	ENST00000388759.3,ENST00000443659.2,ENST00000437230.1,ENST00000412028.1,ENST00000415901.2,ENST00000416026.2	-1.11469
NKIRAS1	ENST00000421515.2	1.66723
NKIRAS1	ENST00000443659.2	1.01966
NKIRAS1	ENST00000443659.2,ENST00000415901.2	1.17261
NKIRAS2	ENST00000307641.5	1.11853
NKIRAS2	ENST00000393885.4,ENST00000393880.1,ENST00000393881.3	-1.13058
NLRP5	all	-1.27717
NLRX1	all	1.05055
NME1-NME2	all	-1.08717
NME9	all	1.09093
NOA1	all	1.15897
NOC3L	ENST00000371350.1	-1.2988
NOC3L	ENST00000371361.3	1.98215
NOC4L	all	1.13842
NOG	all	1.19275
NOL7	all	-1.09244
NOP16	all	-1.08047
NPHP1	all	1.1978
NPHP4	all	1.46689
NPHS2	all	1.72205
NRAP	all	1.13392
NRCAM	ENST00000379028.3	-1.05627
NRCAM	ENST00000425651.2	-1.12931
NRF1	ENST00000393230.2	1.09312
NRF1	ENST00000393232.1,ENST00000223190.4	2.2743
NRN1	all	1.21592
NT5C3A	all	1.07496
NT5DC3	all	1.35351
NTS	all	-1.09285
NUBP1	all	2.15103
NUBP2	all	1.05616
NUBPL	all	1.26242
NUCB1	ENST00000263273.5	1.13487
NUCB1	ENST00000405315.4	-1.18577
NUCB1	ENST00000405315.4,ENST00000407032.1	1.06043
NUCB1	ENST00000407032.1	1.18066
NUDT12	all	-1.01406
NUDT13	all	-1.26586
NUDT16L1	all	1.0655
NUDT19	all	1.50329
NUDT4	ENST00000337179.5	1.02257
NUDT4	all	1.79524
NUDT5	all	-1.09504
NUDT6	all	1.69264
NUDT8	all	1.20025
NUP107	all	-1.10076
NUP155	all	1.1038
NUP160	all	-1.12857
NUP188	all	-1.00581
NUP205	all	1.00444
NUP37	ENST00000251074.1	-1.13666
NUP37	ENST00000552283.1	-1.09671
NUP43	all	1.11648
NUP50	all	1.34939
NUP88	all	-1.07956
NUP93	all	1.34964
NUPL2	all	1.07606
NVL	ENST00000281701.6	1.10729
NVL	ENST00000469075.1	1.12584
NVL	all	3.1715
NXF1	ENST00000294172.2	1.26788
NXF1	ENST00000532297.1	-1.32636
NXNL1	all	1.54888
NXPE3	ENST00000273347.5,ENST00000491511.2	1.17695
NXPE3	ENST00000422132.1	-1.19155
NXPE3	ENST00000477909.1	-1.07919
NXT1	all	-1.31219
OC90	all	-1.21638
OCIAD1	ENST00000264312.7,ENST00000381473.3	-1.05463
OCIAD1	ENST00000264312.7,ENST00000381473.3,ENST00000508293.1	1.00855
OCIAD1	ENST00000381473.3,ENST00000508293.1,ENST00000513391.2	1.14824
OCIAD1	ENST00000508293.1,ENST00000513391.2	-1.09661
OCIAD1	all	1.12016
OCIAD2	all	1.19197
OGDHL	all	1.37036
OGFOD3	all	1.26692
OLAH	all	-1.21358
OLFM4	all	-1.08126
OPA3	all	1.10349
OPCML	all	-1.1346
OPHN1	all	-1.02233
ORC2	all	1.01531
ORMDL1	ENST00000325795.3	-1.26742
ORMDL1	ENST00000392350.3,ENST00000392349.4	-1.2612
OSBPL1A	all	1.28935
OSBPL2	all	1.0775
OSGEPL1	ENST00000264151.5	-1.13519
OSGEPL1	ENST00000522700.1	1.14208
OXA1L	all	-1.04588
OXLD1	all	1.40794
OXR1	all	1.10922
OXSM	all	1.14303
P2RY13	all	-1.04797
PABPC4	all	1.06151
PACRG	ENST00000366888.2	-1.14301
PACRG	ENST00000366889.2	1.63999
PACS1	all	1.29507
PAF1	all	-2.01582
PAG1	all	1.4229
PAGE2B	all	1.07067
PALLD	all	1.14534
PALM	all	1.32274
PAM16	ENST00000318059.3	1.45328
PAM16	ENST00000576217.1	1.07561
PAQR5	ENST00000395407.2	1.09524
PAQR5	ENST00000561153.1,ENST00000340965.3	1.08051
PAQR8	ENST00000360726.3	1.11112
PAQR8	ENST00000442253.2	-1.11058
PAQR8	all	-1.03591
PARL	all	1.17737
PARVA	all	1.16209
PARVB	all	1.36237
PARVG	ENST00000415224.1	1.07102
PARVG	ENST00000422871.1	-1.00072
PARVG	ENST00000444313.3	-1.20673
PAX9	ENST00000361487.6	1.41439
PAX9	ENST00000402703.2	1.19644
PBRM1	all	-1.22124
PBX4	all	1.42236
PBXIP1	all	1.08158
PCBD2	all	1.12724
PCBP2	all	1.14713
PCBP3	all	-1.16349
PCDHGB6	all	-1.04038
PCDHGC3	all	1.48838
PCK2	all	-1.07089
PCP2	all	-1.18134
PCYT2	all	1.72666
PDE12	all	1.09543
PDE6B	all	1.51537
PDHX	all	-1.18393
PDILT	all	-1.42125
PDLIM1	all	1.27405
PDLIM2	all	-1.12734
PDLIM3	all	1.31371
PDLIM7	all	1.10459
PDSS1	all	1.29001
PDSS2	all	1.18268
PDYN	ENST00000539905.1,ENST00000217305.2	-1.02025
PDYN	ENST00000540134.1	1.14232
PDZK1	ENST00000344770.2	-1.23796
PDZK1	ENST00000417171.1	1.5857
PECAM1	all	-1.05025
PEMT	ENST00000395782.1	1.0874
PEMT	ENST00000395783.1	1.62374
PERP	all	-1.04176
PET100	all	-1.02823
PET117	all	-1.07287
PEX1	all	1.22351
PEX11A	all	1.29904
PEX11B	all	1.22606
PEX13	all	1.56155
PEX14	all	1.08167
PEX16	all	1.13175
PEX26	all	-1.00563
PEX3	all	1.06884
PEX5	ENST00000420616.2	1.60594
PEX5	ENST00000455147.2	1.11191
PEX7	all	1.25337
PFN3	all	1.22478
PFN4	all	1.215
PGAP1	all	1.65992
PGS1	all	1.21655
PHTF2	all	1.13794
PHYHIPL	all	1.29029
PI15	ENST00000260113.2	-1.04828
PI15	ENST00000523773.1	-1.42577
PID1	all	-1.02825
PIEZO1	all	1.0837
PIF1	all	-1.16453
PIGB	all	1.09519
PIGF	all	1.17505
PIGG	all	1.27217
PIGL	all	1.09018
PIGR	all	-1.04537
PIGT	all	1.05201
PIGV	all	1.20575
PIGX	all	-1.61089
PIGY	all	-1.19853
PIGZ	all	-1.13497
PITPNM1	ENST00000436757.2,ENST00000356404.3	1.31347
PITPNM1	ENST00000534749.1	1.42162
PITPNM2	ENST00000320201.4	1.1932
PITPNM2	ENST00000542749.1	-1.09043
PITPNM3	all	1.25934
PKD2L1	all	1.42121
PKD2L2	all	1.49038
PKP1	all	-1.29272
PKP2	all	1.14882
PKP3	all	-1.10439
PKP4	all	1.37496
PLA1A	all	1.05773
PLA2G10	all	1.38687
PLA2G12A	ENST00000243501.5	1.06108
PLA2G12A	all	1.29679
PLA2G12B	all	-1.00172
PLA2G2F	all	-1.09823
PLA2G4B	all	1.29849
PLA2G4C	ENST00000413144.2	-1.08772
PLA2G4C	ENST00000599111.1,ENST00000354276.3,ENST00000599921.1	-1.10367
PLBD1	all	1.13852
PLCH2	all	-1.03534
PLD6	all	1.34038
PLEKHA2	all	-1.11612
PLEKHA3	all	1.41682
PLEKHG3	all	1.10322
PLEKHH1	all	-1.16008
PLEKHH2	all	1.3531
PLEKHH3	all	1.29906
PLGRKT	all	1.65099
PLIN1	all	-1.05074
PLIN4	all	1.32396
PLLP	all	1.27469
PLN	all	1.07555
PLP2	all	1.20575
PLRG1	ENST00000393905.2	-1.01957
PLRG1	ENST00000499023.2	1.27073
PLS1	ENST00000337777.3	-1.06585
PLS1	ENST00000457734.2	-1.03689
PLS1	ENST00000497002.1	-1.24592
PLTP	all	-1.13504
PMEPA1	all	1.08582
PMFBP1	ENST00000237353.10	1.16691
PMFBP1	ENST00000355636.6	-1.08436
PMM2	all	1.19529
PNLIPRP1	ENST00000358834.4,ENST00000528052.1	1.26342
PNLIPRP1	ENST00000534537.1	-1.0619
PNLIPRP1	all	1.22827
PNO1	all	2.5876
PNPLA2	all	1.00171
PNPLA4	ENST00000381042.4	-1.0172
PNPLA4	ENST00000444736.1	-1.02837
PNPLA4	all	1.15614
PNPLA8	all	1.05464
PNPT1	all	1.26552
POGLUT1	all	1.356
POLDIP2	all	1.35362
POLG2	all	1.99304
POLQ	all	1.05434
POM121	ENST00000358357.3	-1.38585
POM121	ENST00000395270.1,ENST00000446813.1,ENST00000257622.4	1.27179
POM121	ENST00000434423.2	1.25532
POMGNT1	all	1.18663
POMGNT2	all	1.22274
POMT1	all	1.16268
POMT2	all	-1.61304
PON2	all	1.14563
PORCN	ENST00000355092.3	1.05789
PORCN	ENST00000359882.4,ENST00000361988.3	1.27854
POTEF	ENST00000357462.5	-1.12738
POTEF	ENST00000409914.2	-1.08721
POU1F1	all	-1.31675
PP2D1	all	1.12598
PPA2	all	1.43675
PPAN	all	2.39071
PPL	all	1.18064
PPM1K	all	1.13449
PPOX	all	1.48107
PPP1R17	all	-1.21469
PPP1R18	ENST00000274853.3	-1.0705
PPP1R18	ENST00000399199.3	-1.10268
PPP1R27	all	-1.09725
PQLC1	all	-1.35559
PRAM1	ENST00000255612.3	1.16289
PRAM1	ENST00000423345.4	1.07627
PRDM10	all	-1.10497
PRDX3	all	1.67861
PRELID1	all	1.02708
PRELID2	all	-1.14385
PRELID3A	all	1.31402
PRELID3B	all	3.09061
PRF1	all	-1.44202
PRICKLE4	ENST00000394263.1	-1.01549
PRICKLE4	ENST00000458694.1	-1.06259
PRL	all	1.20658
PRODH2	all	-1.04146
PRPH	all	1.0502
PRPSAP1	all	-1.45911
PRR22	all	1.05713
PRR5-ARHGAP8	ENST00000352766.7	1.04565
PRR5-ARHGAP8	ENST00000361473.5	1.064
PRR5-ARHGAP8	ENST00000361473.5,ENST00000352766.7	-1.17861
PRR5-ARHGAP8	ENST00000515632.1	1.12177
PRR5L	ENST00000378867.3	-1.09507
PRR5L	ENST00000530639.1	-1.07632
PRUNE1	all	1.02971
PRY2	all	1.14707
PSD	ENST00000020673.5	-1.06227
PSD	ENST00000406432.1	1.05847
PSD2	all	1.37587
PSD4	all	1.10869
PTCD1	all	1.50688
PTCD2	all	1.23276
PTCD3	all	1.16241
PTGDS	all	1.15164
PTGES2	all	-1.10684
PTGFRN	all	-1.09298
PTRH1	ENST00000419060.1	1.23824
PTRH1	ENST00000543175.1	-1.21667
PUM3	all	-1.11287
PURB	all	1.06305
PUS1	all	1.29939
PUS3	ENST00000227474.3	1.05996
PUS3	ENST00000530811.1	-1.22073
PUS7	all	1.0236
PXMP2	all	1.45358
PYURF	all	1.50737
PYY	all	1.09118
QRSL1	all	1.7894
QTRT1	all	-1.15499
QTRT2	all	1.0375
RAB11B	all	1.03949
RAB11FIP1	all	-1.06878
RAB11FIP3	all	-1.01264
RAB13	all	1.04863
RAB17	all	-1.12875
RAB19	ENST00000356407.3	1.15086
RAB19	ENST00000537763.1	-1.25544
RAB1B	all	-1.08633
RAB20	all	1.20483
RAB21	all	1.09433
RAB22A	all	1.05459
RAB26	all	-1.049
RAB27A	ENST00000336787.1	1.05521
RAB27A	ENST00000396307.2	1.27304
RAB27A	ENST00000396307.2,ENST00000564609.1	-1.19829
RAB27A	ENST00000564609.1	1.10632
RAB27A	ENST00000569493.1	-1.00698
RAB27B	all	-1.07217
RAB28	all	-1.14748
RAB2A	all	1.24053
RAB2B	all	-1.12268
RAB31	all	1.22847
RAB33B	all	1.17135
RAB34	ENST00000301043.6	1.12074
RAB34	ENST00000301043.6,ENST00000436730.3	-1.01361
RAB34	ENST00000395242.2,ENST00000395245.3	-1.10443
RAB34	ENST00000395242.2,ENST00000395245.3,ENST00000436730.3	-1.98311
RAB34	ENST00000395245.3,ENST00000436730.3	-1.07912
RAB36	all	1.10127
RAB39B	all	1.82025
RAB3A	all	1.02618
RAB3B	all	-1.07431
RAB41	all	-1.29832
RAB4A	all	1.11315
RAB4B	all	1.51276
RAB5B	all	-1.00725
RAB5C	all	1.11212
RAB5IF	all	1.10673
RAB6A	all	-1.06504
RAB6B	all	-1.10143
RAB6C	all	-1.43856
RAB9B	all	1.26165
RABEP2	ENST00000357573.6	1.05466
RABEP2	ENST00000358201.4	-1.25239
RABEPK	all	-1.50985
RABL2A	ENST00000393167.3,ENST00000393165.3	1.17711
RABL2A	all	1.80922
RAD51C	all	1.0449
RAI14	ENST00000265109.3,ENST00000428746.2	1.14217
RAI14	ENST00000503673.1	-1.22383
RALGAPA1	all	-1.2382
RALGPS1	all	1.33005
RANBP3	all	1.22041
RANBP3L	all	-1.20195
RANGRF	all	1.10199
RAP1B	all	1.13807
RAP1GAP	ENST00000290101.4	-1.06251
RAP1GAP	ENST00000374765.4	1.01969
RAP1GAP2	ENST00000254695.8,ENST00000366401.4,ENST00000542807.1	-1.03794
RAP1GAP2	ENST00000540393.2	-1.3833
RAP2B	all	-1.27561
RAPGEF1	all	-1.03726
RAPGEF2	all	-1.06477
RAPGEFL1	ENST00000264644.6	1.04123
RAPGEFL1	ENST00000436615.3	-2.0561
RAPH1	all	1.06307
RARRES2	all	1.26133
RARS	all	1.1323
RARS2	all	1.27968
RASA2	all	-1.19903
RASAL2	ENST00000367649.3	1.29855
RASAL2	ENST00000462775.1	-1.18043
RASD2	all	-1.10745
RASEF	all	1.24949
RASGRP2	ENST00000354024.3	1.22298
RASGRP2	ENST00000377494.1	1.06628
RASGRP2	ENST00000377497.3	1.02098
RASGRP2	ENST00000394432.3	-1.08754
RASGRP3	ENST00000402538.3	-1.17757
RASGRP3	ENST00000403687.3	1.06121
RASGRP3	ENST00000407811.1	1.01179
RASL10A	all	1.04236
RASL11B	all	1.23778
RASL12	all	1.01934
RASSF9	all	1.15508
RBBP7	all	1.23334
RBFA	all	1.26703
RBMXL1	all	-1.01148
RBP2	all	-1.19398
RBP4	ENST00000371464.3	-1.06687
RBP4	ENST00000371467.1	1.52127
RBSN	all	-1.09587
RCBTB2	all	1.1544
RCC1L	all	-1.06965
RCN1	all	1.31773
RCN2	all	1.48698
RCN3	all	1.68551
RCOR3	all	1.26192
RDH16	all	1.45771
REEP1	all	1.15214
REEP2	all	-1.2631
REEP5	all	1.05588
REEP6	all	1.33088
REM1	all	-1.1927
RER1	ENST00000488353.1	1.29432
RER1	ENST00000605895.1	1.15418
RERE	all	1.01407
RERG	ENST00000256953.2	-1.41352
RERG	ENST00000536465.1	1.01507
RERG	ENST00000538313.1	-1.09197
RERGL	all	1.09083
RESP18	ENST00000333527.5	-1.31913
RESP18	ENST00000392083.1	1.28835
REXO2	all	2.13531
RFNG	all	-1.07178
RFT1	all	1.27488
RGL1	ENST00000304685.4	1.4458
RGL1	ENST00000360851.3	1.08633
[truncated: 3,671 more rows]

## Sheet: Dead_Basal
Gene, transcript (if multiple transcripts targeted by this library), and fold enrichment in the high FRET fraction (phenotype) for the Dead sensor in the basal (no drugs added) condition. Phenotype is the average of 2 independent repetitions.
Gene	Transcript	average fold-enrichment in high FRET fraction vs. low FRET fraction of the 3 strongest sgRNAs
AAAS	all	1.44584
AASDH	all	-1.12247
ABCA8	ENST00000430352.2	-1.46987
ABCA8	ENST00000586539.1	-1.39742
ABCB4	ENST00000359206.3	2.12934
ABCB4	ENST00000545634.1	-1.36385
ABCB4	all	-1.77688
ABCC12	all	1.18913
ABCD3	all	1.1807
ABCF1	all	1.75202
ABCF2	all	1.41929
ABHD10	all	1.33197
ABHD11	all	1.10747
ABHD6	all	1.07071
ABHD8	all	1.10906
ABR	all	1.14637
ACAD9	all	1.5115
ACAP1	all	1.20564
ACBD3	all	1.5789
ACBD5	all	1.3072
ACBD6	all	1.49293
ACER3	all	1.29304
SDHAF3	all	-1.16244
ACOT1	all	1.18329
ACOT11	all	-1.13534
ACOT12	all	1.20488
ACOT9	all	1.3904
ACOX2	all	1.34788
ACOX3	ENST00000356406.5	1.16434
ACOX3	ENST00000503233.1	1.63882
ACOXL	all	1.24425
ACSBG2	all	-1.0531
ACSF2	all	1.30012
ACSM3	all	-1.4356
ACSM5	all	-1.12301
ACSS3	ENST00000261206.3	4.37974
ACSS3	ENST00000548058.1	-1.4258
ACTBL2	all	1.34232
ACTC1	all	1.12433
ACTG2	all	1.317
ACTL7A	all	-1.39857
ACTL7B	all	-1.40522
ACTL8	all	1.33252
ACTN1	all	1.2727
ACTN2	all	1.52415
ACTN3	all	1.67427
ACTN4	all	1.0691
ACTR10	all	4.48062
ACTR1B	all	1.73569
ACTRT1	all	-1.2652
ACTRT2	all	1.24033
ACTRT3	all	1.35736
ADAP2	ENST00000330889.3	1.42405
ADAP2	ENST00000580525.1	1.46052
ADAP2	all	2.16843
ADARB2	all	-1.1226
ADD2	ENST00000264436.4,ENST00000413157.2,ENST00000430656.1	1.18232
ADD2	ENST00000407644.2	-1.09829
ADD3	ENST00000356080.4,ENST00000277900.8	-1.13636
ADD3	ENST00000360162.3	-1.39069
ADIPOQ	all	-1.20845
ADIPOR1	all	-1.30863
ADIPOR2	all	1.73835
ADO	all	2.14286
ADSL	all	11.5731
ADTRP	all	-1.05286
AGK	all	1.40288
AGMAT	all	1.42901
AGPAT3	ENST00000291572.8	-1.02592
AGPAT3	ENST00000327505.2	-1.00551
AGPAT3	ENST00000398058.1	1.02244
AGPAT3	ENST00000398061.1	1.01253
AGPAT3	ENST00000398063.2	2.00757
AGPAT3	ENST00000546158.1	1.06756
AGPAT5	all	1.36631
GPAT3	ENST00000264409.4	1.37036
GPAT3	ENST00000395226.2	-1.25375
GPAT3	all	1.21631
AGPS	all	1.83586
AGR2	all	-1.13858
AGTRAP	all	1.3088
AHI1	all	1.4642
AIF1L	all	1.2524
AIM2	all	-1.31649
AKAP17A	all	1.65995
AKR1B15	all	1.1478
AKR7A2	all	-1.08401
ALDH8A1	all	-1.02657
ALG1	all	-1.30753
ALG10B	all	1.26746
ALG11	all	1.66778
ALG13	all	1.08021
ALG3	all	1.07202
ALG5	all	-1.25469
ALG8	all	1.65421
ALG9	all	-1.4499
ALKBH1	all	1.50088
ALKBH4	all	1.22007
ALKBH7	all	1.59324
AMOTL2	all	-1.1719
AMPH	all	1.26144
ANGPTL4	all	1.13837
ANGPTL6	all	-1.17653
ANK2	all	-1.27472
ANKFY1	all	1.20834
ANKRD13C	all	1.31444
ANKRD26	all	-1.63709
ANO10	all	1.38901
ANP32A	all	1.0422
ANP32E	all	-1.08056
ANXA10	all	-1.79597
AOX1	all	1.00086
AP1S2	all	2.00296
AP4M1	all	1.15632
AP5M1	all	1.24311
APMAP	all	1.46692
APOBEC3G	ENST00000407997.3	1.3372
APOBEC3G	ENST00000452957.2	-1.09775
APOBR	all	1.21325
APOL2	ENST00000249066.6	-1.12544
APOL2	ENST00000358502.5	1.14158
APOL2	all	-1.16311
APOL3	all	-1.04504
APOL5	all	-1.08572
APOL6	all	2.33143
APOLD1	all	-1.416
APOM	all	-1.30702
APOO	all	1.43372
APOPT1	all	1.23915
ARAP3	all	1.22339
ARF5	all	1.09576
ARFGAP3	all	1.21383
ARFGAP2	all	1.46787
ARHGAP1	all	2.01685
ARHGAP10	all	1.81088
ARHGAP17	all	1.23547
ARHGAP21	all	1.40176
ARHGAP24	all	1.04784
ARHGAP32	all	-1.30289
ARHGAP39	ENST00000276826.5	1.21949
ARHGAP39	ENST00000540274.1	1.37668
ARHGAP44	all	1.55943
ARHGAP5	ENST00000345122.3,ENST00000432921.1	-1.30311
ARHGAP5	ENST00000556611.1,ENST00000539826.2	1.22001
ARHGAP8	ENST00000389774.2,ENST00000356099.6	1.09708
ARHGAP8	ENST00000517296.3,ENST00000389773.5	1.49854
ARHGEF1	ENST00000337665.4	1.51829
ARHGEF1	ENST00000354532.3	-1.15873
ARHGEF11	ENST00000361409.2	-1.85517
ARHGEF11	ENST00000368194.3	1.18691
ARHGEF15	ENST00000361926.3	1.12346
ARHGEF15	ENST00000421050.1	1.05242
ARHGEF16	all	1.40645
ARHGEF17	all	-1.12648
ARHGEF18	ENST00000319670.9	1.22731
ARHGEF18	ENST00000359920.6	1.25315
ARHGEF19	all	1.06468
ARHGEF28	ENST00000426542.2	-1.55807
ARHGEF28	ENST00000513042.2	1.24027
ARHGEF3	all	1.21701
ARHGEF37	all	1.59521
ARHGEF38	all	-1.71407
ARHGEF4	ENST00000326016.5,ENST00000392953.3	1.09436
ARHGEF4	ENST00000355771.3	1.22766
ARHGEF4	ENST00000525839.1	1.20248
ARHGEF5	all	1.06655
ARHGEF9	all	1.16846
ARID4A	all	1.33316
ARID4B	ENST00000264183.3	2.20579
ARID4B	ENST00000366603.2	-1.06863
ARL11	all	-1.23198
ARL14	all	-1.43936
ARL15	all	1.2105
ARL17A	all	-1.34813
ARL5C	ENST00000269586.7	1.0535
ARL5C	ENST00000444555.1	-1.27143
ARL6	ENST00000335979.2,ENST00000394206.1	-1.19468
ARL6	ENST00000463745.1	2.43911
ARL6	all	-1.17084
ARL6IP5	all	1.10795
ARMC1	all	1.99282
ARMC10	all	1.0855
ARMC4	all	2.61443
ARMS2	all	-1.07717
ARPC5L	ENST00000259477.6	1.5697
ARPC5L	ENST00000353214.2	1.2415
ARRB1	all	1.09392
ARRB2	all	1.47698
ARV1	all	-1.07907
ARVCF	ENST00000263207.3	1.43656
ARVCF	ENST00000406259.1	1.077
AS3MT	all	1.19734
ASAH2	all	-1.47247
ASAP2	all	1.35906
ASMTL	all	1.15825
ASPHD2	all	1.13
ASXL2	all	1.71082
ATAD1	ENST00000308448.7	1.43335
ATAD1	ENST00000328142.3	-1.29468
ATAD3A	all	1.38133
ATAD3B	all	1.88979
ATCAY	all	1.36738
ATL2	all	1.44592
ATP10D	all	-1.4484
ATP13A3	ENST00000256031.4	-1.19042
ATP13A3	ENST00000439040.1	-1.61116
ATP1A2	all	1.07828
ATP2A3	all	1.27101
ATP5F1E	all	1.98481
ATP5MGL	all	1.24478
ATP5S	all	1.37749
DMAC2	all	1.75622
ATP7B	all	1.66485
ATP8B1	ENST00000283684.4	-1.08457
ATP8B1	ENST00000536015.1	1.38514
ATP8B2	all	-1.02859
ATPAF1	all	1.59144
ATP5IF1	all	1.23372
ATXN2	all	1.5302
ATXN7	ENST00000398590.3	-1.04468
ATXN7	ENST00000538065.1	1.36011
AUH	all	1.27871
AZI2	all	1.16998
B3GALT1	ENST00000305861.1	1.15982
B3GALT1	ENST00000392690.3	-1.38016
BAALC	all	1.59546
BAIAP3	all	1.31099
BANF1	ENST00000312175.2,ENST00000445560.2	-1.06774
BANF1	ENST00000533166.1,ENST00000527348.1	1.79242
BARX2	all	1.1753
BBS1	all	1.36709
BCAN	all	1.91586
BCAP29	ENST00000005259.4	1.05393
BCAP29	ENST00000005259.4,ENST00000445771.2	1.09148
BCAP29	ENST00000379119.2	-1.15223
BCAP29	ENST00000445771.2,ENST00000379117.2	1.19573
BCAR3	ENST00000260502.6	1.15166
BCAR3	ENST00000370243.1	1.05016
BCAR3	ENST00000370244.1	-1.10235
BCKDHA	all	1.9524
BCKDHB	all	1.47441
BCO2	all	-1.49867
BDH2	all	-1.04852
BFSP1	all	1.45917
BFSP2	all	1.65955
BICD2	all	1.47924
BIN2	all	1.42532
BLID	all	-1.78369
BLOC1S1	all	-1.04228
BLOC1S5	all	1.6999
BMS1	all	5.54566
BOLA1	ENST00000369152.5,ENST00000369150.1	1.21958
BOLA1	ENST00000369153.2	-1.15743
BOLA3	all	1.42408
BPIFA1	all	-1.34859
BPIFB1	all	1.62398
BPIFB2	all	1.26678
BRD8	all	1.01227
BRI3BP	all	1.82776
BRK1	all	-1.02697
BSN	all	1.42588
BTAF1	all	1.67329
BTF3	all	4.4154
BVES	ENST00000314641.5	1.27224
BVES	ENST00000336775.5	1.64214
BVES	ENST00000446408.2	2.04678
TSPOAP1	ENST00000268893.6,ENST00000355701.3	1.49679
TSPOAP1	ENST00000343736.4	1.13625
DEPP1	all	-1.17256
C10orf113	all	-1.20076
TWNK	all	1.75253
FAM241B	all	1.40092
C10orf53	all	-1.05375
HIKESHI	all	1.11433
C12orf10	all	1.15653
C12orf49	all	1.33417
C12orf65	ENST00000253233.1	1.28444
C12orf65	ENST00000366329.2	-1.076
C12orf65	ENST00000429587.2	1.11046
C14orf119	ENST00000319074.4	-1.09882
C14orf119	ENST00000554203.1	-1.22675
DGLUCY	ENST00000428926.2,ENST00000522322.1,ENST00000523771.1	1.16597
DGLUCY	ENST00000522322.1,ENST00000523771.1	-1.27314
DGLUCY	ENST00000523816.1,ENST00000428926.2	-1.06916
DGLUCY	ENST00000523816.1,ENST00000428926.2,ENST00000522322.1	-1.02972
DGLUCY	all	-1.32183
RTRAF	all	2.74724
ATP5MPL	ENST00000286953.3,ENST00000557040.1	2.83684
ATP5MPL	ENST00000554880.1	1.8212
C15orf38-AP3S2	all	1.60539
C15orf48	all	1.54496
C15orf61	all	1.55373
C15orf62	all	1.03398
C16orf58	all	1.046
VPS35L	all	1.20175
C16orf70	all	1.37501
NCBP3	all	1.5029
NDUFAF8	all	1.31578
MYDGF	all	-1.03698
TRIR	all	2.17773
C19orf70	all	1.15739
C1GALT1	ENST00000223122.3	-1.41308
C1GALT1	ENST00000436587.2	-1.1331
C1QBP	all	2.42745
C1orf21	all	1.29007
C20orf197	all	1.10627
RAB5IF	all	1.14916
GATD3A	all	1.21733
C2CD5	all	1.11396
LDAH	all	1.46961
MAIP1	ENST00000295079.2	1.01978
MAIP1	ENST00000392290.1	1.20358
MAIP1	all	1.0314
C3orf52	all	1.42873
C4BPA	all	-1.30096
C5orf63	all	1.03905
C6	ENST00000263413.3	-1.35682
C6	ENST00000337836.5	-1.00252
C6orf136	all	1.00964
C6orf203	all	2.12539
MPIG6B	all	-1.35126
SDHAF4	all	1.16386
SUGCT	all	-1.06101
C8A	all	-1.08682
C8B	all	-1.14843
C8orf82	all	2.17834
C9	all	1.13931
TMEM268	all	1.08705
CABP1	all	1.00373
CABS1	all	-1.58904
CACFD1	all	1.3308
CADPS	all	1.47112
CADPS2	ENST00000334010.7,ENST00000313070.7	1.10748
CADPS2	ENST00000412584.2	1.26712
CADPS2	all	-1.28484
CALB1	all	-1.00404
CALCOCO1	ENST00000262059.4	1.06728
CALCOCO1	ENST00000550804.1	-1.40204
CALCOCO1	all	1.18874
CALD1	all	1.17564
CALU	all	1.09937
CAP1	ENST00000372792.2,ENST00000372798.1,ENST00000340450.3,ENST00000372805.3	1.53607
CAP1	ENST00000372797.3,ENST00000372802.1	1.06019
CAP2	all	1.15122
CAPRIN2	all	1.93867
CAPZA1	all	-1.37068
CAPZA2	all	1.04991
CAPZA3	all	-1.50973
NAXD	all	1.55226
CASQ1	all	-1.21232
CASQ2	all	-1.07552
CAV3	all	1.22703
CBR4	all	1.14755
CBX2	all	1.58673
CBX7	all	-1.2339
CCDC136	ENST00000297788.4	-1.10591
CCDC136	ENST00000378685.4	-1.28773
CCDC151	all	1.20801
CFAP45	all	-1.20872
CCDC3	all	1.38783
CCDC51	all	1.38006
WASHC3	all	1.67673
CCDC58	all	-1.52034
CCDC88A	all	1.11879
CCDC90B	all	-1.17216
CCDC92	ENST00000238156.3,ENST00000545037.1	1.1692
CCDC92	ENST00000539761.1,ENST00000539551.1	-1.10765
CCDC93	all	1.38768
CCL3L1	all	-1.67187
CD14	all	-1.06994
CD1B	all	-1.06364
CD300E	all	-1.37038
CD302	all	1.55534
CD320	all	1.16631
CD3EAP	ENST00000309424.3	1.4707
CD3EAP	ENST00000589804.1	2.86431
CD48	all	1.13359
CDC42EP1	all	1.79852
CDC42EP2	ENST00000279249.2	1.07905
CDC42EP2	ENST00000533419.1,ENST00000544348.1	1.14543
CDC42EP3	all	1.49999
CDC42EP4	all	1.0871
CDC42EP5	all	-1.27287
CDC42SE1	ENST00000439374.2	-1.15747
CDC42SE1	ENST00000540998.1,ENST00000357235.5	1.07523
CDH12	ENST00000382254.1	-1.10946
CDH12	ENST00000504376.2	1.04567
CDH12	all	-1.15767
CDH15	all	1.24317
CDK5RAP1	all	-1.19284
CDANOS1	ENST00000274695.4	1.11726
CDANOS1	ENST00000378610.1	1.21051
CDS2	all	1.64524
CDV3	all	2.11247
CDY1	all	-1.3704
CDY2A	all	-1.23713
CDYL	all	1.12605
ADA2	ENST00000262607.3	-1.37457
ADA2	ENST00000399837.2	-1.11468
ADA2	ENST00000399839.1	-1.15633
CEP170B	all	1.49995
CEP89	all	1.2683
CERCAM	all	1.39828
CERS4	all	1.09393
CERS5	all	1.51236
CES2	all	1.43523
CGN	all	1.38422
CGNL1	all	1.59186
CH25H	all	1.50009
CHCHD1	all	2.50739
CHCHD10	all	1.62017
CHCHD2	all	1.25863
CHCHD3	all	1.92517
CHCHD4	all	2.97104
CHCHD5	all	-1.14479
CHCHD6	all	1.46975
CHCHD7	all	1.21713
CHD6	all	1.5339
CHD7	all	1.06339
CHDH	all	2.53113
CHGB	all	-1.25562
CHIC1	all	1.38805
CHMP1A	all	1.65139
CHMP1B	all	1.31685
CHMP2B	all	1.26937
CHPF2	all	1.60415
CHPT1	all	1.404
CHRD	all	1.04235
CHRDL2	all	1.25908
CHTF18	all	1.37483
CISD1	all	-1.04342
CISD2	all	1.18422
CISD3	all	1.33185
CLCA1	ENST00000234701.3	-1.30213
CLCA1	ENST00000394711.1	-1.45759
CLCN5	ENST00000307367.2	-1.32117
CLCN5	ENST00000376108.3	-1.24963
CLDN8	all	1.06621
CLEC2L	all	1.50467
CLIC1	ENST00000375780.2	-1.08454
CLIC1	ENST00000375784.3,ENST00000375779.2	-1.01831
CLIC1	ENST00000395892.1	1.23877
CLINT1	all	1.13857
CLIP1	ENST00000302528.7,ENST00000540338.1	-1.33814
CLIP1	ENST00000358808.2,ENST00000537178.1	1.5308
CLNS1A	all	39.3776
CLSTN2	all	1.34018
CMC1	all	1.46577
CMC2	ENST00000219400.3,ENST00000565650.1	1.50387
CMC2	ENST00000564249.1	-1.07656
CMC2	ENST00000565914.1	-1.09847
CMC4	ENST00000369479.1	-1.13221
CMC4	ENST00000369484.3	1.67565
CMPK2	all	1.33138
CNIH1	all	1.15354
CNIH4	all	1.21244
CNN1	all	1.39545
CNN2	all	-1.02751
CNNM4	all	1.49662
CNTLN	all	1.04105
COA4	ENST00000355693.4,ENST00000537289.1	1.85577
COA4	ENST00000545127.1,ENST00000537289.1	1.25786
COA4	all	-1.06463
COA5	all	1.84839
COA6	all	1.41072
COBLL1	ENST00000342193.4	-1.15857
COBLL1	ENST00000392717.2,ENST00000194871.6	1.20499
COG1	all	1.47893
COG8	all	-1.01355
COL14A1	all	1.04155
COLGALT1	all	1.04344
COMMD10	all	1.34615
COPZ2	all	1.0313
COQ10A	all	1.76052
COQ10B	all	1.1016
COQ2	all	2.22366
COQ3	all	-1.05388
COQ4	all	1.34047
COQ5	all	1.51553
COQ7	ENST00000321998.5,ENST00000568985.1	1.56178
COQ7	ENST00000544894.2	-1.08641
COQ7	ENST00000568985.1,ENST00000544894.2	1.47024
COQ7	all	1.01663
CORO1B	ENST00000341356.5	1.85551
CORO1B	ENST00000393893.1	1.39168
CORO1B	all	-1.04525
CORO1C	ENST00000261401.3	1.14651
CORO1C	ENST00000541050.1	-1.02801
CORO2B	ENST00000261861.5	1.49667
CORO2B	ENST00000540068.1	-1.2862
CORO2B	ENST00000543950.1	-1.1534
CORO7	all	1.88541
COTL1	all	1.09246
COX10	all	1.8839
COX11	all	8.44263
COX14	ENST00000317943.2,ENST00000550654.1,ENST00000548985.1	1.0941
COX14	ENST00000550487.1,ENST00000317943.2	1.05351
COX14	ENST00000550487.1,ENST00000317943.2,ENST00000550654.1	1.15767
COX14	all	-1.08935
COX16	all	2.785
COX17	all	2.79996
COX18	all	3.36983
COX20	all	1.15968
COX4I2	all	1.18892
COX6B2	ENST00000588572.2,ENST00000326529.4,ENST00000593184.1,ENST00000589467.1	1.3263
COX6B2	ENST00000588572.2,ENST00000593184.1,ENST00000590900.1,ENST00000589467.1	-1.08258
COX6B2	all	1.44582
COX7A2	all	-1.34089
COX7A2L	ENST00000234301.2	1.01328
COX7A2L	ENST00000378669.1	-1.00039
COX7B2	ENST00000302930.5	1.04888
COX7B2	ENST00000396533.1,ENST00000355591.3	-1.11284
COX7B2	ENST00000543208.1	1.16658
COX8C	all	1.46735
CPED1	all	-1.31883
CPLX3	all	1.4281
CPNE1	all	2.30488
CPNE2	ENST00000290776.8,ENST00000535318.2	1.44215
CPNE2	ENST00000565874.1	-1.30965
CPNE3	ENST00000198765.4	-1.57296
CPNE3	ENST00000521271.1	-1.00058
CPNE4	ENST00000429747.1	-1.07799
CPNE4	ENST00000511604.1	-1.02129
CPNE4	ENST00000512055.1	1.13587
CPNE6	ENST00000216775.2	1.03591
CPNE6	ENST00000397016.2	-1.49199
CPOX	all	1.39887
CPSF1	all	4.02531
CPSF4	all	1.8315
CREB3L1	all	-1.30576
CREB3L3	all	-1.0493
CREG2	all	1.43076
CRIPAK	all	-1.303
CRIPT	all	1.23206
CRLS1	all	1.24024
CRY1	all	-1.31577
CRY2	ENST00000417225.2	-1.01024
CRY2	ENST00000443527.2	1.34367
CRY2	all	1.20733
CRYM	ENST00000219599.3	1.02378
CRYM	ENST00000396023.2	-1.04914
CRYM	ENST00000543948.1	-1.75081
CSGALNACT1	ENST00000332246.6,ENST00000311540.4	1.2903
CSGALNACT1	ENST00000454498.2	1.29608
CSGALNACT1	ENST00000522854.1	-1.09594
CSGALNACT1	ENST00000544602.1	-1.06363
CSMD1	ENST00000520002.1,ENST00000602557.1	2.16436
CSMD1	ENST00000537824.1	1.07892
CSRP3	ENST00000265968.3	1.26176
CSRP3	ENST00000533783.1	1.18811
CST6	all	1.85685
CSTF3	all	3.5835
CTNNAL1	all	1.10293
CTPS2	ENST00000359276.4	1.30366
CTPS2	ENST00000359276.4,ENST00000380241.3	1.4468
CTPS2	ENST00000380241.3	-1.05374
CTPS2	ENST00000443824.1	1.10581
CTTNBP2	all	-1.22756
CTTNBP2NL	all	1.06939
CTU1	all	-1.11287
CTU2	all	1.41495
CWH43	all	1.61384
CXADR	all	1.1224
CXCL1	all	1.15743
CXCL16	all	1.04294
CXXC4	all	1.19326
BCLAF3	all	-1.6063
CYB5D2	all	1.30854
CYB5R2	ENST00000299498.6	1.29236
CYB5R2	ENST00000533558.1	1.16849
CYB5R4	all	1.49626
CYBA	all	1.31234
CYFIP1	all	1.68263
CYFIP2	ENST00000347377.6	1.61614
CYFIP2	ENST00000377576.3	-1.47524
CYLC1	all	-1.52667
CYLC2	ENST00000374798.3	-1.01553
CYLC2	all	-1.35525
CYP20A1	all	1.17149
CYP26B1	all	1.2896
CYP27A1	all	1.23102
CYP27C1	ENST00000335247.7	1.0775
CYP27C1	ENST00000409327.1	1.49317
CYP2W1	all	1.2923
CYP39A1	all	-1.2327
CYP3A43	ENST00000222382.5	-1.56969
CYP3A43	all	1.03551
CYP4F11	all	1.13131
CYP4F12	ENST00000324632.10	1.1137
CYP4F12	ENST00000550308.1	2.49081
CYP4F2	all	1.53053
CYP4F22	ENST00000269703.3	1.126
CYP4F22	ENST00000601005.2	1.14344
CYP4F3	ENST00000585846.1	-1.07149
CYP4F3	ENST00000586182.2,ENST00000591058.1,ENST00000221307.8	1.64187
CYP4F8	ENST00000589778.2,ENST00000589722.1	1.20139
CYP4F8	ENST00000592615.1,ENST00000443973.2,ENST00000325723.6,ENST00000441682.2,ENST00000589019.1	-1.32605
CYP7A1	all	-1.16809
CYP7B1	all	1.17395
CYTH1	all	-1.42324
CYTH4	all	1.06888
D2HGDH	all	1.32
DAAM1	ENST00000360909.3,ENST00000351081.1	1.00402
DAAM1	ENST00000395125.1	1.43225
DAGLA	all	1.22462
DAOA	all	-1.34597
DAZAP1	all	1.86082
DAZAP2	all	-1.18032
DBN1	all	1.27408
DBT	all	-1.00945
DCAF5	all	1.61175
DCAKD	ENST00000342350.5	-1.138
DCAKD	ENST00000452796.2	-1.00654
DCAKD	ENST00000588499.1	1.69543
DCSTAMP	all	1.07967
DCTN5	all	1.33635
DCTN6	all	1.16759
DDHD1	all	1.20109
DDRGK1	all	1.10991
DDT	ENST00000350608.3	1.07562
DDT	ENST00000398344.4	1.11279
DDX1	ENST00000233084.3	1.1116
DDX1	ENST00000381341.2	-1.47263
DDX19A	all	1.21491
DDX19B	all	1.42427
DDX28	all	1.05152
DENND1A	all	-1.19687
DERL2	all	5.43542
DGAT1	all	1.26667
DGAT2	all	1.43665
DHTKD1	all	1.33977
DHX15	all	1.76679
DHX29	all	1.71092
DHX30	all	2.16593
DHX32	all	-1.59787
DHX37	all	2.9564
DIAPH3	ENST00000377908.2,ENST00000267215.4	-1.01277
DIAPH3	ENST00000400324.4,ENST00000400330.1	-1.21075
DIAPH3	all	1.14853
DIMT1	all	1.74241
DIRAS2	all	1.57651
DISP1	all	-1.48607
DMGDH	all	1.11566
DNAH1	all	-1.15746
DNAH10	all	2.24395
DNAH12	all	-1.18499
DNAH17	all	1.14054
DNAH3	all	-1.11048
DNAH6	ENST00000237449.6	1.04883
DNAH6	ENST00000389394.3	-1.24734
DNAH7	all	-1.02502
DNAI1	all	1.49582
DNAI2	ENST00000446837.2	1.21406
DNAI2	ENST00000582036.1,ENST00000311014.6	1.18563
DNAJC25-GNG10	all	1.68328
DNAL1	all	1.2997
DNALI1	all	-1.1701
DNER	all	3.29618
DNLZ	all	1.30775
DOC2A	ENST00000350119.4	1.04327
DOC2A	ENST00000564944.1	1.21686
DOC2A	ENST00000564979.1	1.46437
DOC2B	all	1.92382
DOCK10	all	1.35191
DOCK11	all	1.7204
DOCK3	all	2.29874
DOCK4	all	1.41725
DOCK5	all	2.02492
DOCK6	all	1.57001
DOCK8	all	1.20563
DOP1B	all	-1.02319
DPM1	all	-1.38894
DPM2	all	1.60057
DPM3	all	1.06615
DPYSL2	all	1.05536
DQX1	all	-1.08082
DRP2	ENST00000395209.3,ENST00000541709.1	-1.02672
DRP2	ENST00000402866.1,ENST00000395209.3	1.06712
DRP2	ENST00000402866.1,ENST00000395209.3,ENST00000541709.1	-1.01311
DRP2	ENST00000538510.1	1.25362
DSC3	all	1.15811
DSG4	all	1.05846
DSP	all	2.02983
DTNB	all	1.5369
DUS1L	all	-1.14914
DUS2	ENST00000358896.6	1.48369
DUS2	ENST00000565263.1	1.69787
DUS2	all	1.15221
DYNC1I2	ENST00000340296.4,ENST00000508530.1	1.26069
DYNC1I2	ENST00000508530.1,ENST00000409197.1	2.02623
DYNC1I2	all	1.23939
DYNC2H1	all	1.17422
DYNLRB1	all	3.79159
DYNLRB2	all	1.06774
DYNLT1	all	1.4123
DYNLT3	all	1.36533
EBAG9	ENST00000337573.5	1.06362
EBAG9	ENST00000395785.2	2.64733
EBPL	all	1.79391
ECHDC1	ENST00000454859.3,ENST00000430841.2	1.1452
ECHDC1	ENST00000454859.3,ENST00000474289.2,ENST00000430841.2	-1.02312
ECHDC1	ENST00000474289.2,ENST00000430841.2	1.47293
ECHDC1	ENST00000531967.1	-3.44352
ECHDC2	all	1.42526
ECHDC3	all	1.07704
ECI1	all	1.03666
ECSIT	all	2.23964
EDF1	all	1.51353
EED	all	-1.44337
EEFSEC	all	-1.19424
CRACR2A	all	1.14374
EFHD1	all	1.31936
EFHD2	all	1.59113
EFNA5	all	1.26393
EFR3A	ENST00000254624.5	3.02664
EFR3A	ENST00000334503.4	-1.41805
EIF2B2	all	3.47544
EIF3M	all	3.88489
EIF4A3	all	3.15533
EIF4G3	ENST00000264211.8,ENST00000374937.3	-1.3759
EIF4G3	ENST00000602326.1,ENST00000400422.1	1.56393
ELAC2	all	2.59797
ELMO1	ENST00000310758.4,ENST00000448602.1	1.80662
ELMO1	ENST00000442504.1	1.26165
ELMO2	ENST00000290246.6,ENST00000396391.1	2.40152
ELMO2	ENST00000352077.2	-1.71199
ELMO3	all	-1.40869
ELMOD1	all	1.02424
ELMOD2	all	1.70778
ELMOD3	all	-1.30418
ELOVL1	all	1.46555
ELOVL3	all	1.00361
ELOVL5	all	1.75389
ELOVL6	all	1.4453
ELOVL7	all	1.28187
EMC1	all	1.64513
EMC2	all	2.06432
EMC3	all	1.14358
EMC4	all	1.07427
EMC6	all	1.06401
EMC7	all	1.19724
EMC8	all	1.31772
EMC9	all	1.29357
ENAH	ENST00000284563.6	1.18047
ENAH	ENST00000366844.3,ENST00000366843.2	3.92639
ENKD1	all	2.00194
ENPP7	all	-1.17502
EPB41	ENST00000343067.4	2.85978
EPB41	ENST00000373798.1	-1.42698
EPB41L1	ENST00000338074.2	1.77481
EPB41L1	ENST00000373941.1	1.07461
EPB41L2	all	1.43223
EPB41L3	ENST00000341928.2,ENST00000540638.2	1.207
EPB41L3	ENST00000342933.3,ENST00000400111.3	-1.12624
EPB41L4A	all	1.05445
EPB41L4B	all	1.3441
EPB41L5	all	1.14982
EPB42	all	-1.20244
EPCAM	all	1.17222
EPPK1	all	-1.01851
EPS15L1	all	1.35857
EPS8L2	ENST00000318562.8,ENST00000533256.1	1.32251
EPS8L2	ENST00000530636.1	1.05491
SELENOI	all	1.22254
EQTN	all	-1.16251
ERAL1	all	9.46791
ERAS	all	-1.4694
ERC2	all	1.52479
ERGIC2	all	-1.21064
ERGIC3	all	1.07389
ERI1	ENST00000250263.7,ENST00000519292.1	1.37557
ERI1	ENST00000523898.1	-1.43597
ERP27	all	-1.09289
ESPN	all	1.42278
ESRP2	ENST00000473183.2	-1.27327
ESRP2	ENST00000565858.1	1.00096
ESYT3	all	1.81154
ETFA	all	1.18643
ETHE1	all	-1.19542
EVL	ENST00000392920.3	-1.07606
EVL	ENST00000402714.2	-1.04379
EVPL	all	1.48533
EXD3	all	2.58228
EXOC1	all	1.65826
EXOC2	all	2.07616
EXOC4	all	2.86771
EXOC6	all	1.59238
EXOG	all	1.261
EZR	ENST00000337147.7	-1.15846
EZR	ENST00000367075.3	1.62811
F11R	all	1.10865
FA2H	all	1.88149
FABP9	all	-1.06334
FAHD1	all	1.12867
FAHD2A	all	1.28481
FAHD2B	ENST00000272610.3	1.11282
FAHD2B	ENST00000414820.1,ENST00000272610.3	-1.16986
FAHD2B	ENST00000440566.2	-1.16659
FAM136A	all	1.78278
FAM162A	all	1.62354
FAM172A	all	1.3144
MCRIP2	all	1.71602
FAM20A	all	1.28491
FAM20B	all	1.60554
FAM20C	all	1.18922
FAM213A	ENST00000372181.1	-1.21617
FAM213A	ENST00000372187.5	1.48064
FAM213A	ENST00000372188.1	-1.02959
FAM3B	all	1.4589
FAM57B	all	1.33438
RIPOR2	ENST00000259698.4	1.14335
RIPOR2	ENST00000378023.4	-1.51968
RIPOR3	ENST00000045083.2	1.18553
RIPOR3	ENST00000327979.2	1.04197
FAM71C	all	1.44173
FAM72A	all	1.8553
FAR1	all	1.8015
FAR2	ENST00000182377.4	-1.89516
FAR2	ENST00000536681.3	1.3116
FARP1	all	1.08626
FARP2	all	1.37375
FASTKD1	all	1.92506
FASTKD2	ENST00000236980.6,ENST00000402774.3	1.22301
FASTKD2	ENST00000402774.3,ENST00000403094.3	1.22814
FASTKD2	all	1.51506
FASTKD3	all	1.07319
FASTKD5	all	2.33129
FATE1	all	-1.15701
FBLIM1	ENST00000375766.3	1.58245
FBLIM1	ENST00000375771.1	3.11633
FCF1	all	3.28557
FDFT1	all	2.06177
FDX2	all	1.31804
FERMT1	all	1.07111
FERMT3	all	1.20026
FGD2	all	1.08776
FGD3	ENST00000337352.6	-1.12461
FGD3	ENST00000375482.3	1.28618
FGD3	ENST00000416701.2	1.1927
FGD4	all	-1.11335
FGD5	all	1.15923
FGD6	all	1.73155
FGF17	all	-1.1248
FGFRL1	ENST00000264748.6	1.12414
FGFRL1	ENST00000398484.2	3.19726
FGFRL1	ENST00000504138.1	1.08594
FGFRL1	ENST00000504138.1,ENST00000264748.6	1.09196
FGFRL1	ENST00000510644.1	-1.05874
FHDC1	ENST00000260008.3	-1.00126
FHDC1	ENST00000511601.1	1.44436
FHL3	all	1.45285
FHOD1	all	1.52485
FHOD3	all	-1.06158
FIBP	all	-1.17852
FIS1	all	4.29638
FKRP	all	1.17217
FMN1	all	1.25244
FMN2	all	-1.14993
FMNL1	all	1.36914
FMNL3	all	1.26097
FNBP1L	all	1.24258
FOXRED2	ENST00000397223.4	1.19006
FOXRED2	ENST00000397224.4,ENST00000216187.6	1.76539
FREM3	all	1.05415
FRMD1	all	1.48348
FRMD3	all	1.51475
FRMD4A	ENST00000357447.2	1.12899
FRMD4A	ENST00000358621.4	1.13475
FRMD4A	ENST00000378503.1	-1.3226
FRMD4B	all	-1.46246
FRMD7	ENST00000298542.4	-1.00092
FRMD7	ENST00000464296.1	-1.26299
FRMD7	all	-1.1565
FRMD8	all	1.24427
FRMPD1	ENST00000377765.3	1.19967
FRMPD1	ENST00000539465.1	-1.25119
FRMPD2	all	1.01726
FRMPD3	all	-1.0056
FSCN1	all	1.13002
FSCN2	all	1.4083
FSCN3	all	1.55567
FTMT	all	1.25688
MRM2	all	1.00643
FUNDC2	all	1.43906
FUZ	all	1.07507
FYB1	ENST00000351578.6,ENST00000505428.1	-1.03209
FYB1	ENST00000512982.1,ENST00000540520.1	1.01003
FYB1	ENST00000515010.1	1.06399
G3BP2	ENST00000357854.3	1.06598
G3BP2	ENST00000359707.4	-1.33651
G3BP2	ENST00000395719.3	-1.21146
G3BP2	ENST00000395719.3,ENST00000357854.3	1.09695
GALNT11	ENST00000320311.2	-1.14193
GALNT11	ENST00000430044.2	1.15564
GALNT11	ENST00000434507.1	-1.24573
GAS8	all	1.28746
GATC	all	-1.23744
GBA2	ENST00000378103.3	1.66298
GBA2	ENST00000545786.1	-1.1055
NIPSNAP2	all	1.24435
GBF1	all	2.11068
GCG	all	-1.06534
GCKR	all	-1.13539
GCSAM	all	1.08304
GDE1	all	-1.30304
GDF3	all	-1.539
GDPD2	all	-1.0062
GET4	all	2.40172
GFM1	all	1.21441
GFM2	ENST00000296805.3	1.04042
GFM2	ENST00000509430.1	1.1032
GFM2	all	-1.22145
GFPT2	all	1.46312
GGA2	all	1.42307
GGNBP2	all	1.6352
GHDC	ENST00000301671.8	1.08826
GHDC	ENST00000301671.8,ENST00000428494.2,ENST00000436923.2	-1.09296
GHDC	ENST00000587427.1	-1.27432
GHDC	ENST00000587427.1,ENST00000428494.2,ENST00000436923.2	1.0309
GHDC	all	1.00032
GHITM	all	1.20801
GIMAP5	all	-2.21412
GIMAP8	all	1.09833
GJA5	ENST00000271348.2	-1.50644
GJA5	ENST00000369237.1	1.14838
GJD2	ENST00000357771.3	-1.3266
GJD2	ENST00000360786.3	-1.0988
GJB2	ENST00000382844.1	-1.027
GJB2	ENST00000382848.4	1.10784
GKN1	all	-1.38674
GLOD4	all	1.46083
GLRX5	all	1.41971
GLT8D1	ENST00000394783.3	1.15508
GLT8D1	ENST00000407584.3,ENST00000266014.5	-1.06434
GLT8D1	ENST00000478968.2,ENST00000407584.3,ENST00000266014.5	1.00095
GLT8D1	ENST00000478968.2,ENST00000407584.3,ENST00000266014.5,ENST00000491606.1	1.38781
GLT8D1	ENST00000478968.2,ENST00000491606.1	1.27588
GLYATL3	all	-1.12896
GMPPA	all	1.52271
GNA14	all	1.13435
GNA15	all	-1.20379
GNAL	ENST00000423027.3	1.32088
GNAL	ENST00000535121.1,ENST00000269162.5	1.645
GNB1L	all	-1.34803
GNB3	all	1.12447
GNB4	ENST00000232564.3	1.30998
GNB4	ENST00000468623.1	1.22616
GNG4	ENST00000366597.1	1.08551
GNG4	ENST00000391854.2	1.24912
GNG4	ENST00000450593.1,ENST00000366598.4	2.59451
GNG5	all	-1.04999
GNGT2	ENST00000507680.1	-1.23912
GNGT2	ENST00000511277.1,ENST00000300406.2,ENST00000515635.1,ENST00000511673.1	1.15233
GNPAT	all	3.11428
GOLGA7	all	-1.30491
GOLT1B	all	2.18023
GORASP1	all	-1.0865
GOSR1	all	-1.21234
GOSR2	all	1.00459
GPAA1	all	1.19126
GPAM	all	1.06486
GPAT2	ENST00000359548.4	1.34201
GPAT2	ENST00000434632.1	-1.10637
GPC1	all	1.35479
GPC6	all	1.2028
GPD2	ENST00000310454.6	1.87102
GPD2	ENST00000409674.1	1.07892
GPD2	ENST00000438166.2	1.211
GPR107	all	1.13083
GPR141	ENST00000334425.1	-1.22237
GPR141	ENST00000447769.1	-1.53368
GPR31	all	-1.16533
GPR68	ENST00000531499.2	1.4526
GPR68	ENST00000535815.1	-1.07833
GPR85	ENST00000297146.3,ENST00000501255.2	-1.51051
GPR85	ENST00000424100.1	-1.08454
GPR85	ENST00000424100.1,ENST00000449591.1	-1.50337
GPR85	ENST00000449591.1	-1.20954
GPR89A	all	1.67165
ADGRV1	all	1.40011
GPRC5B	ENST00000300571.2	1.13975
GPRC5B	ENST00000569479.1	2.24919
GPRC5B	ENST00000569847.1	1.11715
GPRC5C	all	1.06766
GPSM3	ENST00000375040.3	1.00574
GPSM3	ENST00000375043.3	-1.09251
GRAMD4	ENST00000361034.3	-1.3529
GRAMD4	ENST00000406902.1	1.15789
GRB7	ENST00000309156.4	1.15424
GRB7	ENST00000394209.2	-1.04481
GRB7	ENST00000394211.3	1.05257
GREB1	ENST00000234142.5	1.03071
GREB1	ENST00000381486.2	-1.10371
GRID2IP	ENST00000435185.1	1.14539
GRID2IP	ENST00000452113.1	1.03062
GRID2IP	ENST00000457091.2	1.39371
GRIPAP1	all	1.12924
GRSF1	all	2.26105
GRTP1	ENST00000326039.3	-1.06604
GRTP1	ENST00000375430.4	1.26138
GSDMC	all	-1.03691
GSTT2B	all	1.1162
GTPBP2	all	3.01861
GTPBP3	all	1.04898
GTPBP8	all	2.39189
GUF1	all	1.04914
GULP1	ENST00000359135.3,ENST00000409580.1	1.19958
GULP1	ENST00000409609.1	-1.02689
GULP1	ENST00000409830.1	1.17821
GYPC	ENST00000259254.4,ENST00000356887.7	1.0263
GYPC	ENST00000356887.7,ENST00000409836.3	1.39037
GYPC	all	1.41877
H2AFV	all	-1.05083
HACL1	all	-1.41467
HAP1	all	1.38565
HARS2	all	2.0778
HCLS1	all	1.31393
HDDC2	all	1.50274
HDHD2	all	1.23727
HEATR1	all	4.91269
HEBP1	all	1.43288
HEBP2	all	-1.09866
HEG1	all	2.32686
HEMK1	ENST00000232854.4,ENST00000455834.1	1.11274
HEMK1	ENST00000434410.1,ENST00000232854.4	1.07793
HEMK1	ENST00000455834.1	1.33471
HEY2	all	1.04889
HHAT	ENST00000261458.3	1.4033
HHAT	ENST00000367010.1	1.22919
HHAT	ENST00000413764.2	1.17637
HHIPL2	all	-1.12053
MFSD14A	all	1.60432
HIGD2A	all	1.09726
HINT2	all	1.13469
HINT3	all	1.3543
HIP1R	all	1.39708
HKDC1	all	1.06949
HLA-DQB2	all	1.24127
HMGN3	all	1.47102
HMGN5	all	-1.1489
HMMR	ENST00000353866.3	-1.00108
HMMR	ENST00000353866.3,ENST00000393915.4	-1.04359
HMMR	ENST00000353866.3,ENST00000393915.4,ENST00000432118.2	-1.02968
HMMR	ENST00000393915.4,ENST00000432118.2,ENST00000358715.3	-1.2917
HMMR	all	-1.00641
HNRNPD	all	-1.11276
HOGA1	all	-1.10396
HOOK3	all	1.13452
HOXB9	all	1.61297
HPDL	all	-2.2797
HSD17B12	all	26.0162
HSD17B14	all	1.01923
HSD3B7	all	1.28568
HSDL2	all	1.32284
HSH2D	all	-1.16626
HVCN1	ENST00000242607.8	1.09366
HVCN1	ENST00000356742.5	1.06514
IBA57	all	2.79037
MRPL58	all	6.64589
IER3IP1	all	1.13235
IFI27	all	1.47037
IFT27	all	-1.30139
IFT74	ENST00000380062.5	1.08091
IFT74	ENST00000433700.1	1.40074
IFT74	ENST00000433700.1,ENST00000443698.1	1.07843
IFT74	ENST00000443698.1	-1.012
IL17RD	all	1.08402
ILF3	ENST00000318511.3	2.90944
ILF3	ENST00000590261.1	-1.63768
IMMT	ENST00000410111.3	-1.12776
IMMT	ENST00000449247.2,ENST00000410111.3	1.41653
IMMT	ENST00000449247.2,ENST00000442664.2	8.66038
IMP3	ENST00000314852.2	-1.1142
IMP3	ENST00000403490.1	6.00943
INA	all	1.29802
ING3	all	1.11006
INSIG2	all	1.25762
INTS6	all	1.56057
IPO13	all	7.07175
IPO4	all	1.56323
IPO7	all	1.15345
IPO8	all	1.9932
IQCE	ENST00000325979.7	1.0802
IQCE	ENST00000402050.2,ENST00000438376.2	1.47191
IQSEC1	all	1.20549
IQSEC2	ENST00000375365.2	-1.41375
IQSEC2	ENST00000396435.3	1.65152
IQSEC3	ENST00000538872.1	1.14589
IQSEC3	all	1.07793
IRGM	all	-1.64388
ISCA1	all	1.79112
ISCA2	all	2.14472
ISCU	all	1.50647
ISOC2	all	1.62191
IST1	all	1.16682
ITGA2	all	1.23846
ITGA3	ENST00000007722.7	1.11578
ITGA3	ENST00000320031.8	-1.11753
ITGB4	ENST00000339591.3	1.35538
ITGB4	ENST00000449880.2	1.28773
ITLN1	all	1.03761
ITM2B	all	-1.33068
ITPR3	ENST00000374316.5	1.1339
ITPR3	ENST00000605930.1	1.59784
ITPRIP	ENST00000278071.2	1.13733
ITPRIP	ENST00000337478.1	1.23089
ITPRIP	ENST00000358187.2	-1.08608
ITSN2	ENST00000355123.4	-1.69228
ITSN2	ENST00000361999.3	1.19
JAGN1	all	1.21164
JMJD7-PLA2G4B	all	1.45437
JPH1	all	1.21752
JPH2	all	1.00454
JPH4	all	-1.23838
ANOS1	all	1.08565
KANK2	ENST00000355150.5,ENST00000589894.1	-1.1796
KANK2	ENST00000586659.1,ENST00000432929.2,ENST00000589359.1	1.34851
KAT8	ENST00000219797.4	-1.05921
KAT8	ENST00000543774.2	1.0675
KCNK12	all	1.53682
KDELC1	all	1.44193
KDM4E	all	-1.06128
PUM3	all	1.51964
WASHC5	all	-1.01948
RUBCN	all	1.38518
KIAA0319L	all	1.18421
KIAA0391	all	1.42755
MARF1	all	-1.24745
ICE1	all	2.44522
ARFGEF3	all	1.68138
CFAP451	all	1.10953
RIC1	all	2.12265
IQCN	all	-1.19117
CCDC183	all	-1.34182
KIAA2013	all	-1.44212
KIF12	all	-1.08038
KIF13B	all	1.44937
KIF16B	all	-1.10192
KIF17	all	1.84755
KIF18B	all	1.33859
KIF19	all	1.46337
KIF21A	all	1.71908
KIF21B	all	1.39245
KIF24	ENST00000379166.2	1.74367
KIF24	ENST00000402558.2	-1.08085
KIF25	ENST00000354419.2	-1.29767
KIF25	ENST00000443060.2	1.15093
KIF26A	all	1.43716
KIF26B	all	-1.39671
KIF27	all	1.7311
KIF5A	all	1.49288
KIF6	all	1.46796
KIF9	ENST00000265529.3	1.022
KIF9	ENST00000335044.2	1.06738
KIF9	ENST00000335044.2,ENST00000452770.2	-1.4352
KIF9	ENST00000452770.2	-1.06502
KIFC2	all	1.69931
KIR3DL1	ENST00000391728.4,ENST00000326542.7	1.01592
KIR3DL1	ENST00000402254.2,ENST00000538269.1,ENST00000541392.1	-1.1249
KISS1	all	-1.32215
KLC2	ENST00000394067.2,ENST00000316924.5	-1.01613
KLC2	ENST00000417856.1	-1.14188
KLC4	ENST00000347162.5	-1.06519
KLC4	ENST00000347162.5,ENST00000479388.1	1.02141
KLC4	ENST00000347162.5,ENST00000479388.1,ENST00000394056.2	1.56842
KLC4	ENST00000394058.1	1.56872
KLC4	ENST00000479388.1,ENST00000394056.2	1.2858
KMO	all	1.29179
KPNA1	all	1.19037
KPNA3	all	1.07638
KPNA4	all	1.20705
KPNB1	all	2.90623
KPTN	all	1.4641
KRT10	all	-1.25968
KRT13	all	-1.15516
KRT14	all	1.19013
KRT15	ENST00000254043.3	1.36139
KRT15	ENST00000393976.2	1.25504
KRT16	all	1.06577
KRT17	all	1.20177
KRT19	all	2.03961
KRT2	all	1.02406
KRT20	all	-1.43283
KRT24	all	-1.49661
KRT27	all	1.15611
KRT3	all	-1.08155
KRT31	all	1.68365
KRT32	all	1.18895
KRT33B	all	-1.48651
KRT34	all	-1.38555
KRT37	all	1.01455
KRT39	all	-1.2369
KRT4	ENST00000458244.2	1.52632
KRT4	ENST00000551956.1,ENST00000293774.4	1.19575
KRT6B	all	-1.04364
KRT6A	all	1.29736
KRT71	all	1.13639
KRT76	all	-1.0469
KRT84	all	-1.19304
KRT86	ENST00000293525.5	-1.4138
KRT86	ENST00000423955.2	-1.27836
KRT86	ENST00000544024.1	-1.41602
KRT9	all	1.25264
KRTAP6-2	all	1.08914
KRTAP9-3	all	-1.36831
KXD1	ENST00000540691.1,ENST00000539106.1,ENST00000222307.4,ENST00000595073.1	1.73645
KXD1	ENST00000599319.1	1.23258
KXD1	ENST00000602094.1	-1.37712
KY	all	2.38439
L2HGDH	ENST00000267436.4	1.57242
L2HGDH	ENST00000421284.3	1.301
L2HGDH	all	1.45514
L3MBTL3	ENST00000368139.2,ENST00000526019.1,ENST00000368136.2	1.23227
L3MBTL3	ENST00000529410.1	1.01652
L3MBTL3	ENST00000533560.1,ENST00000361794.2	1.15487
AFG1L	all	1.29925
LACTB	all	1.36134
LAMB2	all	1.17741
LAMTOR1	all	1.49949
LAT2	ENST00000344995.5	-1.16479
LAT2	ENST00000344995.5,ENST00000460943.1	1.11978
LAT2	ENST00000398475.1,ENST00000275635.7	1.06305
LAX1	all	1.5091
LAYN	all	1.43491
LDB3	ENST00000263066.6,ENST00000361373.4	1.04955
LDB3	ENST00000429277.2,ENST00000458213.2,ENST00000352360.5	1.0138
LDB3	all	1.09153
LDHD	all	1.16748
LETM1	all	1.36834
LETM2	all	-1.35283
LETMD1	all	1.29755
LGALS12	ENST00000255684.5,ENST00000394618.3	1.22096
LGALS12	ENST00000340246.5	1.00684
LGALS12	ENST00000394618.3,ENST00000340246.5	-1.16809
LGALS12	all	-1.37226
LGALS13	all	-1.68063
LIMA1	ENST00000394943.3,ENST00000341247.4	1.20566
LIMA1	ENST00000552823.1	1.01653
LIN28B	all	1.14652
LIN7A	all	-1.08841
LIN7B	all	1.69995
LIN7C	all	1.58652
LIPG	all	1.00007
LIPM	all	-1.00923
LIPN	all	1.15388
LIPT2	all	1.38984
LMBR1L	all	1.09456
LMF2	all	1.11738
LMOD1	all	-1.22459
LMOD2	all	-1.63563
LMOD3	ENST00000420581.2	-1.39229
LMOD3	ENST00000420581.2,ENST00000489031.1	1.07125
LMOD3	ENST00000475434.1	-1.34255
LOR	all	-1.08957
LPAR2	ENST00000542587.1	1.23827
LPAR2	ENST00000586703.1,ENST00000407877.3	1.4062
LPCAT1	all	1.71194
LPGAT1	ENST00000366996.1	-1.1581
LPGAT1	ENST00000366997.4	1.13507
LPPR4	all	1.42569
LRP11	all	1.0827
LRRC10	all	1.1391
LRRC24	all	1.10014
LRRC26	all	1.47252
LRRC49	all	-1.47594
LRRC8B	ENST00000330947.2,ENST00000358200.4	1.71058
LRRC8B	ENST00000439853.1	-1.34805
LRRN3	all	1.33915
LSP1	all	-1.26407
LSR	all	1.2204
LTV1	all	6.91874
LUZP1	ENST00000302291.4	1.40715
LUZP1	ENST00000374623.3	1.00693
LUZP1	ENST00000418342.1	2.63795
LYG2	ENST00000333017.2	-1.1554
LYG2	ENST00000409238.1	-1.75325
LYRM1	ENST00000219168.4,ENST00000567954.1	1.14508
LYRM1	ENST00000396052.2	1.22815
LYRM1	ENST00000439021.1,ENST00000569023.1	1.10256
LYRM1	ENST00000567954.1,ENST00000396052.2	1.21836
LYRM1	ENST00000568663.1	1.13401
LYRM1	ENST00000569023.1,ENST00000219168.4	1.09085
LYRM2	all	1.1426
LYRM4	all	1.08003
ETFRF1	all	1.07392
LYRM7	all	-1.12613
MAATS1	all	1.58331
MACROD1	all	1.51983
MALL	all	1.13872
MALSU1	all	2.06803
MAN1C1	all	1.14419
MAN2A2	ENST00000360468.3	1.09858
MAN2A2	ENST00000559717.1	1.19682
MAP1B	all	1.11581
MAP6D1	all	1.49644
MAP7	all	1.14144
MARCH1	all	1.61821
MARCH2	all	-1.08581
MARCKSL1	all	2.0105
MAT2B	all	1.33502
MAVS	all	1.12155
MBD3	all	1.22522
MCCD1	all	2.52125
MCEE	all	3.44442
MCF2	ENST00000338585.6	-1.00133
MCF2	ENST00000370576.4	-1.72856
MCF2	ENST00000370576.4,ENST00000338585.6	-1.20769
MCF2	ENST00000519895.1	-1.10174
MCF2L	all	1.05524
MCF2L2	all	1.46412
MCM10	all	8.07411
MCOLN3	all	1.22261
MCTP1	ENST00000312216.8	-1.04097
MCTP1	ENST00000515393.1	1.40764
MCU	all	1.70083
MCUR1	all	1.48592
MDN1	all	1.9699
MECR	all	1.34864
MEGF10	all	1.08789
MEMO1	ENST00000295065.5	1.78116
MEMO1	ENST00000404530.1	-1.07211
CSKMT	all	1.10752
METTL17	all	3.20839
METTL7A	ENST00000332160.4	-1.47436
METTL7A	ENST00000548553.1	-1.0459
MFF	all	1.29765
MFN1	ENST00000263969.5	-1.6492
MFN1	ENST00000471841.1	1.25994
MFSD5	all	1.11516
MGARP	all	1.67335
MGME1	all	-1.94054
MICAL1	all	1.12465
MICAL2	all	2.14123
MICAL3	all	1.36709
MICALL1	all	1.33985
MICALL2	all	1.06229
MICU1	all	1.12067
MICU2	all	1.27143
MID1IP1	ENST00000336949.6	1.89916
MID1IP1	ENST00000457894.1,ENST00000378474.3	-1.02654
MIEF1	all	2.07429
MIEF2	all	-1.06494
MINOS1	all	2.0517
MLC1	ENST00000311597.5	1.19792
MLC1	ENST00000395876.2	-1.25368
MLPH	ENST00000264605.3,ENST00000445024.2,ENST00000338530.4,ENST00000409373.1	1.32439
MLPH	ENST00000410032.1	1.13484
MLXIP	all	1.4057
MMADHC	all	-1.32048
MMGT1	all	1.23116
MOBP	ENST00000396228.1	1.04353
MOBP	ENST00000428261.1,ENST00000415443.1,ENST00000447324.1,ENST00000383754.3	-1.45388
MOGAT2	all	-1.13722
MPC1	all	1.6689
MPC2	ENST00000271373.4	1.29463
MPC2	ENST00000367846.4	1.1602
MPP6	all	1.17123
MPPE1	all	1.34152
MPST	ENST00000397225.2	1.44999
MPST	ENST00000401419.3,ENST00000404802.3,ENST00000341116.3,ENST00000429360.2	1.23579
MPV17L	all	1.06803
MPV17L2	all	1.1775
MPZL2	all	-1.2484
MRAP	ENST00000303645.5,ENST00000339944.4	1.073
MRAP	ENST00000399784.2,ENST00000399786.3	-1.86215
MRAP2	all	1.33813
MRAS	ENST00000289104.4	-1.38685
MRAS	ENST00000423968.2	1.70267
MRAS	ENST00000474559.1	-1.17083
MRC2	all	1.29866
MRPL57	all	8.17243
MRPL1	all	1.12421
MRPL10	all	8.46514
MRPL11	all	5.11763
MRPL12	all	2.81081
MRPL13	all	2.81665
MRPL14	all	4.44531
MRPL15	all	3.11805
MRPL16	all	6.22927
MRPL17	all	6.93983
MRPL18	all	2.79995
MRPL19	all	12.0295
MRPL2	all	-1.18485
MRPL20	all	1.03049
MRPL21	all	1.69965
MRPL22	all	10.1163
MRPL23	all	1.8473
MRPL24	all	10.3655
MRPL27	all	2.84316
MRPL28	all	1.50274
MRPL3	all	3.70619
MRPL30	all	3.7395
MRPL32	all	6.8459
MRPL33	all	5.83928
MRPL34	ENST00000252602.1	9.83907
MRPL34	ENST00000594999.1	-1.24844
MRPL34	ENST00000600434.1	-1.1721
MRPL35	all	18.6392
MRPL36	ENST00000505059.2,ENST00000508987.1,ENST00000382647.7	6.12499
MRPL36	ENST00000505818.1	-1.00885
MRPL37	all	8.59361
MRPL38	all	1.33346
MRPL39	all	10.4587
MRPL4	all	2.97617
MRPL40	all	1.49162
MRPL42	all	3.76909
MRPL43	all	2.59528
MRPL44	all	3.9437
MRPL45	all	1.54421
MRPL47	all	1.35873
MRPL48	all	1.06724
MRPL49	all	1.30599
MRPL50	all	4.80662
MRPL52	all	2.49384
MRPL53	all	-1.37068
MRPL55	ENST00000366732.1,ENST00000366733.1,ENST00000366734.1	-1.17281
MRPL55	ENST00000366733.1,ENST00000366734.1,ENST00000366735.1,ENST00000366736.1	1.14452
MRPL55	ENST00000366733.1,ENST00000366734.1,ENST00000366735.1,ENST00000366736.1,ENST00000366741.1,ENST00000366740.1,ENST00000366739.1	-1.02581
MRPL55	ENST00000366734.1,ENST00000366735.1,ENST00000366736.1,ENST00000366741.1,ENST00000366740.1,ENST00000366739.1,ENST00000366742.1	2.16309
MRPL55	ENST00000366735.1,ENST00000366736.1,ENST00000366741.1,ENST00000366740.1,ENST00000366739.1,ENST00000366742.1,ENST00000366744.1,ENST00000348259.5,ENST00000366747.3,ENST00000366746.3,ENST00000295008.4,ENST00000336520.3,ENST00000336300.5,ENST00000391867.3,ENST00000411464.2	1.1276
MRPL55	ENST00000366735.1,ENST00000366736.1,ENST00000366741.1,ENST00000366740.1,ENST00000366739.1,ENST00000366742.1,ENST00000366744.1,ENST00000348259.5,ENST00000366747.3,ENST00000366746.3,ENST00000295008.4,ENST00000336520.3,ENST00000336300.5,ENST00000411464.2	1.44291
MRPL55	ENST00000366742.1,ENST00000366744.1,ENST00000348259.5,ENST00000366747.3,ENST00000366746.3,ENST00000295008.4,ENST00000336520.3,ENST00000336300.5,ENST00000391867.3,ENST00000411464.2	1.76966
MRPL55	ENST00000366744.1,ENST00000348259.5,ENST00000366747.3,ENST00000366746.3,ENST00000295008.4,ENST00000336520.3,ENST00000336300.5,ENST00000391867.3,ENST00000411464.2	4.3525
MRPL9	all	3.07689
MRPS10	all	14.4913
MRPS12	ENST00000308018.4	1.62244
MRPS12	ENST00000407800.2,ENST00000402029.3	3.63896
MRPS14	all	8.64467
MRPS15	all	3.69296
MRPS16	all	6.19956
MRPS17	all	2.21904
MRPS18A	all	6.89596
MRPS18C	all	1.89179
MRPS2	ENST00000241600.5	12.945
MRPS2	ENST00000241600.5,ENST00000453385.1	4.58255
MRPS2	ENST00000371785.1	-1.30344
MRPS2	ENST00000453385.1	2.88936
MRPS21	all	6.69725
MRPS22	ENST00000310776.4,ENST00000465056.1	2.54074
MRPS22	ENST00000495075.1	-1.00148
MRPS23	all	10.0199
MRPS24	all	1.53069
MRPS25	all	7.11903
MRPS27	all	11.886
MRPS30	all	3.34312
MRPS33	ENST00000324787.5,ENST00000469351.1	13.0405
MRPS33	ENST00000393008.3	4.4213
MRPS33	ENST00000393008.3,ENST00000324787.5	1.4198
MRPS33	ENST00000393008.3,ENST00000496958.1	2.03941
MRPS33	ENST00000469351.1	3.25132
MRPS33	ENST00000496958.1	1.28661
MRPS34	all	2.40532
MRPS36	all	1.54378
MRPS5	all	9.48947
MRPS6	all	4.04761
MRPS7	all	2.22001
MRRF	all	1.61644
MRS2	all	1.84402
MSMO1	all	1.30506
MSRB2	all	1.13259
MT1X	all	1.12489
MTDH	all	1.72368
MTERF1	all	1.09358
MTERF13	all	5.60152
MTERF14	all	1.52155
MTERF12	all	1.12815
MTFP1	all	1.20646
MTFR1	all	1.74912
MTFR2	all	-1.16333
MTG1	all	2.87792
MTHFD1L	all	1.62581
MTHFD2L	all	1.37252
MTHFS	all	1.18964
MTIF2	all	2.58283
MTIF3	ENST00000405591.2	-1.06602
MTIF3	ENST00000431572.2,ENST00000381116.1,ENST00000381120.3	1.30185
MTO1	all	1.02471
MTPAP	all	12.7245
MTRF1	all	1.38603
MTRF1L	all	2.31965
MTX1	all	-1.2099
MTX2	all	1.31661
MTX3	all	1.45637
MUCL1	all	-1.4839
MVP	all	-1.32862
MXD1	all	1.10669
MYADML2	ENST00000330655.3	-1.06364
MYADML2	ENST00000409745.2	1.10335
MYBPC1	ENST00000360610.2,ENST00000361685.2,ENST00000553190.1,ENST00000545503.2,ENST00000536007.1,ENST00000541119.1,ENST00000361466.2,ENST00000550270.1	-1.07105
MYBPC1	ENST00000547405.1	-1.3565
MYBPC1	ENST00000547405.1,ENST00000360610.2,ENST00000361685.2	-1.12913
MYBPC1	ENST00000547405.1,ENST00000360610.2,ENST00000361685.2,ENST00000553190.1,ENST00000545503.2,ENST00000536007.1,ENST00000541119.1,ENST00000361466.2	-1.04952
MYBPC1	ENST00000550270.1	1.43304
MYBPC1	all	1.04406
MYBPC2	all	1.51246
MYBPC3	all	-1.34936
MYBPH	all	1.38393
MYCBP	all	1.63677
MYH1	all	-1.06078
MYH13	ENST00000252172.4	-1.31911
MYH13	ENST00000418404.3	-1.22451
MYH13	all	1.11926
MYH15	all	-1.22329
MYH6	ENST00000356287.3	1.44603
MYH6	ENST00000405093.3	-1.06958
MYH8	all	-1.46979
MYL1	all	-1.25249
MYL10	all	-1.33057
MYL2	all	1.32739
MYL3	all	-1.34707
MYL4	ENST00000354968.1,ENST00000393450.1	-1.05068
MYL4	ENST00000393450.1	1.09695
MYL4	ENST00000572316.1,ENST00000354968.1	-1.40444
MYL4	all	1.13979
MYL5	all	-1.064
MYL7	all	-1.07894
MYL9	all	1.97013
MYLPF	all	-1.25224
MYO15A	all	1.09915
MYO19	all	2.02459
MYO1B	all	1.80242
MYO1G	all	1.51456
MYO1H	all	-1.19082
MYO5A	all	1.65544
MYO9A	all	1.58878
MYOM1	all	-1.11989
MYOM2	all	-1.07081
MYOT	all	1.16205
MYOZ1	all	1.14355
MYOZ2	all	1.18031
MYOZ3	all	-1.30437
MYPN	all	1.33824
N4BP3	all	1.51789
NAA11	all	1.55442
NAA15	all	1.30273
NAA25	all	2.6399
NAA50	all	1.81865
NAPRT	all	1.09773
NAT8	all	-1.08078
NAT8L	all	1.19633
NAV1	all	1.07807
NCALD	ENST00000311028.3,ENST00000521599.1	1.16003
NCALD	ENST00000395923.1	-1.2551
NCALD	ENST00000519508.2	-1.30437
NCK2	ENST00000233154.4	1.37371
NCK2	ENST00000393349.2	1.0591
NCLN	all	1.13903
NCOA7	ENST00000368357.3	-1.15395
NCOA7	ENST00000392477.2,ENST00000229634.9	1.10922
NDFIP2	all	1.09704
NDUFAF1	all	1.00932
NDUFAF3	all	1.19333
NDUFAF4	all	1.08575
NDUFAF5	all	7.51821
NDUFAF6	all	1.65631
NDUFAF7	all	1.0741
NDUFB11	all	-1.15915
NEB	ENST00000427231.2	-1.13062
NEB	ENST00000604864.1	-1.72419
NEBL	all	1.83808
NECAB3	all	1.37206
NECAP2	all	1.15842
NEFH	all	1.15367
NEFL	all	1.2008
NEFM	ENST00000221166.5	1.03882
NEFM	ENST00000518131.1,ENST00000437366.2	1.54514
NELFE	all	1.94358
NET1	all	1.32276
NEXN	all	1.09253
NGLY1	all	3.05749
NHP2	all	1.62167
NICN1	all	1.44512
NIF3L1	all	-1.09062
NIPSNAP1	all	1.06172
NIPSNAP3A	all	1.26934
NIPSNAP3B	all	1.10557
NIT1	all	1.27541
NIT2	all	1.33883
NKD2	ENST00000296849.5	1.10058
NKD2	ENST00000537972.1	-1.01007
NKD2	all	1.29222
NKIRAS1	ENST00000388759.3,ENST00000425478.2,ENST00000437230.1,ENST00000412028.1,ENST00000415901.2,ENST00000416026.2	1.26502
NKIRAS1	ENST00000388759.3,ENST00000443659.2,ENST00000437230.1,ENST00000412028.1,ENST00000415901.2,ENST00000416026.2	1.82129
NKIRAS1	ENST00000421515.2	1.30388
NKIRAS1	ENST00000443659.2	1.26173
NKIRAS1	ENST00000443659.2,ENST00000415901.2	1.06921
NKIRAS2	ENST00000307641.5	1.27767
NKIRAS2	ENST00000393885.4,ENST00000393880.1,ENST00000393881.3	1.31475
NLRP5	all	1.18118
NLRX1	all	-1.24964
NME1-NME2	all	1.42499
NME9	all	1.30937
NOA1	all	-1.07513
NOC3L	ENST00000371350.1	-1.20166
NOC3L	ENST00000371361.3	4.78934
NOC4L	all	1.67741
NOG	all	1.37102
NOL7	all	2.39386
NOP16	all	-1.05452
NPHP1	all	1.86768
NPHP4	all	1.37727
NPHS2	all	1.59191
NRAP	all	-1.4388
NRCAM	ENST00000379028.3	1.09376
NRCAM	ENST00000425651.2	-1.70612
NRF1	ENST00000393230.2	-1.16861
NRF1	ENST00000393232.1,ENST00000223190.4	4.51388
NRN1	all	-1.16738
NT5C3A	all	1.06323
NT5DC3	all	1.27083
NTS	all	-1.07254
NUBP1	all	3.10203
NUBP2	all	1.05614
NUBPL	all	1.41503
NUCB1	ENST00000263273.5	1.2611
NUCB1	ENST00000405315.4	1.04756
NUCB1	ENST00000405315.4,ENST00000407032.1	1.45677
NUCB1	ENST00000407032.1	-1.17918
NUDT12	all	1.29684
NUDT13	all	-1.41514
NUDT16L1	all	-1.08633
NUDT19	all	1.88445
NUDT4	ENST00000337179.5	-1.11905
NUDT4	all	1.82726
NUDT5	all	1.34754
NUDT6	all	1.16126
NUDT8	all	-1.17652
NUP107	all	1.19156
NUP155	all	-1.2004
NUP160	all	1.68137
NUP188	all	2.02541
NUP205	all	4.18096
NUP37	ENST00000251074.1	-1.10288
NUP37	ENST00000552283.1	-1.13693
NUP43	all	1.48288
NUP50	all	1.02999
NUP88	all	-1.39838
NUP93	all	4.80247
NUPL2	all	-1.13124
NVL	ENST00000281701.6	-1.15599
NVL	ENST00000469075.1	1.35973
NVL	all	7.40653
NXF1	ENST00000294172.2	2.01865
NXF1	ENST00000532297.1	1.03777
NXNL1	all	1.63519
NXPE3	ENST00000273347.5,ENST00000491511.2	-1.05445
NXPE3	ENST00000422132.1	-1.11413
NXPE3	ENST00000477909.1	-1.14135
NXT1	all	1.41144
OC90	all	-1.09351
OCIAD1	ENST00000264312.7,ENST00000381473.3	-1.47362
OCIAD1	ENST00000264312.7,ENST00000381473.3,ENST00000508293.1	-1.05697
OCIAD1	ENST00000381473.3,ENST00000508293.1,ENST00000513391.2	1.21122
OCIAD1	ENST00000508293.1,ENST00000513391.2	-1.03624
OCIAD1	all	1.06378
OCIAD2	all	1.42179
OGDHL	all	1.22346
OGFOD3	all	1.15877
OLAH	all	-1.06932
OLFM4	all	-1.23114
OPA3	all	1.20475
OPCML	all	1.22632
OPHN1	all	1.52933
ORC2	all	-1.09993
ORMDL1	ENST00000325795.3	-1.05762
ORMDL1	ENST00000392350.3,ENST00000392349.4	-1.07819
OSBPL1A	all	1.0537
OSBPL2	all	1.43345
OSGEPL1	ENST00000264151.5	-1.49616
OSGEPL1	ENST00000522700.1	2.1749
OXA1L	all	7.58106
OXLD1	all	1.74925
OXR1	all	1.54209
OXSM	all	-1.53773
P2RY13	all	-1.16486
PABPC4	all	1.9593
PACRG	ENST00000366888.2	1.25036
PACRG	ENST00000366889.2	-1.17447
PACS1	all	1.79365
PAF1	all	2.19303
PAG1	all	1.27354
PAGE2B	all	1.62496
PALLD	all	-1.76358
PALM	all	1.41373
PAM16	ENST00000318059.3	3.19615
PAM16	ENST00000576217.1	1.93645
PAQR5	ENST00000395407.2	1.54286
PAQR5	ENST00000561153.1,ENST00000340965.3	-1.17628
PAQR8	ENST00000360726.3	1.23534
PAQR8	ENST00000442253.2	-1.09827
PAQR8	all	2.00496
PARL	all	-1.39527
PARVA	all	1.14704
PARVB	all	1.59695
PARVG	ENST00000415224.1	1.61019
PARVG	ENST00000422871.1	1.13617
PARVG	ENST00000444313.3	-1.12245
PAX9	ENST00000361487.6	-1.10403
PAX9	ENST00000402703.2	1.09164
PBRM1	all	-1.00791
PBX4	all	1.03588
PBXIP1	all	-1.40256
PCBD2	all	1.61816
PCBP2	all	1.48648
PCBP3	all	-1.30829
PCDHGB6	all	-1.02956
PCDHGC3	all	-1.25154
PCK2	all	-1.1197
PCP2	all	1.05566
PCYT2	all	2.57799
PDE12	all	1.92831
PDE6B	all	1.47531
PDHX	all	-1.07586
PDILT	all	1.1039
PDLIM1	all	1.6627
PDLIM2	all	1.38409
PDLIM3	all	1.71638
PDLIM7	all	1.31335
PDSS1	all	1.18926
PDSS2	all	2.07758
PDYN	ENST00000539905.1,ENST00000217305.2	1.01458
PDYN	ENST00000540134.1	-1.27714
PDZK1	ENST00000344770.2	-1.15185
PDZK1	ENST00000417171.1	1.43995
PECAM1	all	-1.30083
PEMT	ENST00000395782.1	1.30183
PEMT	ENST00000395783.1	1.23135
PERP	all	-1.00677
PET100	all	-1.20029
GATB	all	5.67136
PET117	all	2.3246
PEX1	all	1.61281
PEX11A	all	1.28614
PEX11B	all	1.25742
PEX13	all	2.0645
PEX14	all	1.18503
PEX16	all	1.22383
PEX26	all	-1.04527
PEX3	all	1.08522
PEX5	ENST00000420616.2	2.98298
PEX5	ENST00000455147.2	-1.22669
PEX7	all	1.99103
PFN3	all	1.41158
PFN4	all	1.70254
PGAP1	all	1.63058
PGS1	all	1.38091
PHTF2	all	-1.22211
PHYHIPL	all	1.32941
PI15	ENST00000260113.2	-1.17196
PI15	ENST00000523773.1	-1.39935
PID1	all	1.22829
PIEZO1	all	1.41804
PIF1	all	-1.42468
PIGB	all	-1.62706
PIGF	all	1.06744
PIGG	all	1.01042
PIGL	all	1.12877
PIGR	all	-1.10904
PIGT	all	1.10597
PIGV	all	1.23983
PIGX	all	-1.58328
PIGY	all	-1.20278
PIGZ	all	1.0798
PITPNM1	ENST00000436757.2,ENST00000356404.3	1.40329
PITPNM1	ENST00000534749.1	1.60461
PITPNM2	ENST00000320201.4	-1.17462
PITPNM2	ENST00000542749.1	1.16485
PITPNM3	all	1.25818
PKD2L1	all	1.40222
PKD2L2	all	1.28809
PKP1	all	1.0826
PKP2	all	2.22121
PKP3	all	-1.08201
PKP4	all	1.50627
PLA1A	all	1.0623
PLA2G10	all	1.69606
PLA2G12A	ENST00000243501.5	1.12236
PLA2G12A	all	1.17213
PLA2G12B	all	-1.22998
PLA2G2F	all	-1.37139
PLA2G4B	all	1.82992
PLA2G4C	ENST00000413144.2	-1.611
PLA2G4C	ENST00000599111.1,ENST00000354276.3,ENST00000599921.1	1.21992
PLBD1	all	1.03047
PLCH2	all	1.22961
PLD6	all	1.4217
PLEKHA2	all	1.32763
PLEKHA3	all	1.30255
PLEKHG3	all	1.58761
PLEKHH1	all	1.48403
PLEKHH2	all	-1.02141
PLEKHH3	all	1.35507
PLGRKT	all	1.10974
PLIN1	all	-1.01444
PLIN4	all	1.23292
PLLP	all	1.59266
PLN	all	1.04226
PLP2	all	-1.0689
PLRG1	ENST00000393905.2	1.23975
PLRG1	ENST00000499023.2	2.84515
PLS1	ENST00000337777.3	-1.12253
PLS1	ENST00000457734.2	1.18224
PLS1	ENST00000497002.1	-1.03841
PLTP	all	1.46533
PMEPA1	all	2.11306
PMFBP1	ENST00000237353.10	-1.1444
PMFBP1	ENST00000355636.6	-1.08687
PMM2	all	1.14954
PNLIPRP1	ENST00000358834.4,ENST00000528052.1	-1.15414
PNLIPRP1	ENST00000534537.1	1.15217
PNLIPRP1	all	-1.31359
PNO1	all	2.94723
PNPLA2	all	1.17126
PNPLA4	ENST00000381042.4	1.0458
PNPLA4	ENST00000444736.1	-1.54095
PNPLA4	all	1.04139
PNPLA8	all	1.54627
PNPT1	all	13.3025
POGLUT1	all	1.26835
POLDIP2	all	1.58447
POLG2	all	5.51856
POLQ	all	-1.30258
POM121	ENST00000358357.3	-1.06489
POM121	ENST00000395270.1,ENST00000446813.1,ENST00000257622.4	1.73138
POM121	ENST00000434423.2	1.2986
POMGNT1	all	1.07284
POMGNT2	all	1.5291
POMT1	all	1.50258
POMT2	all	-1.14871
PON2	all	1.78581
PORCN	ENST00000355092.3	1.27473
PORCN	ENST00000359882.4,ENST00000361988.3	1.78876
POTEF	ENST00000357462.5	1.63146
POTEF	ENST00000409914.2	1.10305
POU1F1	all	-1.38107
PP2D1	all	1.10389
PPA2	all	1.34391
PPAN	all	1.73354
PPL	all	1.16499
PPM1K	all	1.06838
PPOX	all	1.69747
PPP1R17	all	-1.56671
PPP1R18	ENST00000274853.3	1.09871
PPP1R18	ENST00000399199.3	1.15064
PPP1R27	all	1.36799
PQLC1	all	1.57699
PRAM1	ENST00000255612.3	1.14243
PRAM1	ENST00000423345.4	-1.0762
PRDM10	all	1.52213
PRDX3	all	1.68104
PRELID1	all	1.18728
PRELID2	all	1.07511
PRF1	all	1.10332
PRICKLE4	ENST00000394263.1	-1.02662
PRICKLE4	ENST00000458694.1	1.22639
PRL	all	-1.29725
PRODH2	all	1.27756
PRPH	all	1.03332
PRPSAP1	all	1.27705
PRR22	all	1.60103
PRR5-ARHGAP8	ENST00000352766.7	1.26561
PRR5-ARHGAP8	ENST00000361473.5	1.21979
PRR5-ARHGAP8	ENST00000361473.5,ENST00000352766.7	1.56476
PRR5-ARHGAP8	ENST00000515632.1	1.12825
PRR5L	ENST00000378867.3	-1.08197
PRR5L	ENST00000530639.1	-1.47763
PRUNE1	all	1.25403
PRY2	all	-1.40291
PSD	ENST00000020673.5	1.11919
PSD	ENST00000406432.1	1.19929
PSD2	all	1.32508
PSD4	all	-1.04984
PTCD1	all	8.31099
PTCD2	all	1.24677
PTCD3	all	2.47917
PTGDS	all	1.12324
PTGES2	all	1.25166
PTGFRN	all	1.28032
HACD3	all	3.49291
PTRH1	ENST00000419060.1	-1.02269
PTRH1	ENST00000543175.1	-1.28856
PURB	all	1.32251
PUS1	all	1.41142
PUS3	ENST00000227474.3	-1.13682
PUS3	ENST00000530811.1	-1.21503
PUS7	all	1.51826
NECTIN3	all	1.56584
PXMP2	all	1.66244
PYURF	all	1.35954
PYY	all	1.04463
QRSL1	all	2.37183
QTRT1	all	1.65812
QTRT2	all	-1.30343
RAB11B	all	1.11557
RAB11FIP1	all	2.00357
RAB11FIP3	all	1.78502
RAB13	all	1.21266
RAB17	all	1.38669
RAB19	ENST00000356407.3	1.06934
RAB19	ENST00000537763.1	-1.36761
RAB1B	all	1.25987
RAB20	all	-1.25988
RAB21	all	1.75533
RAB22A	all	1.3995
RAB26	all	1.1156
RAB27A	ENST00000336787.1	1.30176
RAB27A	ENST00000396307.2	1.23448
RAB27A	ENST00000396307.2,ENST00000564609.1	-1.20051
RAB27A	ENST00000564609.1	-1.15739
RAB27A	ENST00000569493.1	-1.16264
RAB27B	all	1.15455
RAB28	all	1.37131
RAB2A	all	1.15613
RAB2B	all	1.28899
RAB31	all	1.09762
RAB33B	all	1.74116
RAB34	ENST00000301043.6	1.30827
RAB34	ENST00000301043.6,ENST00000436730.3	-1.45584
RAB34	ENST00000395242.2,ENST00000395245.3	1.0342
RAB34	ENST00000395242.2,ENST00000395245.3,ENST00000436730.3	1.50752
RAB34	ENST00000395245.3,ENST00000436730.3	1.6287
RAB36	all	1.20695
RAB39B	all	1.30679
RAB3A	all	-1.0275
RAB3B	all	1.29716
RAB41	all	-1.53561
RAB4A	all	1.75492
RAB4B	all	-1.37663
RAB5B	all	1.04471
RAB5C	all	1.10261
RAB6A	all	1.50538
RAB6B	all	2.26519
RAB6C	all	1.17848
RAB9B	all	1.01987
RABEP2	ENST00000357573.6	1.37154
RABEP2	ENST00000358201.4	1.69289
RABEPK	all	1.10857
RABL2A	ENST00000393167.3,ENST00000393165.3	1.38235
RABL2A	all	2.03955
RAD51C	all	2.10789
RAI14	ENST00000265109.3,ENST00000428746.2	1.55767
RAI14	ENST00000503673.1	-1.28849
RALGAPA1	all	-1.37759
RALGPS1	all	1.57849
RANBP3	all	2.92554
RANBP3L	all	1.03144
RANGRF	all	1.14063
RAP1B	all	1.72068
RAP1GAP	ENST00000290101.4	1.22639
RAP1GAP	ENST00000374765.4	1.19264
RAP1GAP2	ENST00000254695.8,ENST00000366401.4,ENST00000542807.1	1.28109
RAP1GAP2	ENST00000540393.2	1.39987
RAP2B	all	1.68365
RAPGEF1	all	-1.16221
RAPGEF2	all	-1.23999
RAPGEFL1	ENST00000264644.6	-1.06413
RAPGEFL1	ENST00000436615.3	1.43562
RAPH1	all	2.27342
RARRES2	all	1.00447
RARS	all	3.6896
RARS2	all	5.65708
RASA2	all	1.0933
RASAL2	ENST00000367649.3	1.32669
RASAL2	ENST00000462775.1	-1.23521
RASD2	all	-1.16729
RASEF	all	-1.79391
RASGRP2	ENST00000354024.3	1.04121
RASGRP2	ENST00000377494.1	1.08154
RASGRP2	ENST00000377497.3	1.44768
RASGRP2	ENST00000394432.3	-1.01686
RASGRP3	ENST00000402538.3	-1.451
RASGRP3	ENST00000403687.3	-1.48634
RASGRP3	ENST00000407811.1	-1.09474
RASL10A	all	-1.08029
RASL11B	all	1.42161
RASL12	all	-1.23314
RASSF9	all	-1.06601
RBBP7	all	1.67657
RBFA	all	5.67598
RBMXL1	all	1.13835
RBP2	all	1.07924
RBP4	ENST00000371464.3	1.2297
RBP4	ENST00000371467.1	1.16025
CRABP1	all	-1.38169
RCBTB2	all	-1.06208
RCN1	all	1.98684
RCN2	all	1.53919
RCN3	all	1.22072
RCOR3	all	1.29839
RDH16	all	1.49389
REEP1	all	1.00729
REEP2	all	-1.3955
REEP5	all	1.63751
REEP6	all	2.114
REM1	all	1.37587
RER1	ENST00000488353.1	-1.18699
RER1	ENST00000605895.1	1.66153
RERE	all	-1.08691
[truncated: 3,671 more rows]
