# Supplementary material for: A high-throughput screen of real-time ATP levels in individual cells reveals mechanisms of energy failure
Source: PLoS Biol. 2018 Aug 27;16(8):e2004624. doi: 10.1371/journal.pbio.2004624 (PMC6110572; doi:10.1371/journal.pbio.2004624)
Supplement: S2 Table — sgRNA, single guide RNA. (XLSX) [file pbio.2004624.s010.xlsx]

## Sheet: Respiratory all sgRNA
Gene_strand_transcript target	Repetition 1	Repetition 2	Repetition 3	(empty cells reflect sgRNAs with insufficient reads to calculate a fold-enrichment, these were excluded from further analysis)
AAAS_-_53715142.23-all~e39m1	-	-	-
AAAS_-_53715150.23-all~e39m1	-1.82083	2.6614	2.49304
AAAS_-_53715224.24-all~e39m1	-1.26486	1.03381	-1.06035
AAAS_-_53715264.24-all~e39m1	1.18917	1.03253	-1.12783
AAAS_-_53715352.22-all~e39m1	1.03824	1.25331	-1.13843
AAAS_-_53715438.24-all~e39m1	-1.06292	1.80653	1.09256
AAAS_+_53715132.24-all~e39m1	-1.08574	1.24178	1.09449
AAAS_+_53715208.24-all~e39m1	-1.10237	1.19371	1.00649
AAAS_+_53715285.24-all~e39m1	1.07071	1.1191	-1.25165
AAAS_+_53715355.23-all~e39m1	-1.64193	-1.3428	-1.75619
AASDH_-_57253542.23-all~e39m1	-1.75056	1.40891	-1.08505
AASDH_-_57253563.22-all~e39m1	1.00119	-1.26084	-1.2835
AASDH_-_57253574.23-all~e39m1	-1.1034	-1.3333	-1.03221
AASDH_-_57253700.23-all~e39m1	-1.01502	1.08191	-1.00716
AASDH_+_57253386.23-all~e39m1	-1.25152	1.03416	1.08238
AASDH_+_57253463.23-all~e39m1	1.19229	1.00517	1.07269
AASDH_+_57253494.24-all~e39m1	-1.11459	1.07134	-1.34297
AASDH_+_57253499.24-all~e39m1	1.1551	-1.85187	1.02087
AASDH_+_57253570.23-all~e39m1	1.00508	1.00927	-1.07949
AASDH_+_57253615.22-all~e39m1	-1.58871	1.00129	-1.00357
ABCA8_-_66937981.24-ENST00000430352.2~e20m1	-1.04073	-1.24548	-1.09588
ABCA8_-_66937995.24-ENST00000430352.2~e30m1	-2.04329	1.9853	-1.06371
ABCA8_-_66938008.26-ENST00000430352.2~e39m1	-2.11188	-1.09083	-1.16392
ABCA8_-_66938025.28-ENST00000430352.2~e39m1	-1.12799	1.54785	-1.42481
ABCA8_-_66938086.23-ENST00000430352.2~e39m1	-1.13147	1.10615	1.08697
ABCA8_-_66951251.26-ENST00000586539.1~e39m1	1.21702	-1.08142	-1.06725
ABCA8_-_66951274.25-ENST00000586539.1~e39m1	-1.10573	-1.49728	1.24931
ABCA8_-_66951364.27-ENST00000586539.1~e39m1	-1.19046	-1.09026	1.75183
ABCA8_-_66951372.24-ENST00000586539.1~e39m1	1.15275	1.23265	-1.0454
ABCA8_-_66951390.26-ENST00000586539.1~e39m1	-1.1233	-1.18586	1.12683
ABCA8_-_66951395.24-ENST00000586539.1~e39m1	1.04553	-1.07611	-1.12545
ABCA8_+_66938021.24-ENST00000430352.2~e39m1	1.44485	1.07574	-1.54769
ABCA8_+_66938039.24-ENST00000430352.2~e39m1	-1.07444	-1.11286	1.17928
ABCA8_+_66938078.24-ENST00000430352.2~e39m1	1.37358	-1.53073	-1.53716
ABCA8_+_66938135.26-ENST00000430352.2~e39m1	1.07639	1.31726	-
ABCA8_+_66938241.25-ENST00000430352.2~e39m1	-2.08245	-1.59019	1.10853
ABCA8_+_66951172.25-ENST00000586539.1~e39m1	-	-	-
ABCA8_+_66951196.27-ENST00000586539.1~e39m1	-	-	-
ABCA8_+_66951292.28-ENST00000586539.1~e39m1	-	-	-
ABCB4_-_87104673.24-ENST00000545634.1~e39m1	1.17828	1.17932	1.05952
ABCB4_-_87104740.27-all~e39m1	-1.35908	1.42774	1.18368
ABCB4_-_87104830.22-all~e39m1	-2.26883	-4.18237	1.80973
ABCB4_+_87104679.26-all~e39m1	1.15284	-1.38483	-1.01184
ABCB4_+_87104700.26-all~e39m1	-1.47713	-1.24517	1.2862
ABCB4_+_87104725.22-all~e39m1	-1.20996	-1.28107	1.01176
ABCB4_+_87104755.27-all~e39m1	1.07327	1.56079	-21.5938
ABCB4_+_87104777.25-all~e39m1	2.3855	-1.42572	1.82955
ABCB4_+_87104786.27-all~e39m1	1.08315	-1.00261	-1.36917
ABCB4_+_87104798.24-all~e39m1	-1.2623	1.44976	1.06956
ABCB4_+_87104948.24-ENST00000359206.3~e39m1	1.08527	-1.18852	1.52518
ABCC12_-_48180423.24-all~e39m1	1.03275	1.02317	1.66097
ABCC12_-_48180571.22-all~e39m1	-1.63759	1.03811	-1.01584
ABCC12_-_48180643.24-all~e39m1	1.12976	1.02463	1.35382
ABCC12_-_48180679.23-all~e39m1	1.10022	1.244	1.74569
ABCC12_-_48180718.24-all~e39m1	-1.35485	-1.3117	-1.26859
ABCC12_+_48180446.24-all~e39m1	-1.87758	6.45188	-2.89303
ABCC12_+_48180457.25-all~e39m1	-	-	-
ABCC12_+_48180512.24-all~e39m1	-1.27337	-1.1314	-1.3867
ABCC12_+_48180542.23-all~e39m1	-1.71341	-1.48967	1.05567
ABCC12_+_48180667.25-all~e39m1	-1.92496	1.70213	-1.19578
ABCD3_-_94884181.23-all~e39m1	-1.00712	1.32142	1.1736
ABCD3_-_94884243.23-all~e39m1	1.00569	-1.32472	1.3932
ABCD3_-_94884249.24-all~e39m1	-1.32632	1.18256	1.26567
ABCD3_-_94884280.22-all~e39m1	1.28009	-1.15608	1.18244
ABCD3_-_94884295.23-all~e39m1	-8.41206	-1.68757	-1.06227
ABCD3_+_94884002.23-all~e39m1	1.21007	1.26522	1.19125
ABCD3_+_94884071.23-all~e39m1	-1.17014	1.08952	1.30915
ABCD3_+_94884105.24-all~e39m1	-1.09468	-1.31405	1.01722
ABCD3_+_94884153.22-all~e39m1	1.03842	-1.13499	-1.25795
ABCD3_+_94884215.23-all~e39m1	1.77379	1.18332	1.54021
ABCF1_-_30539154.24-all~e39m1	-	-	-
ABCF1_-_30539166.25-all~e39m1	-1.2777	-1.04428	1.08416
ABCF1_-_30539180.25-all~e39m1	1.21676	1.70476	-1.04702
ABCF1_-_30539198.24-all~e39m1	1.07447	1.30309	1.50481
ABCF1_-_30539219.24-all~e39m1	1.92388	1.2024	1.47149
ABCF1_-_30539232.24-all~e39m1	1.22089	1.30797	1.3296
ABCF1_-_30539273.25-all~e39m1	1.26008	1.27021	1.78405
ABCF1_-_30539372.24-all~e39m1	1.2743	-1.22784	1.02961
ABCF1_+_30539203.24-all~e39m1	-1.14664	-1.59914	-2.26386
ABCF1_+_30539235.25-all~e39m1	-3.43693	3.71256	2.46103
ABCF2_+_150924043.23-all~e39m1	1.12727	-1.15662	1.11029
ABCF2_+_150924049.24-all~e39m1	1.06563	1.30162	1.90371
ABCF2_+_150924060.23-all~e39m1	1.19052	1.19259	1.56716
ABCF2_+_150924107.24-all~e39m1	1.23313	-1.55397	1.27909
ABCF2_+_150924129.24-all~e39m1	-1.30695	-1.39038	1.42456
ABCF2_+_150924141.24-all~e39m1	-1.19307	2.30076	1.00955
ABCF2_+_150924155.24-all~e39m1	1.11695	1.38535	1.17075
ABCF2_+_150924265.24-all~e39m1	8.43284	-1.12443	1.0391
ABCF2_+_150924296.23-all~e39m1	1.50781	1.12238	1.20468
ABCF2_+_150924331.22-all~e39m1	-1.29017	1.13176	-1.02952
ABHD10_-_111697888.24-all~e39m1	1.22553	-1.25106	-1.77829
ABHD10_-_111697926.23-all~e39m1	1.24075	-1.33555	1.17775
ABHD10_-_111697961.24-all~e39m1	-1.03986	2.15525	1.03335
ABHD10_-_111697984.23-all~e39m1	1.32765	1.10828	1.18992
ABHD10_-_111698039.23-all~e39m1	1.19831	-1.03186	1.22351
ABHD10_-_111698050.24-all~e39m1	-1.00685	1.42207	1.39324
ABHD10_-_111698065.24-all~e39m1	1.6994	-1.12577	-1.39794
ABHD10_-_111698143.24-all~e39m1	-1.47837	-1.2304	-1.51993
ABHD10_+_111697991.24-all~e39m1	-1.05432	-1.24177	1.05448
ABHD10_+_111698139.23-all~e39m1	1.56465	1.24984	-1.42904
ABHD11_-_73153024.24-all~e39m1	1.01926	-1.11107	-1.1037
ABHD11_-_73153070.23-all~e39m1	-1.0754	1.05794	-1.04288
ABHD11_-_73153119.24-all~e39m1	-1.47637	-1.27316	2.3872
ABHD11_+_73152952.23-all~e39m1	-1.13159	1.12573	1.4838
ABHD11_+_73152957.24-all~e39m1	-1.27744	1.10767	-1.16033
ABHD11_+_73152963.23-all~e39m1	-1.1539	1.23292	1.58827
ABHD11_+_73153181.23-all~e39m1	-1.33105	-1.03946	-1.06369
ABHD11_+_73153201.23-all~e39m1	-1.24662	1.20122	-1.3138
ABHD11_+_73153207.22-all~e39m1	-1.06696	1.25961	-1.00758
ABHD11_+_73153213.24-all~e39m1	-1.12149	-1.12774	1.14632
ABHD6_-_58223303.22-all~e39m1	-2.32808	-3.23465	-7.94529
ABHD6_-_58223352.23-all~e39m1	1.09551	-1.34615	-1.05102
ABHD6_-_58223402.23-all~e39m1	-1.50237	-2.05167	1.07482
ABHD6_-_58223454.24-all~e39m1	-3.00166	-2.30557	-2.99107
ABHD6_-_58223479.24-all~e39m1	-2.54956	-1.21593	-1.01747
ABHD6_+_58223252.23-all~e39m1	1.38312	1.05321	-1.49152
ABHD6_+_58223259.23-all~e39m1	1.18969	1.12271	1.13466
ABHD6_+_58223313.24-all~e39m1	-2.12691	-1.61576	-1.04114
ABHD6_+_58223346.24-all~e39m1	-1.03838	-1.02925	-1.00424
ABHD6_+_58223398.23-all~e39m1	-1.0347	-1.16934	1.32059
ABHD8_-_17414004.24-all~e39m1	1.12156	-1.07138	-1.31963
ABHD8_-_17414143.23-all~e39m1	2.684	-	-1.00893
ABHD8_-_17414168.24-all~e39m1	1.01311	-1.14116	-1.05757
ABHD8_-_17414173.24-all~e39m1	1.16375	1.1526	1.16661
ABHD8_-_17414273.22-all~e39m1	1.4972	1.36979	-1.2362
ABHD8_+_17413985.24-all~e39m1	-	-	-
ABHD8_+_17414040.22-all~e39m1	1.07689	1.50544	-1.02912
ABHD8_+_17414090.23-all~e39m1	-1.18071	1.1921	-1.17043
ABHD8_+_17414182.24-all~e39m1	-1.16546	1.07242	-1.05682
ABHD8_+_17414266.22-all~e39m1	-	-	-
ABR_-_1082914.24-all~e39m1	1.44563	-1.66364	1.8162
ABR_-_1082970.22-all~e39m1	-1.25329	1.37284	-1.1651
ABR_-_1083006.24-all~e39m1	-1.46515	-1.31275	-1.14176
ABR_-_1083075.22-all~e39m1	-1.18078	1.05294	1.15635
ABR_-_1083087.24-all~e39m1	1.67282	1.01112	1.67237
ABR_-_1083125.24-all~e39m1	1.25558	-1.11236	-1.66013
ABR_-_1083154.24-all~e39m1	-1.03423	-1.16217	1.03971
ABR_+_1082882.24-all~e39m1	-1.59035	1.43795	-1.16167
ABR_+_1083022.24-all~e39m1	1.00746	1.31981	1.14321
ABR_+_1083045.23-all~e39m1	1.04113	1.48963	-1.26148
ACAD9_-_128598449.23-all~e39m1	-1.13934	-1.62374	1.20149
ACAD9_-_128598541.24-all~e39m1	1.1342	-1.16423	-6.19691
ACAD9_-_128598589.23-all~e39m1	-1.12631	1.11639	-1.2241
ACAD9_-_128598617.21-all~e39m1	-1.07493	-1.40199	-3.32247
ACAD9_+_128598414.24-all~e39m1	-1.48106	1.17926	-1.56844
ACAD9_+_128598480.24-all~e39m1	-1.62847	-1.36507	1.41463
ACAD9_+_128598554.23-all~e39m1	-1.23322	-1.01798	1.07746
ACAD9_+_128598604.23-all~e39m1	-1.1758	1.24899	1.15208
ACAD9_+_128598611.24-all~e39m1	-1.01821	1.09263	-1.10963
ACAD9_+_128598628.23-all~e39m1	1.12775	1.45088	-2.41955
ACAP1_-_7239937.24-all~e39m1	-1.59127	1.44008	-1.25113
ACAP1_-_7240031.23-all~e39m1	-1.3311	-1.71209	-1.13902
ACAP1_-_7240077.23-all~e39m1	-1.0542	-1.46022	-1.09946
ACAP1_-_7240128.23-all~e39m1	-1.20101	1.67985	-1.31582
ACAP1_-_7240135.24-all~e39m1	1.33918	1.44933	-1.16227
ACAP1_+_7239811.23-all~e39m1	-	-	-
ACAP1_+_7239925.24-all~e39m1	-1.01197	-1.06339	1.0931
ACAP1_+_7239956.24-all~e39m1	-2.34355	1.4163	1.42347
ACAP1_+_7240001.24-all~e39m1	1.38385	-1.34422	1.00955
ACAP1_+_7240096.22-all~e39m1	-1.08839	-1.17692	1.17525
ACBD3_-_226374225.24-all~e39m1	1.58728	1.11206	1.31255
ACBD3_-_226374251.23-all~e39m1	-1.06764	1.15171	1.02914
ACBD3_-_226374381.24-all~e39m1	-1.85129	1.46385	1.07544
ACBD3_-_226374403.24-all~e39m1	-1.04606	1.33641	1.36982
ACBD3_-_226374463.22-all~e39m1	1.2753	1.01768	-1.04078
ACBD3_+_226374131.24-all~e39m1	-1.27928	1.05249	-1.01199
ACBD3_+_226374211.23-all~e39m1	1.19333	1.08351	-1.01065
ACBD3_+_226374329.22-all~e39m1	1.7709	1.28075	6.71419
ACBD3_+_226374415.23-all~e39m1	-1.36434	-1.14108	1.21016
ACBD3_+_226374447.23-all~e39m1	-1.72973	-1.05853	-1.28162
ACBD5_-_27529531.24-all~e39m1	1.76327	1.60466	-1.00179
ACBD5_-_27529679.24-all~e39m1	-1.7599	1.2038	1.74769
ACBD5_+_27529447.24-all~e39m1	1.15929	-1.0267	1.08787
ACBD5_+_27529463.23-all~e39m1	1.3614	1.14612	1.09998
ACBD5_+_27529544.22-all~e39m1	1.1259	-1.52477	-1.35946
ACBD5_+_27529577.23-all~e39m1	1.4485	-1.25731	-1.18672
ACBD5_+_27529683.24-all~e39m1	-1.05082	1.13983	1.15864
ACBD5_+_27529703.22-all~e39m1	1.46977	-1.04409	1.23719
ACBD5_+_27529710.24-all~e39m1	-1.18199	1.01416	1.01645
ACBD5_+_27529754.24-all~e39m1	-1.2038	-1.23042	-1.07324
ACBD6_-_180471821.24-all~e39m1	-1.6776	1.24669	1.09901
ACBD6_-_180471936.24-all~e39m1	1.16963	1.25686	-1.15673
ACBD6_-_180472010.24-all~e39m1	2.9302	1.7777	-2.12098
ACBD6_-_180472018.24-all~e39m1	2.56012	-1.73332	-1.06087
ACBD6_-_180472042.24-all~e39m1	1.38894	-1.19532	-1.15045
ACBD6_-_180472117.22-all~e39m1	-1.22441	-1.48882	1.08856
ACBD6_+_180471804.24-all~e39m1	1.14756	1.17251	-1.10341
ACBD6_+_180471856.23-all~e39m1	-1.4408	1.35489	1.04297
ACBD6_+_180472052.22-all~e39m1	-1.90661	-1.05934	1.41407
ACBD6_+_180472087.24-all~e39m1	-	-	-
ACER3_-_76571890.24-all~e39m1	-1.0043	-1.37942	-1.13535
ACER3_-_76572006.24-all~e39m1	1.71568	-1.34751	1.63284
ACER3_-_76572029.24-all~e39m1	-12.8404	-1.1576	-1.30607
ACER3_-_76572044.23-all~e39m1	1.04627	1.14863	-1.05896
ACER3_-_76572052.24-all~e39m1	-1.0633	1.08131	1.04696
ACER3_-_76572106.24-all~e39m1	1.08592	1.07561	-1.00085
ACER3_-_76572139.24-all~e39m1	1.493	1.28118	1.16781
ACER3_-_76572173.24-all~e39m1	1.03883	1.3617	-1.29364
ACER3_+_76571957.23-all~e39m1	-1.72644	1.18669	-1.32899
ACER3_+_76572037.24-all~e39m1	-	-	-
ACOT1_-_74004062.24-all~e39m1	1.03426	1.11341	-1.47235
ACOT1_-_74004075.24-all~e39m1	-1.29894	-1.12376	-1.04924
ACOT1_-_74004113.24-all~e39m1	1.10247	1.74738	2.79289
ACOT1_+_74003810.24-all~e39m1	-1.11769	-1.2204	-1.1088
ACOT1_+_74003818.23-all~e39m1	-1.36263	1.39512	1.10709
ACOT1_+_74003828.25-all~e39m1	1.00312	-1.5886	-2.3074
ACOT1_+_74003833.25-all~e39m1	-	-	-
ACOT1_+_74003838.23-all~e39m1	1.05467	-1.09006	-1.21507
ACOT1_+_74003844.24-all~e39m1	-1.52483	1.51899	-1.14257
ACOT1_+_74004045.27-all~e39m1	-1.07531	-1.33235	1.03972
ACOT11_-_55013905.24-all~e39m1	1.30817	-1.28404	1.25985
ACOT11_-_55013917.24-all~e39m1	-1.1863	1.40539	1.38062
ACOT11_-_55013977.24-all~e39m1	-1.00073	1.21101	1.2059
ACOT11_-_55013998.22-all~e39m1	1.08844	-1.13103	-1.09417
ACOT11_-_55014020.24-all~e39m1	-1.23037	-1.1795	1.03602
ACOT11_-_55014058.25-all~e39m1	1.402	1.02189	-1.11371
ACOT11_-_55014127.24-all~e39m1	-1.03268	1.11747	-1.19541
ACOT11_+_55013965.24-all~e39m1	1.17607	1.06084	1.18857
ACOT11_+_55014005.25-all~e39m1	1.46358	1.12033	-1.06204
ACOT11_+_55014121.23-all~e39m1	-1.17623	1.06275	-1.10804
ACOT12_-_80689817.24-all~e39m1	1.19025	1.16396	-1.25848
ACOT12_-_80689897.24-all~e39m1	2.40687	-	2.33656
ACOT12_-_80689916.25-all~e39m1	-1.10869	-1.07965	-1.3017
ACOT12_-_80689939.24-all~e39m1	1.0986	1.18359	1.18758
ACOT12_+_80689809.24-all~e39m1	1.51165	-1.26723	1.1597
ACOT12_+_80689862.24-all~e39m1	-1.06484	1.0787	-1.01595
ACOT12_+_80689929.24-all~e39m1	-1.52421	-1.70264	-1.31817
ACOT12_+_80689935.24-all~e39m1	-1.09453	-1.19827	1.199
ACOT12_+_80689961.24-all~e39m1	1.72189	-1.22238	-1.0794
ACOT12_+_80689971.24-all~e39m1	-	-	-
ACOT9_-_23761162.23-all~e39m1	1.06045	-1.01576	1.59057
ACOT9_-_23761316.23-all~e39m1	-1.82024	1.53988	-1.87168
ACOT9_-_23761394.24-all~e39m1	1.21186	-1.14688	-1.50179
ACOT9_-_23761402.24-all~e39m1	-1.58413	-1.10822	1.1523
ACOT9_+_23761112.22-all~e39m1	-1.22113	-1.0704	-1.04701
ACOT9_+_23761236.23-all~e39m1	-1.06115	-1.03112	1.00858
ACOT9_+_23761251.24-all~e39m1	1.15377	1.1627	1.08184
ACOT9_+_23761273.21-all~e39m1	1.75442	-1.22191	-1.08595
ACOT9_+_23761350.24-all~e39m1	-1.09061	-1.13971	1.30228
ACOT9_+_23761419.24-all~e39m1	-1.14754	-1.04616	-1.0776
ACOX2_-_58522772.24-all~e39m1	1.04759	1.24736	1.22218
ACOX2_-_58522777.24-all~e39m1	1.0456	-1.2058	-1.16096
ACOX2_-_58522788.23-all~e39m1	1.07616	1.01116	1.10115
ACOX2_-_58522839.24-all~e39m1	-1.18584	-1.19939	-1.41212
ACOX2_-_58522905.23-all~e39m1	-1.21331	-1.07996	-1.03622
ACOX2_+_58522827.23-all~e39m1	-1.14698	-1.02492	-1.32549
ACOX2_+_58522888.22-all~e39m1	1.22588	1.43474	-4.02066
ACOX2_+_58522936.24-all~e39m1	1.20376	-1.21878	-1.18752
ACOX2_+_58522944.24-all~e39m1	-1.04901	-1.86739	-1.1867
ACOX2_+_58523058.24-all~e39m1	-1.11824	-1.27901	-1.33865
ACOX3_-_8430129.21-ENST00000503233.1~e39m1	-1.64336	-1.07737	-1.4193
ACOX3_-_8430218.23-ENST00000503233.1~e39m1	2.526	3.19257	3.19421
ACOX3_-_8442293.24-ENST00000356406.5~e39m1	1.1875	-1.38279	1.14848
ACOX3_+_8429927.22-ENST00000503233.1~e39m1	-1.82935	1.32701	-1.21685
ACOX3_+_8429994.24-ENST00000503233.1~e39m1	1.09817	-1.1973	-1.24911
ACOX3_+_8430003.24-ENST00000503233.1~e39m1	1.01592	1.46505	-1.41843
ACOX3_+_8430026.24-ENST00000503233.1~e39m1	-	-	-
ACOX3_+_8430049.24-ENST00000503233.1~e39m1	1.25411	1.79626	-1.16346
ACOX3_+_8430113.24-ENST00000503233.1~e39m1	1.63948	1.16978	1.02961
ACOX3_+_8430204.23-ENST00000503233.1~e39m1	-6.18524	-1.41287	-5.16211
ACOX3_+_8430236.24-ENST00000503233.1~e39m1	-	-	-
ACOX3_+_8442154.24-ENST00000356406.5~e39m1	1.77809	-1.70323	-2.28045
ACOX3_+_8442177.25-ENST00000356406.5~e39m1	-1.06555	-1.55556	2.1398
ACOX3_+_8442287.25-ENST00000356406.5~e39m1	1.16747	1.36995	-1.21047
ACOX3_+_8442373.24-ENST00000356406.5~e39m1	1.97504	1.25865	1.06398
ACOX3_+_8442409.25-ENST00000356406.5~e39m1	2.72298	1.47059	-1.95719
ACOX3_+_8442429.23-ENST00000356406.5~e39m1	-1.17831	1.34921	1.03666
ACOX3_+_8442438.25-ENST00000356406.5~e39m1	1.22326	1.03836	-1.04075
ACOX3_+_8442455.25-ENST00000356406.5~e39m1	-1.06798	-1.09326	-1.08416
ACOX3_+_8442462.23-ENST00000356406.5~e39m1	-1.08125	-1.07735	-1.15305
ACOXL_-_111490142.24-all~e39m1	-1.91797	-1.20715	-1.32384
ACOXL_-_111490243.24-all~e39m1	1.08273	1.50817	-1.22076
ACOXL_-_111490249.24-all~e39m1	1.1298	-1.00475	-1.16061
ACOXL_-_111490327.24-all~e39m1	1.10674	1.21582	-1.30693
ACOXL_-_111490351.23-all~e39m1	-1.26301	1.03063	1.1687
ACOXL_+_111490261.23-all~e39m1	1.05669	1.08995	1.10441
ACOXL_+_111490334.24-all~e39m1	1.02893	1.35915	1.45123
ACOXL_+_111490383.24-all~e39m1	1.14487	-1.12843	-1.11296
ACOXL_+_111490392.23-all~e39m1	2.22754	-1.42427	1.20663
ACOXL_+_111490416.22-all~e39m1	1.12045	-1.31311	1.17527
ACSBG2_-_6135682.24-all~e39m1	1.12863	-1.00221	1.33634
ACSBG2_-_6135704.24-all~e39m1	1.24215	-1.28298	-1.00861
ACSBG2_-_6135770.23-all~e39m1	1.08346	-1.08269	1.25615
ACSBG2_-_6135797.24-all~e39m1	-1.24697	1.01457	-1.11162
ACSBG2_-_6135805.24-all~e39m1	-1.03519	-1.05296	-1.22461
ACSBG2_-_6135834.25-all~e39m1	-1.51568	-1.46277	-1.08876
ACSBG2_-_6135934.24-all~e39m1	1.02963	1.11368	-1.35888
ACSBG2_+_6135692.23-all~e39m1	-1.18176	1.07776	1.06727
ACSBG2_+_6135856.24-all~e39m1	1.38714	1.02113	-1.07672
ACSBG2_+_6135883.23-all~e39m1	2.30498	1.11442	1.90968
ACSF2_-_48503610.24-all~e39m1	-1.07822	1.2011	-1.25555
ACSF2_-_48503638.24-all~e39m1	-1.87238	-1.46844	-1.13383
ACSF2_-_48503714.22-all~e39m1	-1.19854	-1.00609	-1.2108
ACSF2_-_48503800.24-all~e39m1	1.16315	1.15691	1.51698
ACSF2_+_48503486.24-all~e39m1	1.15118	-1.08881	-1.01807
ACSF2_+_48503500.24-all~e39m1	1.40704	-1.02588	1.96248
ACSF2_+_48503571.24-all~e39m1	1.16473	1.21266	-1.04486
ACSF2_+_48503598.23-all~e39m1	-1.29217	-1.28952	-1.12932
ACSF2_+_48503699.24-all~e39m1	-1.5151	-1.14484	1.14963
ACSF2_+_48503738.24-all~e39m1	1.17567	-2.16571	2.1534
ACSM3_-_20775131.27-all~e39m1	-1.50511	1.34475	-1.74143
ACSM3_-_20775313.26-all~e39m1	-1.20892	-1.43677	1.09974
ACSM3_+_20774974.25-all~e39m1	-1.30589	1.68824	1.91413
ACSM3_+_20775002.22-all~e39m1	-1.33149	-1.0347	-1.27737
ACSM3_+_20775095.24-all~e39m1	1.15409	1.07884	-1.09559
ACSM3_+_20775201.25-all~e39m1	-1.30244	-1.33635	1.03291
ACSM3_+_20775214.26-all~e39m1	-1.41553	1.11029	1.20108
ACSM3_+_20775253.26-all~e39m1	-1.40276	-2.5638	-1.1371
ACSM3_+_20775273.24-all~e39m1	1.40721	-1.92353	-2.06137
ACSM3_+_20775296.24-all~e39m1	-1.30603	-1.26421	1.25422
ACSM5_-_20420852.25-all~e39m1	-1.16747	1.26664	-1.11647
ACSM5_-_20420864.24-all~e39m1	-1.00753	1.00473	1.13015
ACSM5_-_20420881.27-all~e39m1	-1.68292	-1.66259	-1.16532
ACSM5_-_20420987.25-all~e39m1	-2.06035	1.19021	1.12574
ACSM5_-_20421035.26-all~e39m1	-1.18367	-1.02607	-1.06429
ACSM5_-_20421079.25-all~e39m1	-1.21081	-1.17712	1.3687
ACSM5_-_20421086.27-all~e39m1	-1.00556	-2.39607	1.13947
ACSM5_-_20421091.25-all~e39m1	-1.79586	-1.82671	-
ACSM5_-_20421143.25-all~e39m1	-1.4823	1.45101	-1.8339
ACSM5_+_20421027.26-all~e39m1	-	-	-
ACSS3_-_81471111.26-ENST00000548058.1~e39m1	1.0896	1.59736	-1.19598
ACSS3_-_81471171.24-ENST00000548058.1~e39m1	1.07737	-1.3643	-1.42317
ACSS3_-_81471178.24-ENST00000548058.1~e39m1	-1.10482	1.18968	1.07841
ACSS3_-_81471206.25-ENST00000548058.1~e39m1	-1.11773	1.1461	1.25289
ACSS3_-_81471889.23-ENST00000261206.3~e39m1	-147.637	-3.05495	1.70532
ACSS3_-_81471942.24-ENST00000261206.3~e39m1	-1.01696	-1.00955	1.09855
ACSS3_-_81471945.22-ENST00000261206.3~e39m1	1.12915	-1.18415	-1.03442
ACSS3_-_81471984.24-ENST00000261206.3~e39m1	-1.22357	-1.03467	-1.24849
ACSS3_-_81472004.24-ENST00000261206.3~e39m1	1.57293	1.28507	1.17292
ACSS3_-_81472027.24-ENST00000261206.3~e39m1	-1.05854	-1.25889	-1.30152
ACSS3_-_81472129.24-ENST00000261206.3~e39m1	-1.30672	-1.05418	1.10731
ACSS3_+_81471014.25-ENST00000548058.1~e39m1	-1.34847	1.28304	1.01283
ACSS3_+_81471103.26-ENST00000548058.1~e39m1	-7.11504	-2.65703	-2.36337
ACSS3_+_81471141.25-ENST00000548058.1~e39m1	-1.22343	-1.18904	1.01218
ACSS3_+_81471223.24-ENST00000548058.1~e39m1	-1.0769	-1.19287	1.74218
ACSS3_+_81471236.24-ENST00000548058.1~e39m1	1.40547	1.03635	1.03363
ACSS3_+_81471250.23-ENST00000548058.1~e39m1	-1.50954	1.13322	-1.10929
ACSS3_+_81471837.23-ENST00000261206.3~e39m1	6.676	-1.38252	-4.35358
ACSS3_+_81471858.24-ENST00000261206.3~e39m1	1.25156	1.48833	-1.05044
ACSS3_+_81472042.24-ENST00000261206.3~e39m1	1.11867	-1.08732	-1.15148
ACTBL2_-_56778436.24-all~e39m1	1.03534	-1.02006	1.08135
ACTBL2_-_56778568.25-all~e39m1	-1.19436	-1.07488	1.04518
ACTBL2_-_56778643.23-all~e39m1	1.1152	1.43028	-1.02853
ACTBL2_-_56778661.24-all~e39m1	1.17374	1.10359	1.15612
ACTBL2_+_56778398.24-all~e39m1	1.07766	1.18163	1.28614
ACTBL2_+_56778406.24-all~e39m1	2.26317	1.06924	1.16525
ACTBL2_+_56778423.24-all~e39m1	-1.07193	1.06812	-1.37134
ACTBL2_+_56778493.24-all~e39m1	1.04473	1.7446	-1.04486
ACTBL2_+_56778506.26-all~e39m1	1.1217	-1.00147	1.06626
ACTBL2_+_56778607.25-all~e39m1	1.09894	1.4562	-1.11724
ACTC1_-_35088094.24-all~e39m1	-1.48932	1.19285	1.15752
ACTC1_-_35088149.24-all~e39m1	1.18081	-1.26252	-1.25391
ACTC1_-_35088158.24-all~e39m1	1.54149	-	94.1753
ACTC1_-_35088376.24-all~e39m1	-1.11054	1.04894	-1.3089
ACTC1_+_35088055.24-all~e39m1	1.14801	-1.05331	-1.18477
ACTC1_+_35088079.24-all~e39m1	-1.04177	1.15652	-1.12132
ACTC1_+_35088120.24-all~e39m1	-1.30332	-1.07295	1.1525
ACTC1_+_35088296.24-all~e39m1	-1.14408	1.2009	1.19447
ACTC1_+_35088324.24-all~e39m1	-1.05987	1.02896	1.2488
ACTC1_+_35088333.24-all~e39m1	-1.32858	-1.15616	-1.26254
ACTG2_-_74120178.24-all~e39m1	1.26386	1.30607	-1.08449
ACTG2_-_74120263.24-all~e39m1	3.48022	1.38132	-2.37823
ACTG2_-_74120365.23-all~e39m1	1.33776	1.70011	3.06997
ACTG2_-_74120374.24-all~e39m1	1.0017	-1.04664	-1.04546
ACTG2_+_74120141.24-all~e39m1	1.2197	-1.3763	-1.22862
ACTG2_+_74120163.23-all~e39m1	-1.03202	1.16963	-1.18647
ACTG2_+_74120173.21-all~e39m1	-1.07889	-1.09966	1.12113
ACTG2_+_74120208.24-all~e39m1	-56.9204	1.6519	-
ACTG2_+_74120298.24-all~e39m1	-1.28869	1.08653	1.4167
ACTG2_+_74120317.23-all~e39m1	-1.32456	1.10124	1.42238
ACTL7A_-_111624585.24-all~e39m1	-1.50824	2.39712	1.05979
ACTL7A_-_111624607.23-all~e39m1	-2.39795	-1.02107	-1.01976
ACTL7A_-_111624630.24-all~e39m1	1.01116	-1.09605	-1.46856
ACTL7A_-_111624653.24-all~e39m1	1.11425	1.39791	8.13506
ACTL7A_-_111624703.24-all~e39m1	-1.12724	-1.2633	-1.1179
ACTL7A_-_111624731.24-all~e39m1	-1.23376	-1.23346	1.78997
ACTL7A_-_111624800.25-all~e39m1	2.33871	-4.95979	-2.66052
ACTL7A_+_111624685.25-all~e39m1	-1.47281	-1.07355	-1.66124
ACTL7A_+_111624723.25-all~e39m1	1.28346	1.03937	1.88524
ACTL7A_+_111624862.25-all~e39m1	1.46589	1.25054	1.07776
ACTL7B_-_111618978.24-all~e39m1	-1.34865	-1.32	-
ACTL7B_-_111619012.24-all~e39m1	1.07672	1.42605	-1.05125
ACTL7B_-_111619066.25-all~e39m1	1.17445	-1.02853	1.21331
ACTL7B_-_111619146.23-all~e39m1	-1.01463	-1.09414	1.25739
ACTL7B_-_111619156.25-all~e39m1	-1.0152	-1.04932	1.05189
ACTL7B_-_111619183.24-all~e39m1	1.45919	-1.35281	-1.08576
ACTL7B_-_111619217.25-all~e39m1	1.99889	-1.44702	1.76205
ACTL7B_+_111618974.25-all~e39m1	-1.36988	1.03649	1.23424
ACTL7B_+_111619082.26-all~e39m1	-1.12704	1.10503	-1.02964
ACTL7B_+_111619234.25-all~e39m1	1.03681	1.41135	-1.26394
ACTL8_-_18081797.25-all~e39m1	-2.56552	3.14774	1.74066
ACTL8_-_18081836.25-all~e39m1	1.01468	2.27263	-1.23559
ACTL8_-_18081895.25-all~e39m1	1.15567	-1.36769	1.4787
ACTL8_-_18081987.24-all~e39m1	-1.13983	1.06159	1.21576
ACTL8_-_18081999.27-all~e39m1	1.1164	1.07263	-1.25383
ACTL8_-_18082040.26-all~e39m1	7.8968	1.16393	1.08092
ACTL8_+_18081786.24-all~e39m1	-1.03778	1.26539	-1.2939
ACTL8_+_18081803.26-all~e39m1	1.00793	1.155	-1.17027
ACTL8_+_18081817.27-all~e39m1	-	-	-
ACTL8_+_18081845.26-all~e39m1	1.17291	-1.08198	-1.30868
ACTN1_-_69445884.27-all~e39m1	1.78235	1.23031	-1.11184
ACTN1_-_69445889.27-all~e39m1	1.28887	1.07871	1.44869
ACTN1_-_69445908.25-all~e39m1	-1.04633	1.26988	-1.11234
ACTN1_-_69445944.24-all~e39m1	1.09951	1.25335	1.03805
ACTN1_-_69445956.24-all~e39m1	-3.62176	-5.84654	-7.35499
ACTN1_-_69445971.25-all~e39m1	-2.66814	-	-
ACTN1_-_69445987.25-all~e39m1	-1.27791	-1.18037	-1.01327
ACTN1_-_69445998.24-all~e39m1	1.35977	1.31404	-1.04381
ACTN1_+_69445897.24-all~e39m1	-	-	-
ACTN1_+_69445905.25-all~e39m1	1.09042	-1.26238	-1.01216
ACTN2_-_236849782.23-all~e39m1	-1.03733	-1.58955	1.50989
ACTN2_-_236849992.23-all~e39m1	-1.19951	1.02797	1.39808
ACTN2_+_236849775.23-all~e39m1	1.13414	1.07411	-1.08297
ACTN2_+_236849821.23-all~e39m1	-1.22634	-1.01023	1.16631
ACTN2_+_236849841.24-all~e39m1	1.04477	-1.03464	-1.10291
ACTN2_+_236849852.24-all~e39m1	-1.05731	1.57833	1.2784
ACTN2_+_236849894.24-all~e39m1	-1.23458	1.02474	1.33466
ACTN2_+_236849912.23-all~e39m1	1.6148	2.25816	-2.81837
ACTN2_+_236849921.23-all~e39m1	-1.03255	-1.03359	-1.22418
ACTN2_+_236849956.24-all~e39m1	-1.44371	1.04751	1.13487
ACTN3_-_66314361.23-all~e39m1	1.27927	-1.14371	-1.36049
ACTN3_-_66314383.24-all~e39m1	1.02469	-1.04241	-1.54558
ACTN3_-_66314395.23-all~e39m1	-1.11971	-1.39814	-1.19132
ACTN3_-_66314417.23-all~e39m1	1.04155	-1.11538	1.13865
ACTN3_-_66314433.24-all~e39m1	1.60823	1.60926	-1.42637
ACTN3_-_66314440.24-all~e39m1	-1.13661	1.06992	1.25848
ACTN3_-_66314489.24-all~e39m1	-1.00422	1.0066	-1.67163
ACTN3_-_66314495.24-all~e39m1	-1.40664	1.01395	-1.04921
ACTN3_+_66314365.22-all~e39m1	-1.20124	1.81754	1.56297
ACTN3_+_66314655.23-all~e39m1	1.27492	-1.1071	-1.18491
ACTN4_-_39138365.23-all~e39m1	-1.09118	1.18016	-1.17427
ACTN4_-_39138380.23-all~e39m1	-1.15619	-2.0579	-
ACTN4_-_39138388.24-all~e39m1	-1.17363	-1.04683	1.40335
ACTN4_-_39138403.24-all~e39m1	1.98727	-1.6666	-1.4424
ACTN4_-_39138425.23-all~e39m1	1.10623	-1.27027	-1.17085
ACTN4_-_39138459.24-all~e39m1	-	-	-
ACTN4_-_39138487.24-all~e39m1	-1.17577	-1.02161	-1.1134
ACTN4_-_39138592.24-all~e39m1	1.07728	1.42416	-1.19823
ACTN4_-_39138600.24-all~e39m1	-	-	-
ACTN4_+_39138408.21-all~e39m1	2.70329	1.30382	1.56389
ACTR10_-_58666897.23-all~e39m1	1.06148	1.27059	1.2641
ACTR10_-_58666996.24-all~e39m1	-	1.60301	-1.49957
ACTR10_-_58667019.24-all~e39m1	-	-	-
ACTR10_-_58667050.24-all~e39m1	1.01274	-1.14376	-1.12097
ACTR10_-_58667057.24-all~e39m1	1.65457	1.74201	-
ACTR10_+_58666892.23-all~e39m1	-1.10283	1.52723	-3.5264
ACTR10_+_58666938.24-all~e39m1	1.32455	1.06406	1.20128
ACTR10_+_58667020.23-all~e39m1	-1.6263	-1.74028	-1.86885
ACTR10_+_58667079.24-all~e39m1	1.38534	1.01605	1.64332
ACTR10_+_58667094.24-all~e39m1	-1.02839	1.00953	-1.12206
ACTR1B_-_98280415.24-all~e39m1	1.3564	1.12144	1.24359
ACTR1B_-_98280438.24-all~e39m1	1.08714	1.35539	1.15731
ACTR1B_-_98280450.24-all~e39m1	-1.37562	1.27252	-1.7605
ACTR1B_-_98280500.24-all~e39m1	-1.85326	1.15277	-1.54482
ACTR1B_-_98280511.24-all~e39m1	-27.8673	-1.11424	-
ACTR1B_-_98280545.23-all~e39m1	-1.2556	-1.00318	1.0571
ACTR1B_-_98280568.24-all~e39m1	-1.26697	-1.00844	1.16302
ACTR1B_+_98280441.24-all~e39m1	-1.01976	1.0077	-1.03657
ACTR1B_+_98280468.24-all~e39m1	-1.44016	1.30144	1.30626
ACTR1B_+_98280517.23-all~e39m1	-1.00109	-1.29309	1.02675
ACTRT1_-_127186324.26-all~e39m1	1.22659	-3.59985	-1.52786
ACTRT1_-_127186343.24-all~e39m1	-1.0047	1.12225	1.08378
ACTRT1_-_127186414.24-all~e39m1	-1.07818	-1.01391	1.15464
ACTRT1_+_127186129.26-all~e39m1	1.04732	1.56898	1.22026
ACTRT1_+_127186135.26-all~e39m1	1.03175	-1.29397	-1.24788
ACTRT1_+_127186211.28-all~e39m1	1.20596	-1.50622	1.02749
ACTRT1_+_127186306.24-all~e39m1	-1.15072	1.06048	1.07442
ACTRT1_+_127186328.23-all~e39m1	2.43064	-1.15982	-
ACTRT1_+_127186339.24-all~e39m1	1.50197	1.09199	1.03698
ACTRT1_+_127186349.25-all~e39m1	1.44214	1.79324	1.4455
ACTRT2_-_2938025.24-all~e39m1	-1.21928	1.16351	1.12969
ACTRT2_-_2938102.24-all~e39m1	1.03895	1.27036	-1.29297
ACTRT2_-_2938118.24-all~e39m1	-1.06144	1.41135	1.55373
ACTRT2_-_2938205.23-all~e39m1	-1.19728	1.17276	-1.34725
ACTRT2_-_2938306.24-all~e39m1	1.07619	-1.15819	-1.14186
ACTRT2_+_2938020.24-all~e39m1	-1.28401	1.04089	-1.18967
ACTRT2_+_2938042.24-all~e39m1	1.09256	1.04955	1.26664
ACTRT2_+_2938113.24-all~e39m1	1.45232	-1.42532	1.08092
ACTRT2_+_2938177.23-all~e39m1	1.40315	1.39938	1.13659
ACTRT2_+_2938259.23-all~e39m1	-1.10785	1.3355	1.27664
ACTRT3_-_169487531.24-all~e39m1	2.42096	-1.06833	1.29888
ACTRT3_-_169487548.24-all~e39m1	1.05099	1.04305	1.71951
ACTRT3_-_169487571.24-all~e39m1	-1.05229	1.07624	1.14107
ACTRT3_-_169487698.24-all~e39m1	1.16403	-1.15903	-1.32688
ACTRT3_-_169487706.23-all~e39m1	1.43543	1.44984	1.33025
ACTRT3_+_169487399.23-all~e39m1	-1.084	1.18731	-1.06556
ACTRT3_+_169487459.23-all~e39m1	-1.28719	-1.17887	1.26973
ACTRT3_+_169487492.24-all~e39m1	2.31676	-1.09633	-1.10091
ACTRT3_+_169487537.24-all~e39m1	1.12189	-1.57156	-1.36804
ACTRT3_+_169487576.24-all~e39m1	1.03334	1.55876	1.64818
ADA2_-_17690570.24-ENST00000262607.3~e39m1	-	-	-
ADA2_-_17690610.23-ENST00000262607.3~e39m1	1.61748	1.05496	1.08746
ADA2_-_17690621.23-ENST00000262607.3~e39m1	-1.09688	-1.02831	-1.06042
ADA2_-_17690654.24-ENST00000262607.3~e39m1	1.73704	-1.08161	1.06281
ADA2_-_17690764.25-ENST00000262607.3~e39m1	1.25666	1.19485	1.27525
ADA2_-_17700096.24-ENST00000399837.2~e39m1	-1.25355	-1.03223	-1.05382
ADA2_-_17700154.24-ENST00000399837.2~e39m1	-1.29316	1.23655	1.38804
ADA2_-_17702627.24-ENST00000399839.1~e39m1	-	-	-
ADA2_-_17702670.24-ENST00000399839.1~e39m1	-1.5428	-1.57961	1.2799
ADA2_-_17702735.24-ENST00000399839.1~e39m1	-	-	-
ADA2_-_17702794.24-ENST00000399839.1~e39m1	-1.59339	-1.48565	1.23995
ADA2_-_17702863.23-ENST00000399839.1~e39m1	1.37054	-1.19443	-1.04542
ADA2_-_17702871.24-ENST00000399839.1~e39m1	-1.28029	-1.17242	1.04604
ADA2_+_17690493.23-ENST00000262607.3~e39m1	1.23726	1.09186	1.49187
ADA2_+_17690540.25-ENST00000262607.3~e39m1	-1.41989	-1.32339	-1.06454
ADA2_+_17690553.23-ENST00000262607.3~e39m1	-1.03529	-1.04955	1.03096
ADA2_+_17690682.24-ENST00000262607.3~e39m1	-1.0866	1.30445	1.29265
ADA2_+_17700055.23-ENST00000399837.2~e39m1	-	-	-
ADA2_+_17700116.25-ENST00000399837.2~e39m1	-1.05859	-1.30471	-1.01584
ADA2_+_17700176.24-ENST00000399837.2~e39m1	1.07737	1.02109	-1.42092
ADA2_+_17700236.23-ENST00000399837.2~e39m1	-1.22078	1.04077	-1.15268
ADA2_+_17702780.22-ENST00000399839.1~e39m1	1.47335	-1.09422	1.00957
ADA2_+_17702864.23-ENST00000399839.1~e39m1	-1.09877	1.00541	-1.01699
ADA2_+_17702885.23-ENST00000399839.1~e39m1	1.17532	1.14286	1.14132
ADA2_+_17702898.24-ENST00000399839.1~e39m1	1.25902	-1.57541	1.39355
ADAP2_-_29248915.23-ENST00000330889.3~e39m1	-1.00824	1.11171	1.32154
ADAP2_-_29248938.27-all~e39m1	1.44401	-1.30045	-1.13713
ADAP2_-_29248949.28-all~e39m1	-	-	-
ADAP2_-_29248962.25-all~e39m1	-1.05154	1.0755	1.12135
ADAP2_-_29249140.23-ENST00000580525.1~e39m1	1.13375	1.9068	1.33078
ADAP2_+_29248673.23-ENST00000330889.3~e39m1	-1.36667	1.33389	-1.1155
ADAP2_+_29248903.25-all~e39m1	-1.44524	-1.56861	1.19075
ADAP2_+_29248952.26-all~e39m1	-1.19011	-1.47613	-1.11474
ADAP2_+_29248958.25-all~e39m1	-13.3736	1.54094	-
ADAP2_+_29248965.25-all~e39m1	-1.19475	-1.0157	-1.01324
ADAP2_+_29248973.23-all~e39m1	1.17468	1.0705	1.09258
ADAP2_+_29249198.24-ENST00000580525.1~e39m1	-1.53496	1.27662	1.40075
ADARB2_-_1779442.25-all~e39m1	-	-	-
ADARB2_-_1779455.24-all~e39m1	-1.01643	1.02357	1.35337
ADARB2_-_1779483.24-all~e39m1	-2.50885	1.59444	-1.36985
ADARB2_-_1779598.24-all~e39m1	-1.03535	1.55248	1.61148
ADARB2_-_1779639.23-all~e39m1	1.21014	-1.18494	1.45619
ADARB2_+_1779422.25-all~e39m1	-1.0721	1.28508	1.00097
ADARB2_+_1779549.25-all~e39m1	-1.04867	-1.26923	1.1588
ADARB2_+_1779562.24-all~e39m1	1.13687	1.10753	-1.02278
ADARB2_+_1779662.24-all~e39m1	-1.06349	1.05046	1.06262
ADARB2_+_1779687.25-all~e39m1	-1.13906	1.19207	-1.53288
ADD2_-_70994613.24-ENST00000407644.2~e39m1	-1.32231	-1.0978	-1.36698
ADD2_-_70994783.24-ENST00000407644.2~e39m1	-	-	-
ADD2_-_70994820.24-ENST00000407644.2~e39m1	1.38002	1.31945	1.07028
ADD2_-_70995085.24-ENST00000264436.4,ENST00000413157.2,ENST00000430656.1~e39m1	1.01754	-1.33024	-1.11949
ADD2_-_70995321.23-ENST00000264436.4,ENST00000413157.2,ENST00000430656.1~e39m1	1.12952	1.07373	1.11587
ADD2_+_70994559.24-ENST00000407644.2~e39m1	-	-	-
ADD2_+_70994578.24-ENST00000407644.2~e39m1	1.17685	-1.19541	-1.29929
ADD2_+_70994708.24-ENST00000407644.2~e39m1	-1.01736	-1.0812	1.18899
ADD2_+_70994731.22-ENST00000407644.2~e39m1	-1.00075	-1.2467	-1.27736
ADD2_+_70994752.24-ENST00000407644.2~e39m1	-	-	-
ADD2_+_70994785.24-ENST00000407644.2~e39m1	1.07267	-1.04337	-1.10765
ADD2_+_70994835.23-ENST00000407644.2~e39m1	-1.0226	-1.00513	-1.48088
ADD2_+_70995109.25-ENST00000264436.4,ENST00000413157.2,ENST00000430656.1~e39m1	1.06281	-1.07656	1.40468
ADD2_+_70995143.23-ENST00000264436.4,ENST00000413157.2,ENST00000430656.1~e39m1	1.01952	1.03406	1.09285
ADD2_+_70995184.25-ENST00000264436.4,ENST00000413157.2,ENST00000430656.1~e39m1	-1.01659	1.1369	1.02443
ADD2_+_70995224.24-ENST00000264436.4,ENST00000413157.2,ENST00000430656.1~e39m1	1.49309	1.11275	-1.13597
ADD2_+_70995233.24-ENST00000264436.4,ENST00000413157.2,ENST00000430656.1~e39m1	-2.04061	-1.14601	1.66815
ADD2_+_70995241.23-ENST00000264436.4,ENST00000413157.2,ENST00000430656.1~e39m1	-1.20869	-1.14565	-1.34882
ADD2_+_70995262.24-ENST00000264436.4,ENST00000413157.2,ENST00000430656.1~e39m1	-1.27014	-1.13089	1.06902
ADD2_+_70995285.23-ENST00000264436.4,ENST00000413157.2,ENST00000430656.1~e39m1	1.14517	-1.03201	1.0889
ADD3_-_111765619.27-ENST00000360162.3~e39m1	-	-	-
ADD3_-_111765810.28-ENST00000360162.3~e39m1	-	-1.11799	-
ADD3_-_111767721.24-ENST00000356080.4,ENST00000277900.8~e39m1	-1.0575	1.18789	-1.55587
ADD3_-_111767767.22-ENST00000356080.4,ENST00000277900.8~e39m1	1.51286	-1.04759	1.01776
ADD3_-_111767782.22-ENST00000356080.4,ENST00000277900.8~e39m1	-1.64248	-1.0485	1.22873
ADD3_-_111767884.24-ENST00000356080.4,ENST00000277900.8~e39m1	-1.08213	-1.0435	-1.20981
ADD3_-_111767968.24-ENST00000356080.4,ENST00000277900.8~e39m1	-1.14045	1.12677	1.76689
ADD3_-_111767977.24-ENST00000356080.4,ENST00000277900.8~e39m1	1.02949	1.09971	1.02204
ADD3_+_111765515.24-ENST00000360162.3~e39m1	-1.04901	-1.31633	-1.75443
ADD3_+_111765535.24-ENST00000360162.3~e39m1	-1.78567	-1.08592	-1.68384
ADD3_+_111765564.26-ENST00000360162.3~e39m1	-1.28215	1.27126	2.0782
ADD3_+_111765582.25-ENST00000360162.3~e39m1	1.45205	1.69362	-1.35296
ADD3_+_111765630.25-ENST00000360162.3~e39m1	3.90225	1.1389	1.95103
ADD3_+_111765636.23-ENST00000360162.3~e39m1	1.00446	1.13361	1.0142
ADD3_+_111765651.24-ENST00000360162.3~e39m1	1.38192	1.44798	-1.57696
ADD3_+_111765674.24-ENST00000360162.3~e39m1	1.78696	-2.45479	1.02243
ADD3_+_111767676.24-ENST00000356080.4,ENST00000277900.8~e39m1	-1.54999	1.31618	-1.44083
ADD3_+_111767704.22-ENST00000356080.4,ENST00000277900.8~e39m1	-1.17612	-1.03975	1.02258
ADD3_+_111767871.24-ENST00000356080.4,ENST00000277900.8~e39m1	1.24597	-1.21641	-1.42598
ADD3_+_111767932.24-ENST00000356080.4,ENST00000277900.8~e39m1	1.2543	-1.06015	-1.08613
ADGRV1_-_89854614.24-all~e39m1	-	-	-
ADGRV1_-_89854636.23-all~e39m1	1.36532	1.32731	1.46071
ADGRV1_-_89854652.23-all~e39m1	-1.07154	-1.02687	-1.1947
ADGRV1_-_89854718.22-all~e39m1	1.64849	-1.70078	1.64566
ADGRV1_-_89854727.24-all~e39m1	-1.11993	-1.06027	-1.17968
ADGRV1_-_89854828.24-all~e39m1	-1.5116	-1.01287	1.14114
ADGRV1_-_89854854.24-all~e39m1	-1.04623	-1.11764	-1.11775
ADGRV1_-_89854903.24-all~e39m1	1.22579	2.23817	-1.0884
ADGRV1_+_89854605.24-all~e39m1	-1.13252	1.69559	1.0653
ADGRV1_+_89854777.24-all~e39m1	-1.10923	1.39094	1.01096
ADIPOQ_-_186560538.23-all~e39m1	-1.17869	-1.22793	-1.22088
ADIPOQ_-_186560568.25-all~e39m1	1.35831	-1.00812	1.04861
ADIPOQ_-_186560598.24-all~e39m1	-1.73419	-1.62704	1.17226
ADIPOQ_-_186560632.24-all~e39m1	-1.42517	-1.06958	-1.24873
ADIPOQ_-_186560657.23-all~e39m1	-1.09865	-2.13882	1.50692
ADIPOQ_+_186560451.24-all~e39m1	-1.21279	1.08533	1.18901
ADIPOQ_+_186560460.24-all~e39m1	1.05929	-1.10222	-1.03946
ADIPOQ_+_186560496.25-all~e39m1	-1.38923	1.01508	-1.04342
ADIPOQ_+_186560526.25-all~e39m1	-1.01256	1.84798	1.28832
ADIPOQ_+_186560619.24-all~e39m1	1.54093	-1.12068	1.01737
ADIPOR1_-_202927477.24-all~e39m1	1.21851	1.22239	-1.1964
ADIPOR1_-_202927562.24-all~e39m1	1.16847	-1.31423	-1.97563
ADIPOR1_+_202927409.24-all~e39m1	-1.08087	-1.80731	1.786
ADIPOR1_+_202927415.23-all~e39m1	1.21017	1.00908	1.0348
ADIPOR1_+_202927441.24-all~e39m1	-1.04548	-1.10583	1.02121
ADIPOR1_+_202927466.24-all~e39m1	1.47159	-1.04993	1.0469
ADIPOR1_+_202927489.24-all~e39m1	-3.38437	1.26374	1.53393
ADIPOR1_+_202927498.23-all~e39m1	-1.30488	1.22851	1.09333
ADIPOR1_+_202927504.23-all~e39m1	1.16315	-1.51476	2.80557
ADIPOR1_+_202927518.24-all~e39m1	-1.04141	1.06635	-1.15152
ADIPOR2_-_1800173.24-all~e39m1	1.09573	1.34673	1.0599
ADIPOR2_-_1800180.24-all~e39m1	-1.32452	1.02079	-1.0846
ADIPOR2_-_1800242.24-all~e39m1	-1.65711	-1.36271	-1.20321
ADIPOR2_-_1800365.23-all~e39m1	-1.35249	-1.42707	-1.24087
ADIPOR2_-_1800379.24-all~e39m1	1.01221	-1.53476	-1.03884
ADIPOR2_-_1800384.24-all~e39m1	-9.26002	-1.17709	-1.82059
ADIPOR2_-_1800413.23-all~e39m1	-1.04846	1.69362	1.41459
ADIPOR2_-_1800422.24-all~e39m1	1.51123	1.14232	1.07172
ADIPOR2_-_1800481.24-all~e39m1	-1.00205	-1.05896	-2.48612
ADIPOR2_+_1800142.23-all~e39m1	-1.05913	1.07725	-1.06786
ADO_-_64564527.22-all~e39m1	1.32161	1.28	1.21027
ADO_-_64564623.24-all~e39m1	-1.48907	-1.5771	-1.30607
ADO_-_64564643.24-all~e39m1	-1.22725	1.36762	-1.06373
ADO_-_64564669.24-all~e39m1	-1.07941	1.24742	-1.1205
ADO_-_64564696.24-all~e39m1	-1.54524	1.00215	1.58164
ADO_-_64564701.24-all~e39m1	-1.10723	1.07737	-1.10141
ADO_-_64564711.24-all~e39m1	1.40547	-1.03776	-1.54429
ADO_-_64564781.24-all~e39m1	-49.8053	1.73704	-
ADO_+_64564485.24-all~e39m1	-1.41176	-1.27661	-1.01976
ADO_+_64564720.23-all~e39m1	1.26332	1.22878	1.39944
ADSL_-_40742556.24-all~e39m1	-3.76276	4.95972	-
ADSL_-_40742584.24-all~e39m1	-1.18115	3.79275	2.04982
ADSL_-_40742660.22-all~e39m1	-1.29878	1.11386	-1.14254
ADSL_-_40742681.23-all~e39m1	-	-	-
ADSL_-_40742737.23-all~e39m1	-1.87238	5.33746	-
ADSL_+_40742458.22-all~e39m1	-1.15619	1.14722	1.49418
ADSL_+_40742501.23-all~e39m1	1.1437	-1.10667	1.03035
ADSL_+_40742607.24-all~e39m1	-1.16668	1.19585	1.72272
ADSL_+_40742631.24-all~e39m1	1.40465	-1.32655	-1.04219
ADSL_+_40742707.24-all~e39m1	-1.0819	1.90233	1.18676
ADTRP_-_11779135.25-all~e39m1	1.01125	-1.01715	-1.52192
ADTRP_-_11779253.25-all~e39m1	-	-	-
ADTRP_-_11779310.24-all~e39m1	1.21654	-1.2111	1.0127
ADTRP_-_11779317.24-all~e39m1	1.01978	1.0872	1.2686
ADTRP_-_11779322.24-all~e39m1	1.395	-1.55956	-1.11048
ADTRP_-_11779382.26-all~e39m1	-1.16907	-1.03052	1.58744
ADTRP_+_11779116.23-all~e39m1	-	-	-
ADTRP_+_11779150.24-all~e39m1	-1.29152	1.06313	1.61951
ADTRP_+_11779155.27-all~e39m1	1.37833	-1.16104	1.08448
ADTRP_+_11779377.26-all~e39m1	-1.34322	1.06257	1.10004
AFG1L_-_108616089.24-all~e39m1	-1.31825	-1.09883	-1.75186
AFG1L_-_108616108.24-all~e39m1	-1.22314	-1.19493	1.24622
AFG1L_-_108616148.24-all~e39m1	-	-	-
AFG1L_-_108616204.24-all~e39m1	1.21288	-1.15719	1.03399
AFG1L_-_108616209.22-all~e39m1	1.13277	1.10994	-1.23258
AFG1L_-_108616307.23-all~e39m1	1.26233	1.26384	1.01433
AFG1L_+_108616052.24-all~e39m1	-1.37965	1.52794	-1.38267
AFG1L_+_108616167.24-all~e39m1	-1.08483	-1.18586	-1.07618
AFG1L_+_108616265.23-all~e39m1	-1.25336	1.07182	1.11647
AFG1L_+_108616311.24-all~e39m1	-	-	-
AGK_-_141251018.21-all~e39m1	1.34332	-1.53048	-1.32617
AGK_-_141251049.24-all~e39m1	-1.15811	-1.02744	-1.03573
AGK_-_141251148.22-all~e39m1	-1.59565	-1.12032	1.03363
AGK_-_141251179.23-all~e39m1	1.01113	2.43186	-
AGK_-_141251192.24-all~e39m1	-1.04653	1.10032	-2.07535
AGK_-_141251202.24-all~e39m1	-1.12303	1.2791	-
AGK_-_141251234.23-all~e39m1	1.2293	1.1833	-1.07836
AGK_-_141251259.24-all~e39m1	-1.62865	-1.00399	-1.49823
AGK_-_141251280.23-all~e39m1	-1.67808	-1.41093	-1.4919
AGK_+_141251102.22-all~e39m1	1.06566	1.17161	1.07264
AGMAT_-_15911324.21-all~e39m1	-1.14067	1.06249	1.00527
AGMAT_-_15911418.23-all~e39m1	-1.29562	-1.06596	-1.2083
AGMAT_-_15911605.24-all~e39m1	-1.22775	-1.15897	-1.34065
AGMAT_-_15911611.24-all~e39m1	-1.0286	1.28375	1.31641
AGMAT_+_15911390.24-all~e39m1	1.15426	1.14614	-1.11696
AGMAT_+_15911453.23-all~e39m1	-1.11092	1.01332	1.31255
AGMAT_+_15911489.24-all~e39m1	-1.03825	1.42539	-1.41629
AGMAT_+_15911498.23-all~e39m1	1.02072	1.04724	-1.09234
AGMAT_+_15911509.23-all~e39m1	1.17486	1.23532	-1.12437
AGMAT_+_15911526.24-all~e39m1	1.34444	1.17139	1.00931
AGPAT3_-_45285039.24-ENST00000291572.8~e39m1	1.00602	-1.21659	-
AGPAT3_-_45285216.24-ENST00000291572.8~e39m1	1.17061	1.14859	1.17642
AGPAT3_-_45285238.24-ENST00000291572.8~e39m1	-1.35251	1.24793	-1.29261
AGPAT3_-_45302633.23-ENST00000398061.1~e39m1	-1.06076	1.17795	1.04819
AGPAT3_-_45302679.24-ENST00000398061.1~e39m1	1.44188	2.65185	-1.14971
AGPAT3_-_45323784.24-ENST00000327505.2~e39m1	-1.13538	1.01069	-1.37372
AGPAT3_-_45344987.23-ENST00000398063.2~e39m1	-1.08341	-1.37552	1.3445
AGPAT3_-_45345155.24-ENST00000398063.2~e39m1	-1.29237	1.15694	1.13452
AGPAT3_-_45367083.24-ENST00000398058.1~e39m1	1.02828	-1.1685	1.31984
AGPAT3_-_45374439.24-ENST00000546158.1~e39m1	2.14558	1.41087	-1.03236
AGPAT3_-_45374465.24-ENST00000546158.1~e39m1	1.10231	-1.09834	1.01439
AGPAT3_-_45374533.24-ENST00000546158.1~e39m1	-1.34408	1.1773	-1.13444
AGPAT3_-_45374559.24-ENST00000546158.1~e39m1	3.12327	-	-
AGPAT3_-_45374584.24-ENST00000546158.1~e39m1	-1.01167	-1.12517	-1.48085
AGPAT3_-_45374645.24-ENST00000546158.1~e39m1	-1.08825	1.17244	1.17579
AGPAT3_+_45285116.23-ENST00000291572.8~e39m1	-	-	-
AGPAT3_+_45285132.23-ENST00000291572.8~e39m1	-1.54775	2.17554	-1.24803
AGPAT3_+_45285242.22-ENST00000291572.8~e39m1	-1.03721	-1.03725	1.15902
AGPAT3_+_45285326.23-ENST00000291572.8~e39m1	1.35426	-1.03751	1.21086
AGPAT3_+_45302503.23-ENST00000398061.1~e39m1	-	-	-
AGPAT3_+_45302572.24-ENST00000398061.1~e39m1	1.11422	1.10138	-1.23628
AGPAT3_+_45323895.24-ENST00000327505.2~e39m1	1.20907	1.141	-1.08309
AGPAT3_+_45323990.24-ENST00000327505.2~e39m1	1.07299	-1.03494	-1.36981
AGPAT3_+_45345003.24-ENST00000398063.2~e39m1	-3.31633	-2.53547	1.87792
AGPAT3_+_45345072.24-ENST00000398063.2~e39m1	-1.18399	1.39092	-1.24594
AGPAT3_+_45366870.22-ENST00000398058.1~e39m1	1.05222	-1.21757	-1.40011
AGPAT3_+_45366890.24-ENST00000398058.1~e39m1	-1.01582	-1.14371	1.07751
AGPAT5_-_6565928.22-all~e39m1	-1.22167	1.26888	-1.06861
AGPAT5_-_6565957.24-all~e39m1	-1.10157	1.01835	1.00088
AGPAT5_-_6565967.24-all~e39m1	1.16514	-1.07361	-1.03702
AGPAT5_-_6565989.24-all~e39m1	-1.37786	1.17777	-1.2273
AGPAT5_-_6566023.24-all~e39m1	1.03961	-1.06304	1.16355
AGPAT5_-_6566055.24-all~e39m1	-	-	-
AGPAT5_-_6566111.23-all~e39m1	-1.26342	-1.22578	-2.3103
AGPAT5_-_6566122.23-all~e39m1	-1.52755	1.42608	1.4504
AGPAT5_-_6566134.24-all~e39m1	1.21043	1.2289	-1.05121
AGPAT5_+_6565852.23-all~e39m1	1.38686	1.16703	-2.20654
AGPS_-_178257511.24-all~e39m1	-1.35729	1.18054	1.1606
AGPS_-_178257520.24-all~e39m1	-1.28121	1.42257	1.19905
AGPS_-_178257597.22-all~e39m1	-1.11509	-1.02802	1.09075
AGPS_-_178257621.24-all~e39m1	-1.00755	1.32698	1.38909
AGPS_-_178257627.24-all~e39m1	-1.25116	1.34021	2.19709
AGPS_-_178257644.24-all~e39m1	-1.18153	1.04675	2.45487
AGPS_-_178257656.24-all~e39m1	-1.07012	1.26002	1.15759
AGPS_+_178257321.23-all~e39m1	1.95685	-1.08621	-1.11091
AGPS_+_178257400.22-all~e39m1	1.02837	1.14519	1.61766
AGPS_+_178257482.23-all~e39m1	1.63434	1.20866	1.2322
AGR2_-_16844561.24-all~e39m1	1.29653	-1.07706	-1.2577
AGR2_-_16844607.23-all~e39m1	-	-	-
AGR2_-_16844659.23-all~e39m1	-1.05255	1.08223	-1.00616
AGR2_+_16844422.23-all~e39m1	-1.10085	1.10089	1.01066
AGR2_+_16844506.24-all~e39m1	-1.18767	1.11268	-1.00897
AGR2_+_16844529.24-all~e39m1	1.06242	1.26482	1.47425
AGR2_+_16844575.23-all~e39m1	1.40017	-1.24336	-
AGR2_+_16844654.24-all~e39m1	-1.21985	-1.07214	1.4356
AGR2_+_16844664.25-all~e39m1	-1.39005	-1.41823	1.13027
AGR2_+_16844671.24-all~e39m1	1.18335	-1.5368	1.02999
AGTRAP_-_11796212.24-all~e39m1	-1.44424	-1.11664	1.34777
AGTRAP_-_11796302.23-all~e39m1	4.46444	-1.06063	-1.22332
AGTRAP_-_11796330.24-all~e39m1	1.6241	-1.34049	1.52201
AGTRAP_-_11796336.24-all~e39m1	-1.86289	5.54103	2.52665
AGTRAP_-_11796383.23-all~e39m1	1.21579	1.17904	1.60116
AGTRAP_-_11796442.24-all~e39m1	1.18362	1.02206	-1.25707
AGTRAP_+_11796203.24-all~e39m1	1.2875	1.40813	1.18409
AGTRAP_+_11796248.24-all~e39m1	-1.3514	-1.01148	-1.97412
AGTRAP_+_11796317.23-all~e39m1	-1.67977	-1.03797	1.08148
AGTRAP_+_11796481.24-all~e39m1	-1.01304	1.08471	-1.13307
AHI1_-_135818721.23-all~e39m1	1.27503	1.35956	1.0281
AHI1_-_135818753.22-all~e39m1	-1.15446	1.55511	-1.24936
AHI1_+_135818693.23-all~e39m1	1.03677	-1.26364	-1.02376
AHI1_+_135818746.24-all~e39m1	-1.07054	1.02975	-1.03427
AHI1_+_135818756.24-all~e39m1	1.01922	1.02907	1.00097
AHI1_+_135818763.23-all~e39m1	1.04197	1.07218	1.09501
AHI1_+_135818784.22-all~e39m1	1.50369	1.0792	1.14848
AHI1_+_135818840.23-all~e39m1	-1.31146	-1.88206	-
AHI1_+_135818866.22-all~e39m1	1.95881	-1.49871	1.02087
AHI1_+_135818879.24-all~e39m1	-1.68676	1.39975	1.34667
AIF1L_-_133971996.23-all~e39m1	1.353	1.31656	1.27014
AIF1L_-_133972022.23-all~e39m1	1.3279	1.1414	1.15958
AIF1L_-_133972100.24-all~e39m1	1.44143	-1.23879	1.28464
AIF1L_-_133972121.24-all~e39m1	-	-	-
AIF1L_-_133972219.24-all~e39m1	-1.03761	-1.33987	-
AIF1L_+_133971908.23-all~e39m1	-1.47837	1.37394	-1.1702
AIF1L_+_133971915.23-all~e39m1	-1.38415	-1.12098	1.51325
AIF1L_+_133971957.23-all~e39m1	-2.50601	-1.0148	-1.53811
AIF1L_+_133972061.24-all~e39m1	-1.03711	-1.04383	1.0289
AIF1L_+_133972161.24-all~e39m1	-1.26412	-1.15327	-1.03797
AIM2_-_159046436.24-all~e39m1	-1.30651	1.19878	1.41765
AIM2_-_159046521.24-all~e39m1	1.09544	1.27938	-1.04414
AIM2_-_159046557.25-all~e39m1	1.66078	2.1327	1.04259
AIM2_-_159046642.25-all~e39m1	-1.38348	-1.32852	1.15377
AIM2_-_159046721.23-all~e39m1	1.00413	1.04366	-1.10973
AIM2_-_159046736.25-all~e39m1	1.64071	-1.04273	-1.06782
AIM2_+_159046399.23-all~e39m1	1.21984	1.5531	1.9027
AIM2_+_159046421.25-all~e39m1	1.1823	1.17786	-1.37301
AIM2_+_159046431.25-all~e39m1	-1.20312	1.14491	1.15464
AIM2_+_159046575.25-all~e39m1	1.20122	-1.13831	1.12351
AKAP17A_-_1660553.24-all~e39m2	-1.47691	-1.43042	1.13997
AKAP17A_-_1660588.24-all~e39m2	1.45897	1.02323	1.22646
AKAP17A_-_1660601.23-all~e39m2	1.12529	-1.00536	-1.33383
AKAP17A_-_1660649.24-all~e39m2	1.12643	-1.34171	1.2678
AKAP17A_-_1660723.22-all~e39m2	-1.46254	-1.16241	-1.54397
AKAP17A_-_1660737.24-all~e39m2	-1.91217	-1.85097	-2.17679
AKAP17A_-_1660764.24-all~e39m2	-1.45128	-2.79988	-6.74805
AKAP17A_+_1660451.24-all~e39m2	-1.57076	1.15985	1.09538
AKAP17A_+_1660473.23-all~e39m2	-1.00266	-1.18722	-1.1343
AKAP17A_+_1660652.24-all~e39m2	-1.9092	-1.07795	-1.23483
AKR1B15_-_134250297.21-all~e11m1	-	-	-
AKR1B15_-_134250396.24-all~e30m1	1.47194	-1.05013	-1.17845
AKR1B15_-_134250402.25-all~e39m1	-1.09384	1.35883	1.48877
AKR1B15_-_134250407.25-all~e20m1	-1.12954	1.12544	-1.15414
AKR1B15_-_134250423.27-all~e39m1	-2.85215	1.4218	-1.66044
AKR1B15_-_134250430.25-all~e39m1	-1.21763	-1.04794	-1.07401
AKR1B15_-_134250486.28-all~e39m1	-2.44335	-2.85385	1.36051
AKR1B15_+_134250419.27-all~e39m1	-	-	-
AKR1B15_+_134250492.22-all~e11m1	1.00949	-1.18963	-1.05278
AKR1B15_+_134250510.22-all~e20m1	1.33371	1.21908	1.17889
AKR7A2_-_19638442.23-all~e39m1	-1.36372	1.13493	1.0427
AKR7A2_-_19638512.24-all~e39m1	-2.57285	1.46116	-1.0573
AKR7A2_-_19638521.23-all~e39m1	-	1.4064	-
AKR7A2_-_19638544.24-all~e39m1	1.07206	-1.1018	-1.28907
AKR7A2_-_19638583.23-all~e39m1	-1.90841	1.24502	-1.10419
AKR7A2_-_19638607.23-all~e39m1	1.03213	1.36768	1.05241
AKR7A2_-_19638646.23-all~e39m1	-1.40674	1.31963	1.47322
AKR7A2_-_19638687.24-all~e39m1	1.61263	1.01266	1.66677
AKR7A2_+_19638425.22-all~e39m1	-1.05659	1.46116	-1.03225
AKR7A2_+_19638545.23-all~e39m1	1.49443	1.94235	1.55622
ALDH8A1_-_135271197.24-all~e39m1	1.67251	-1.42889	-1.06038
ALDH8A1_+_135270965.25-all~e39m1	1.0579	1.05851	1.26141
ALDH8A1_+_135270971.25-all~e39m1	-	-	-
ALDH8A1_+_135270995.25-all~e39m1	1.21236	-1.07908	1.07249
ALDH8A1_+_135271006.25-all~e39m1	1.06965	-1.25278	-1.07326
ALDH8A1_+_135271063.24-all~e39m1	-1.00098	1.11112	1.37614
ALDH8A1_+_135271093.23-all~e39m1	1.18031	-1.23852	1.09559
ALDH8A1_+_135271160.24-all~e39m1	1.34593	1.14836	1.15233
ALDH8A1_+_135271183.23-all~e39m1	-1.43776	-1.74648	1.18393
ALDH8A1_+_135271208.24-all~e39m1	1.1581	1.80849	-1.09015
ALG1_-_5121964.23-all~e39m1	1.19489	-1.27301	-1.35388
ALG1_-_5121971.24-all~e39m1	-1.07344	-1.54492	1.38761
ALG1_-_5122018.23-all~e39m1	1.10296	-1.02194	1.05233
ALG1_-_5122028.23-all~e39m1	1.04025	1.6423	-1.50533
ALG1_-_5122111.24-all~e39m1	-1.53032	-1.09555	-1.28942
ALG1_+_5121981.23-all~e39m1	-1.32581	1.81801	-1.36102
ALG1_+_5121990.24-all~e39m1	1.01227	-1.18345	-1.08385
ALG1_+_5122019.24-all~e39m1	-2.79704	-3.62574	1.04129
ALG1_+_5122044.24-all~e39m1	1.26473	-1.01471	-1.96077
ALG1_+_5122066.24-all~e39m1	-1.05652	-1.04946	-1.07988
ALG10B_-_38710470.21-all~e39m1	1.2702	-1.41202	-1.08366
ALG10B_-_38710538.25-all~e39m1	-	-	-
ALG10B_-_38710665.24-all~e20m1	-	-	-
ALG10B_+_38710376.25-all~e39m1	1.02124	1.04787	1.11398
ALG10B_+_38710389.27-all~e30m1	1.23501	-1.07562	-1.03326
ALG10B_+_38710395.27-all~e39m1	1.53308	1.48304	-1.29743
ALG10B_+_38710400.24-all~e20m1	1.00533	1.11753	-1.12667
ALG10B_+_38710425.27-all~e39m1	-1.84886	-1.54682	1.49971
ALG10B_+_38710455.27-all~e39m1	-1.75485	1.02552	-1.20197
ALG10B_+_38710525.24-all~e39m1	-1.04072	1.17043	-1.19724
ALG11_-_52586542.24-all~e39m1	1.03047	1.13523	1.85567
ALG11_-_52586547.24-all~e39m1	-1.22526	1.10367	-1.17287
ALG11_-_52586557.23-all~e39m1	-1.66197	1.79626	-1.49266
ALG11_-_52586571.23-all~e39m1	-1.35121	-1.00561	1.26191
ALG11_-_52586618.24-all~e39m1	1.1288	-1.03713	-1.17747
ALG11_-_52586710.25-all~e39m1	-1.05352	-1.00466	-1.12743
ALG11_-_52586769.22-all~e39m1	-1.56326	-1.29092	1.22861
ALG11_+_52586501.25-all~e39m1	1.1735	1.20104	1.04422
ALG11_+_52586658.24-all~e39m1	-	-	-
ALG11_+_52586826.23-all~e39m1	1.07788	-1.42165	-2.22368
ALG13_-_110924348.24-all~e39m1	-	-	-
ALG13_-_110924371.24-all~e39m1	1.21936	-1.00745	-1.38634
ALG13_-_110924392.23-all~e39m1	1.1061	-1.192	-1.59
ALG13_-_110924435.23-all~e39m1	-1.54985	-1.21669	1.09524
ALG13_+_110924330.24-all~e39m1	-1.01248	-1.04957	-1.0164
ALG13_+_110924340.24-all~e39m1	-1.12332	-1.14927	-1.2132
ALG13_+_110924393.24-all~e39m1	-1.44441	1.0296	-1.06638
ALG13_+_110924490.24-all~e39m1	-1.28399	1.22573	1.36303
ALG13_+_110924571.24-all~e39m1	-1.2731	-1.10218	-1.38592
ALG13_+_110924612.23-all~e39m1	-1.0206	1.06456	-1.10159
ALG3_-_183966613.23-all~e39m1	-1.11638	-1.59101	1.32144
ALG3_-_183966701.24-all~e39m1	-1.02163	-1.2187	-1.06025
ALG3_+_183966515.22-all~e39m1	-1.05109	1.06995	1.02236
ALG3_+_183966551.24-all~e39m1	-1.23695	-1.13925	-1.19543
ALG3_+_183966710.24-all~e39m1	1.10804	1.00861	-1.00096
ALG3_+_183966717.24-all~e39m1	1.15682	1.16699	1.22101
ALG3_+_183966740.24-all~e39m1	-	-	-
ALG3_+_183966757.24-all~e39m1	-1.1245	-	-
ALG3_+_183966762.24-all~e39m1	1.60833	-1.25653	-1.27563
ALG3_+_183966776.24-all~e39m1	-1.20926	-1.31302	-1.55166
ALG5_-_37573256.24-all~e39m1	-1.24584	-1.04733	1.16821
ALG5_-_37573522.24-all~e39m1	-1.17271	-1.10565	-1.1907
ALG5_+_37573336.24-all~e39m1	-1.44032	1.18449	-1.36927
ALG5_+_37573370.23-all~e39m1	1.15317	-1.09315	-1.04702
ALG5_+_37573433.24-all~e39m1	-1.46767	-1.17239	-1.45776
ALG5_+_37573445.24-all~e39m1	-1.01643	-2.28479	1.33823
ALG5_+_37573459.24-all~e39m1	-1.92582	-3.69032	-1.02294
ALG5_+_37573465.24-all~e39m1	-1.21741	1.10968	1.18972
ALG5_+_37573473.24-all~e39m1	1.47459	-1.664	-
ALG5_+_37573507.23-all~e39m1	2.03082	1.24895	1.98129
ALG8_-_77850546.23-all~e39m1	-1.11685	-1.05984	-1.21846
ALG8_-_77850736.23-all~e39m1	-1.19002	1.40372	-2.36886
ALG8_+_77850455.24-all~e39m1	-1.24325	1.1152	1.03434
ALG8_+_77850480.24-all~e39m1	1.17242	-1.12578	1.18779
ALG8_+_77850515.24-all~e39m1	-1.46369	2.44427	-1.16723
ALG8_+_77850573.24-all~e39m1	-1.25583	1.03377	-1.15102
ALG8_+_77850627.23-all~e39m1	1.08043	-1.23103	-1.34565
ALG8_+_77850658.24-all~e39m1	1.26595	1.23551	-1.20189
ALG8_+_77850668.24-all~e39m1	-1.02029	-1.00458	-1.35171
ALG8_+_77850681.24-all~e39m1	1.16788	1.607	-1.65881
ALG9_-_111750009.23-all~e39m1	1.18833	-1.50782	1.03285
ALG9_-_111750167.21-all~e39m1	1.01456	1.43977	1.31832
ALG9_-_111750182.24-all~e39m1	1.15007	-1.58552	-1.34096
ALG9_+_111749861.23-all~e39m1	-1.28325	-1.00645	-1.3259
ALG9_+_111749871.23-all~e39m1	1.19322	1.04188	1.01658
ALG9_+_111749941.23-all~e39m1	1.00906	-1.05279	1.42049
ALG9_+_111749998.23-all~e39m1	-	-1.46286	-1.18795
ALG9_+_111750050.24-all~e39m1	-1.10299	-1.05574	1.34751
ALG9_+_111750062.24-all~e39m1	1.14674	1.02546	-1.02758
ALG9_+_111750071.23-all~e39m1	1.19604	-1.25037	1.10226
ALKBH1_-_78174122.22-all~e39m1	-2.9107	-1.54994	1.80032
ALKBH1_-_78174257.24-all~e39m1	1.05205	2.02929	-1.00234
ALKBH1_-_78174294.24-all~e39m1	-1.03038	1.08448	-1.86775
ALKBH1_-_78174353.24-all~e39m1	1.06834	-1.09306	-1.11418
ALKBH1_+_78174180.24-all~e39m1	-1.20628	1.03598	-1.12996
ALKBH1_+_78174222.24-all~e39m1	-1.01248	1.19368	-1.06389
ALKBH1_+_78174289.23-all~e39m1	1.0043	-1.0998	-1.21667
ALKBH1_+_78174342.23-all~e39m1	-1.38763	1.1095	-1.62724
ALKBH1_+_78174354.23-all~e39m1	-1.0933	-1.15039	1.08587
ALKBH1_+_78174360.23-all~e39m1	-1.12383	1.17293	1.087
ALKBH4_-_102105140.24-all~e39m1	1.70916	-1.0623	-1.03398
ALKBH4_-_102105218.24-all~e39m1	-1.9653	1.41323	1.27276
ALKBH4_-_102105269.24-all~e39m1	-1.29311	-1.18374	1.44002
ALKBH4_+_102105046.24-all~e39m1	-1.19969	1.09619	1.00492
ALKBH4_+_102105056.24-all~e39m1	1.08037	-1.08965	-1.00142
ALKBH4_+_102105078.24-all~e39m1	-1.08346	1.0497	1.0739
ALKBH4_+_102105153.23-all~e39m1	-1.00001	1.10878	1.47211
ALKBH4_+_102105174.23-all~e39m1	1.26898	-1.03514	-1.06754
ALKBH4_+_102105199.23-all~e39m1	-1.001	1.1054	1.38796
ALKBH4_+_102105276.24-all~e39m1	1.02929	-1.04852	-1.19012
ALKBH7_-_6372486.24-all~e39m1	-1.3762	-1.27138	-1.15856
ALKBH7_-_6372546.24-all~e39m1	1.31698	-1.19248	-1.25679
ALKBH7_-_6372633.23-all~e39m1	-1.41579	-1.07272	1.92469
ALKBH7_-_6372655.24-all~e39m1	1.43524	-1.47383	1.24011
ALKBH7_+_6372395.24-all~e39m1	-1.02999	1.20822	1.01137
ALKBH7_+_6372467.22-all~e39m1	1.27505	-1.09896	1.49504
ALKBH7_+_6372472.24-all~e39m1	-1.31443	-1.07167	-1.73386
ALKBH7_+_6372513.23-all~e39m1	-1.07799	-1.1753	-1.16096
ALKBH7_+_6372676.23-all~e39m1	1.07968	-1.01853	-1.16996
ALKBH7_+_6372683.23-all~e39m1	-1.04529	1.22635	-1.08056
AMOTL2_-_134093042.23-all~e39m1	-1.16261	1.1225	-1.09288
AMOTL2_-_134093060.24-all~e39m1	-1.25048	-1.12689	-1.33406
AMOTL2_-_134093124.24-all~e39m1	-1.15455	-1.03983	1.1174
AMOTL2_-_134093190.24-all~e39m1	1.03423	1.38309	-1.11218
AMOTL2_-_134093276.22-all~e39m1	-1.5597	1.13986	1.03622
AMOTL2_-_134093290.21-all~e39m1	-	-	-
AMOTL2_+_134093086.23-all~e39m1	-1.30798	-1.23509	-1.12213
AMOTL2_+_134093202.23-all~e39m1	-3.88093	1.08417	-2.06542
AMOTL2_+_134093218.24-all~e39m1	-1.14539	1.38842	1.11903
AMOTL2_+_134093279.24-all~e39m1	-1.44249	1.20226	-1.85813
AMPH_-_38670912.23-all~e39m1	-1.1013	-1.0843	-1.13305
AMPH_-_38670965.24-all~e39m1	1.47497	1.10903	-1.42531
AMPH_-_38670994.24-all~e39m1	-1.67177	1.11036	-1.06347
AMPH_-_38670999.24-all~e39m1	-1.14428	1.09699	-1.04151
AMPH_-_38671056.24-all~e39m1	-1.06954	1.09186	-1.16655
AMPH_+_38670870.24-all~e39m1	1.4824	1.00616	-1.04269
AMPH_+_38670881.24-all~e39m1	1.01659	1.10676	1.07294
AMPH_+_38670931.23-all~e39m1	-1.11563	-1.42435	-1.21827
AMPH_+_38670947.23-all~e39m1	1.11982	-1.41657	-1.03324
AMPH_+_38670961.24-all~e39m1	1.24289	1.07128	-1.42894
ANGPTL4_-_8429150.23-all~e39m1	1.28182	1.01527	1.43713
ANGPTL4_-_8429227.24-all~e39m1	-1.09523	-1.18856	-1.10952
ANGPTL4_+_8428985.23-all~e39m1	-	-	-
ANGPTL4_+_8429058.24-all~e39m1	1.28134	1.15975	-1.02303
ANGPTL4_+_8429101.24-all~e39m1	-1.06696	-1.1809	1.00944
ANGPTL4_+_8429117.24-all~e39m1	1.05813	1.05239	1.2636
ANGPTL4_+_8429134.23-all~e39m1	1.05589	-1.1317	-1.53025
ANGPTL4_+_8429139.24-all~e39m1	-1.18854	-2.43772	1.31974
ANGPTL4_+_8429173.24-all~e39m1	1.10183	-1.36802	-1.02935
ANGPTL4_+_8429283.24-all~e39m1	-1.00414	-1.56757	-1.06511
ANGPTL6_-_10213341.24-all~e39m1	-	-	-
ANGPTL6_+_10213173.26-all~e39m1	-1.18764	-1.04894	1.04922
ANGPTL6_+_10213178.26-all~e39m1	1.42027	1.15399	2.8712
ANGPTL6_+_10213198.23-all~e39m1	-1.03283	1.24319	-1.01986
ANGPTL6_+_10213234.25-all~e39m1	-1.35809	-1.22673	1.00227
ANGPTL6_+_10213242.25-all~e39m1	1.1134	-1.19957	1.01042
ANGPTL6_+_10213252.24-all~e39m1	-1.09937	1.04412	-1.22941
ANGPTL6_+_10213258.22-all~e39m1	-1.06913	-1.04291	-1.16136
ANGPTL6_+_10213266.23-all~e39m1	1.10662	1.89121	-1.00215
ANGPTL6_+_10213307.26-all~e39m1	-1.45813	-1.02552	1.83943
ANK2_-_113970921.23-all~e39m1	-1.57291	1.29558	1.54284
ANK2_-_113970949.25-all~e39m1	-1.09603	1.2937	-1.5474
ANK2_-_113970968.27-all~e39m1	-	-	-
ANK2_-_113971044.25-all~e39m1	1.81968	1.00411	-1.22469
ANK2_-_113971050.25-all~e39m1	-2.2946	-1.09584	-2.86093
ANK2_-_113971114.26-all~e39m1	1.68897	-1.25203	-1.62786
ANK2_-_113971150.24-all~e30m1	-1.19672	1.17596	-1.30407
ANK2_-_113971168.25-all~e39m1	1.07027	-1.16307	-1.31399
ANK2_-_113971181.24-all~e39m1	1.66718	1.05729	1.4555
ANK2_+_113971054.28-all~e39m1	-3.80698	1.46458	1.8199
ANKFY1_-_4167060.24-all~e39m1	1.50578	1.08249	1.08856
ANKFY1_-_4167096.24-all~e39m1	1.19338	-1.72951	1.08468
ANKFY1_-_4167286.24-all~e39m1	-1.16299	-1.21462	-1.00194
ANKFY1_+_4167002.24-all~e39m1	1.4071	-1.12304	1.19292
ANKFY1_+_4167122.23-all~e39m1	-1.55714	-1.21672	1.46687
ANKFY1_+_4167150.24-all~e39m1	-1.09438	-1.11524	-1.07755
ANKFY1_+_4167199.23-all~e39m1	-1.05079	-1.4915	-1.11806
ANKFY1_+_4167220.23-all~e39m1	1.20382	1.6052	-1.80046
ANKFY1_+_4167225.23-all~e39m1	-1.26669	1.48405	-1.13683
ANKFY1_+_4167252.24-all~e39m1	1.22513	1.03574	-1.12104
ANKRD13C_-_70820136.24-all~e39m1	-1.50003	-1.06954	1.06415
ANKRD13C_-_70820159.24-all~e39m1	-1.4173	-1.08419	-2.6315
ANKRD13C_-_70820181.23-all~e39m1	3.25879	1.19067	-1.40851
ANKRD13C_-_70820280.23-all~e39m1	1.03624	1.04676	-1.0126
ANKRD13C_-_70820298.24-all~e39m1	-1.00573	1.50248	-1.1234
ANKRD13C_+_70820210.24-all~e39m1	-1.02585	1.73215	2.17797
ANKRD13C_+_70820221.24-all~e39m1	1.15201	1.19599	1.12152
ANKRD13C_+_70820266.23-all~e39m1	1.35392	1.0899	1.08729
ANKRD13C_+_70820317.24-all~e39m1	-1.08302	1.0802	-1.30105
ANKRD13C_+_70820370.23-all~e39m1	-1.35489	-1.39937	-1.12497
ANKRD26_-_27389143.22-all~e39m1	1.10093	1.3573	-1.13731
ANKRD26_-_27389154.23-all~e39m1	-	1.51991	-
ANKRD26_-_27389452.24-all~e39m1	1.3665	-1.71528	-1.41664
ANKRD26_+_27389139.24-all~e39m1	-	-	-
ANKRD26_+_27389181.24-all~e39m1	1.34349	-1.18481	1.13313
ANKRD26_+_27389192.24-all~e39m1	1.00941	-1.40909	1.22575
ANKRD26_+_27389319.24-all~e39m1	-1.45535	1.25656	1.44996
ANKRD26_+_27389356.23-all~e39m1	1.26106	1.06008	1.36344
ANKRD26_+_27389411.24-all~e39m1	1.22993	-1.64483	4.1044
ANKRD26_+_27389438.24-all~e39m1	-1.27823	1.66317	2.12991
ANO10_-_43663302.24-all~e39m1	-1.88993	1.39713	1.06645
ANO10_-_43663433.23-all~e39m1	1.04211	-1.03676	1.53694
ANO10_-_43663456.24-all~e39m1	1.0003	-1.13152	1.7402
ANO10_-_43663463.24-all~e39m1	-1.11756	-1.38716	1.33364
ANO10_-_43663479.24-all~e39m1	-1.36303	1.42258	1.04341
ANO10_-_43663488.23-all~e39m1	1.18145	-1.10689	-1.03239
ANO10_-_43663557.23-all~e39m1	-1.63018	1.01852	-1.10489
ANO10_-_43663569.24-all~e39m1	-1.01713	-1.09063	-1.05531
ANO10_-_43663577.24-all~e39m1	1.27602	-1.12764	-1.2577
ANO10_+_43663460.23-all~e39m1	1.40329	-1.17274	-1.32652
ANOS1_-_8700021.24-all~e39m1	1.19306	-1.51138	-1.10758
ANOS1_-_8700038.25-all~e39m1	1.13309	1.88998	1.02499
ANOS1_-_8700091.23-all~e39m1	-1.11195	1.03457	-1.2208
ANOS1_-_8700157.23-all~e39m1	-1.05701	1.07512	-1.29595
ANOS1_-_8700211.24-all~e39m1	-1.05187	1.09647	-1.05299
ANOS1_+_8699971.24-all~e39m1	-1.74935	1.0668	-1.49678
ANOS1_+_8700159.24-all~e39m1	-1.12935	1.25178	-1.16865
ANOS1_+_8700181.24-all~e39m1	1.36984	-1.05313	1.00417
ANOS1_+_8700195.23-all~e39m1	1.52315	1.01578	1.02404
ANOS1_+_8700214.25-all~e39m1	-1.25058	1.48741	-1.15059
ANP32A_-_69113182.25-all~e39m1	-1.14863	1.01566	-1.09775
ANP32A_-_69113249.23-all~e39m1	-1.30246	-1.45105	-1.50311
ANP32A_-_69113280.25-all~e39m1	-1.37922	1.01838	1.14557
ANP32A_+_69112941.24-all~e39m1	1.02258	1.80288	1.69046
ANP32A_+_69112956.24-all~e39m1	-1.27526	-1.29681	1.48806
ANP32A_+_69113117.22-all~e39m1	1.64756	-1.24111	-1.72629
ANP32A_+_69113213.24-all~e39m1	1.0055	-1.1071	1.0363
ANP32A_+_69113220.23-all~e39m1	-1.14089	-1.08356	1.06931
ANP32A_+_69113236.24-all~e39m1	-1.32947	1.1889	-1.00647
ANP32A_+_69113244.23-all~e39m1	-1.07341	1.0497	-1.12865
ANP32E_-_150208476.23-all~e39m1	-1.15927	1.40571	1.08508
ANP32E_-_150208493.24-all~e39m1	-1.5362	-1.04138	-1.18323
ANP32E_+_150208309.25-all~e39m1	-8.89381	-	-
ANP32E_+_150208342.25-all~e39m1	1.38268	1.10732	1.97713
ANP32E_+_150208351.22-all~e39m1	-2.05718	1.23523	-2.11942
ANP32E_+_150208423.25-all~e39m1	1.06168	-1.14699	-1.27177
ANP32E_+_150208463.24-all~e39m1	-2.02366	1.045	-1.05816
ANP32E_+_150208482.24-all~e39m1	-1.96524	-1.08341	1.39458
ANP32E_+_150208487.24-all~e39m1	1.16753	1.37707	1.16431
ANP32E_+_150208512.24-all~e39m1	1.17712	2.59324	-2.21843
ANXA10_-_169013780.21-all~e11m1	-1.01661	-1.49095	1.50669
ANXA10_-_169013832.24-all~e30m1	1.26225	-1.2127	1.15127
ANXA10_+_169013631.23-all~e39m1	-1.54269	-1.36679	-1.219
ANXA10_+_169013639.28-all~e39m1	-	-	-
ANXA10_+_169013689.27-all~e39m1	-2.00407	-1.47086	-1.09346
ANXA10_+_169013714.25-all~e39m1	1.03629	-1.22464	1.00904
ANXA10_+_169013765.22-all~e11m1	-1.52465	-1.0845	-
ANXA10_+_169013825.23-all~e20m1	-1.28315	-1.03467	1.0391
ANXA10_+_169013843.23-all~e11m1	1.51085	-1.36163	1.02853
AOX1_-_201450576.23-all~e39m1	-1.1322	2.04001	-1.03692
AOX1_-_201450598.23-all~e39m1	1.07655	-1.09641	1.03569
AOX1_-_201450704.24-all~e39m1	-1.02491	-1.12893	2.06726
AOX1_-_201450716.23-all~e39m1	-1.31031	-1.13279	1.3075
AOX1_-_201450745.24-all~e39m1	1.27569	1.14596	1.55357
AOX1_-_201450839.23-all~e39m1	1.10351	1.02983	-1.30923
AOX1_-_201450868.23-all~e39m1	1.12964	1.41331	1.16571
AOX1_+_201450588.24-all~e39m1	-	-	-
AOX1_+_201450769.24-all~e39m1	2.24024	1.7306	-1.41491
AOX1_+_201450807.23-all~e39m1	1.21483	-1.26776	-1.11535
AP1S2_-_15872938.24-all~e39m1	1.08954	1.18581	-1.01045
AP1S2_-_15873032.24-all~e39m1	-1.73928	2.77231	1.00554
AP1S2_-_15873049.24-all~e39m1	-4.4127	-	-4.64382
AP1S2_-_15873055.24-all~e39m1	-1.17153	1.61835	-1.20886
AP1S2_-_15873063.24-all~e39m1	-1.43524	1.01981	-1.00382
AP1S2_-_15873082.23-all~e39m1	-1.26273	1.31297	-1.14315
AP1S2_+_15872772.24-all~e39m1	1.69026	1.23939	-1.23721
AP1S2_+_15872796.23-all~e39m1	1.29832	-1.42728	-1.13636
AP1S2_+_15872902.24-all~e39m1	1.43665	1.02797	-1.20708
AP1S2_+_15873076.23-all~e39m1	-1.31171	1.29806	-1.3435
AP4M1_-_99699276.23-all~e39m1	-1.62906	1.17963	1.6014
AP4M1_-_99699285.26-all~e39m1	1.72284	1.5506	-1.37023
AP4M1_-_99699418.24-all~e39m1	-1.175	-1.36076	-1.46149
AP4M1_+_99699273.24-all~e39m1	-1.06375	1.29331	1.31581
AP4M1_+_99699296.24-all~e39m1	1.18224	1.05651	1.27503
AP4M1_+_99699307.26-all~e39m1	1.27316	-1.22448	1.16686
AP4M1_+_99699326.26-all~e39m1	1.41232	1.04922	-1.12724
AP4M1_+_99699376.24-all~e39m1	-1.15199	-1.18678	1.14238
AP4M1_+_99699433.25-all~e39m1	-1.02386	1.34592	1.01539
AP4M1_+_99699456.24-all~e39m1	-1.65344	1.04252	1.84725
AP5M1_-_57735634.24-all~e39m1	-1.14962	-1.00198	-1.35571
AP5M1_-_57735650.24-all~e39m1	-1.06498	1.03286	-1.26072
AP5M1_-_57735712.23-all~e39m1	-1.50336	-1.07429	-1.30382
AP5M1_-_57735781.24-all~e39m1	1.23536	-1.10461	-1.639
AP5M1_-_57735801.26-all~e39m1	4.35397	-1.17902	1.71485
AP5M1_-_57735808.23-all~e39m1	-1.02628	1.1568	1.13267
AP5M1_-_57735833.26-all~e39m1	-	-	-
AP5M1_-_57735924.25-all~e39m1	-1.30518	-1.31198	1.03584
AP5M1_+_57735768.28-all~e39m1	-	-	-
AP5M1_+_57735844.28-all~e39m1	-	-	-
APMAP_-_24973410.23-all~e39m1	1.19814	1.16242	1.02069
APMAP_-_24973476.24-all~e39m1	-	-	-
APMAP_-_24973529.22-all~e39m1	1.09691	-1.01819	1.24447
APMAP_-_24973577.23-all~e39m1	1.18192	1.01153	1.0541
APMAP_+_24973400.23-all~e39m1	1.43026	1.03328	-1.05079
APMAP_+_24973432.24-all~e39m1	-2.48012	1.19126	-1.77474
APMAP_+_24973481.24-all~e39m1	-1.83651	1.50217	2.13855
APMAP_+_24973522.24-all~e39m1	-1.62455	-1.27075	-1.40208
APMAP_+_24973546.24-all~e39m1	1.30161	1.03675	1.51134
APMAP_+_24973603.22-all~e39m1	-1.0283	1.02729	1.23724
APOBEC3G_-_39436896.23-ENST00000452957.2~e30m1	1.20524	1.2623	-1.33893
APOBEC3G_-_39436903.24-ENST00000452957.2~e39m1	1.20563	-1.36755	-1.75188
APOBEC3G_-_39437205.28-ENST00000452957.2~e39m1	-	-	-
APOBEC3G_-_39473055.24-ENST00000407997.3~e39m3	1.20536	-1.52533	1.62858
APOBEC3G_-_39473205.23-ENST00000407997.3~e39m3	-1.19258	1.88948	-53.1137
APOBEC3G_-_39473241.24-ENST00000407997.3~e20m1	1.54462	1.03937	-1.13904
APOBEC3G_-_39473256.24-ENST00000407997.3~e1m1	-1.05509	1.0711	-1.26987
APOBEC3G_-_39473304.25-ENST00000407997.3~e39m1	1.38454	-1.03071	1.24547
APOBEC3G_+_39436892.27-ENST00000452957.2~e39m1	-1.12517	-1.53314	1.45388
APOBEC3G_+_39437000.28-ENST00000452957.2~e30m1	2.43147	2.20026	-1.53827
APOBEC3G_+_39437095.27-ENST00000452957.2~e39m1	-	-	-
APOBEC3G_+_39437107.27-ENST00000452957.2~e39m1	-	-	-
APOBEC3G_+_39437112.24-ENST00000452957.2~e39m1	-1.32712	1.43958	-
APOBEC3G_+_39437141.27-ENST00000452957.2~e39m1	-1.13259	-1.11453	1.49366
APOBEC3G_+_39437194.26-ENST00000452957.2~e39m1	-	-	-
APOBEC3G_+_39473026.25-ENST00000407997.3~e39m3	-	-	-
APOBEC3G_+_39473038.28-ENST00000407997.3~e39m3	-1.02301	1.11689	1.04842
APOBEC3G_+_39473045.25-ENST00000407997.3~e39m2	-1.12667	-1.28335	1.52603
APOBEC3G_+_39473088.23-ENST00000407997.3~e39m3	1.31339	-1.68379	-2.47569
APOBEC3G_+_39473209.26-ENST00000407997.3~e1m1	1.07522	1.38915	-1.95596
APOBR_-_28505978.24-all~e39m1	1.08932	1.1585	-1.99176
APOBR_-_28506195.24-all~e39m1	1.11324	-1.12623	-1.26368
APOBR_+_28506010.23-all~e39m1	1.04635	-1.30146	1.26449
APOBR_+_28506079.23-all~e39m1	1.00852	1.07807	1.07415
APOBR_+_28506099.25-all~e39m1	1.14969	1.31726	-1.18233
APOBR_+_28506115.25-all~e39m1	1.22642	1.24501	-1.11148
APOBR_+_28506122.25-all~e39m1	2.52175	1.32081	1.26071
APOBR_+_28506163.24-all~e39m1	-1.13326	-1.11282	-1.19497
APOBR_+_28506235.24-all~e39m1	1.63028	1.10733	1.35189
APOBR_+_28506242.24-all~e39m1	1.12302	-1.12741	-1.10934
APOL2_-_36635459.25-ENST00000358502.5~e39m1	-1.20441	-1.26766	1.47559
APOL2_-_36635591.26-ENST00000358502.5~e30m1	-	-	-
APOL2_-_36635610.28-ENST00000358502.5~e39m1	-	-	-
APOL2_-_36635703.27-ENST00000358502.5~e39m1	-1.85362	1.38085	1.36538
APOL2_-_36635732.25-all~e30m1	1.01094	-1.00932	1.06042
APOL2_-_36635757.24-ENST00000249066.6~e39m1	-1.08067	-1.04023	-1.47948
APOL2_-_36635802.24-ENST00000249066.6~e39m1	1.20915	1.09772	-1.14086
APOL2_-_36635858.25-ENST00000249066.6~e39m1	1.15413	1.19883	1.00091
APOL2_-_36635923.24-ENST00000249066.6~e39m1	1.35428	-1.41872	-1.18107
APOL2_-_36635935.24-ENST00000249066.6~e39m1	-1.10926	-1.21884	-1.02174
APOL2_+_36635552.25-ENST00000358502.5~e39m1	-	-	-
APOL2_+_36635588.28-ENST00000358502.5~e39m1	-	-	-
APOL2_+_36635657.25-ENST00000358502.5~e39m1	-1.1038	-1.04791	1.07474
APOL2_+_36635682.28-ENST00000358502.5~e39m1	-1.28298	-2.10876	-1.03258
APOL2_+_36635699.27-all~e20m1	1.30348	2.17131	-1.25442
APOL2_+_36635738.24-ENST00000249066.6~e39m1	1.1503	1.21384	-1.0275
APOL2_+_36635819.24-ENST00000249066.6~e39m1	1.10744	-1.04857	-1.08342
APOL2_+_36635870.23-ENST00000249066.6~e39m1	1.28942	-1.8757	1.02352
APOL2_+_36635890.24-ENST00000249066.6~e39m1	-1.08882	-1.06658	-3.51841
APOL2_+_36635981.25-ENST00000249066.6~e39m1	-1.59307	-1.09105	1.67565
APOL3_-_36556851.25-all~e39m1	-1.03556	1.12393	-1.04368
APOL3_-_36557008.25-all~e39m1	1.07949	-1.07051	1.02717
APOL3_+_36556701.24-all~e39m1	-1.03346	-1.01832	-1.47489
APOL3_+_36556782.24-all~e39m1	-1.36805	-1.27425	1.0203
APOL3_+_36556818.26-all~e39m1	1.16205	-1.28166	-1.07046
APOL3_+_36556921.26-all~e39m1	-1.07602	1.08801	1.24608
APOL3_+_36556939.25-all~e39m1	-1.32046	-1.55204	-1.33356
APOL3_+_36556964.24-all~e39m1	1.59019	1.07697	1.22298
APOL3_+_36556991.25-all~e39m1	-	-4.63678	-3.48287
APOL3_+_36557000.25-all~e39m1	1.83989	-1.64661	67.7603
APOL5_-_36113937.22-all~e20m1	-1.37176	-1.41708	1.03954
APOL5_-_36113955.28-all~e39m1	1.12438	-	2.23315
APOL5_-_36113963.27-all~e39m1	-1.44269	1.31892	-1.053
APOL5_-_36113973.26-all~e39m1	-1.00782	-1.00242	-1.0884
APOL5_-_36114108.24-all~e39m1	-1.01659	-1.04758	1.10678
APOL5_-_36114120.24-all~e30m1	1.0794	1.05734	-1.21876
APOL5_+_36113921.25-all~e39m1	1.30808	-1.23491	-1.31784
APOL5_+_36113958.23-all~e39m1	1.19749	-1.06175	1.14529
APOL5_+_36114027.25-all~e39m1	-1.12319	1.28895	-1.69896
APOL5_+_36114103.25-all~e39m1	-1.00455	-1.07108	1.4257
APOL6_-_36044632.25-all~e39m1	1.51447	-5.31407	1.05899
APOL6_-_36044682.24-all~e39m1	1.13414	1.14182	1.1293
APOL6_-_36044692.24-all~e39m1	-4.06022	-2.0586	-2.84962
APOL6_-_36044695.22-all~e39m1	2.09511	1.12908	1.66944
APOL6_-_36044716.25-all~e39m1	1.06234	1.31185	-1.08647
APOL6_+_36044437.24-all~e39m1	1.20192	-1.44634	-1.91675
APOL6_+_36044538.25-all~e39m1	1.14037	1.01934	-1.48723
APOL6_+_36044552.24-all~e39m1	-1.03945	-1.25941	-1.23382
APOL6_+_36044567.24-all~e39m1	1.25744	1.13918	1.04241
APOL6_+_36044635.24-all~e39m1	-1.56716	-1.05539	1.25962
APOLD1_-_12938529.25-all~e39m1	1.56185	-1.71395	-1.16659
APOLD1_-_12938539.23-all~e39m1	-1.64342	-1.2127	1.74048
APOLD1_-_12938637.24-all~e39m1	-1.07634	1.00069	-1.17259
APOLD1_-_12938647.25-all~e39m1	-1.09749	-1.87817	-1.3861
APOLD1_-_12938659.23-all~e39m1	1.16588	-1.03772	1.10044
APOLD1_-_12938728.24-all~e39m1	-1.22106	1.35254	-1.39148
APOLD1_-_12938755.25-all~e39m1	-	-	-
APOLD1_-_12938776.23-all~e39m1	1.06357	-1.4858	-1.20685
APOLD1_+_12938544.26-all~e39m1	-	-10.3329	-
APOLD1_+_12938641.24-all~e39m1	1.19905	1.37083	-1.10477
APOM_-_31623337.26-all~e39m1	1.04932	1.43981	-1.19422
APOM_-_31623349.24-all~e39m1	-1.43658	-1.07783	-1.08256
APOM_-_31623528.23-all~e39m1	1.43848	-1.22267	-1.13169
APOM_-_31623538.23-all~e39m1	1.43624	-1.08607	-1.00752
APOM_-_31623543.22-all~e39m1	1.07418	-1.57568	1.08222
APOM_+_31623220.25-all~e39m1	1.08317	-1.05267	1.06858
APOM_+_31623261.23-all~e39m1	2.41533	3.7636	6.05562
APOM_+_31623393.26-all~e39m1	1.65167	-1.19164	1.34123
APOM_+_31623438.25-all~e39m1	-1.08895	2.59448	-1.04952
APOM_+_31623462.25-all~e39m1	-1.35439	-1.13011	-1.00772
APOO_-_23925778.28-all~e39m1	1.16502	65.4866	1.5902
APOO_-_23925835.23-all~e39m1	1.14807	1.32343	1.24492
APOO_-_23925845.24-all~e39m1	1.0889	-1.12176	-1.22809
APOO_-_23925855.24-all~e39m1	1.14363	1.37189	-1.10922
APOO_-_23925881.22-all~e39m1	-2.17556	4.51632	-1.5791
APOO_-_23925890.25-all~e39m1	-1.36416	-1.08812	1.1194
APOO_-_23926090.24-all~e39m1	-1.24436	-1.03897	-1.2216
APOO_+_23925765.27-all~e39m1	1.26918	1.41423	1.20439
APOO_+_23925798.24-all~e39m1	1.15094	-1.12871	1.45415
APOO_+_23925838.25-all~e39m1	-1.44731	-1.33287	-1.39073
APOPT1_-_104029353.24-all~e39m1	-	-	-
APOPT1_-_104029422.21-all~e39m1	-	-	-
APOPT1_+_104029284.23-all~e39m1	-1.15446	1.04478	-1.09899
APOPT1_+_104029291.23-all~e39m1	-1.11655	-1.03803	-1.09045
APOPT1_+_104029377.24-all~e39m1	1.08075	1.01599	-1.11148
APOPT1_+_104029531.24-all~e39m1	-1.6851	-1.32119	-1.02283
APOPT1_+_104029568.24-all~e39m1	1.00691	1.045	1.22575
APOPT1_+_104029584.24-all~e39m1	1.03966	-1.14192	-1.55173
APOPT1_+_104029600.24-all~e39m1	-1.49632	-1.13706	1.30728
APOPT1_+_104029607.23-all~e39m1	1.24771	1.19316	1.38718
ARAP3_-_141061524.24-all~e39m1	1.12962	1.32192	1.19688
ARAP3_-_141061564.23-all~e39m1	1.0177	-1.15154	1.10894
ARAP3_-_141061633.24-all~e39m1	-1.15379	-1.60885	1.0042
ARAP3_-_141061693.24-all~e39m1	-3.39369	-	1.07556
ARAP3_-_141061728.24-all~e39m1	1.50366	-1.23349	-1.58019
ARAP3_-_141061750.23-all~e39m1	-1.66671	-1.13971	-1.08711
ARAP3_-_141061788.23-all~e39m1	-2.20324	-1.3896	-4.03696
ARAP3_+_141061642.24-all~e39m1	-1.26435	-1.17431	1.45419
ARAP3_+_141061716.24-all~e39m1	1.54465	1.25163	-1.38721
ARAP3_+_141061775.24-all~e39m1	-1.15801	-1.54994	1.47096
ARF5_-_127228424.24-all~e39m1	-1.77876	-1.35292	-1.07598
ARF5_-_127228429.24-all~e39m1	-1.21975	-1.24111	1.00553
ARF5_-_127228524.24-all~e39m1	-1.02003	-1.32885	1.04278
ARF5_-_127228593.24-all~e39m1	-1.09205	1.74238	-1.13066
ARF5_-_127228619.24-all~e39m1	1.23793	1.65845	1.02798
ARF5_-_127228640.24-all~e39m1	1.08716	-1.106	1.01865
ARF5_-_127228650.24-all~e39m1	-1.02077	-1.03128	1.06449
ARF5_+_127228410.24-all~e39m1	4.25308	1.11625	-
ARF5_+_127228486.24-all~e39m1	1.09266	-1.28873	1.01687
ARF5_+_127228642.24-all~e39m1	-	6.68415	-
ARFGAP2_-_47198462.24-all~e39m1	1.26713	1.22379	-1.16717
ARFGAP2_-_47198470.24-all~e39m1	-	-	-
ARFGAP2_-_47198517.24-all~e39m1	1.187	-1.33112	-1.22108
ARFGAP2_-_47198610.22-all~e39m1	1.13469	1.16355	-1.01925
ARFGAP2_-_47198628.23-all~e39m1	-1.40897	-1.27421	1.30528
ARFGAP2_-_47198651.24-all~e39m1	-1.03352	-1.01254	-1.03879
ARFGAP2_+_47198485.23-all~e39m1	-1.53368	1.1566	1.24025
ARFGAP2_+_47198581.22-all~e39m1	-1.09145	1.21948	-1.04235
ARFGAP2_+_47198612.23-all~e39m1	-1.0555	1.14983	1.17919
ARFGAP2_+_47198648.23-all~e39m1	-1.76157	1.97863	1.16354
ARFGAP3_-_61904172.22-all~e39m1	1.1321	1.06234	-1.4321
ARFGAP3_-_61904218.23-all~e39m1	-1.04606	-1.06345	-1.18296
ARFGAP3_-_61904349.24-all~e39m1	1.50194	1.15769	-1.06347
ARFGAP3_+_61904121.23-all~e39m1	1.09686	-1.30601	1.76282
ARFGAP3_+_61904220.24-all~e39m1	1.41946	-1.13307	-1.03374
ARFGAP3_+_61904261.24-all~e39m1	2.6298	1.0751	2.38099
ARFGAP3_+_61904311.24-all~e39m1	-1.6253	-1.58953	-1.23425
ARFGAP3_+_61904333.24-all~e39m1	1.26216	1.01756	-1.22556
ARFGAP3_+_61904365.24-all~e39m1	-1.30074	-1.15138	-1.34203
ARFGAP3_+_61904405.24-all~e39m1	-1.49864	1.04342	1.09326
ARFGEF3_-_138483055.24-all~e39m1	-2.27768	1.32667	-
ARFGEF3_-_138483067.24-all~e39m1	1.56488	-1.14295	-1.54765
ARFGEF3_-_138483335.24-all~e39m1	1.18309	-1.14316	-1.03443
ARFGEF3_+_138483095.24-all~e39m1	-1.07398	-1.19541	1.24442
ARFGEF3_+_138483124.24-all~e39m1	1.52964	1.10531	1.69101
ARFGEF3_+_138483165.24-all~e39m1	-1.45076	-1.13668	-1.08225
ARFGEF3_+_138483174.23-all~e39m1	-1.48932	1.81247	-1.03371
ARFGEF3_+_138483260.23-all~e39m1	-1.44879	-1.144	1.07221
ARFGEF3_+_138483303.24-all~e39m1	3.23259	-1.5778	1.16725
ARFGEF3_+_138483322.24-all~e39m1	-1.19193	-1.26288	-1.49168
ARHGAP1_-_46722108.23-all~e39m1	-2.36841	1.28428	1.03168
ARHGAP1_-_46722154.23-all~e39m1	-1.21456	1.10332	-1.30821
ARHGAP1_-_46722165.23-all~e39m1	-1.60991	1.14687	1.14373
ARHGAP1_+_46721976.24-all~e39m1	1.04769	-1.29837	1.04285
ARHGAP1_+_46721984.23-all~e39m1	-1.08074	-1.08019	-1.19696
ARHGAP1_+_46722015.24-all~e39m1	-1.06805	-1.14519	-1.25494
ARHGAP1_+_46722022.22-all~e39m1	1.14772	1.46045	1.39835
ARHGAP1_+_46722061.23-all~e39m1	-	-	-
ARHGAP1_+_46722070.23-all~e39m1	1.07098	1.66845	1.46582
ARHGAP1_+_46722080.23-all~e39m1	1.26353	1.39891	-1.1484
ARHGAP10_-_148653220.24-all~e39m1	-	-	-
ARHGAP10_-_148653268.23-all~e39m1	-1.20855	1.16475	-1.06369
ARHGAP10_-_148653302.22-all~e39m1	-	-	-
ARHGAP10_-_148653388.24-all~e39m1	-1.17208	1.0356	1.22436
ARHGAP10_-_148653411.24-all~e39m1	1.00552	-1.33697	-1.00185
ARHGAP10_-_148653456.23-all~e39m1	-	-	-
ARHGAP10_+_148653274.24-all~e39m1	-1.17187	1.35079	1.23792
ARHGAP10_+_148653310.24-all~e39m1	1.21981	1.06392	-1.05674
ARHGAP10_+_148653324.24-all~e39m1	-1.05443	1.11071	1.4269
ARHGAP10_+_148653357.23-all~e39m1	-1.11173	-1.20918	-1.34381
ARHGAP17_-_25026417.24-all~e39m1	1.02216	-11.3367	-1.19276
ARHGAP17_-_25026450.22-all~e39m1	-1.47599	-	-
ARHGAP17_-_25026564.23-all~e39m1	-1.22638	1.21136	1.10174
ARHGAP17_-_25026663.24-all~e39m1	-1.19687	-1.38611	-1.36827
ARHGAP17_+_25026399.24-all~e39m1	1.01856	-1.07684	1.03373
ARHGAP17_+_25026440.23-all~e39m1	-1.38677	-1.25763	-1.15526
ARHGAP17_+_25026532.24-all~e39m1	1.34233	1.06131	-1.13146
ARHGAP17_+_25026548.23-all~e39m1	1.90633	-1.15756	1.14848
ARHGAP17_+_25026659.23-all~e39m1	1.07801	-	2.74636
ARHGAP17_+_25026664.24-all~e39m1	1.5532	1.18236	1.5003
ARHGAP21_-_25012398.24-all~e39m1	1.01878	-1.20614	1.18226
ARHGAP21_-_25012426.23-all~e39m1	1.27132	-1.01355	1.07498
ARHGAP21_-_25012521.24-all~e39m1	1.03061	1.10279	1.0812
ARHGAP21_+_25012342.24-all~e39m1	-1.0396	-1.03962	1.39861
ARHGAP21_+_25012355.23-all~e39m1	1.24833	-1.29593	1.09781
ARHGAP21_+_25012422.24-all~e39m1	-	-	-
ARHGAP21_+_25012527.23-all~e39m1	-	-	-
ARHGAP21_+_25012552.24-all~e39m1	1.19653	-1.08907	-1.00051
ARHGAP21_+_25012560.24-all~e39m1	-1.05018	-1.1009	-1.08679
ARHGAP21_+_25012575.24-all~e39m1	1.12106	-1.05367	-1.51536
ARHGAP24_-_86396357.25-all~e39m1	1.01575	-1.1181	1.35079
ARHGAP24_-_86396380.24-all~e39m1	1.25153	1.22013	1.02967
ARHGAP24_-_86396440.24-all~e39m1	-1.02404	1.22774	1.23571
ARHGAP24_-_86396462.25-all~e39m1	1.67137	-1.0756	-1.0523
ARHGAP24_+_86396219.25-all~e39m1	8.46242	-4.20697	-
ARHGAP24_+_86396258.25-all~e39m1	1.8509	2.43643	-1.65751
ARHGAP24_+_86396489.24-all~e39m1	-1.18425	-1.12692	-1.32586
ARHGAP24_+_86396521.24-all~e39m1	1.02216	1.65564	-1.20512
ARHGAP24_+_86396534.24-all~e39m1	-1.69	-1.17503	-1.51363
ARHGAP24_+_86396540.25-all~e39m1	-1.02964	-1.04451	1.17321
ARHGAP32_-_129061919.25-all~e39m1	-1.19055	1.24568	-1.2194
ARHGAP32_-_129061930.24-all~e39m1	1.54453	-1.04963	-1.1213
ARHGAP32_-_129061955.24-all~e39m1	-1.81987	1.28842	1.66873
ARHGAP32_+_129061837.26-all~e39m1	1.08795	1.13795	-1.41895
ARHGAP32_+_129061967.24-all~e39m1	1.48644	1.42585	-1.01485
ARHGAP32_+_129061976.27-all~e39m1	-1.1684	1.08898	-1.05578
ARHGAP32_+_129061991.25-all~e39m1	-1.16506	-1.0927	-1.16718
ARHGAP32_+_129062017.26-all~e39m1	-1.47437	-1.05858	-1.01133
ARHGAP32_+_129062038.24-all~e39m1	-1.81024	1.03485	-1.2451
ARHGAP32_+_129062059.25-all~e39m1	-1.24874	1.01946	1.1391
ARHGAP39_-_145830966.24-ENST00000276826.5~e39m1	-1.18426	-1.81797	-1.03866
ARHGAP39_-_145830994.23-ENST00000276826.5~e39m1	-1.14403	1.09401	1.57782
ARHGAP39_-_145831024.22-ENST00000276826.5~e39m1	-1.13151	1.40338	1.19729
ARHGAP39_-_145831192.24-ENST00000276826.5~e39m1	1.02187	-1.03797	-1.14144
ARHGAP39_-_145831213.23-ENST00000276826.5~e39m1	-1.12874	1.21759	1.48313
ARHGAP39_-_145910961.23-ENST00000540274.1~e39m1	-1.43686	-1.17816	1.12081
ARHGAP39_-_145910967.24-ENST00000540274.1~e39m1	-1.00993	1.29393	1.49582
ARHGAP39_-_145911076.24-ENST00000540274.1~e39m1	-1.08272	1.12212	1.01192
ARHGAP39_-_145911235.23-ENST00000540274.1~e39m1	1.30903	-1.38227	-1.89865
ARHGAP39_+_145831017.24-ENST00000276826.5~e39m1	-1.06969	-1.492	-1.09885
ARHGAP39_+_145831040.22-ENST00000276826.5~e39m1	-1.01425	-1.12791	-1.41037
ARHGAP39_+_145831142.24-ENST00000276826.5~e39m1	-1.00796	-1.40315	-4.42056
ARHGAP39_+_145831147.24-ENST00000276826.5~e39m1	1.00331	-1.2176	-1.09486
ARHGAP39_+_145831206.24-ENST00000276826.5~e39m1	1.04103	-1.29718	1.31086
ARHGAP39_+_145910933.23-ENST00000540274.1~e39m1	-1.19866	-1.01754	-1.2202
ARHGAP39_+_145910993.24-ENST00000540274.1~e39m1	-1.32989	1.43886	1.2949
ARHGAP39_+_145911043.23-ENST00000540274.1~e39m1	1.70445	-1.07048	1.29602
ARHGAP39_+_145911096.24-ENST00000540274.1~e39m1	1.66799	-1.21485	-1.22032
ARHGAP39_+_145911103.24-ENST00000540274.1~e39m1	-1.0237	-1.56104	-1.09472
ARHGAP39_+_145911186.23-ENST00000540274.1~e39m1	1.45383	1.19377	1.01521
ARHGAP44_-_12692947.24-all~e39m1	-1.08806	1.12015	-1.45519
ARHGAP44_-_12692955.24-all~e39m1	4.15155	1.37668	1.79762
ARHGAP44_-_12692959.23-all~e39m1	-1.41766	1.33357	-1.19183
ARHGAP44_-_12693097.23-all~e39m1	-1.41506	-1.08419	1.05415
ARHGAP44_-_12693147.24-all~e39m1	1.62108	1.03875	-1.01795
ARHGAP44_+_12692841.24-all~e39m1	-1.36546	1.20245	1.04311
ARHGAP44_+_12692886.24-all~e39m1	1.0065	-1.42876	-1.30607
ARHGAP44_+_12693068.22-all~e39m1	-1.17786	1.15856	1.27365
ARHGAP44_+_12693079.23-all~e39m1	-1.22723	1.06432	1.0375
ARHGAP44_+_12693128.24-all~e39m1	-1.07577	-1.15305	1.1578
ARHGAP5_-_32546224.25-ENST00000556611.1,ENST00000539826.2~e39m1	-1.04354	-1.0321	1.08468
ARHGAP5_-_32546259.23-ENST00000556611.1,ENST00000539826.2~e39m1	1.05483	-1.18739	2.15451
ARHGAP5_-_32546269.24-ENST00000556611.1,ENST00000539826.2~e39m1	1.02161	-1.38117	-2.12442
ARHGAP5_-_32546277.25-ENST00000556611.1,ENST00000539826.2~e39m1	-1.1501	1.03094	1.14747
ARHGAP5_-_32546300.21-ENST00000556611.1,ENST00000539826.2~e39m1	1.20696	-1.56163	-1.21136
ARHGAP5_-_32546336.25-ENST00000556611.1,ENST00000539826.2~e39m1	1.36494	1.07013	1.31862
ARHGAP5_-_32546359.24-ENST00000556611.1,ENST00000539826.2~e39m1	-2.24686	-1.13315	-
ARHGAP5_-_32546381.26-ENST00000556611.1,ENST00000539826.2~e39m1	1.07912	1.17548	-1.12042
ARHGAP5_-_32546384.24-ENST00000556611.1,ENST00000539826.2~e39m1	-1.5695	-1.25613	-1.63589
ARHGAP5_-_32546520.23-ENST00000345122.3,ENST00000432921.1~e39m1	-1.05638	1.29508	-1.18397
ARHGAP5_-_32546624.25-ENST00000345122.3,ENST00000432921.1~e39m1	-1.40594	-1.53592	2.46319
ARHGAP5_-_32546645.23-ENST00000345122.3,ENST00000432921.1~e39m1	1.18787	-1.29422	-1.19019
ARHGAP5_-_32546737.24-ENST00000345122.3,ENST00000432921.1~e39m1	-	-	-
ARHGAP5_-_32546756.24-ENST00000345122.3,ENST00000432921.1~e39m1	-1.42301	1.56864	1.20042
ARHGAP5_+_32546215.24-ENST00000556611.1,ENST00000539826.2~e39m1	1.13309	1.5032	-1.11326
ARHGAP5_+_32546563.24-ENST00000345122.3,ENST00000432921.1~e39m1	1.67432	1.05381	1.14848
ARHGAP5_+_32546647.25-ENST00000345122.3,ENST00000432921.1~e39m1	1.20212	-1.06412	1.06356
ARHGAP5_+_32546657.24-ENST00000345122.3,ENST00000432921.1~e39m1	-1.20372	-1.12804	1.03523
ARHGAP5_+_32546698.25-ENST00000345122.3,ENST00000432921.1~e39m1	2.24876	1.06901	1.00739
ARHGAP5_+_32546771.24-ENST00000345122.3,ENST00000432921.1~e39m1	-1.82437	-3.45836	-41.7944
ARHGAP8_-_45098408.24-ENST00000517296.3,ENST00000389773.5~e39m1	-1.06426	1.64627	-1.46041
ARHGAP8_-_45098482.23-ENST00000517296.3,ENST00000389773.5~e39m1	1.32251	1.04075	1.168
ARHGAP8_-_45098488.23-ENST00000517296.3,ENST00000389773.5~e39m1	1.07661	1.16377	-1.0743
ARHGAP8_-_45098558.24-ENST00000517296.3,ENST00000389773.5~e39m1	-1.00805	-1.15733	1.11837
ARHGAP8_-_45098580.24-ENST00000517296.3,ENST00000389773.5~e39m1	-2.49194	-1.26039	1.46129
ARHGAP8_-_45098602.23-ENST00000517296.3,ENST00000389773.5~e39m1	-1.91293	-1.21864	-1.58312
ARHGAP8_-_45148486.24-ENST00000389774.2,ENST00000356099.6~e39m1	1.08913	1.20979	1.33044
ARHGAP8_-_45148515.23-ENST00000389774.2,ENST00000356099.6~e39m1	-	-	-
ARHGAP8_-_45148557.24-ENST00000389774.2,ENST00000356099.6~e39m1	-1.16017	1.00334	1.19227
ARHGAP8_-_45148589.24-ENST00000389774.2,ENST00000356099.6~e39m1	-1.21442	1.08595	1.02328
ARHGAP8_-_45148600.24-ENST00000389774.2,ENST00000356099.6~e39m1	1.14281	-1.09858	1.01797
ARHGAP8_-_45148634.24-ENST00000389774.2,ENST00000356099.6~e39m1	1.31992	1.96678	-
ARHGAP8_-_45148660.24-ENST00000389774.2,ENST00000356099.6~e39m1	-5.82778	-1.35765	-1.02023
ARHGAP8_+_45098365.24-ENST00000517296.3,ENST00000389773.5~e39m1	-2.33462	2.36159	-1.50924
ARHGAP8_+_45098478.24-ENST00000517296.3,ENST00000389773.5~e39m1	1.34076	1.08489	-1.54873
ARHGAP8_+_45098548.24-ENST00000517296.3,ENST00000389773.5~e39m1	1.95464	-1.06736	1.14045
ARHGAP8_+_45098588.23-ENST00000517296.3,ENST00000389773.5~e39m1	-1.77876	-1.02064	1.31114
ARHGAP8_+_45148497.24-ENST00000389774.2,ENST00000356099.6~e39m1	1.15467	-1.17026	1.08992
ARHGAP8_+_45148616.24-ENST00000389774.2,ENST00000356099.6~e39m1	1.53022	1.55343	-1.01782
ARHGAP8_+_45148646.23-ENST00000389774.2,ENST00000356099.6~e39m1	1.79068	-1.09296	-1.3677
ARHGEF1_-_42387281.24-ENST00000354532.3~e39m1	-1.05969	-2.25165	-1.03299
ARHGEF1_-_42387356.23-ENST00000354532.3~e39m1	1.10595	-1.00063	1.29759
ARHGEF1_-_42387370.24-ENST00000354532.3~e39m1	1.0482	-1.02696	1.00576
ARHGEF1_-_42388487.24-ENST00000337665.4~e39m1	1.36539	1.45651	1.08219
ARHGEF1_-_42388510.24-ENST00000337665.4~e39m1	-1.26163	-1.11975	1.3255
ARHGEF1_-_42388582.24-ENST00000337665.4~e39m1	2.21519	-1.50033	1.40475
ARHGEF1_-_42388791.23-ENST00000337665.4~e39m1	-1.33014	-1.15908	1.11826
ARHGEF1_+_42387232.24-ENST00000354532.3~e39m1	-56.031	-1.52533	-1.26789
ARHGEF1_+_42387290.23-ENST00000354532.3~e39m1	-1.04205	-1.04293	1.21462
ARHGEF1_+_42387297.22-ENST00000354532.3~e39m1	-1.20865	1.30661	1.14848
ARHGEF1_+_42387338.24-ENST00000354532.3~e39m1	-1.46571	1.36804	-1.19233
ARHGEF1_+_42387457.23-ENST00000354532.3~e39m1	-1.12218	-1.0319	1.40708
ARHGEF1_+_42387465.22-ENST00000354532.3~e39m1	-1.11019	-1.57663	1.552
ARHGEF1_+_42387475.24-ENST00000354532.3~e39m1	-1.16324	-1.77746	-1.04183
ARHGEF1_+_42388500.23-ENST00000337665.4~e39m1	-1.10566	1.06616	-1.32553
ARHGEF1_+_42388620.24-ENST00000337665.4~e39m1	1.15776	-1.13186	-1.27086
ARHGEF1_+_42388644.22-ENST00000337665.4~e39m1	-	-	-
ARHGEF1_+_42388661.22-ENST00000337665.4~e39m1	-1.77427	1.062	-1.18272
ARHGEF1_+_42388676.24-ENST00000337665.4~e39m1	1.18272	-1.18466	1.03997
ARHGEF1_+_42388713.23-ENST00000337665.4~e39m1	-1.12584	-1.10558	1.06948
ARHGEF11_-_157014589.22-ENST00000361409.2~e39m1	1.13048	-1.38065	-1.06398
ARHGEF11_-_157014650.28-ENST00000361409.2~e39m1	-1.26415	-	-3.33274
ARHGEF11_-_157014688.27-ENST00000361409.2~e39m1	-	-	-
ARHGEF11_-_157014802.26-ENST00000361409.2~e39m1	-	-	-
ARHGEF11_-_157015113.25-ENST00000368194.3~e39m1	1.16145	2.68721	1.33372
ARHGEF11_+_157014609.23-ENST00000361409.2~e39m1	1.22331	1.03178	1.21949
ARHGEF11_+_157014673.24-ENST00000361409.2~e39m1	1.0029	-1.45572	1.19088
ARHGEF11_+_157014733.26-ENST00000361409.2~e39m1	-2.40874	-2.00859	1.90217
ARHGEF11_+_157014766.25-ENST00000361409.2~e39m1	1.40679	-1.19771	-1.02739
ARHGEF11_+_157014781.24-ENST00000361409.2~e39m1	-	-	-
ARHGEF11_+_157014807.24-ENST00000361409.2~e11m1	-1.61309	1.24793	-2.07632
ARHGEF11_+_157014951.25-ENST00000368194.3~e39m1	-1.05979	-1.03724	1.16724
ARHGEF11_+_157014991.25-ENST00000368194.3~e39m1	-	-	-
ARHGEF11_+_157015009.24-ENST00000368194.3~e39m1	-1.74835	1.54894	-2.91808
ARHGEF11_+_157015015.24-ENST00000368194.3~e39m1	1.12729	-1.11542	-1.0073
ARHGEF11_+_157015021.24-ENST00000368194.3~e39m1	1.63785	1.16963	-1.52934
ARHGEF11_+_157015039.23-ENST00000368194.3~e39m1	1.02407	-1.04647	-1.05354
ARHGEF11_+_157015075.24-ENST00000368194.3~e39m1	1.0972	4.78885	1.68836
ARHGEF11_+_157015109.24-ENST00000368194.3~e39m1	1.52563	1.05682	1.20053
ARHGEF11_+_157015141.23-ENST00000368194.3~e39m1	-1.05832	-1.01297	-1.0824
ARHGEF15_-_8213614.25-ENST00000361926.3~e39m1	-1.22843	-1.23744	-1.24999
ARHGEF15_-_8213661.25-ENST00000361926.3~e39m1	-1.10134	1.06753	1.29565
ARHGEF15_-_8213696.24-ENST00000361926.3~e39m1	6.13589	-	-
ARHGEF15_-_8213754.24-ENST00000361926.3~e39m1	-1.15333	-1.11094	-1.2073
ARHGEF15_-_8213787.24-ENST00000361926.3~e39m1	-1.13015	1.23172	-1.84592
ARHGEF15_-_8213806.24-ENST00000361926.3~e39m1	1.21339	-1.21503	1.26037
ARHGEF15_-_8215475.24-ENST00000421050.1~e39m1	-1.04349	-1.26813	1.20084
ARHGEF15_+_8213550.24-ENST00000361926.3~e39m1	-1.36538	-1.08155	1.06533
ARHGEF15_+_8213715.24-ENST00000361926.3~e39m1	1.08132	-1.00981	1.11421
ARHGEF15_+_8213797.24-ENST00000361926.3~e39m1	1.09737	1.15322	1.08291
ARHGEF15_+_8213875.24-ENST00000361926.3~e39m1	-1.41334	-1.12787	-1.28705
ARHGEF15_+_8215262.24-ENST00000421050.1~e39m1	2.684	1.25738	1.17473
ARHGEF15_+_8215291.25-ENST00000421050.1~e39m1	1.3477	-1.10505	-1.94382
ARHGEF15_+_8215365.24-ENST00000421050.1~e39m1	-1.69648	1.03731	-1.09569
ARHGEF15_+_8215391.23-ENST00000421050.1~e39m1	-1.0538	1.09401	1.50295
ARHGEF15_+_8215405.21-ENST00000421050.1~e39m1	1.29825	2.25816	-1.14282
ARHGEF15_+_8215425.24-ENST00000421050.1~e39m1	-1.22755	1.31953	-1.1595
ARHGEF15_+_8215483.24-ENST00000421050.1~e39m1	-1.07984	1.00324	-1.38934
ARHGEF15_+_8215495.23-ENST00000421050.1~e39m1	-1.00983	1.16306	-1.36408
ARHGEF15_+_8215533.24-ENST00000421050.1~e39m1	-1.41392	1.23064	-1.16539
ARHGEF16_-_3370978.23-all~e39m1	1.10207	-1.4096	1.19039
ARHGEF16_-_3371005.23-all~e39m1	-2.37503	1.11435	-2.05681
ARHGEF16_-_3371061.24-all~e39m1	1.19109	-1.17991	1.0318
ARHGEF16_-_3371081.24-all~e39m1	-	-	-
ARHGEF16_-_3371105.23-all~e39m1	-	-	-
ARHGEF16_-_3371208.24-all~e39m1	1.07907	-1.28973	-1.73675
ARHGEF16_-_3371243.23-all~e39m1	1.23265	-2.25066	1.05334
ARHGEF16_-_3371252.24-all~e39m1	-1.75634	-1.37193	3.09907
ARHGEF16_+_3371046.24-all~e39m1	1.24016	-1.07807	-1.40618
ARHGEF16_+_3371163.24-all~e39m1	1.2334	-1.07752	-1.08543
ARHGEF17_-_73019349.24-all~e39m1	-1.42775	1.01191	1.09043
ARHGEF17_-_73019377.24-all~e39m1	1.25896	-1.21027	1.59936
ARHGEF17_-_73019614.24-all~e39m1	1.43003	1.12417	1.04807
ARHGEF17_-_73019619.23-all~e39m1	-2.84984	1.98313	-1.3284
ARHGEF17_+_73019294.23-all~e39m1	-	-	-
ARHGEF17_+_73019343.23-all~e39m1	-1.4899	-1.42077	-1.0174
ARHGEF17_+_73019395.24-all~e39m1	-1.49148	-1.04321	1.71797
ARHGEF17_+_73019503.24-all~e39m1	-1.38241	-1.09491	1.05138
ARHGEF17_+_73019525.24-all~e39m1	-1.35103	1.15055	1.02767
ARHGEF17_+_73019575.24-all~e39m1	-1.04755	1.04747	-1.03332
ARHGEF18_-_7460043.24-ENST00000319670.9~e39m1	1.56219	-1.27538	-1.40691
ARHGEF18_-_7460126.23-ENST00000319670.9~e39m1	-1.01447	1.00224	-1.14946
ARHGEF18_-_7460199.24-ENST00000319670.9~e39m1	-1.12966	-1.26502	1.23208
ARHGEF18_-_7460227.23-ENST00000319670.9~e39m1	1.14317	-1.61711	1.4791
ARHGEF18_-_7504570.26-ENST00000359920.6~e39m1	-44.9137	-1.72075	-4.09237
ARHGEF18_-_7504650.24-ENST00000359920.6~e39m1	-1.44224	1.27811	1.09792
ARHGEF18_-_7504672.24-ENST00000359920.6~e39m1	1.24882	-1.47184	-1.11094
ARHGEF18_+_7459962.23-ENST00000319670.9~e39m1	-1.9125	1.5695	-2.74726
ARHGEF18_+_7460024.23-ENST00000319670.9~e39m1	1.05824	-3.82318	1.91413
ARHGEF18_+_7460055.24-ENST00000319670.9~e39m1	1.08122	1.20594	1.06671
ARHGEF18_+_7460184.24-ENST00000319670.9~e39m1	1.05103	1.03816	-1.12676
ARHGEF18_+_7460243.24-ENST00000319670.9~e39m1	-1.09438	1.1164	-1.08818
ARHGEF18_+_7460252.24-ENST00000319670.9~e39m1	1.13523	1.21387	-1.16064
ARHGEF18_+_7504524.25-ENST00000359920.6~e39m1	-1.34216	1.03499	-1.01547
ARHGEF18_+_7504561.25-ENST00000359920.6~e39m1	-	-	-
ARHGEF18_+_7504584.25-ENST00000359920.6~e39m1	-1.2496	-1.02829	-1.01365
ARHGEF18_+_7504668.22-ENST00000359920.6~e39m1	-2.10431	1.16902	1.02967
ARHGEF18_+_7504677.26-ENST00000359920.6~e39m1	-1.30816	1.05999	-1.004
ARHGEF18_+_7504817.26-ENST00000359920.6~e39m1	1.09166	1.15751	1.37818
ARHGEF18_+_7504842.23-ENST00000359920.6~e39m1	-1.33248	-1.27511	-1.08251
ARHGEF19_-_16538862.24-all~e39m1	-1.15575	1.04052	-1.27298
ARHGEF19_-_16538930.24-all~e39m1	1.0383	1.47527	1.29781
ARHGEF19_-_16538945.24-all~e39m1	-1.85288	-1.25342	1.06868
ARHGEF19_-_16538989.24-all~e39m1	-1.04772	1.30651	1.09413
ARHGEF19_-_16539053.24-all~e39m1	-1.18014	1.24273	-1.80335
ARHGEF19_-_16539085.24-all~e39m1	-1.10818	1.02718	1.26861
ARHGEF19_-_16539148.23-all~e39m1	-1.03922	1.06835	-1.06013
ARHGEF19_+_16538850.24-all~e39m1	1.41962	1.17353	-1.12542
ARHGEF19_+_16538980.23-all~e39m1	-	-	-
ARHGEF19_+_16539111.24-all~e39m1	1.02642	1.77301	1.4675
ARHGEF28_-_72922012.23-ENST00000513042.2~e39m1	1.08011	1.24778	-1.07291
ARHGEF28_-_72922028.22-ENST00000513042.2~e39m1	-1.05076	-1.15454	1.00215
ARHGEF28_-_72922041.24-ENST00000513042.2~e39m1	-1.00786	1.02717	1.00091
ARHGEF28_-_72922049.24-ENST00000513042.2~e39m1	1.17564	-1.17472	-1.39626
ARHGEF28_-_72922052.22-ENST00000513042.2~e39m1	-1.06086	-1.91897	-1.01261
ARHGEF28_-_72922064.24-ENST00000513042.2~e39m1	-1.00055	1.23216	1.00218
ARHGEF28_-_72922078.24-ENST00000513042.2~e39m1	-1.05408	1.4142	1.76689
ARHGEF28_-_72922162.23-ENST00000513042.2~e39m1	-	-	-
ARHGEF28_-_72922198.24-ENST00000513042.2~e39m1	1.69925	-1.09907	1.11154
ARHGEF28_-_72980744.24-ENST00000426542.2~e39m1	1.03651	1.12593	-1.03991
ARHGEF28_-_72980811.24-ENST00000426542.2~e11m1	1.47472	1.28996	-1.17579
ARHGEF28_-_72980880.28-ENST00000426542.2~e39m1	1.00512	1.16256	1.03261
ARHGEF28_-_72980884.26-ENST00000426542.2~e39m1	-1.12394	1.02432	1.08442
ARHGEF28_-_72980903.24-ENST00000426542.2~e39m1	1.06333	1.40981	1.3539
ARHGEF28_-_72980947.27-ENST00000426542.2~e39m1	-1.32474	-1.09869	1.51502
ARHGEF28_+_72922212.23-ENST00000513042.2~e39m1	-1.12552	-1.37772	1.0552
ARHGEF28_+_72980616.25-ENST00000426542.2~e39m1	1.07831	-1.10454	1.16181
ARHGEF28_+_72980674.25-ENST00000426542.2~e39m1	-1.57067	1.01969	1.24328
ARHGEF28_+_72980737.27-ENST00000426542.2~e39m1	-1.1837	1.14013	-1.03896
ARHGEF28_+_72980746.26-ENST00000426542.2~e39m1	1.16205	1.20999	-1.09177
ARHGEF3_-_56835717.24-all~e39m1	-	-	-
ARHGEF3_-_56835755.22-all~e39m1	1.16186	-1.51598	1.25395
ARHGEF3_-_56835952.24-all~e39m1	-1.22564	1.15299	-1.1535
ARHGEF3_-_56835996.24-all~e39m1	1.24659	-1.02771	-1.0594
ARHGEF3_+_56835707.24-all~e39m1	1.36007	1.09346	1.35822
ARHGEF3_+_56835822.24-all~e39m1	1.14032	1.14846	1.54622
ARHGEF3_+_56835865.23-all~e39m1	-1.17778	-1.22723	1.11356
ARHGEF3_+_56835886.24-all~e39m1	-	-	-
ARHGEF3_+_56835942.24-all~e39m1	-1.48033	-1.14164	-1.09185
ARHGEF3_+_56835949.24-all~e39m1	1.29455	-1.21559	-1.07937
ARHGEF37_-_148961062.24-all~e39m1	1.02149	-1.10178	-1.6634
ARHGEF37_-_148961080.24-all~e39m1	-1.45316	-1.17001	1.46845
ARHGEF37_-_148961207.23-all~e39m1	2.75177	-	-
ARHGEF37_-_148961223.24-all~e39m1	1.17452	-1.0637	1.05294
ARHGEF37_-_148961229.24-all~e39m1	-1.0221	-1.01546	-1.03834
ARHGEF37_-_148961313.24-all~e39m1	-1.0722	-1.15346	-1.5624
ARHGEF37_+_148960997.24-all~e39m1	-1.15945	1.0436	1.23385
ARHGEF37_+_148961113.24-all~e39m1	-1.0576	-1.04858	1.10047
ARHGEF37_+_148961118.23-all~e39m1	1.1544	-1.60612	-1.73086
ARHGEF37_+_148961173.24-all~e39m1	-1.07701	1.10375	-1.02551
ARHGEF38_-_106473755.24-all~e39m1	2.12099	-1.87871	-1.57973
ARHGEF38_-_106473797.25-all~e39m1	1.03755	-1.3404	1.04407
ARHGEF38_-_106473820.25-all~e39m1	-1.11898	1.03398	-1.17535
ARHGEF38_-_106473867.24-all~e39m1	1.03767	-1.30391	1.30039
ARHGEF38_-_106473979.23-all~e39m1	-1.03795	-1.2102	1.07876
ARHGEF38_-_106474009.23-all~e39m1	-1.35079	2.11639	-1.01925
ARHGEF38_-_106474054.25-all~e39m1	1.42495	-1.00704	1.10467
ARHGEF38_-_106474074.24-all~e39m1	1.19066	1.23964	-1.03381
ARHGEF38_+_106473860.24-all~e39m1	-1.19543	1.13709	-1.25901
ARHGEF38_+_106473916.24-all~e39m1	-1.09797	-1.38861	1.03396
ARHGEF4_-_131674374.23-ENST00000326016.5,ENST00000392953.3~e39m1	-1.23995	1.03915	1.02087
ARHGEF4_-_131674486.25-ENST00000326016.5,ENST00000392953.3~e39m1	-1.0006	1.15403	1.03948
ARHGEF4_-_131674498.24-ENST00000326016.5,ENST00000392953.3~e39m1	-1.20041	-1.44812	-1.08387
ARHGEF4_-_131675027.24-ENST00000525839.1~e39m1	1.14769	-1.16755	1.09525
ARHGEF4_-_131675151.24-ENST00000525839.1~e39m1	1.07793	-1.21038	1.16466
ARHGEF4_-_131769249.23-ENST00000355771.3~e39m1	-1.11926	1.1277	-1.21456
ARHGEF4_-_131769294.24-ENST00000355771.3~e39m1	2.45794	2.52914	1.41351
ARHGEF4_-_131769303.24-ENST00000355771.3~e39m1	-1.0707	-1.05328	1.47526
ARHGEF4_-_131769341.23-ENST00000355771.3~e39m1	-	-	-
ARHGEF4_-_131769387.24-ENST00000355771.3~e39m1	-	-	-
ARHGEF4_-_131769445.23-ENST00000355771.3~e39m1	-1.41444	-2.45732	-1.09985
ARHGEF4_+_131674173.25-ENST00000326016.5,ENST00000392953.3~e39m1	1.33582	1.00108	-1.16736
ARHGEF4_+_131674308.24-ENST00000326016.5,ENST00000392953.3~e39m1	-1.59933	1.06836	-1.0622
ARHGEF4_+_131674331.23-ENST00000326016.5,ENST00000392953.3~e39m1	-1.08921	-1.1092	1.28511
ARHGEF4_+_131674400.23-ENST00000326016.5,ENST00000392953.3~e39m1	-1.07886	-1.50342	1.09918
ARHGEF4_+_131674409.24-ENST00000326016.5,ENST00000392953.3~e39m1	1.03478	-1.39247	1.09275
ARHGEF4_+_131674421.24-ENST00000326016.5,ENST00000392953.3~e39m1	1.05148	-1.02309	1.10609
ARHGEF4_+_131674435.24-ENST00000326016.5,ENST00000392953.3~e39m1	-1.08387	1.16734	1.16604
ARHGEF4_+_131675013.24-ENST00000525839.1~e39m1	-1.02149	-1.07732	1.18676
ARHGEF4_+_131675172.24-ENST00000525839.1~e39m1	-1.1586	1.18799	1.136
ARHGEF4_+_131675177.24-ENST00000525839.1~e39m1	-1.0179	1.23604	-1.55096
ARHGEF4_+_131675189.23-ENST00000525839.1~e39m1	-1.16751	1.33991	-1.07447
ARHGEF4_+_131675217.23-ENST00000525839.1~e39m1	1.17281	1.12109	1.14343
ARHGEF4_+_131675238.24-ENST00000525839.1~e39m1	2.63062	-	-
ARHGEF4_+_131675256.24-ENST00000525839.1~e39m1	-	-	-
ARHGEF5_-_144052474.23-all~e39m3	1.12438	1.2715	-1.00273
ARHGEF5_-_144052594.22-all~e39m3	-1.37531	-1.07461	1.06785
ARHGEF5_-_144052657.24-all~e39m3	-1.3167	1.14487	-1.03622
ARHGEF5_-_144052719.24-all~e39m3	1.21496	-1.13873	1.15909
ARHGEF5_+_144052396.23-all~e39m3	-1.09855	-1.01717	1.24697
ARHGEF5_+_144052402.24-all~e39m3	-1.06195	1.35233	1.12801
ARHGEF5_+_144052439.23-all~e39m3	1.72724	1.53066	1.12218
ARHGEF5_+_144052459.24-all~e39m3	1.18971	1.4816	-1.20053
ARHGEF5_+_144052464.24-all~e39m3	-1.62692	-1.034	1.45721
ARHGEF5_+_144052486.25-all~e39m2	1.19811	-	-2.87715
ARHGEF9_-_62974747.24-all~e39m1	1.33397	-1.08732	-1.04557
ARHGEF9_-_62974817.24-all~e39m1	-1.24642	-1.54268	-1.04287
ARHGEF9_-_62974936.22-all~e39m1	-1.08017	1.03408	1.5797
ARHGEF9_+_62974731.24-all~e39m1	-81.823	-	-
ARHGEF9_+_62974820.24-all~e39m1	1.16561	1.1713	-1.49451
ARHGEF9_+_62974834.24-all~e39m1	-1.01134	1.08874	-1.00451
ARHGEF9_+_62974857.24-all~e39m1	-1.00514	1.41409	1.17516
ARHGEF9_+_62974940.22-all~e39m1	1.383	1.04772	-1.13835
ARHGEF9_+_62974948.24-all~e39m1	-1.18677	1.34314	1.26266
ARHGEF9_+_62974980.24-all~e39m1	-1.06219	-1.14983	1.80247
ARID4A_-_58765171.24-all~e39m1	-	-	-
ARID4A_-_58765207.24-all~e39m1	-1.12376	1.35992	1.06631
ARID4A_-_58765279.23-all~e39m1	1.15958	1.51156	1.01905
ARID4A_-_58765291.23-all~e39m1	1.38696	1.27115	-1.06766
ARID4A_-_58765299.24-all~e39m1	1.70352	1.10147	-1.15332
ARID4A_-_58765314.23-all~e39m1	-1.37214	-1.11854	1.09121
ARID4A_-_58765354.24-all~e39m1	1.06307	-1.2112	-1.01552
ARID4A_+_58765141.24-all~e39m1	1.0483	-1.01105	1.40292
ARID4A_+_58765220.23-all~e39m1	1.15072	1.0923	-1.20082
ARID4A_+_58765344.24-all~e39m1	1.12038	1.24756	1.146
ARID4B_-_235490576.25-ENST00000366603.2~e39m1	-1.13374	-2.15924	1.13813
ARID4B_-_235490583.27-ENST00000366603.2~e39m1	-1.42529	2.69242	-1.02961
ARID4B_-_235490616.24-ENST00000366603.2~e39m1	-1.10515	1.04401	-1.73277
ARID4B_-_235491262.24-ENST00000264183.3~e39m1	1.28934	1.40288	1.00308
ARID4B_-_235491283.23-ENST00000264183.3~e39m1	-1.41869	1.07826	1.49131
ARID4B_-_235491401.24-ENST00000264183.3~e39m1	1.42073	-1.80261	1.4037
ARID4B_-_235491519.23-ENST00000264183.3~e39m1	-1.22072	1.01755	1.01949
ARID4B_+_235490508.22-ENST00000366603.2~e39m1	-1.1923	-1.50544	-1.19297
ARID4B_+_235490522.25-ENST00000366603.2~e39m1	1.10521	1.22263	1.15459
ARID4B_+_235490540.26-ENST00000366603.2~e39m1	1.11879	-1.2128	-1.14113
ARID4B_+_235490573.24-ENST00000366603.2~e39m1	1.21651	1.39733	-1.09991
ARID4B_+_235490580.24-ENST00000366603.2~e39m1	-1.08708	-1.0146	-1.33984
ARID4B_+_235490603.27-ENST00000366603.2~e39m1	-	3.87814	-2.46703
ARID4B_+_235490611.25-ENST00000366603.2~e39m1	1.02241	-1.05274	1.21803
ARID4B_+_235491275.24-ENST00000264183.3~e39m1	-1.41922	-1.08466	1.12539
ARID4B_+_235491311.22-ENST00000264183.3~e39m1	1.61704	-1.11375	-1.32574
ARID4B_+_235491348.23-ENST00000264183.3~e39m1	1.04748	-1.18758	1.21668
ARID4B_+_235491441.24-ENST00000264183.3~e39m1	-1.18101	-1.14505	1.13518
ARID4B_+_235491464.22-ENST00000264183.3~e39m1	-1.18131	1.06855	1.05968
ARID4B_+_235491505.24-ENST00000264183.3~e39m1	-1.48926	-1.25206	-1.03725
ARL11_-_50202473.24-all~e39m1	1.65736	1.18879	-1.22771
ARL11_-_50202489.24-all~e39m1	-1.00622	1.25761	-1.10861
ARL11_-_50202554.25-all~e39m1	-1.1115	1.35223	1.28843
ARL11_-_50202561.25-all~e39m1	-	-	2.18929
ARL11_-_50202666.25-all~e39m1	1.0652	1.89706	-1.32814
ARL11_-_50202704.22-all~e39m1	1.32411	1.11046	1.16906
ARL11_+_50202500.25-all~e39m1	-2.14216	1.36582	3.80959
ARL11_+_50202523.24-all~e39m1	1.14458	-1.0989	-1.15389
ARL11_+_50202589.25-all~e39m1	-1.04901	1.12908	-1.11561
ARL11_+_50202650.24-all~e39m1	-1.00541	-1.25362	1.03157
ARL14_-_160394974.28-all~e39m1	1.15364	1.91943	-2.3376
ARL14_-_160395128.27-all~e39m1	1.15078	-1.18444	-1.00069
ARL14_-_160395137.27-all~e39m1	1.55794	1.11279	-1.24144
ARL14_-_160395146.26-all~e39m1	-1.01849	-1.0712	-1.22724
ARL14_-_160395147.21-all~e30m1	-	-	-
ARL14_+_160394933.24-all~e39m1	-	-	-
ARL14_+_160395022.23-all~e20m1	-1.47234	-1.72651	-1.02659
ARL14_+_160395043.25-all~e39m1	-1.79891	-1.26122	-1.57144
ARL14_+_160395158.25-all~e39m1	-1.03499	1.08787	-1.00802
ARL14_+_160395174.26-all~e39m1	-1.11786	-1.13962	1.18005
ARL15_-_53606312.24-all~e39m1	-1.03716	-1.06795	1.01123
ARL15_-_53606346.25-all~e39m1	1.26583	1.04913	1.3684
ARL15_-_53606368.23-all~e39m1	-1.23886	-1.07406	1.03583
ARL15_-_53606435.23-all~e39m1	1.11966	-1.51923	1.51686
ARL15_+_53606108.24-all~e39m1	2.62931	-1.28472	1.01203
ARL15_+_53606123.24-all~e39m1	1.2418	-1.28652	-1.11538
ARL15_+_53606191.24-all~e39m1	-1.60419	1.06805	-1.14298
ARL15_+_53606218.24-all~e39m1	1.3312	1.57205	1.89499
ARL15_+_53606225.22-all~e39m1	1.2415	-1.09995	-1.51912
ARL15_+_53606316.23-all~e39m1	1.09591	1.00043	1.34436
ARL17A_-_44656784.24-all~e39m2	1.38673	1.07874	1.1045
ARL17A_-_44656911.24-all~e39m2	-1.13693	1.04566	1.28989
ARL17A_-_44657059.22-all~e39m2	1.02086	1.2779	-1.40607
ARL17A_+_44656776.24-all~e39m2	-1.66622	-1.41411	1.03525
ARL17A_+_44656853.24-all~e39m2	1.24167	-1.06927	1.029
ARL17A_+_44656860.24-all~e39m2	1.32707	1.33191	-1.18132
ARL17A_+_44656942.24-all~e39m2	-1.04875	1.01211	1.09169
ARL17A_+_44656965.23-all~e39m2	1.26493	-1.4822	1.36934
ARL17A_+_44656990.22-all~e39m2	1.00326	-1.21684	-1.61704
ARL17A_+_44657008.24-all~e39m2	-1.25977	1.25071	1.39447
ARL5C_-_37321742.23-ENST00000269586.7~e39m1	1.7047	-1.09519	-1.10552
ARL5C_-_37321946.24-ENST00000269586.7~e39m1	-1.60896	-1.09413	-1.29557
ARL5C_-_37322029.24-ENST00000269586.7~e39m1	2.10152	-1.56201	-1.92158
ARL5C_-_37322034.22-ENST00000269586.7~e39m1	-1.19628	1.23911	-1.13326
ARL5C_+_37321757.23-ENST00000269586.7~e39m1	-1.20577	-1.63123	-1.37066
ARL5C_+_37321853.22-ENST00000269586.7~e39m1	-1.01674	-1.56697	1.35729
ARL5C_+_37321881.24-ENST00000269586.7~e39m1	1.1261	1.23332	-1.09378
ARL5C_+_37321892.22-ENST00000269586.7~e39m1	1.09673	-1.07225	1.1355
ARL5C_+_37321913.24-ENST00000269586.7~e39m1	-1.06207	1.07194	1.07935
ARL5C_+_37321975.23-ENST00000269586.7~e39m1	1.22019	1.24687	1.05066
ARL5C_+_37323017.24-ENST00000444555.1~e39m1	-1.04502	-	4.25613
ARL5C_+_37323036.23-ENST00000444555.1~e39m1	1.14016	1.14695	-1.1325
ARL5C_+_37323090.24-ENST00000444555.1~e39m1	-	-	-
ARL5C_+_37323111.24-ENST00000444555.1~e39m1	-1.1606	-1.11	-1.13249
ARL5C_+_37323121.25-ENST00000444555.1~e39m1	1.12957	-1.37262	1.05405
ARL5C_+_37323155.24-ENST00000444555.1~e39m1	1.01214	-1.1704	-1.03779
ARL5C_+_37323181.24-ENST00000444555.1~e39m1	1.27048	1.98933	-1.74691
ARL5C_+_37323210.25-ENST00000444555.1~e39m1	-	-	-
ARL5C_+_37323242.25-ENST00000444555.1~e39m1	-1.03883	-1.05737	-1.1165
ARL5C_+_37323269.24-ENST00000444555.1~e39m1	-1.25396	-1.20792	-1.17234
ARL6_-_97483489.24-ENST00000463745.1~e39m1	-1.27972	1.08309	-1.11132
ARL6_-_97483544.24-ENST00000463745.1~e39m1	-1.34144	6.01435	2.95188
ARL6_-_97483586.27-all~e39m1	-	-	-
ARL6_-_97483592.25-all~e39m1	-1.26817	1.00711	-1.14447
ARL6_-_97483604.25-all~e39m1	1.13981	-1.04231	1.05512
ARL6_-_97483642.28-all~e39m1	-	-	-
ARL6_-_97483671.27-all~e39m1	-	-2.02116	-
ARL6_+_97483369.24-ENST00000463745.1~e39m1	1.12004	-1.12279	1.10855
ARL6_+_97483486.24-ENST00000463745.1~e39m1	1.22602	-1.12865	1.93428
ARL6_+_97483574.26-all~e39m1	-	-	-
ARL6_+_97483697.24-ENST00000335979.2,ENST00000394206.1~e39m1	1.47314	1.02078	-1.57085
ARL6_+_97483728.23-ENST00000335979.2,ENST00000394206.1~e39m1	1.41183	-1.05332	-1.08486
ARL6_+_97483749.23-ENST00000335979.2,ENST00000394206.1~e39m1	1.51597	-1.04095	-1.05986
ARL6_+_97483796.23-ENST00000335979.2,ENST00000394206.1~e39m1	-1.21694	-1.09105	1.2212
ARL6IP5_-_69134175.24-all~e39m1	-1.24709	-1.09848	-1.39315
ARL6IP5_-_69134247.23-all~e39m1	1.00859	1.23411	1.35595
ARL6IP5_-_69134278.23-all~e39m1	-1.0082	1.24529	1.29636
ARL6IP5_-_69134382.24-all~e39m1	1.0434	1.46807	1.69846
ARL6IP5_+_69134085.24-all~e39m1	-1.09902	1.08341	-1.3135
ARL6IP5_+_69134242.23-all~e39m1	-1.11897	1.58237	-1.18707
ARL6IP5_+_69134250.23-all~e39m1	1.2159	1.4012	-1.17833
ARL6IP5_+_69134299.22-all~e39m1	-1.10233	2.25816	1.33472
ARL6IP5_+_69134331.23-all~e39m1	-1.03147	-1.17737	1.00115
ARL6IP5_+_69134364.23-all~e39m1	1.21207	1.22355	-1.08345
ARMC1_-_66546169.24-all~e39m1	-1.27383	1.18559	-1.15055
ARMC1_-_66546327.24-all~e39m1	1.25386	1.30824	-1.03216
ARMC1_-_66546363.24-all~e39m1	1.25737	1.1071	-1.05918
ARMC1_-_66546487.24-all~e39m1	-1.34752	1.14408	1.03906
ARMC1_+_66546158.22-all~e39m1	-1.02388	-1.05321	1.20977
ARMC1_+_66546185.24-all~e39m1	-3.18522	1.73013	-1.81399
ARMC1_+_66546214.23-all~e39m1	-	-	-
ARMC1_+_66546422.24-all~e39m1	-1.59872	1.07234	-1.21194
ARMC1_+_66546431.24-all~e39m1	1.00653	-1.4212	-1.14052
ARMC1_+_66546454.24-all~e39m1	-1.05815	-1.04219	1.21266
ARMC10_-_102715386.24-all~e39m1	1.31388	2.03234	-1.40354
ARMC10_-_102715418.24-all~e39m1	-1.36651	1.51997	1.0488
ARMC10_-_102715513.24-all~e39m1	-1.04761	-1.74385	-1.39099
ARMC10_-_102715544.22-all~e39m1	1.20231	1.06266	1.10223
ARMC10_-_102715556.23-all~e39m1	1.19438	1.1209	-1.16951
ARMC10_-_102715566.24-all~e39m1	1.17735	1.07107	1.28145
ARMC10_-_102715573.23-all~e39m1	-1.15495	2.27352	4.34781
ARMC10_+_102715422.24-all~e39m1	1.01829	-1.08517	1.04828
ARMC10_+_102715455.24-all~e39m1	-1.33407	1.87262	6.14774
ARMC10_+_102715496.23-all~e39m1	1.24173	-1.10503	-1.1868
ARMC4_-_28287698.23-all~e39m1	-1.05133	1.07503	1.11888
ARMC4_-_28287710.24-all~e39m1	-1.16195	-1.29292	1.08882
ARMC4_-_28287782.24-all~e39m1	-1.16101	1.70241	-1.10394
ARMC4_-_28287828.23-all~e39m1	-1.00764	1.52635	1.25769
ARMC4_+_28287691.24-all~e39m1	-1.19146	1.43417	1.06828
ARMC4_+_28287739.24-all~e39m1	-	-	-1.28047
ARMC4_+_28287841.24-all~e39m1	1.16131	1.86178	1.05277
ARMC4_+_28287883.24-all~e39m1	1.14044	1.3595	1.06277
ARMC4_+_28287921.23-all~e39m1	-1.02002	-4.24193	1.68756
ARMC4_+_28287963.23-all~e39m1	1.4274	1.63464	1.11082
ARMS2_-_124214153.22-all~e39m1	-1.0431	-1.25416	1.27077
ARMS2_-_124214203.24-all~e39m1	-	-	-
ARMS2_+_124214219.24-all~e39m1	-	1.74343	-
ARMS2_+_124214230.23-all~e39m1	-1.23843	1.04814	1.26432
ARMS2_+_124214251.24-all~e39m1	-1.27221	-1.02052	-1.13947
ARMS2_+_124214257.24-all~e39m1	-1.08656	-1.05241	-1.01772
ARMS2_+_124214297.23-all~e39m1	1.58828	-1.04905	1.01946
ARMS2_+_124214316.23-all~e39m1	1.24431	-1.65345	1.18234
ARMS2_+_124214371.24-all~e39m1	-1.22735	1.18349	1.12528
ARMS2_+_124214394.24-all~e39m1	1.6883	-1.25102	1.09552
ARPC5L_-_127624382.24-ENST00000353214.2~e39m1	-1.36144	-1.06483	1.32922
ARPC5L_-_127624436.23-ENST00000353214.2~e39m1	-1.12738	-1.22609	-1.19107
ARPC5L_-_127624461.24-ENST00000353214.2~e39m1	-1.79253	1.0772	-1.22862
ARPC5L_-_127624612.22-ENST00000353214.2~e39m1	-1.02799	1.55726	1.06774
ARPC5L_-_127624700.24-ENST00000353214.2~e39m1	-1.00994	1.23248	1.1466
ARPC5L_-_127631523.24-ENST00000259477.6~e39m1	1.43422	-1.16477	1.08207
ARPC5L_-_127631528.24-ENST00000259477.6~e39m1	-2.40462	1.68944	2.37352
ARPC5L_-_127631650.23-ENST00000259477.6~e39m1	-1.4095	-1.10105	1.15767
ARPC5L_-_127631706.22-ENST00000259477.6~e39m1	-1.16217	-1.08752	1.00066
ARPC5L_+_127624390.24-ENST00000353214.2~e39m1	2.24876	1.27681	-1.0794
ARPC5L_+_127624419.22-ENST00000353214.2~e39m1	-1.21088	-1.19189	1.04574
ARPC5L_+_127624467.24-ENST00000353214.2~e39m1	1.4464	-1.02982	1.30671
ARPC5L_+_127624493.24-ENST00000353214.2~e39m1	1.14911	1.25487	1.32228
ARPC5L_+_127624550.24-ENST00000353214.2~e39m1	1.44299	-1.30391	1.35325
ARPC5L_+_127631485.24-ENST00000259477.6~e39m1	-1.39249	-1.11704	-1.4113
ARPC5L_+_127631518.24-ENST00000259477.6~e39m1	1.58988	1.48192	1.10306
ARPC5L_+_127631567.23-ENST00000259477.6~e39m1	-1.04139	-1.13343	1.25637
ARPC5L_+_127631709.24-ENST00000259477.6~e39m1	-1.16341	-1.18964	-1.33645
ARPC5L_+_127631726.24-ENST00000259477.6~e39m1	-1.57175	1.44754	1.53131
ARPC5L_+_127631745.24-ENST00000259477.6~e39m1	-1.00212	1.34194	-1.62192
ARRB1_-_75062633.24-all~e39m1	-1.30469	1.18447	-1.0629
ARRB1_-_75062673.23-all~e39m1	-1.24107	1.22332	-1.24037
ARRB1_-_75062680.23-all~e39m1	-1.34405	1.28284	1.78652
ARRB1_-_75062743.24-all~e39m1	1.00324	1.29177	-1.08087
ARRB1_+_75062582.24-all~e39m1	-1.05943	-1.06242	1.38204
ARRB1_+_75062593.24-all~e39m1	1.0794	1.39392	1.01722
ARRB1_+_75062620.25-all~e39m1	1.2651	1.04594	-1.08444
ARRB1_+_75062637.24-all~e39m1	1.2319	1.13122	-1.28954
ARRB1_+_75062705.25-all~e39m1	1.18894	-1.09936	1.16658
ARRB1_+_75062746.24-all~e39m1	1.56316	-1.93127	1.51116
ARRB2_-_4613853.22-all~e39m1	-1.05844	-1.20414	1.23879
ARRB2_-_4613915.24-all~e39m1	-1.40889	-1.06164	-1.44441
ARRB2_-_4613932.24-all~e39m1	1.09192	1.0321	-1.34137
ARRB2_-_4613939.24-all~e39m1	1.41135	-1.56925	-1.34022
ARRB2_-_4613971.23-all~e39m1	-1.13889	-1.14007	1.05419
ARRB2_-_4614020.24-all~e39m1	-1.51991	-1.1153	-
ARRB2_-_4614045.24-all~e39m1	1.1001	-1.00212	1.18106
ARRB2_-_4614071.24-all~e39m1	-	-	-
ARRB2_+_4613790.23-all~e39m1	-2.12803	1.46582	-1.20427
ARRB2_+_4614014.23-all~e39m1	1.00182	-1.20536	1.10597
ARV1_-_231114775.22-all~e39m1	1.17908	1.24567	1.03734
ARV1_-_231114789.24-all~e39m1	-1.07722	-1.11834	1.62719
ARV1_-_231114855.24-all~e39m1	-1.00294	1.04129	1.05963
ARV1_-_231114865.23-all~e39m1	-1.22401	-1.30017	-1.04691
ARV1_-_231114884.24-all~e39m1	1.17744	-1.21487	-1.14991
ARV1_-_231114971.24-all~e39m1	-1.08415	-1.34441	1.04021
ARV1_-_231115002.24-all~e39m1	-1.05459	1.167	-1.18296
ARV1_+_231114744.24-all~e39m1	1.0605	-1.07225	-1.04543
ARV1_+_231114786.24-all~e39m1	1.04528	-1.07599	-1.64469
ARV1_+_231115047.24-all~e39m1	-1.01472	1.16638	-1.05836
ARVCF_-_19978204.24-ENST00000406259.1~e39m1	-1.26009	1.04677	-1.51873
ARVCF_-_19978364.24-ENST00000406259.1~e39m1	1.08083	-1.14059	1.20907
ARVCF_-_20004127.24-ENST00000263207.3~e39m1	1.04241	-1.88479	1.13849
ARVCF_-_20004209.24-ENST00000263207.3~e39m1	1.03118	1.16922	-1.12398
ARVCF_-_20004267.23-ENST00000263207.3~e39m1	-1.32349	-1.20316	1.02154
ARVCF_-_20004336.24-ENST00000263207.3~e39m1	1.0525	-1.22214	-1.06744
ARVCF_+_19978063.24-ENST00000406259.1~e39m1	1.22075	1.15682	-1.04162
ARVCF_+_19978086.22-ENST00000406259.1~e39m1	1.12373	-1.05979	1.01236
ARVCF_+_19978130.24-ENST00000406259.1~e39m1	-	-	-
ARVCF_+_19978193.24-ENST00000406259.1~e39m1	-	-	-
ARVCF_+_19978233.24-ENST00000406259.1~e39m1	1.00016	1.01432	-1.05541
ARVCF_+_19978242.24-ENST00000406259.1~e39m1	-1.15989	1.59229	1.20568
ARVCF_+_19978310.23-ENST00000406259.1~e39m1	1.10713	-1.0599	1.0029
ARVCF_+_19978319.24-ENST00000406259.1~e39m1	-	-	-
ARVCF_+_20004087.24-ENST00000263207.3~e39m1	1.09898	-1.07401	-1.34007
ARVCF_+_20004144.24-ENST00000263207.3~e39m1	-	-	-
ARVCF_+_20004173.22-ENST00000263207.3~e39m1	1.85178	-2.08263	-1.4302
ARVCF_+_20004288.23-ENST00000263207.3~e39m1	-	-	-
ARVCF_+_20004338.23-ENST00000263207.3~e39m1	1.12872	-1.15051	-1.30087
ARVCF_+_20004359.22-ENST00000263207.3~e39m1	-1.57124	1.12908	1.45582
AS3MT_-_104629266.25-all~e39m1	1.06342	1.2165	-1.26506
AS3MT_-_104629496.24-all~e39m1	-1.41373	1.1398	-1.10905
AS3MT_+_104629246.23-all~e39m1	1.17057	1.42375	-1.21491
AS3MT_+_104629395.24-all~e39m1	1.10406	1.2735	1.40505
AS3MT_+_104629403.24-all~e39m1	-1.34242	-1.04875	-1.1217
AS3MT_+_104629426.25-all~e39m1	-46.2478	-	-
AS3MT_+_104629482.24-all~e39m1	1.35932	1.25936	-1.39315
AS3MT_+_104629487.25-all~e39m1	-2.07792	1.39474	1.22427
AS3MT_+_104629503.23-all~e39m1	-1.13912	-1.19104	-1.21572
AS3MT_+_104629548.25-all~e39m1	-1.18036	1.07679	1.13106
ASAH2_-_52008109.23-all~e39m1	1.3734	1.11935	1.00533
ASAH2_-_52008125.24-all~e39m1	1.09747	1.20898	1.14247
ASAH2_-_52008250.23-all~e39m1	1.03716	-1.03814	-1.13418
ASAH2_-_52008269.23-all~e39m1	-1.18584	-1.52923	1.20505
ASAH2_-_52008293.25-all~e39m1	-1.71617	1.41535	1.13969
ASAH2_-_52008322.24-all~e39m1	-1.38313	1.20097	1.02735
ASAH2_-_52008356.24-all~e39m1	1.20469	5.72604	-
ASAH2_-_52008380.25-all~e39m1	-1.71504	-1.18545	-1.16276
ASAH2_+_52008206.24-all~e39m1	-	-	-
ASAH2_+_52008262.23-all~e39m1	-1.50808	2.13543	-1.19724
ASAP2_-_9346911.23-all~e39m1	-2.07522	1.05282	-1.19566
ASAP2_-_9346917.24-all~e39m1	-4.59716	-1.30811	-2.14255
ASAP2_-_9346951.23-all~e39m1	1.04821	1.12048	1.03727
ASAP2_-_9346970.24-all~e39m1	1.49091	1.02479	1.13378
ASAP2_-_9346995.24-all~e39m1	-1.09739	-1.72045	-1.24318
ASAP2_-_9347007.23-all~e39m1	1.26469	-1.10866	1.05727
ASAP2_+_9346921.24-all~e39m1	-1.43478	1.00049	-1.08812
ASAP2_+_9347010.24-all~e39m1	-1.10568	-1.02488	1.08452
ASAP2_+_9347033.23-all~e39m1	1.39157	-1.45274	1.58699
ASAP2_+_9347110.24-all~e39m1	-1.06128	1.14122	1.05231
ASMTL_-_1521609.24-all~e39m2	1.06246	1.47605	-1.49551
ASMTL_-_1521669.24-all~e39m2	1.73363	-1.30287	1.80744
ASMTL_+_1521475.24-all~e39m2	1.24785	-1.13938	1.14848
ASMTL_+_1521481.24-all~e39m2	-1.04191	1.59141	1.35093
ASMTL_+_1521557.24-all~e39m2	1.62953	1.88685	1.35604
ASMTL_+_1521595.24-all~e39m2	-1.01833	-1.04392	-1.49721
ASMTL_+_1521634.24-all~e39m2	1.00157	1.38414	1.0535
ASMTL_+_1521639.24-all~e39m2	-1.6259	1.09022	1.00587
ASMTL_+_1521750.24-all~e39m2	1.04741	1.25561	-1.04769
ASMTL_+_1521779.24-all~e39m2	1.09244	1.01643	-1.29275
ASPHD2_-_26825223.24-all~e39m1	1.12335	-1.08636	1.15914
ASPHD2_-_26825249.24-all~e39m1	1.24098	-1.26525	1.08803
ASPHD2_-_26825273.23-all~e39m1	1.01727	1.09739	-1.00288
ASPHD2_-_26825296.24-all~e39m1	3.28985	-8.34013	-1.74143
ASPHD2_-_26825302.24-all~e39m1	-	-	-
ASPHD2_-_26825335.23-all~e39m1	-1.38371	-1.14341	1.25794
ASPHD2_-_26825340.23-all~e39m1	1.31177	-1.20929	-1.69947
ASPHD2_-_26825470.23-all~e39m1	-1.23128	-1.05038	1.08647
ASPHD2_-_26825478.23-all~e39m1	1.09408	-1.5377	1.27888
ASPHD2_+_26825360.24-all~e39m1	-	-	-
ASXL2_-_26101129.24-all~e39m1	-1.10726	1.67473	1.08998
ASXL2_-_26101135.24-all~e39m1	1.212	1.12735	-1.11164
ASXL2_-_26101268.24-all~e39m1	1.13375	-	-1.16096
ASXL2_-_26101371.23-all~e39m1	1.05725	1.63669	1.1587
ASXL2_-_26101394.24-all~e39m1	1.0176	-1.02796	1.26683
ASXL2_+_26101119.23-all~e39m1	-1.64401	2.32088	1.50879
ASXL2_+_26101341.24-all~e39m1	-1.48633	1.17791	-1.02232
ASXL2_+_26101358.24-all~e39m1	2.23728	1.12908	2.58408
ASXL2_+_26101363.24-all~e39m1	-1.14397	1.50918	-1.17645
ASXL2_+_26101391.24-all~e39m1	-	2.92855	-
ATAD1_-_89574525.24-ENST00000328142.3~e11m1	-1.06239	-1.4007	-1.41625
ATAD1_-_89574606.27-ENST00000328142.3~e39m1	-1.17479	-1.44547	-1.15627
ATAD1_-_89574654.25-ENST00000328142.3~e20m1	-	-1.56538	-
ATAD1_-_89577675.22-ENST00000308448.7~e39m1	-1.0936	-1.28508	1.04185
ATAD1_-_89577727.24-ENST00000308448.7~e39m1	-1.15337	1.30746	1.0903
ATAD1_-_89577746.23-ENST00000308448.7~e39m1	-1.15065	-1.19256	-1.28149
ATAD1_-_89577768.24-ENST00000308448.7~e39m1	-1.23732	-1.33084	1.14116
ATAD1_-_89577789.23-ENST00000308448.7~e39m1	-	-	-
ATAD1_-_89577808.23-ENST00000308448.7~e39m1	-1.21419	1.18694	1.03785
ATAD1_-_89577819.23-ENST00000308448.7~e39m1	1.05707	-1.13039	-1.13263
ATAD1_-_89577929.24-ENST00000308448.7~e39m1	1.01949	-1.22615	1.29485
ATAD1_+_89574352.28-ENST00000328142.3~e39m1	-1.77876	-1.0122	1.13764
ATAD1_+_89574368.25-ENST00000328142.3~e20m1	-1.68048	-1.1617	1.46664
ATAD1_+_89574487.22-ENST00000328142.3~e11m1	1.04772	-1.13381	1.28751
ATAD1_+_89574563.23-ENST00000328142.3~e30m1	1.76562	1.40478	-1.63154
ATAD1_+_89577848.22-ENST00000308448.7~e39m1	-	-	-
ATAD1_+_89577892.24-ENST00000308448.7~e39m1	1.53703	-1.67124	-1.09956
ATAD3A_-_1447512.27-all~e39m1	1.48386	1.19174	1.1947
ATAD3A_-_1447520.24-all~e39m1	2.4327	-1.35333	1.30229
ATAD3A_-_1447531.24-all~e20m1	-1.1756	-1.23037	-1.16614
ATAD3A_-_1447548.25-all~e39m1	1.72873	-1.2895	1.2863
ATAD3A_-_1447565.24-all~e39m1	-	-	-
ATAD3A_-_1447755.25-all~e39m1	2.0813	-1.0909	1.03295
ATAD3A_-_1447760.22-all~e20m1	-1.10056	-1.39097	-1.00347
ATAD3A_+_1447490.21-all~e39m1	-1.01588	-1.55638	-1.10339
ATAD3A_+_1447534.26-all~e39m1	-	-	-
ATAD3A_+_1447749.21-all~e20m1	-1.18153	-1.2371	-1.59073
ATAD3B_-_1407128.25-all~e39m1	-1.25113	1.11435	1.0343
ATAD3B_-_1407136.24-all~e39m1	1.6936	-1.03775	-1.18626
ATAD3B_-_1407167.24-all~e39m1	-1.1356	1.14315	1.13448
ATAD3B_-_1407174.26-all~e39m1	-1.39792	1.12186	1.09572
ATAD3B_-_1407181.27-all~e39m1	1.00348	-1.00613	2.56054
ATAD3B_-_1407188.28-all~e39m1	2.58368	1.85095	-
ATAD3B_-_1407291.23-all~e20m1	1.22177	-1.04742	1.13175
ATAD3B_-_1407375.21-all~e20m1	-1.62542	1.02378	-2.23121
ATAD3B_+_1407208.24-all~e39m1	-1.06292	1.21626	1.16788
ATAD3B_+_1407365.21-all~e20m1	1.438	1.18871	1.05241
ATCAY_-_3880574.25-all~e39m1	1.10949	-1.17481	1.33431
ATCAY_-_3880593.24-all~e39m1	-1.40447	-1.51991	1.02087
ATCAY_-_3880611.23-all~e39m1	-1.10974	-1.02119	1.01018
ATCAY_-_3880671.24-all~e39m1	-1.08657	-1.34033	1.01218
ATCAY_-_3880723.24-all~e39m1	-1.13893	1.33386	-1.1212
ATCAY_-_3880755.24-all~e39m1	-1.21526	-1.35896	1.69559
ATCAY_-_3880854.24-all~e39m1	-1.01788	-1.3791	-1.22682
ATCAY_+_3880604.24-all~e39m1	-	-	-
ATCAY_+_3880783.24-all~e39m1	-1.21401	-1.24753	1.16191
ATCAY_+_3880848.24-all~e39m1	1.44966	1.45472	1.15432
ATL2_-_38604139.24-all~e39m1	-1.13092	-1.27419	-1.22747
ATL2_-_38604186.24-all~e39m1	1.52273	1.11894	-1.20051
ATL2_-_38604319.22-all~e39m1	-1.19485	1.31999	1.02061
ATL2_-_38604345.21-all~e39m1	1.0401	-1.89566	-1.82281
ATL2_+_38604209.24-all~e39m1	1.00898	1.10024	1.02286
ATL2_+_38604243.23-all~e39m1	-1.0503	-1.29839	-1.21698
ATL2_+_38604277.24-all~e39m1	-1.02641	-1.33734	-1.10929
ATL2_+_38604283.23-all~e39m1	-1.03564	1.06662	-1.114
ATL2_+_38604314.24-all~e39m1	-1.4724	-1.22921	-1.41568
ATL2_+_38604355.22-all~e39m1	1.32743	-1.1099	-1.17088
ATP10D_-_47487283.25-all~e39m1	-3.08319	1.31288	1.28008
ATP10D_-_47487309.24-all~e39m1	-3.37965	-	-
ATP10D_-_47487382.24-all~e39m1	-1.1054	-1.47613	-1.17973
ATP10D_-_47487536.24-all~e39m1	-1.05614	-1.50088	-1.27259
ATP10D_-_47487550.24-all~e39m1	-1.15875	-1.008	-1.52274
ATP10D_+_47487367.24-all~e39m1	1.45402	1.50109	-1.175
ATP10D_+_47487444.25-all~e39m1	-1.46748	-2.11	-1.65436
ATP10D_+_47487486.24-all~e39m1	-1.08762	1.56614	1.358
ATP10D_+_47487568.25-all~e39m1	1.00161	-1.53306	1.03078
ATP10D_+_47487573.24-all~e39m1	-1.38562	1.19984	-1.11758
ATP13A3_-_194188864.28-ENST00000256031.4~e39m1	-	-	-
ATP13A3_-_194218822.24-ENST00000439040.1~e39m1	-1.03954	-1.29801	1.05621
ATP13A3_-_194218834.26-ENST00000439040.1~e39m1	1.75828	-1.47082	1.12818
ATP13A3_-_194218837.24-ENST00000439040.1~e39m1	1.00839	-1.03238	-1.09333
ATP13A3_-_194218864.28-ENST00000439040.1~e39m1	-1.29433	-1.33273	-1.07496
ATP13A3_-_194218966.25-ENST00000439040.1~e39m1	-1.37199	-1.47766	2.32452
ATP13A3_-_194218995.24-ENST00000439040.1~e39m1	-	-	-
ATP13A3_+_194188704.26-ENST00000256031.4~e39m1	-1.42519	1.26314	-1.24732
ATP13A3_+_194188730.23-ENST00000256031.4~e39m1	-1.04095	-1.153	1.1611
ATP13A3_+_194188736.27-ENST00000256031.4~e39m1	-	-	-
ATP13A3_+_194188814.26-ENST00000256031.4~e39m1	3.45746	2.56331	2.7936
ATP13A3_+_194188923.27-ENST00000256031.4~e39m1	-	-	-
ATP13A3_+_194188930.23-ENST00000256031.4~e39m1	-1.2732	-1.1076	-1.28091
ATP13A3_+_194188951.24-ENST00000256031.4~e20m1	1.21874	1.29707	1.02508
ATP13A3_+_194188969.26-ENST00000256031.4~e39m1	1.07155	-1.62374	1.29949
ATP13A3_+_194188986.27-ENST00000256031.4~e39m1	-1.09017	-1.11963	-1.35922
ATP13A3_+_194218854.24-ENST00000439040.1~e39m1	1.49779	1.0879	1.13267
ATP13A3_+_194218882.25-ENST00000439040.1~e39m1	-1.12549	-1.10869	-1.02546
ATP13A3_+_194218891.24-ENST00000439040.1~e39m1	-1.1246	1.23329	1.07916
ATP13A3_+_194218990.26-ENST00000439040.1~e39m1	-2.08888	-1.06133	1.18763
ATP1A2_-_160085583.24-all~e39m1	-1.95753	-1.01279	-2.51133
ATP1A2_-_160085684.24-all~e39m1	1.77835	-1.99792	-1.3351
ATP1A2_-_160085701.24-all~e39m1	-1.18742	1.50874	1.23737
ATP1A2_-_160085706.24-all~e39m1	1.04796	-1.16281	-1.32532
ATP1A2_-_160085781.23-all~e39m1	1.27847	1.13956	-1.07034
ATP1A2_+_160085530.25-all~e39m1	1.43393	-1.06853	-1.1274
ATP1A2_+_160085605.25-all~e39m1	1.13917	1.42703	1.17378
ATP1A2_+_160085613.24-all~e39m1	-1.12317	1.44271	1.1786
ATP1A2_+_160085618.24-all~e39m1	-2.14934	-	-
ATP1A2_+_160085671.24-all~e39m1	-1.2683	1.39139	-1.59534
ATP2A3_-_3867496.23-all~e39m1	1.13162	1.03252	1.0606
ATP2A3_-_3867510.23-all~e39m1	-1.36503	1.21657	1.08923
ATP2A3_-_3867563.24-all~e39m1	-1.09075	1.0759	1.22591
ATP2A3_-_3867656.22-all~e39m1	-1.35585	-1.18157	1.29204
ATP2A3_-_3867662.23-all~e39m1	1.10453	1.01115	-1.25857
ATP2A3_-_3867708.23-all~e39m1	-1.17353	-1.02467	1.02096
ATP2A3_-_3867732.24-all~e39m1	-1.96742	2.18196	1.37642
ATP2A3_+_3867521.24-all~e39m1	1.17427	1.08529	-1.28438
ATP2A3_+_3867594.24-all~e39m1	1.35172	-1.11443	1.42229
ATP2A3_+_3867694.23-all~e39m1	-1.08877	-1.00082	-1.26127
[truncated: 24,620 more rows]
