# Supplementary material for: A high-throughput screen of real-time ATP levels in individual cells reveals mechanisms of energy failure
Source: PLoS Biol. 2018 Aug 27;16(8):e2004624. doi: 10.1371/journal.pbio.2004624 (PMC6110572; doi:10.1371/journal.pbio.2004624)
Supplement: S3 Table — (XLSX) [file pbio.2004624.s011.xlsx]

## Sheet: Respiratory Hits
This table contains hits meeting criteria described in the Methods as decreasing ATP in the respiratory condition.
Genes considered "hits" (Alphabetical), reduced ATP	Function		Protected ATP in glycolytic condition
ABHD6	Other mitochondrial protein
ACSS3	Fatty acid oxidation
AKAP17A	Not clearly linked to mitochondrial function	Protein trafficking sublibrary
ATP5MPL	Complex V
C1QBP	Mitochondrial transcription/translation
C6orf203	Other mitochondrial protein
CHCHD1	Mitochondrial transcription/translation
CHCHD4	Complex IV
CLNS1A	Not clearly linked to mitochondrial function	Cell motility sublibrary
CMC1	Complex IV
CMC4	Complex IV
COA5	Complex IV
COQ2	CoQ10 biosynthesis
COX10	Complex IV
COX11	Complex IV
COX16	Complex IV
COX17	Complex IV
COX18	Complex IV		YES
CPNE6	Not clearly linked to mitochondrial function	Protein trafficking sublibrary
CSGALNACT1	Not clearly linked to mitochondrial function	Cell motility sublibrary
DMAC2	Complex V
DUS2	Mitochondrial transcription/translation
EBAG9	Not clearly linked to mitochondrial function	Protein trafficking sublibrary
ECSIT	Other mitochondrial protein
ELAC2	Mitochondrial transcription/translation		YES
ERAL1	Mitochondrial transcription/translation
FAM162A	Mitochondrial apoptosis
FAR2	Not clearly linked to mitochondrial function	Protein trafficking sublibrary
FASTKD2	Complex IV
FIBP	Other mitochondrial protein
FIS1	Mitochondrial dynamics
GATB	Mitochondrial transcription/translation		YES
GHDC	Not clearly linked to mitochondrial function	Protein trafficking sublibrary
GNA14	Not clearly linked to mitochondrial function	Cell motility sublibrary
GRSF1	Mitochondrial transcription/translation
HARS2	Mitochondrial transcription/translation
IMMT	Mitochondrial inner membrane protein		YES
ISCA1	Other respiratory chain
KISS1	Not clearly linked to mitochondrial function	Cell motility sublibrary
KPNB1	Not clearly linked to mitochondrial function	Protein trafficking sublibrary
MALSU1	Mitochondrial transcription/translation
METTL17	Mitochondrial enzyme		YES
MIEF1	Mitochondrial dynamics
MINOS1	Mitochondrial inner membrane protein
MPP6	Not clearly linked to mitochondrial function	Cell motility sublibrary
MRM3	Mitochondrial transcription/translation
MRPL1	Mitochondrial ribosomal subunit
MRPL10	Mitochondrial ribosomal subunit		YES
MRPL11	Mitochondrial ribosomal subunit
MRPL12	Mitochondrial ribosomal subunit		YES
MRPL13	Mitochondrial ribosomal subunit
MRPL14	Mitochondrial ribosomal subunit		YES
MRPL15	Mitochondrial ribosomal subunit		YES
MRPL16	Mitochondrial ribosomal subunit		YES
MRPL17	Mitochondrial ribosomal subunit
MRPL18	Mitochondrial ribosomal subunit
MRPL19	Mitochondrial ribosomal subunit		YES
MRPL20	Mitochondrial ribosomal subunit
MRPL21	Mitochondrial ribosomal subunit
MRPL22	Mitochondrial ribosomal subunit		YES
MRPL23	Mitochondrial ribosomal subunit
MRPL24	Mitochondrial ribosomal subunit		YES
MRPL27	Mitochondrial ribosomal subunit
MRPL3	Mitochondrial ribosomal subunit		YES
MRPL30	Mitochondrial ribosomal subunit
MRPL32	Mitochondrial ribosomal subunit
MRPL33	Mitochondrial ribosomal subunit
MRPL34	Mitochondrial ribosomal subunit
MRPL35	Mitochondrial ribosomal subunit
MRPL36	Mitochondrial ribosomal subunit
MRPL37	Mitochondrial ribosomal subunit
MRPL39	Mitochondrial ribosomal subunit		YES
MRPL42	Mitochondrial ribosomal subunit
MRPL43	Mitochondrial ribosomal subunit
MRPL44	Mitochondrial ribosomal subunit
MRPL45	Mitochondrial ribosomal subunit
MRPL47	Mitochondrial ribosomal subunit
MRPL50	Mitochondrial ribosomal subunit		YES
MRPL52	Mitochondrial ribosomal subunit
MRPL55	Mitochondrial ribosomal subunit
MRPL57	Mitochondrial ribosomal subunit		YES
MRPL58	Mitochondrial transcription/translation
MRPL9	Mitochondrial ribosomal subunit		YES
MRPS10	Mitochondrial ribosomal subunit		YES
MRPS12	Mitochondrial ribosomal subunit		YES
MRPS14	Mitochondrial ribosomal subunit
MRPS15	Mitochondrial ribosomal subunit
MRPS16	Mitochondrial ribosomal subunit
MRPS17	Mitochondrial ribosomal subunit
MRPS18A	Mitochondrial ribosomal subunit
MRPS18C	Mitochondrial ribosomal subunit
MRPS2	Mitochondrial ribosomal subunit
MRPS21	Mitochondrial ribosomal subunit		YES
MRPS22	Mitochondrial ribosomal subunit		YES
MRPS23	Mitochondrial ribosomal subunit
MRPS24	Mitochondrial ribosomal subunit
MRPS25	Mitochondrial ribosomal subunit		YES
MRPS27	Mitochondrial ribosomal subunit		YES
MRPS33	Mitochondrial ribosomal subunit		YES
MRPS5	Mitochondrial ribosomal subunit
MRPS6	Mitochondrial ribosomal subunit
MRPS7	Mitochondrial ribosomal subunit		YES
MTERF13	Mitochondrial transcription/translation
MTERF14	Mitochondrial transcription/translation
MTG1	Mitochondrial transcription/translation
MTIF2	Mitochondrial transcription/translation
MTPAP	Mitochondrial transcription/translation		YES
MTRF1	Mitochondrial transcription/translation
MTRF1L	Mitochondrial transcription/translation
NDUFAF1	Complex I
OXA1L	Mitochondrial inner membrane protein		YES
PAF1	Not clearly linked to mitochondrial function
PDE12	Mitochondrial transcription/translation
PDSS1	CoQ10 biosynthesis		YES
PDSS2	CoQ10 biosynthesis
PET100	Complex IV
PET117	Other mitochondrial protein		YES
PNPT1	Mitochondrial transcription/translation		YES
POLG2	mtDNA maintenance		YES
PPA2	Other mitochondrial protein
PRELID3B	Other mitochondrial protein
PTCD1	Other mitochondrial protein		YES
PTCD2	Mitochondrial transcription/translation		YES
PTCD3	Mitochondrial ribosomal subunit
QRSL1	Mitochondrial transcription/translation
RARS2	Mitochondrial transcription/translation
RBFA	Mitochondrial transcription/translation		YES
RCC1L	Other mitochondrial protein
REXO2	mtDNA maintenance
RMDN1	Other mitochondrial protein
RPUSD4	Mitochondrial transcription/translation		YES
SCO1	Complex IV		YES
SCO2	Complex IV
SFXN1	Other respiratory chain
SLC25A3	Mitochondrial solute carrier
SLC25A46	Mitochondrial dynamics		YES
SLC30A9	Not clearly linked to mitochondrial function		YES
SLC5A3	Mitochondrial solute carrier
SLIRP	Mitochondrial transcription/translation		YES
SNRPD3	Not clearly linked to mitochondrial function	Protein trafficking sublibrary	YES
SNTB1	Not clearly linked to mitochondrial function	Cell motility sublibrary
SREK1	Other mitochondrial protein
SSBP1	mtDNA maintenance
TAMM41	Mitochondrial inner membrane protein
TFB1M	Mitochondrial transcription/translation		YES
THY1	Not clearly linked to mitochondrial function	Protein trafficking sublibrary
TIMM22	Mitochondrial inner membrane protein
TIMM50	Mitochondrial inner membrane protein
TIMMDC1	Mitochondrial inner membrane protein
TJP2	Not clearly linked to mitochondrial function	Cell motility sublibrary
TNPO1	Not clearly linked to mitochondrial function	Protein trafficking sublibrary
TRMT10C	Mitochondrial transcription/translation		YES
TSEN34	Other mitochondrial protein
TWNK	mtDNA maintenance
VARS2	Mitochondrial transcription/translation
VPS35L	Not clearly linked to mitochondrial function	Protein trafficking sublibrary

## Sheet: Glycolytic Hits
Genes considered "hits" (Alphabetical), protected ATP
ARHGEF11
BTAF1
BTF3
CCDC92
COQ3
COX18
DIMT1
ECHDC1
EIF2B2
ELAC2
GATB
IMMT
LAT2
LPGAT1
METTL17
MRPL10
MRPL12
MRPL14
MRPL15
MRPL16
MRPL19
MRPL22
MRPL24
MRPL3
MRPL39
MRPL50
MRPL57
MRPL9
MRPS10
MRPS12
MRPS21
MRPS22
MRPS25
MRPS27
MRPS33
MRPS7
MTIF3
MTPAP
NOC4L
OXA1L
PARL
PARVG
PDSS1
PET117
PEX5
PNPT1
POLG2
PPOX
PTCD1
PTCD2
RANBP3
RBFA
RMDN3
RPL10
RPL18A
RPL24
RPL28
RPL31
RPS14
RPS15
RPS23
RPS26
RPUSD4
SCO1
SLC25A46
SLC2A4
SLC30A9
SLC35F5
SLIRP
SNRPD3
SYNPO
TFB1M
TIMM17A
TKT
TRMT10C
TSGA10
UQCC1
XRN2
ZMIZ2

## Sheet: Basal Hits
Genes considered "hits" (Alphabetical), protected ATP	Genes considered "hits" (Alphabetical), reduced ATP
FRMD4A	DNER
GSTT2B	FABP9
MYO1G	GREB1
NAA50	GULP1
PPOX	MRPL13
RASA2	MRPL30
RPS7
SYT3
