# Supplementary material for: A high-throughput screen of real-time ATP levels in individual cells reveals mechanisms of energy failure
Source: PLoS Biol. 2018 Aug 27;16(8):e2004624. doi: 10.1371/journal.pbio.2004624 (PMC6110572; doi:10.1371/journal.pbio.2004624)
Supplement: S4 Table — CoQ10, coenzyme Q10; sgRNA, single guide RNA. (XLSX) [file pbio.2004624.s012.xlsx]

## Sheet: CRISPRi minilibrary
Gene	sgRNA sequence 5'-3'		Non-targeting sgRNAs	sgRNA sequence 5'-3'
ATP5F1E	GCCAAGACGCCGGCAATGT		non-targeting sgRNA	GGCCAAAAACGGAAGCGGAG
ATP5F1E	GCGCGCATCCCGGTGCCCAG		non-targeting sgRNA	Gcttcgccaagcattatgcg
ATP5F1E	GAAGCCCTTCCCTCTGGAGGCC		non-targeting sgRNA	GTACGTGGTTCTCCATACATC
ATP5F1E	GAGCAGCGGCCCCACGCGTGAC		non-targeting sgRNA	GCGGCCGACCGAACGTACCGGC
ATP5MD	GGTGGGTGAAGAGGGGAGTCC
ATP5MPL	GGCCTAGGCGATGCTTCCCTC		non-targeting sgRNA	Ggttcgacatttccaatccgg
ATP5MPL	GAGCCGTCTGTCCTGCGCCA		non-targeting sgRNA	GGAACGCCCTGGGCACCCGGCC
BTF3	GACGGACAGGCGCACCCGCTC		non-targeting sgRNA	GGTGGAGCGTAAGGGACTGTA
BTF3	GATTAGGCGCACACACGCG		non-targeting sgRNA	Gcggagtagtacgaacccc
BTF3	GTTCCCTGAAGGAGCGAGACA		non-targeting sgRNA	GATCCGAGTTGCTGCTGTAACA
BTF3	GGAGCGAATAAGGGGCCGCGC		non-targeting sgRNA	GATGGAGTAAGGGAAAGCCACG
C1QBP	GCAGGAGGCCCGGCCGCCGCT		non-targeting sgRNA	Gcgagaaatctactctaaaggg
C1QBP	GTGCGCGCAGGTTCCGAGCGG		non-targeting sgRNA	Gccggcccgcttgtcggacctg
CHCHD1	GGCTTCAGCACAGGCTTCCGC		non-targeting sgRNA	GCGGCCACAGATATGCGTCGGA
CHCHD1	GGTTTATTGGGCTTCAGCAC		non-targeting sgRNA	GTATGGCACAATGTCGAACCTT
CHCHD1	GGTTTATTGGGCTTCAGCAC		non-targeting sgRNA	Gcccgggaaagcggagaggctc
CHCHD1	GGCTTCAGCACAGGCTTCCGC		non-targeting sgRNA	GCAACCCGTGGACTTTTGTC
CHCHD2	GCGGCCGTCCGGACTCTACTG		non-targeting sgRNA	GGGACGCGTTTGATGTTCCGG
CHCHD2	GCCTGCGGAGACGACGGAGAA		non-targeting sgRNA	GCCAACTCGGGGGATGCGGCAA
CHCHD4	GCCACGGAGACCGGCCTACGA		non-targeting sgRNA	GAACGAATATCGAACCGT
CMC1	GGCGGGAAGCGGGGTTTGCCG		non-targeting sgRNA	GGCCGTGGTACTGTAAAGA
CoQ2	GCAGGCCCCGCGCGAACCCCG		non-targeting sgRNA	GAGGGAGCTTGGTCCAACCCC
CoQ2	GGCTGCAAGTCACCACCGT
COX10	GTTGCAGCCAGCCGGAACCA
Cox11	GGAGGTGCCGAGAGAGGACTG	NOTE: Some guides did not produce a phenotype in the primary screen
COX11	GATCCACCCTGGGTCTCCAACC
COX16	GAGTCTGCGCTAGGCCCGCT
COX16	GTGAGGAGGATCTTCCGCAAG
COX17	GTGGTCAGTGCGCAGCCGGAGA
COX18	GGCTGGCCGGTGTATGTCCGC
COX18	GTGTATGTCCGCTGGATTGTG
ELAC2	GGAAACGCGGGCGTAGGTGAC
ELAC2	GCGGAGCGGCTAGGTGGTGCA
ERAL1	GTCGGTTCCCGCAGTGCCTTG
ERAL1	GCTTCTCGCAGTAATGGCCA
FAM162A	GCAGCAGGTGAGACGCCGGTC
FASTKD2	GACACAGGGATCCCGGGGAG
FASTKD2	GCTGCTCCTGTACGTAGTCA
FIS1	GTAGGGGCCGAACCCTCCTCC
FIS1	GGCCGAGGGAAGCCGAACTA
FIS1	GTCCTGAGGAGAGTCAGGTA
GATB	GCAAGAACCACCGTCAACCC
GATB	GGCTGCCGTGGAAGACGTT
GATB	GGAGCCTCGCGGCATAGTG
GRSF1	GCCGCTGGCTCTATCCCGTC
GRSF1	GTGCCGGCCATGGACTCCGG
IMMT	GGCGGCGCGAGTTAAGTGG
IMMT	GCCGCGGCGGCGCGAGTTAAG
ISCA1	GGCGGGTCGGAGCGACGCCG
ISCA1	GTGTCCGCCCCGTGCAAGGGG
ISCA2	GTCTCCCCCGTTTCTCACCC
ISCA2	GAGGAAGATGGCTGCCGCCTG
KPNB1	GCGCGCTCTGAGCTGCCCCCA
KPNB1	GGTCACCACAAACCCATTCAC
KPNB1	GTGAGTGAGAGGCGGCGCGC
MALSU1	GCCGACGCAAGGCTGCTGCTA
MALSU1	GCTGCTGCTATGGGGCCGGG
METTL17	GGGGAGCCACTCCAAGGCCG
METTL17	GGCGTTGGGACTGAGGGTCAC
METTL17	GACATTAGGAAGATGGTGCCC
MINOS1	GccccggcgggAGGTCACTCGGG
MINOS1	GAGAGGCCTGACCTCCCGTG
MPP6	GTGGGGGTCCAGTTAACTCAC
MPP6	GACCCCCACGCCGCTCGGGTAA
MRPL10	GCGGCCGCAAGACACGCCGTG
MRPL10	GGCTTCCGTCCATTCTTCCGG
MRPL11	GGAGCAGCAAGAGCGAAGCTC
MRPL12	GGCCGCCGGGCATTCGAGCT
MRPL12	GGAAGGTCACACGCGGTTCCC
MRPL12	GGCTAGAGCGTCGCCTCCTCC
MRPL3	GGGCCCGGGGAACAGGTAGGA
MRPL3	GCATCGGCCGGCGACCGTTC
MRPL33	GCCGGACGCTGTGGTCCTGA
MRPL33	GGCCGGTGACGGAGACTGCCC
MRPL37	GCGTCCGGGCCCGCAAGGC
MRPL58	GCGCCCGGCGTGGGCACCGTG
MRPL58	GGTCTTGCGACTGCTTCCGGC
MRPS14	GGCTCTGCCACCTGTAGTGCT
MRPS16	GAGACGTTCCGGGCGGTCACG
MRPS16	GGTGGCCCGATGACTCACTG
MRPS22	GGGAGACGTAGATCCTGTTTC
MRPS22	GAGCCTCTTGAGGAGTTCTC
MTERF13	GGACGTGCGGCCCAGCGAGT
MTERF13	GGCGAGGCCTGCTTCCCGTAG
MTG1	GCCGCTGCGACCCGCCTCTG
MTG1	GCGACGGCCGAAACCGGGGT
MTIF2	GCGGAGATCACCTTCTGGACC
MTIF2	GCCTTCGTGAATGCCTAACGT
MTIF2	GTGGGTAGGATCCCTTAACCA
MTPAP	GCCTTCAGGGAGCGTGGAGAC
MTPAP	GGAGAGACGAGCAGCCTTC
MTRF1L	GGATGCGGTCCCGGGTTCTG
MTRF1L	GCGATCTCGGACTAAGGATG
NDUFAF1	GGCGAACCGTCTAGCCTCCGG
NDUFAF1	GTAAAGTGGCTTCTGGGCGGA
NDUFAF1	GGCTAGACGGTTCGCCGCGCT
NDUFAF1	GAAGGTACACTATAGGCTCG
NDUFAF3	GCGCGGGTTTACTTCCTCTC
NDUFAF3	GGACAAAGGCCACCGAGCGCG
NDUFAF3	GTGTCCCCGAGGTGGACGCGC
NDUFAF3	GGTTTGGGCATCTCGGCACGC
NDUFAF4	GATGGGAGCACTAGTGATTCG
NDUFAF4	GCACTAGTGATTCGCGGTATC
NDUFAF4	GCTCAGGTTCAGGCCGCACG
NDUFAF4	GCACGCATTTAAGCGCCCG
NDUFAF5	GCTTATGTCGGCGACCTTGGG
NDUFAF5	GCCTAGTTCGCTTGCCATTA
NDUFAF5	GAGGGAACGTGCAAGTAGTT
NDUFAF5	GTCGGCGACCTTGGGCGGCGA
OXA1L	GCTTGCTACAGTCCGGGCGT
OXA1L	GCAGCCCGGTGTCAGCTTC
OXA1L	GAGGTCATGACATTCAGGTCC
Paf1	GCGAGCGTCTGGGTGAAGGG
PAF1	GGATCAGGCGTCCCCTGAAGT
PDE12	GCCGATCAGCGGCCTACTGTC
PDE12	GCGCTTCGGGTGATCCGGA
PDE12	GAGCCTCCACATGAACCTGG
PDSS1	GCCCGGCGGGGCTCAGAGGTCA
PDSS1	GGCTCCAATGACAGCAGTGGG
PDSS1	GGCAGCGGCGCTCGGCCCCAA
PDSS2	GGCGTCCTCCACATAGGCAG
PDSS2	GTGCCGCGGGAAACAAACCAG
PDSS2	GTGGCTGTGGTTTCTACCC
PET117	GCGTCGACCTGGGGCCTCTCG
PET117	GGATGTCTAGGAGCTCGAAGG
PNPT1	GGTCTGCGGAGTGAGCCAATC
PNPT1	GCCCGATCCCGCCGTGGCAGA
POLG2	GACCTTATGGCAGGCCCTGA
POLG2	GGATTCTGTTAACGGTAGTGG
PTCD1	GACTGGTTCGCCGCGGGGACC
PTCD1	GTGTCTTGGCCCGGGTCCCG
PTCD3	GCTCATGCGCGCCCTTAA
RARS2	GCACTTCCGTAGAGGTGGACA
RARS2	GAGGTGGGGCGAGGCCGGAAC
RARS2	GCACGCCATGTCCACCTCTA
RBFA	GGTCCCGGCGCCGCGCCATGT
RBFA	GCCCGCCCGCCGCAGCCCACA
RBFA	GGCGCCGCGCCATGTGGGCTG
RMND1	GCCCGGAACGTGTACAGTTA
Sco1	GGCAGTTCTGCGCGCGGCAAG
SCO1	GGGACTGCGAGAGTCTTGCTG
SCO1	GCATAACTCGTCCGGGTACT
SFXN1	GGGAAGCGGTGAGTCGCGGG
SLC25A3	GTGAGCCGCAACCTTTCCAA
SLC25A46	GCGGCTGCCGGGGATATCTGG
SLC25A46	GCCCGGAGCCCACCACCACCG
SLC30A9	GCTTGTGGCGGCGAAGCCAT
SLC30A9	GGAGTCAGTTGGTACCGGTGG
SSBP1	GGTCGGGAGGTGTTTCTGTGT
SSBP1	GGTGGCGCCATCTTCGGTAA
TAMM41	GGGAAGTGAGACAGGATCTTG
TAZ	GCAGACCTAGAGGCGCCCCAC
TFB1M	GATGGTGCTTGCCGCGTATCA
TFB1M	GGACACTGGGGAGACATCCG
TIMM22	GGCGGAACCCGCTGTCTCAG
TIMM22	GGCTCGGCCCCTGAGACAG
TIMM22	GGCGGCGGCCGCCCCCAATGC
TIMM50	GCGATATGTCCGTAACTCCA
TIMM50	GCGTCCCGGAACCCCCAAG
TIMM50	GTTCCGGGACGCCTCACCTCA
TIMMDC1	GAGGCCGGGGACTGAAGGTGT
TIMMDC1	GGTGTCGAGCCCTCTGGCAGA
TRMT10C	GGTCGGCTGTGTAGACTGTT
TRMT10C	GCTGCGTGCTAGCTTCGGCG
VARS2	GGAATCCACCAAACCCGACCC
VARS2	GCAGCGTCTCCCACTTCCCGG
