# Supplementary material for: A high-throughput screen of real-time ATP levels in individual cells reveals mechanisms of energy failure
Source: PLoS Biol. 2018 Aug 27;16(8):e2004624. doi: 10.1371/journal.pbio.2004624 (PMC6110572; doi:10.1371/journal.pbio.2004624)
Supplement: S5 Table — CoQ10, coenzyme Q10. (XLSX) [file pbio.2004624.s013.xlsx]

## Sheet: Sheet1
	Log2 Phenotype
	Vehicle Control			CoQ10 Treated
Gene	Replicate 1	Replicate 2	Average (based on top 3 guides from both replicates)	Replicate 1	Replicate 2	Replicate 3	Average (based on top 3 guides from both replicates)
AAAS	0.761171	0.343229	0.491147	0.510811	-0.191854	-0.0522505	-0.0131708
AASDH	0.41609	0.119034	0.405252	0.810403	-1.32415	-0.0291343	-0.135173
ABCA8	1.25264	-0.477699	0.527233	0.716109	0.762596	-0.0824824	0.416228
ABCB4	-0.856136	-0.356095	-0.606116	3.11713	1.61426	0.270223	1.66721
ABCC12	0.512713	0.157728	0.256391	-0.256094	1.03539	1.0596	0.721875
ABCD3	-0.559142	-0.359266	-0.52962	-0.552955	-1.00591	-0.242442	-0.479595
ABCF1	0.0386964	0.98225	0.165798	-2.37184	-0.183584	0.352245	-0.0782851
ABCF2	-0.304656	0.114881	0.061191	-0.870052	-0.144734	-0.77898	-0.453438
ABHD10	-0.552777	-0.594491	-0.500478	0.370636	0.281749	-0.022795	0.178088
ABHD11	-0.934386	0.230354	-0.409747	-0.0732868	-0.765389	0.638435	-0.366918
ABHD6	-0.0810417	0.205465	-0.068324	0.860369	1.01825	-1.21406	0.357542
ABHD8	0.563944	0.0173996	0.43744	0.0520022	2.49997	0.477589	0.158113
ABR	-0.193008	-0.115226	-0.187148	0.0769214	0.103721	-0.34039	-0.0240614
ACAD9	-0.570086	-0.478465	-0.472187	-1.05121	0.919756	-0.525891	-0.27092
ACAP1	-0.364369	-0.106502	-0.0918427	0.310911	0.836504	0.357455	0.410255
ACBD3	0.764951	-0.825846	0.0231809	1.52061	0.470367	0.185806	0.505338
ACBD5	0.724428	-0.0484081	0.24304	0.229212	0.26992	-0.218596	0.144207
ACBD6	0.961697	-0.629177	0.464279	0.0928952	0.0179758	-0.453839	-0.297043
ACER3	-1.43218	0.336028	-0.616485	-0.211457	-0.416576	0.902352	-0.0515101
ACOT1	0.0484455	-0.202863	-0.188624	0.149134	0.274284	0.0956446	0.31213
ACOT11	-0.753792	-0.175749	-0.28137	-0.271042	-0.270145	0.086833	-0.426182
ACOT12	0.175078	-1.35013	-0.885491	-0.0983739	0.475594	-0.513083	0.0278982
ACOT9	-0.709901	-0.255255	-0.380904	-0.592802	-0.597687	-0.0528189	-0.248675
ACOX2	2.63698	0.328195	1.39373	-1.45778	0.0957801	0.212536	-0.124426
ACOX3	1.10686	0.282245	0.521465	0.500718	0.357544	0.511207	0.233602
ACOXL	-0.0815842	-0.176934	-0.187252	-0.370001	-0.0208231	0.394986	0.0722848
ACSBG2	0.193008	0.703006	0.499548	-0.0207482	0.191149	0.185004	-0.0182749
ACSF2	1.6081	0.289748	1.07226	-0.263062	-1.37467	0.290807	-0.561363
ACSM3	0.523775	-0.0435375	-0.0321341	0.492626	-0.0891799	-0.141638	-0.0619384
ACSM5	-2.67481	-0.322042	-1.49843	-1.49931	-1.83841	0.302402	-1.2095
ACSS3	2.47873	-0.273824	1.59969	-0.290577	0.892333	-0.0376644	0.354259
ACTBL2	0.346826	0.295489	0.397337	-0.177866	0.0830811	0.0836182	-0.0843611
ACTC1	-0.132809	0.366068	0.156187	-0.305423	-0.156263	0.116787	-0.108434
ACTG2	0.442709	-0.188443	0.215175	0.851446	0.764902	-0.262939	0.560813
ACTL7A	-0.93683	-0.186493	-0.658794	1.03338	2.69986	-0.725645	0.89742
ACTL7B	-0.394321	0.732355	0.359696	-0.33674	-0.212475	-0.2741	-0.24258
ACTL8	0.0292531	0.0275546	-0.0677704	-2.49828	-0.638226	0.951504	-1.05607
ACTN1	-0.820581	-0.707886	-0.684822	-0.97632	-1.52948	-0.878066	-0.802046
ACTN2	-0.119781	-0.416792	-0.333967	-0.0305771	0.209058	-0.15391	0.0946737
ACTN3	-0.50259	0.296142	-0.131294	-0.292629	0.0286058	0.246327	0.102343
ACTN4	-1.59273	-0.393231	-0.0121373	-0.712889	-0.493214	-0.010016	0.0335158
ACTR10	0.757189	0.369502	0.326973	0.746118	0.0226881	-0.586921	0.620166
ACTR1B	-0.12397	-0.393734	-0.218361	0.751394	0.251377	-0.35425	0.118288
ACTRT1	0.162388	-0.876469	-0.168517	-0.488886	0.775623	0.615056	-0.0531003
ACTRT2	0.358698	-0.169202	-0.0885654	-0.471652	0.120006	-0.104727	-0.241825
ACTRT3	0.562102	0.132831	0.295233	0.209545	-0.593889	0.270946	0.0705848
ADA2	-0.37607	-0.00287824	-0.233852	0.0918213	0.185078	0.41935	0.156829
ADAP2	0.174586	-1.78569	0.112112	-0.391941	-0.0713868	-0.390457	-0.284595
ADARB2	0.306372	0.457137	0.217177	0.33775	-0.392369	0.0816103	0.087414
ADD2	-0.233918	0.24369	-0.105872	0.757688	0.281309	0.0524323	0.2267
ADD3	2.30731	0.257797	1.05104	-0.16118	0.733667	0.115683	0.137934
ADGRV1	0.00790859	-0.186918	-0.260845	-0.768431	0.319337	1.25494	-0.013771
ADIPOQ	1.9083	-0.416353	0.616026	-0.391382	1.54787	0.299618	0.143647
ADIPOR1	0.540533	0.0087138	0.285223	0.901657	0.870629	0.0610037	0.556341
ADIPOR2	-1.13255	-0.0731936	-0.583559	-1.2698	0.467252	-0.147102	-0.30609
ADO	0.310247	0.187455	0.497424	-0.412761	0.0307863	-0.558847	-0.363802
ADSL	0.0463229	0.482988	0.282937	0.065969	0.4487	0.676969	0.372618
ADTRP	0.202246	-0.469285	-0.0903861	-0.0882056	0.221315	-0.135651	0.0637866
AFG1L	0.234265	0.316804	0.43647	0.443437	0.561861	0.0486153	0.349557
AGK	-0.588496	-0.253261	-0.731269	-0.147766	-1.34579	-0.921275	-0.671989
AGMAT	0.0514815	-0.0749726	-0.14348	-0.281485	0.0811778	0.0568117	-0.135148
AGPAT3	1.41548	-0.104041	0.716948	0.894449	1.0903	-0.0713232	0.747483
AGPAT5	-0.0937735	-0.265357	-0.160178	-0.485442	-0.65913	0.534948	-0.272067
AGPS	1.67644	-0.532328	0.748859	0.337734	1.39	-0.287198	0.496247
AGR2	0.313257	-0.0182898	-0.0210348	-0.529628	-0.0853197	-0.318717	-0.0760136
AGTRAP	0.509214	0.281199	0.350133	-0.373855	0.220889	-0.27653	-0.0889164
AHI1	-0.171845	-0.192897	-0.182149	0.526217	-0.0237057	-0.0411615	0.283635
AIF1L	0.16289	0.407259	-0.0902474	-0.412179	-0.402952	-0.0662452	-0.28423
AIM2	0.221076	-0.654364	0.0460749	0.166053	1.35367	0.175377	0.664562
AKAP17A	0.296121	-0.627795	0.159829	0.204383	-1.26317	-0.20474	-0.533474
AKR1B15	-0.544081	0.275579	-0.0641287	-0.780128	-0.605391	0.721937	-0.567091
AKR7A2	0.867296	-0.102738	0.583387	0.141768	-0.296674	0.199547	0.045111
ALDH8A1	1.03163	0.404584	0.628571	0.391847	0.554469	-0.431184	0.277243
ALG1	0.289262	0.508234	0.31196	0.107497	-0.389776	-0.564161	-0.425657
ALG10B	-0.662354	0.360195	0.221759	-0.0163905	-1.03971	0.621694	0.0822424
ALG11	0.44921	-0.260194	0.36991	0.0174092	1.40393	-0.224132	0.454424
ALG13	0.67076	-0.117204	0.179008	0.826112	0.148754	-0.200056	0.223765
ALG3	0.755583	-0.262409	0.031618	0.307016	0.295644	-0.609093	-0.025982
ALG5	1.48547	-0.747515	0.67783	0.919345	-0.792003	-0.237364	0.279768
ALG8	0.168051	-0.441778	-0.0366493	0.553409	0.117812	0.19024	0.261473
ALG9	0.675236	-0.555544	0.0939889	0.23401	0.177713	-0.696018	-0.240982
ALKBH1	-0.118123	0.0682045	-0.103587	-0.588001	-0.512137	0.168952	-0.427088
ALKBH4	0.225038	-0.179462	-0.039815	-0.102778	0.184441	-0.30613	0.0482811
ALKBH7	0.288374	0.391611	0.216867	0.525328	-0.123727	-0.383003	0.0143951
AMOTL2	0.863544	-0.101458	0.274768	0.197363	-0.179017	0.161945	-0.0371225
AMPH	-0.230664	-0.079841	-0.225093	-0.411541	0.639554	0.195555	0.187842
ANGPTL4	0.326334	-0.210073	0.100615	-1.81917	0.279761	-0.191192	-0.0640883
ANGPTL6	-0.646691	0.132155	-0.141493	-0.135827	-0.511254	0.368149	-0.149675
ANK2	0.391125	-0.607273	0.0813556	0.869581	2.70708	0.695822	1.42048
ANKFY1	0.93075	-0.153252	0.422802	-0.867573	-0.767795	-0.0945055	-0.789553
ANKRD13C	-0.549904	0.43014	-0.0598818	0.276813	0.715976	1.0319	0.812147
ANKRD26	0.412444	0.30375	0.381533	-0.577305	-0.341563	-1.17684	-0.459713
ANO10	-0.132506	0.168305	0.179756	-0.0787155	0.270707	0.060726	0.218199
ANOS1	-0.750054	-0.266972	-0.421433	-0.787457	-0.193214	-0.293276	-0.241754
ANP32A	-0.231777	0.293691	-0.0849448	0.110489	-0.648003	0.515057	-0.204681
ANP32E	0.632853	-0.359671	0.268106	-0.172833	-0.197437	-0.762572	-0.425843
ANXA10	0.159417	0.393945	0.224254	-0.135833	-1.09985	-0.200667	0.184687
AOX1	-0.195935	0.163204	-0.0383122	0.601939	0.127232	-0.174335	-0.055452
AP1S2	-1.98916	0.244006	-0.91169	-1.66301	0.41116	-0.775731	-0.808421
AP4M1	-0.281538	-0.161197	-0.249007	0.0785638	-0.632219	0.314593	-0.0116529
AP5M1	0.167724	0.205061	-0.0479379	0.45556	0.64442	-0.137027	0.394068
APMAP	0.256072	-0.242608	0.147551	-0.615291	-0.178559	-0.239608	-0.191331
APOBEC3G	-2.74049	-0.21963	-1.4523	0.0851972	0.600287	0.0154909	0.158569
APOBR	0.445471	0.323567	0.293297	-0.0669647	0.470456	0.45808	0.268492
APOL2	0.425655	-0.79407	-0.184208	0.398746	0.809729	-0.131792	0.335909
APOL3	0.194909	-0.819806	0.168454	-0.739411	0.121018	0.354956	-0.0396262
APOL5	-0.646537	0.156769	-0.0958221	0.00577439	0.179163	0.169997	0.21391
APOL6	-1.67238	-0.196434	-0.934407	-1.76096	-0.176479	0.0643312	-0.854747
APOLD1	0.0889843	0.109297	-0.127158	0.346421	2.84639	-0.631433	0.464404
APOM	-0.71064	-0.0486643	-0.445579	-1.50344	-1.21472	0.168302	-0.723762
APOO	0.0461459	0.0520434	0.124852	-0.452235	-0.428681	-0.544735	0.00642326
APOPT1	-0.220909	0.033255	-0.0775107	0.258595	0.177615	0.252646	0.114086
ARAP3	0.23019	-0.805771	-0.300035	-0.367213	-0.429804	-0.202122	-0.316789
ARF5	0.0897212	0.0798289	0.0900901	0.797521	0.187015	0.13925	0.229155
ARFGAP2	0.295529	0.182296	0.293644	0.307372	-0.177024	0.397748	0.247817
ARFGAP3	0.294374	-0.162948	0.119104	0.306424	0.0910114	0.395604	0.28529
ARFGEF3	-1.27846	-0.10253	-0.49789	-1.02653	-0.771866	-0.122396	-0.467969
ARHGAP1	0.188482	-0.608907	0.0850123	0.944922	1.18996	0.0473666	0.528542
ARHGAP10	-2.59059	-0.161835	-0.153516	-2.08905	-1.53574	0.464975	0.176379
ARHGAP17	-0.931784	-0.839527	-0.420741	0.00598346	-0.750207	-0.644508	-0.615797
ARHGAP21	-0.956844	0.3765	-0.265096	-0.696101	-1.09171	0.18778	-0.510293
ARHGAP24	-1.50541	-0.484907	-0.717726	-1.19817	-1.62716	0.222755	-0.884769
ARHGAP32	-0.602781	0.259735	-0.0622204	-0.433721	-0.332015	-0.605859	-0.637622
ARHGAP39	-0.335079	-0.168102	-0.49207	0.428338	-0.782273	-0.31741	-0.306013
ARHGAP44	1.57656	-0.161362	0.804713	-0.698485	0.413528	0.107935	-0.139484
ARHGAP5	0.209637	-0.840588	-0.526152	0.0458432	1.02359	-0.0666297	0.276677
ARHGAP8	-0.211335	-0.147887	-0.180213	-0.659617	-0.689403	-0.383902	-0.649201
ARHGEF1	0.234774	-0.0643433	0.210412	0.199523	0.402037	-0.377353	0.170456
ARHGEF11	2.92835	-0.276498	1.36138	1.18122	-0.377344	0.308344	0.595721
ARHGEF15	3.16551	0.0599425	1.60446	0.103432	0.535606	0.455304	0.619162
ARHGEF16	-0.551478	0.362511	-0.139797	0.270088	-0.482531	0.363513	0.63232
ARHGEF17	-0.461976	0.194398	-0.258503	0.131394	0.101322	0.028499	0.0502613
ARHGEF18	0.662704	0.483898	0.52829	0.661706	0.191831	0.0718599	0.449872
ARHGEF19	-0.0140591	-0.159754	-0.0114983	0.071627	-0.0594095	0.0391267	-0.196719
ARHGEF28	1.20687	-0.0838341	0.511061	-0.2708	-0.389705	-0.17071	-0.261895
ARHGEF3	0.458327	0.323575	0.406869	0.539419	0.153651	-0.516452	0.179048
ARHGEF37	-0.00824629	0.192325	0.0838098	0.0460345	-0.0657304	0.168843	0.0940289
ARHGEF38	-0.0734393	-0.0933643	-0.191469	-0.312261	-0.985641	-0.194318	-0.55436
ARHGEF4	2.17848	0.277228	1.05234	0.680539	-0.814465	-0.368702	-0.335066
ARHGEF5	-0.0299038	-0.461367	0.161378	-0.044213	-0.469465	0.388946	-0.181261
ARHGEF9	-0.752037	0.43885	-0.206492	-0.183771	-0.0600632	-0.412121	0.124866
ARID4A	0.0684797	0.0277927	0.13485	0.546837	-0.334096	0.176191	0.090241
ARID4B	-0.589291	-0.488066	-0.405543	-0.0361479	0.687969	-0.143145	0.183424
ARL11	0.668845	-0.850653	0.0692051	0.495428	-0.840912	0.0124829	0.0772515
ARL14	0.206499	-0.140195	0.138854	0.162388	-0.0943042	0.258459	0.123352
ARL15	-0.166823	0.795066	0.126413	0.561489	-0.226798	0.149681	0.317594
ARL17A	-0.259699	0.0581017	-0.10943	0.0707467	-0.131441	-0.153257	-0.0744092
ARL5C	0.858556	0.0604768	0.434897	-0.816365	-0.205948	0.0853861	-0.321384
ARL6	0.00784092	0.522832	0.251613	2.61121	0.895121	-0.0847065	0.258503
ARL6IP5	0.568626	-0.118772	0.185138	0.751535	0.929382	0.634095	0.467352
ARMC1	-0.375969	-0.17339	-0.0253622	-1.11337	0.849646	0.479582	0.284348
ARMC10	0.089794	0.0806231	-0.12869	1.2018	2.1149	0.500787	0.677292
ARMC4	-1.39616	0.2307	-0.246524	0.421667	0.124167	0.18008	0.0835167
ARMS2	-1.11012	0.655009	-0.394999	-0.209639	-0.757825	0.280994	-0.111458
ARPC5L	0.523526	0.250869	0.536501	0.165013	0.746674	0.674909	0.48606
ARRB1	-1.20064	-0.881077	-0.891027	0.187945	-0.077203	0.129148	-0.00828701
ARRB2	0.399697	-0.29073	0.103619	0.509066	0.116246	0.0697946	0.224446
ARV1	-0.116532	-0.100903	-0.104502	0.039924	-0.458017	-0.326752	-0.197327
ARVCF	-0.119259	0.484792	0.169785	-2.00136	1.05131	0.277472	0.267685
AS3MT	1.42054	-0.066451	0.89832	0.166347	1.66188	0.107013	0.0637541
ASAH2	-0.548709	0.845622	-0.169559	-0.473367	-0.51473	0.265365	-0.406765
ASAP2	-1.09137	-0.0604699	-0.606845	-0.263712	-0.599667	-0.220756	-0.497735
ASMTL	0.762382	-0.109942	0.140237	-0.752873	-0.0306222	0.468133	0.0489468
ASPHD2	0.20309	-0.307754	0.00897074	0.338479	1.21336	0.111393	0.648699
ASXL2	-0.100427	-0.2342	-0.178695	1.34785	-0.332652	-0.521508	-0.361563
ATAD1	3.39534	0.167999	1.37734	1.06225	0.493856	-0.288196	-0.32384
ATAD3A	0.0391461	0.00902817	0.0869292	0.0887857	0.283373	0.305596	0.181479
ATAD3B	0.966297	0.179235	0.579907	0.0760741	0.570956	0.416789	-0.067089
ATCAY	0.310794	0.351549	0.139431	0.284239	0.541886	-0.753538	0.00466216
ATL2	1.05679	0.278223	0.773233	0.185237	0.265002	0.462794	0.28105
ATP10D	-0.167735	0.324897	0.0667671	0.672358	2.02187	-0.264576	0.895261
ATP13A3	0.551607	-0.256694	0.326163	0.484873	3.05818	-0.183184	0.559508
ATP1A2	1.04597	0.0492525	0.936225	-0.136477	0.471537	0.5066	0.197565
ATP2A3	0.143406	0.345955	0.234435	-0.248433	-0.664613	-0.164087	-0.391443
ATP5F1E	-0.804041	-1.12758	-0.697936	-0.471956	-1.01642	-0.642323	-0.331509
ATP5IF1	-0.300801	0.153389	-0.239073	-0.456485	-0.79117	0.0425797	-0.627719
ATP5MD	0.632699	0.465358	0.435264	-0.56562	-1.65123	-0.33025	-0.933353
ATP5MGL	0.549693	0.331573	0.51604	0.427953	0.585641	0.119624	0.407245
ATP5MPL	-0.183415	-2.63447	-1.47316	0.860248	-1.26416	0.317059	0.311143
ATP5S	0.481764	0.886117	0.477385	0.202637	-0.654866	0.101088	-0.270517
ATP7B	-1.06447	-0.44587	-0.695697	-0.653713	-0.694867	0.190865	-0.262993
ATP8B1	0.807747	-0.433189	0.390052	-0.194505	0.860549	0.146989	0.210394
ATP8B2	0.9383	0.0898478	0.257192	-0.192015	0.148665	-0.00609563	-0.337463
ATPAF1	-0.538714	-0.49931	-0.414052	0.564318	-0.43618	-0.260585	0.168127
ATXN2	1.02345	-0.243405	0.232891	-0.575743	-0.613777	0.0697531	-0.43552
ATXN7	0.648182	0.412297	0.513832	-0.402491	-0.236067	-0.7164	-0.427297
AUH	-0.279963	0.40011	0.0758969	-0.544884	0.352416	0.157055	-0.171846
AZI2	-0.164737	-0.13279	-0.0972067	-0.379915	0.33738	-0.142163	-0.00927161
B3GALT1	0.194594	0.578259	0.401599	-0.279357	0.59907	-0.0824489	0.197659
BAALC	-0.949522	0.306533	-0.430967	-1.55369	-1.73007	0.409693	-0.366463
BAIAP3	-0.978995	-0.0777568	-0.27425	-0.311282	0.0830746	0.729002	0.163077
BANF1	1.01593	0.273729	0.766347	-0.338048	0.290772	0.0564858	0.271219
BARX2	-0.459779	-0.160148	-0.265235	-0.501897	-0.186011	0.171052	-0.205394
BBS1	0.907565	0.730371	0.742812	0.192376	0.921418	0.269668	0.340099
BCAN	-0.386365	-0.641492	-0.281003	-2.2557	-0.91176	0.270856	-0.050844
BCAP29	-0.210076	0.211122	-0.126264	0.459898	-0.0437096	0.27786	0.359357
BCAR3	0.613019	0.525015	0.335249	-0.47595	-1.91869	-0.523204	-0.588677
BCKDHA	2.02229	0.347642	1.01329	0.487528	0.820932	-0.22803	0.293778
BCKDHB	0.34665	-0.232002	0.0987076	-0.245021	0.69229	0.584384	0.373301
BCLAF3	0.136671	-0.403062	-0.183235	-0.431096	-1.35545	0.343026	-0.38344
BCO2	-0.435282	0.188887	-0.0483565	0.0783624	0.171906	-0.249027	-0.29042
BDH2	0.30077	-0.202587	-0.0177247	0.142324	0.398989	-0.466083	-0.0750357
BFSP1	0.13692	-0.458746	-0.175281	-0.119743	-0.585419	0.0532859	-0.0977884
BFSP2	2.25539	-0.385698	0.859041	-0.481876	-0.997655	0.125738	0.0143951
BICD2	0.222375	0.262502	0.0997462	0.240487	-1.09518	-0.272539	-0.324221
BIN2	0.292312	0.235275	0.305362	0.169518	-0.179225	-0.206795	0.013104
BLID	-0.264527	-0.195555	-0.225344	0.0367319	0.245408	1.02834	0.322569
BLOC1S1	-0.316364	0.0869261	-0.269389	0.215728	-0.271688	-0.408229	-0.0972629
BLOC1S5	-0.555352	-0.148641	-0.301563	-0.49774	-0.554084	0.143425	-0.463204
BMS1	3.65903	-0.214188	1.82674	0.880336	0.731041	0.935282	0.623098
BOLA1	-0.300945	-0.181369	-0.296049	-0.198715	-0.167985	-0.111752	-0.147708
BOLA3	-1.04188	-0.208169	-0.577696	-1.52404	-0.77939	0.208557	-0.898871
BPIFA1	0.376271	-0.0250663	0.313814	0.729709	1.01607	0.383515	0.576698
BPIFB1	-0.136752	0.384368	0.0998514	-0.629734	0.825395	0.856699	0.410568
BPIFB2	0.506578	0.186196	0.558926	0.229772	0.678196	0.310542	0.215327
BRD8	-0.468204	-0.208253	-0.375186	1.25441	0.424822	-0.195811	0.725472
BRI3BP	0.120288	-0.180388	-0.572643	-0.274247	-0.0024733	-0.439285	-0.0649419
BRK1	0.186679	0.374942	0.150613	-0.359712	-0.154649	0.0761947	-0.358808
BSN	0.134033	0.0582151	0.10694	0.6855	0.900218	-0.149565	0.417479
BTAF1	0.14329	0.910701	0.540863	0.627679	0.399095	0.536908	0.495127
BTF3	0.825103	0.205831	0.877318	1.03087	1.51536	1.19494	1.18022
BVES	-0.595033	0.24752	-0.18985	-1.05327	-0.28508	-0.426423	-0.691566
C10orf113	-0.17777	-0.403189	-0.195389	0.179893	0.237383	-0.258218	0.124776
C10orf53	0.497136	0.300358	0.378078	0.612253	-0.273875	0.343977	0.34272
C12orf10	0.491894	0.276501	0.432872	-0.247219	-0.093897	-0.0194128	-0.156891
C12orf49	0.530988	0.644121	0.54908	-0.0485114	1.33038	0.138245	0.193549
C12orf65	0.414487	0.474207	0.309748	0.392983	0.623095	0.49901	0.446537
C14orf119	-0.600992	0.124714	-0.273276	-0.165883	1.69756	-0.109465	0.63512
C15orf38-AP3S2	0.0954014	0.0510208	-0.0890585	-0.252789	0.509582	0.0195949	-0.0394114
C15orf48	-0.113091	0.207802	-0.0331688	0.593938	0.515313	-0.269478	0.103351
C15orf61	0.174719	0.139292	0.142665	-0.676275	-0.986542	0.282599	-0.428514
C15orf62	0.035936	-0.71591	-0.110669	0.345805	-0.778345	-0.173195	-0.245987
C16orf58	-0.240019	-0.0966793	-0.122052	0.356981	0.625591	0.18188	0.434957
C16orf70	0.709527	0.143462	0.541072	0.810747	0.640839	-0.488498	0.308285
C19orf70	0.626471	-0.340539	0.208468	-0.142608	-0.495245	0.244307	-0.165992
C1GALT1	-0.44315	-0.764915	-0.172428	-1.90824	1.28254	-0.16333	0.330151
C1orf21	0.265051	-0.222075	0.213348	0.190154	0.445338	-0.186903	0.291015
C1QBP	-0.0651247	-0.487333	-0.135485	0.307514	-0.4222	-0.306797	-0.338087
C20orf197	0.206164	-0.819257	-0.366387	0.579104	1.41443	-0.488457	0.263226
C2CD5	-0.254269	-0.529024	-0.46662	-0.783193	-0.881156	0.100906	-0.317582
C3orf52	-0.160808	-0.0189236	-0.0554818	0.537309	-0.100109	-0.112972	0.142902
C4BPA	0.229404	0.567306	0.511662	0.712003	0.30556	-0.796415	0.0696689
C5orf63	0.529146	-0.347857	0.0381382	-0.185887	0.247429	0.0995765	0.0743428
C6	-0.00720399	0.526252	0.274345	0.312679	0.569192	0.475963	0.396407
C6orf136	0.215782	-0.471825	-0.32854	-0.140766	0.668084	-1.0934	-0.0415467
C6orf203	0.223507	0.852787	0.430806	0.400218	0.165318	-0.106259	0.171589
C8A	0.421537	0.277071	0.257636	-0.482791	0.0357062	0.0481203	0.127288
C8B	-0.127787	0.146167	-0.264574	-0.792598	0.118014	-0.495613	-0.241802
C8orf82	-0.466745	0.280553	-0.171916	0.382401	-0.535201	0.499343	0.211068
C9	0.676983	0.103567	0.360158	0.74913	0.329108	0.152144	0.319468
CABP1	-0.517837	-0.0475586	-0.10062	-0.0894866	0.0692168	0.129993	-0.0417346
CABS1	-0.456079	-0.32604	-0.255461	-0.836364	-0.566783	0.0642317	-0.488914
CACFD1	0.313069	-0.169242	-0.0538447	-0.560797	0.341848	-0.104609	-0.228812
CADPS	-0.129424	0.167728	-0.0518706	0.00958829	-0.198648	0.3551	0.115001
CADPS2	0.29589	0.294692	0.295291	-0.560529	0.538329	0.0728353	-0.108542
CALB1	0.465778	0.199732	0.290991	0.319757	0.333961	0.169267	0.278937
CALCOCO1	0.385745	-0.203163	0.431288	0.192762	-0.749384	-0.371279	-0.3093
CALD1	0.466056	-0.336385	0.0956427	-0.164592	-0.650603	-0.153351	-0.38746
CALU	-0.705091	0.0744724	-0.448733	0.685204	0.369447	0.142219	0.178333
CAP1	-0.383248	-0.192137	-0.192886	-0.45322	0.329956	0.147343	-0.2937
CAP2	0.260534	0.340361	0.572824	0.305355	-0.138903	-0.128228	0.177742
CAPRIN2	-0.0192431	-0.229056	-0.235053	-0.193392	-0.2024	-0.576356	-0.242781
CAPZA1	0.0372025	-0.1306	-0.0269969	0.384289	0.108638	0.264326	0.0935133
CAPZA2	-0.663043	-0.157487	-0.369184	-0.185418	0.173532	-0.0412183	-0.141136
CAPZA3	-1.63781	-0.745311	-0.902868	0.0497864	-0.879712	1.7768	-0.273742
CASQ1	0.530937	0.433055	0.532161	-1.57603	1.20097	-0.308815	0.0267073
CASQ2	-0.0581729	-0.550905	-0.146525	-2.14434	-0.307298	-0.142496	-0.112423
CAV3	-1.4329	-0.0926318	-0.510359	-0.120262	-1.02422	0.430259	-0.288606
CAVIN2	0.651698	-0.212814	0.39869	-0.222165	0.104631	-0.391699	-0.0767139
CBR4	0.852694	0.37424	0.639088	0.436214	-0.578927	0.212146	-0.290227
CBX2	-0.593199	0.107384	-0.169741	-0.476276	-0.830778	0.237707	-0.357361
CBX7	0.987623	0.511728	0.152067	1.61388	-0.341413	0.848631	0.485643
CCDC136	1.99632	0.454255	1.20148	0.902466	1.33224	-0.172083	0.40378
CCDC151	-1.16042	-0.179685	-0.65959	-0.73905	-0.946227	-0.669189	-0.473906
CCDC183	-0.445096	0.274993	-0.388768	-2.32622	0.0432813	-0.0420563	-0.0839
CCDC3	-0.395473	-0.307245	-0.155891	0.194015	-0.546469	0.204949	0.0797809
CCDC51	1.47682	-0.718585	0.537809	0.271699	-1.03801	0.325223	-0.1514
CCDC58	0.806981	0.0509406	0.492063	0.343091	-0.139905	0.333652	0.287508
CCDC88A	-0.451153	-0.325624	-0.379485	-0.33366	-0.857241	-0.450798	-0.462734
CCDC90B	-1.00307	-0.3796	-0.606334	-0.07597	-0.46037	-0.195415	-0.0879585
CCDC92	-0.444728	-0.5793	-0.233103	-0.0123857	-1.02143	-0.189669	-0.655552
CCDC93	0.0991416	-0.432551	-0.0418958	-0.677833	-0.487566	-1.77553	-0.440638
CCL3L1	0.194569	-0.153165	-0.13083	-0.657871	-0.23984	-0.363653	-0.282926
CD14	-1.10902	0.827968	-0.116704	-3.02597	-1.29302	-0.311386	-1.5458
CD1B	-0.267639	-0.0986867	-0.193852	0.17482	-0.234459	0.225972	-0.083277
CD300E	-0.184521	-0.176351	0.0758878	-0.208518	0.189059	-0.107786	-0.158831
CD302	1.50368	0.334344	0.769401	0.407826	-0.180265	-0.459254	-0.157178
CD320	0.161436	0.525598	0.123061	0.151788	0.56496	0.555796	0.145307
CD3EAP	1.11766	0.196696	0.523226	-1.6265	-0.967472	-0.98531	-0.932465
CD48	-0.566109	0.00352785	-0.160218	-0.220723	0.133704	0.15522	-0.193019
CDANOS1	0.122769	-0.386507	-0.109681	0.481523	-0.502195	-0.131123	0.168985
CDC42EP1	0.216846	0.117476	-0.0582819	-0.424297	0.179875	0.133225	0.056778
CDC42EP2	-0.519165	0.14113	-0.0685271	-2.53438	0.172413	0.665784	-0.404994
CDC42EP3	-0.493125	-0.647324	-0.525297	0.381352	-0.287877	0.105347	-0.0261657
CDC42EP4	-0.220279	-0.436842	-0.194902	0.657803	0.126976	-0.127059	0.118246
CDC42EP5	0.702925	-1.44463	0.063452	0.373464	0.994818	0.345917	0.60253
CDC42SE1	0.665247	-0.161165	0.212776	0.0819114	-0.136241	-0.531636	-0.208988
CDH12	-0.209134	-0.221927	-0.21553	0.428357	-0.353908	-0.00896867	0.182039
CDH15	0.444006	0.106303	0.434912	-0.0446554	-0.355675	0.404343	-0.0618209
CDK5RAP1	0.0950355	0.228401	0.247606	0.882823	-0.217064	-0.442267	0.103199
CDS2	0.0264367	-0.146408	0.00411261	0.163655	-0.784922	0.19647	-0.272445
CDV3	-1.92084	-0.0973037	-1.06637	-0.851914	-0.848507	0.158416	-0.460836
CDY1	-0.335166	-0.278386	-0.166675	-0.294117	-0.165957	-0.0652042	-0.0582714
CDY2A	0.139591	-0.771392	-0.548352	1.02149	-0.0786647	-0.187325	0.348035
CDYL	0.122775	-0.550762	-0.261764	0.61611	0.421059	-0.102722	0.504496
CEP170B	-0.322051	-0.608715	-0.309663	-0.729122	-0.231408	-0.100311	-0.219777
CEP89	-0.803984	0.147821	-0.20975	0.530936	-0.122723	-1.21425	-0.0536189
CERCAM	-0.747461	0.155533	0.0213439	-0.533069	-0.848889	-0.379422	0.0162903
CERS4	-0.633718	-0.0603038	-0.203303	0.419254	1.93496	-0.156696	0.732121
CERS5	-0.208933	-0.0167976	-0.0874251	0.171667	0.572238	-0.177581	0.118846
CES2	0.675976	-0.190976	0.358132	-0.445305	-0.0837068	0.37095	-0.0443701
CFAP45	-0.472118	-0.727444	-0.304462	0.272753	-0.218254	0.0683546	0.125682
CFAP451	0.993456	0.172564	0.647662	-0.12463	0.555088	-0.271435	0.255399
CGN	-0.191842	-0.0941202	-0.0822401	-0.33533	-0.287812	0.126942	-0.159179
CGNL1	0.161564	0.121774	-0.141376	-0.273136	-0.0443511	-0.480937	-0.225594
CH25H	1.16464	-0.409151	0.300392	-0.795286	-0.817757	-0.665363	-0.486299
CHCHD1	-2.55247	-1.4087	-1.93121	-0.189254	-1.80499	-0.790325	-0.989572
CHCHD10	0.308425	0.230808	0.357362	0.621184	0.128945	-0.286445	-0.0872666
CHCHD2	0.761362	0.166207	0.372883	0.547143	0.317972	-0.631971	0.0668814
CHCHD3	-0.487298	-0.0275649	-0.256416	-0.20642	-0.894816	-0.333462	-0.524054
CHCHD4	-0.481702	-0.69	-0.437192	-0.361872	0.206672	-0.560368	-0.158169
CHCHD5	-0.0498207	-0.107646	-0.110023	-0.278407	-0.308547	-0.0164024	-0.322202
CHCHD6	1.01554	0.12139	0.344378	0.566684	1.13163	0.215762	0.453407
CHCHD7	2.59525	-0.199708	1.44883	0.28771	-1.13695	-0.155088	-0.397208
CHD6	-0.265188	-0.342199	-0.219144	-0.0556343	-0.273384	0.195461	-0.0643563
CHD7	-0.185326	0.247361	0.0636235	-0.239951	0.389509	0.175918	-0.00675315
CHDH	0.031659	-0.379866	-0.121483	0.318347	0.177393	0.0828014	0.186223
CHGB	-0.0627059	-1.31622	-0.227728	-0.10191	0.888174	-0.0814668	0.331459
CHIC1	0.736211	-0.0815504	0.532274	0.0792888	-0.224918	-0.247417	0.40392
CHMP1A	0.0249023	-0.323895	-0.256843	-0.248234	1.46242	-0.278971	0.374823
CHMP1B	0.136017	0.258545	0.274172	0.206018	-0.796438	-0.175095	-0.210005
CHMP2B	-1.5774	0.145104	-0.791647	-0.130456	-0.496781	-0.158631	0.174888
CHPF2	-0.195549	0.132997	0.0440282	-0.451493	0.800742	0.274166	-0.0356348
CHPT1	0.92417	-0.400806	0.466885	0.223173	0.115345	-0.418527	-0.157855
CHRD	0.950131	0.0521501	0.622249	0.259592	-0.330703	0.0730052	0.0186688
CHRDL2	-0.0903807	-0.218432	-0.374338	0.3833	-0.535189	-0.762002	-0.143389
CHTF18	0.304509	-0.581431	0.140856	-0.479448	-0.495538	-0.802028	-0.203782
CISD1	0.210371	0.0939795	0.189505	-0.394969	0.216913	0.241763	-0.114152
CISD2	1.57077	0.610566	1.09911	0.594227	-1.06501	-0.310912	-0.26583
CISD3	1.76765	0.0423759	0.854896	-0.326305	-1.58666	-0.136629	-0.535237
CLCA1	-1.07187	0.0141875	-0.630651	0.487839	0.457102	0.46156	0.517181
CLCN5	0.319663	0.16662	0.473794	0.428141	-0.187581	0.1748	0.478706
CLDN8	0.249567	0.700132	0.400806	0.624642	0.466691	0.160908	0.497275
CLEC2L	-0.398949	0.137085	-0.165399	-0.0414333	-0.606109	0.0683229	-0.45359
CLIC1	0.65119	-0.218168	0.248367	1.0948	0.482474	0.312038	0.529763
CLINT1	-0.275832	-0.118592	-0.255796	0.212732	-0.104215	0.233321	-0.397896
CLIP1	0.86107	-0.139136	0.419066	-0.374977	-0.255182	-0.458642	-0.424903
CLNS1A	-2.80727	0.938408	-1.69885	0.993413	-0.35806	-1.51793	0.0380677
CLSTN2	-0.64146	-0.0708992	-0.317167	0.0982849	-0.635049	0.140054	-0.121139
CMC1	-2.79028	-0.685332	-1.67592	-1.00816	-2.48436	-0.571536	-1.2906
CMC2	-0.16706	-0.171396	-0.230406	-0.271592	0.0904996	-0.0983323	-0.213032
CMC4	0.207476	0.145193	0.276557	-0.234866	0.532141	0.175448	0.164287
CMPK2	-0.430543	-0.143722	-0.295087	-0.0376701	-0.188211	-0.0706871	-0.0743194
CNIH1	-0.171512	0.438579	-0.011491	0.60577	-2.41746	0.764483	0.160261
CNIH4	0.551771	-0.356397	0.228012	0.395922	-0.100845	-0.2	-0.0297267
CNN1	-0.0122056	0.197605	0.110055	0.273573	-0.900249	-0.131733	-0.243252
CNN2	2.2376	-0.432458	0.476648	-1.2016	0.444907	-0.654108	-0.0433807
CNNM4	-0.557657	0.0363333	-0.359815	-0.386202	-0.301037	0.106099	-0.181039
CNTLN	0.981524	-0.11057	0.214795	-0.30071	0.762414	-0.0385103	-0.075183
COA4	1.46866	0.19426	0.743533	-1.59409	-0.902663	0.201776	-0.74161
COA5	-1.07728	-0.827218	-0.879859	0.298494	-0.395521	-0.419411	-0.224418
COA6	0.811818	0.530991	0.72065	-0.0691316	-0.3287	0.051949	-0.114465
COBLL1	0.26979	-0.88525	0.146851	-0.635046	-1.66638	0.315412	-0.860602
COG1	0.118004	-0.0821118	-0.0837684	-0.0405807	0.50082	0.239769	-0.106387
COG8	-0.730119	0.16908	-0.157903	-0.331991	-0.722755	0.0833547	-0.295969
COL14A1	-2.31101	-0.390127	-0.181948	-0.782272	-0.0973412	-0.0867974	-0.16114
COLGALT1	0.078026	0.186748	0.0849654	-0.317717	0.732252	-0.175415	0.0959952
COMMD10	-0.636245	-0.353143	-0.39559	-0.692984	-0.903971	-0.755931	-0.598809
COPZ2	0.678421	-0.0876174	0.356713	0.388826	-0.025105	0.688402	0.653088
COQ10A	-1.21506	0.0558879	-0.787413	0.374892	-0.439868	-0.274518	-0.351781
COQ10B	-0.869361	-0.644793	-0.729321	-0.212352	-0.931623	-0.0453793	-0.510055
COQ2	-0.601066	-1.47591	-1.07315	-0.0665108	-0.538324	-0.131176	-0.323861
COQ3	-0.839371	-0.323043	-0.731421	-0.375333	-0.879861	0.203146	-0.479366
COQ4	1.5229	0.5537	1.07146	-0.280673	1.67018	-0.000328148	0.14449
COQ5	-0.661585	-0.241179	-0.0694519	-1.33382	-0.517983	0.617095	-0.40152
COQ7	0.329013	-0.307008	0.210016	-1.51752	-0.69854	-0.319033	-0.84503
CORO1B	-0.305081	-1.05585	-0.657858	-0.569458	0.249447	-0.0399792	0.127745
CORO1C	-0.312015	-0.217537	-0.333169	-0.495772	-1.04765	0.412359	-0.419815
CORO2B	2.10639	-0.0386455	1.03377	2.34108	2.06378	0.245088	1.71951
CORO7	-0.552289	0.606126	0.21707	-0.445151	-1.40217	0.14421	-0.651464
COTL1	-0.694892	0.0171252	-0.210714	-0.449179	0.657019	0.135039	0.0507831
COX10	-1.0646	-0.439908	-0.705593	0.133672	-0.35271	-0.273075	-0.210541
COX11	-3.17486	-1.19753	-2.11494	-0.01653	-1.46251	-0.262077	-0.520001
COX14	-0.560335	-0.0528043	-0.30657	-0.590148	-0.748323	-0.531685	-0.505665
COX16	-2.26553	-0.081904	-1.39273	0.207768	-1.21348	-0.809003	-0.58173
COX17	-1.55209	-0.197638	-0.989991	0.373432	-1.15869	-0.0146246	-0.0393174
COX18	-1.39535	-0.966855	-1.1811	0.297819	-1.40483	-1.25726	-0.761994
COX20	1.37472	0.34952	0.862118	0.344546	-0.76469	0.143658	-0.190185
COX4I2	-0.098648	-0.198324	-0.171114	0.427006	0.869893	0.285274	0.592571
COX6B2	-0.320669	-0.298681	-0.309675	-0.225593	2.8006	-0.280288	0.68241
COX7A2	-0.133168	-0.397633	-0.055263	0.0466455	-0.557596	0.0382982	-0.160418
COX7A2L	-0.057047	-0.0577731	0.0883071	0.509656	-3.40502	0.0270363	-0.503023
COX7B2	-0.522674	-0.469774	-0.414955	-0.3565	-0.408999	-0.0595131	-0.342379
COX8C	1.01867	-0.727775	0.170553	1.05175	0.631457	0.166317	0.412911
CPED1	0.147244	0.933106	0.127624	0.12066	-0.298208	-0.340937	-0.213839
CPLX3	-0.0765339	-0.550982	0.0914696	0.520367	0.115587	-0.160998	0.258059
CPNE1	0.383033	-0.132964	0.211987	0.163278	-0.286781	0.178801	-0.0855213
CPNE2	0.259416	-0.0861974	0.32314	-0.0315325	-1.01858	-0.124413	-0.365247
CPNE3	0.671174	-0.298021	-0.128895	-0.500686	-0.375207	-0.143104	-0.243187
CPNE4	1.02199	-0.224637	0.484248	0.499456	0.989314	0.0733692	0.316194
CPNE6	-0.853035	0.158621	-0.186757	-1.08581	-0.1277	0.537097	-0.540018
CPOX	-0.187294	0.146292	-0.108799	-0.228062	0.26394	-0.333447	-0.140414
CPSF1	-0.667151	-0.176851	-0.66988	0.306174	-1.02825	-0.85214	-0.516663
CPSF4	-0.290726	-0.146986	-0.266631	0.729375	0.834356	0.0707815	0.534587
CRABP1	1.13226	0.127792	0.528963	0.231407	0.331886	0.485718	0.33164
CRACR2A	-0.212122	-0.415768	-0.232384	0.117402	-0.394042	-0.103147	-0.182786
CREB3L1	0.458027	0.154132	0.30608	-0.0160868	0.738872	0.101574	0.277286
CREB3L3	0.401756	-0.0236101	0.297956	-0.86368	-0.523827	0.272342	-0.540509
CREG2	0.769199	0.245888	0.482336	0.435733	-0.131707	0.16285	-0.119059
CRIPAK	0.903953	0.141308	0.299303	-0.191835	1.51945	0.0164551	-0.148201
CRIPT	-0.034774	0.490207	0.282628	0.0902808	0.438678	-0.287677	-0.087537
CRLS1	1.07147	0.462119	0.899242	-0.579816	1.67387	0.106992	0.578342
CRY1	-0.860457	0.383716	-0.0351899	-0.350388	-1.3368	-0.267215	-0.614532
CRY2	-0.379984	-0.632984	-0.584396	-1.18642	-0.700821	-0.0422165	-0.677662
CRYM	-0.781197	0.0269231	-0.513358	-0.170614	0.0424391	-0.394389	0.175294
CSGALNACT1	0.587381	0.457151	0.411807	-1.30038	0.00228529	0.611626	-0.213785
CSKMT	-0.77523	-0.0385066	-0.14561	0.0697849	-0.0754263	-0.151383	0.178705
CSMD1	-0.624905	0.559939	-0.214973	1.41768	0.384781	0.269947	0.60184
CSRP3	0.315661	-1.8	-0.666314	0.2395	2.34842	0.584116	0.240328
CST6	0.128027	0.151504	0.0150212	0.114726	-0.48927	-0.195412	-0.343969
CSTF3	-0.265661	-0.753832	-0.368591	-1.25757	-2.36378	-1.01592	-1.30548
CTNNAL1	0.649488	0.173852	0.443047	-0.709796	-0.572707	0.578492	-0.34843
CTPS2	-0.63375	-0.39891	-0.339379	0.529204	0.495226	-0.171674	0.300792
CTTNBP2	0.522318	-0.142278	0.0204969	0.538628	0.238426	0.262042	0.493183
CTTNBP2NL	0.447615	0.239867	0.34721	-0.565717	-0.281851	0.371543	0.0780401
CTU1	-1.14974	0.0328191	-0.58078	0.698674	-1.49052	-0.19939	-0.230898
CTU2	0.431602	-0.37143	-0.0113787	0.525496	0.681705	-0.001874	0.33531
CWH43	-0.176353	0.0450274	0.0951556	0.142579	1.88553	0.529989	0.283269
CXADR	-0.480053	0.0977425	-0.135784	3.06362	0.712996	0.648189	1.13929
CXCL1	-0.274323	-0.0972709	-0.151855	-0.413749	-0.544513	0.0225951	-0.227544
CXCL16	-0.535916	0.0453212	-0.219697	-0.483829	-0.37679	-0.00872477	-0.0624951
CXXC4	1.0168	0.0932897	0.555044	1.56877	0.550514	-0.164307	0.913374
CYB5D2	-0.17843	-0.109988	-0.0606905	-0.457717	-0.693187	0.515052	-0.244895
CYB5R2	-1.61968	-0.0600876	0.105901	0.334843	0.672162	0.199944	0.443769
CYB5R4	0.678148	0.642305	0.438604	-0.0543798	-0.30924	-0.0776594	-0.136825
CYBA	0.0123745	-0.100889	0.0561175	0.342725	0.433213	-0.264583	0.0673486
CYFIP1	-0.495782	0.450616	-0.126953	-0.400786	-0.417685	-0.484943	-0.535388
CYFIP2	-0.63071	-0.249165	-0.374873	0.172674	-0.236752	-0.162374	-0.140337
CYLC1	0.0079767	0.11545	0.141407	0.383755	0.1098	-0.0750732	0.235626
CYLC2	0.0225065	-0.308275	-0.142884	-0.773725	-0.174531	-0.140889	-0.363048
CYP20A1	-0.151289	-1.06671	-0.302367	-0.0790508	1.07135	-0.361887	0.140053
CYP26B1	-0.131816	-0.0731197	-0.02829	-0.1466	-0.311631	-0.0575879	-0.110595
CYP27A1	-0.281408	-0.190251	-0.298215	-0.297052	-0.793023	0.499445	-0.125143
CYP27C1	-1.99416	-0.928756	-1.64571	0.0932522	0.490115	-0.28814	0.219682
CYP2W1	0.122878	0.153881	0.0903313	-0.339181	0.298689	0.385761	0.0921783
CYP39A1	0.156881	0.638213	0.45907	0.100716	-0.613003	0.456654	-0.0300569
CYP3A43	-0.406195	-0.61332	-0.330788	-1.79769	-0.0782876	-1.31454	-0.761367
CYP4F11	0.250569	-0.14832	-0.0710127	-1.27897	-0.810374	0.0878607	-0.691162
CYP4F12	-0.607854	0.100144	-0.451457	0.618454	0.32524	-0.509925	0.23641
CYP4F2	0.883113	-0.322852	0.312636	-0.613339	-0.541257	0.212297	-0.330028
CYP4F22	-1.1766	-0.0206622	-0.326536	0.0452247	-0.265263	0.0736358	0.290113
CYP4F3	-0.99245	0.138549	-0.531407	0.45762	-1.21955	-0.311469	-0.819735
CYP4F8	0.951972	0.223523	0.450015	-1.59364	-0.955446	-0.356655	-1.12727
CYP7A1	0.286137	-0.340468	-0.424644	-0.178785	-0.73356	-0.403316	-0.427285
CYP7B1	0.135009	0.608401	0.364714	0.131299	0.610605	-0.550465	0.201576
CYTH1	-0.191388	-0.594731	-0.111884	-0.713769	-0.256774	0.477643	-0.397407
CYTH4	-0.00403908	-0.171802	-0.0650859	-0.00679293	-0.865508	-0.193604	-0.21383
D2HGDH	1.67513	0.242424	0.876617	0.175451	0.285585	-0.0489418	0.360018
DAAM1	-0.199516	-0.357289	-0.151782	-0.14644	-0.152087	-0.523302	-0.239902
DAGLA	-0.0654882	-0.180561	-0.110681	0.436292	-0.381456	-0.160699	-0.0565469
DAOA	0.742178	0.430312	0.389577	0.455923	0.604336	0.278114	0.393515
DAZAP1	0.395984	0.0426354	0.54103	-1.67565	-0.188378	-0.138361	-0.14754
DAZAP2	0.0772448	0.725827	0.354396	-0.605639	0.841713	-0.112488	0.190954
DBN1	0.35923	0.198605	-0.0888236	0.196321	0.196765	-0.0699817	0.0850357
DBT	0.0295338	0.195267	0.0441665	0.0932178	-0.430341	0.355875	0.0112889
DCAF5	-0.068264	0.532688	-0.213583	0.0688845	-0.621503	-0.277254	-0.211001
DCAKD	0.044473	-0.139382	-0.318811	-0.373784	0.654372	0.497107	0.335149
DCSTAMP	0.497293	-0.433401	-0.149615	-0.36856	1.02777	-0.547674	0.127054
DCTN5	2.11025	-0.427307	1.00953	0.88519	0.641014	-0.198956	0.243062
DCTN6	-1.17204	-0.198516	-0.788097	-0.231364	-0.561093	0.159364	-0.404924
DDHD1	-1.49787	0.294919	-0.64688	-0.955093	-0.842868	-0.125724	-0.688449
DDRGK1	0.176666	1.32888	0.906268	0.445585	1.33183	1.08132	0.941357
DDT	-1.91835	-0.173553	-1.12681	-1.01722	-0.943045	0.252132	-0.467371
DDX1	-0.284325	-0.465638	-0.474768	-0.677972	1.13367	0.0785177	0.227467
DDX19A	0.338527	0.216774	0.270001	-0.173186	-0.4254	0.168173	-0.0787549
DDX19B	-0.859567	0.221568	-0.492075	-0.623753	0.29999	0.180768	0.311938
DDX28	-0.407985	0.234933	0.0333894	1.2513	-0.119556	-0.115666	0.282531
DENND1A	0.416519	0.343016	0.159811	-0.834149	-1.75668	0.041745	-0.7394
DEPP1	-0.132958	0.435046	0.245928	0.267277	0.287411	0.532318	0.393606
DERL2	0.202663	-0.1289	0.190293	-0.930789	-0.852507	0.286222	-0.288123
DGAT1	-0.545645	-0.129981	-0.532399	0.650717	-0.31358	0.298218	0.0779243
DGAT2	0.284461	-0.455325	-0.160224	-0.967673	-0.512929	0.0947372	-0.412552
DGLUCY	0.528423	0.644241	0.453286	-0.596567	-0.414843	0.0658676	-0.315181
DHTKD1	0.0861104	-0.321479	-0.159667	0.669123	0.186815	0.217053	0.166242
DHX15	-0.939574	-0.313681	-0.486824	-0.584293	-0.290697	-0.2768	-0.282406
DHX29	0.322853	0.400682	0.297234	0.163435	0.000925555	-0.324176	0.0503056
DHX30	0.230559	0.632215	-0.0376269	-0.843643	0.561836	0.260224	-0.154673
DHX32	-0.211441	-0.1834	-0.106338	-0.320247	-0.3185	-0.14257	-0.215865
DHX37	0.361299	0.529604	0.211966	0.796787	-0.400626	0.143438	0.178412
DIAPH3	3.04927	-0.0982527	1.47551	-0.938963	-0.163645	-0.291319	-0.464643
DIMT1	0.622889	0.479916	0.366956	-0.581746	0.576224	0.0457241	-0.25288
DIRAS2	0.17313	-0.156427	0.00764938	0.136066	0.318916	0.172199	0.155585
DISP1	1.6149	-0.0652828	-0.280847	-0.338278	0.163608	0.133553	-0.223815
DMAC2	0.311469	-0.563978	-0.0196282	0.159226	-1.44667	-1.0546	-0.611402
DMGDH	-0.375543	0.340731	0.288467	-0.440462	0.353345	-0.0871218	-0.255939
DNAH1	-0.363563	-0.130055	-0.288367	-0.0549939	-0.305245	0.231079	-0.21357
DNAH10	-0.444227	-0.217542	-0.242388	0.450137	-0.388271	0.0531596	0.248324
DNAH12	0.243352	0.317533	0.287678	0.076542	0.59351	-0.176067	0.219842
DNAH17	0.28078	0.236473	0.264097	0.711689	0.579172	-0.242452	0.186485
DNAH3	0.0705376	-0.00103416	0.059063	-0.407591	-0.570908	-0.0697794	-0.0884335
DNAH6	-0.448274	-0.251716	-0.616451	-0.168109	-0.288781	-0.189164	-0.368909
DNAH7	-0.17246	0.465175	0.207544	-0.00112857	0.246115	-0.0272279	0.0832172
DNAI1	-0.911	-0.248313	-0.565803	-0.47755	-0.231041	-0.12863	-0.136862
DNAI2	0.301519	0.15756	0.322391	0.38568	-0.237648	0.118159	0.183993
DNAJC25-GNG10	-0.195802	0.112379	-0.146605	-0.434488	2.12134	-0.00252307	-0.137979
DNAL1	-0.598456	-0.247689	-0.545943	-0.666537	0.0620374	-0.216381	-0.162452
DNALI1	0.636211	-0.065552	0.30853	-0.367175	0.468027	-0.0498157	-0.167581
DNER	1.20218	-0.153289	0.162703	0.806754	0.282299	-0.087372	0.365971
DNLZ	0.166036	-0.171639	0.182272	0.426646	0.110142	0.184184	0.166276
DOC2A	-0.39416	-0.220346	-0.402998	-0.604041	-0.803572	-0.319671	-0.608131
DOC2B	-0.730119	-0.350472	-0.529036	0.0715999	0.638224	-0.071801	0.000914922
DOCK10	0.102809	0.0428998	0.144851	0.258971	-0.0922448	0.00199396	0.234275
DOCK11	0.365424	-0.642194	0.00617114	-0.0715275	-0.122492	-0.424706	-0.241308
DOCK3	-1.13026	0.0585548	-0.240273	-0.615408	-1.40651	-0.247172	-0.693314
DOCK4	-0.0109591	0.335358	0.0641644	0.244164	-0.638163	0.309571	0.360584
DOCK5	-1.14086	-0.405902	-0.848074	-1.11475	-0.0380778	-0.350288	-0.476982
DOCK6	0.314292	-0.438465	0.0852156	0.800252	0.767544	-0.284011	0.324596
DOCK8	-0.638064	0.298308	-0.160498	-0.965444	-1.209	0.19775	-0.795467
DOP1B	-0.231591	2.11815	-0.13655	1.57899	-0.382352	-0.317102	-0.495468
DPM1	0.186649	-0.202721	-0.0897245	0.280075	0.238816	-0.184089	0.363029
DPM2	0.243629	0.758375	0.327106	-0.252571	-1.79694	0.278802	-0.507876
DPM3	0.838392	-0.267586	0.249615	-0.362351	0.489227	0.082852	-0.0523699
DPYSL2	-0.0951323	-0.139656	0.0481467	-0.752872	-0.4447	0.664662	0.0852437
DQX1	0.655504	-0.0833111	0.0653777	1.74638	0.11843	-0.205866	0.53199
DRP2	0.176972	-0.867073	-0.345051	0.781529	0.429343	0.351764	0.520879
DSC3	0.197624	-0.169891	0.0602916	0.142053	-0.161371	-0.517517	-0.0147493
DSG4	-1.27091	-0.154014	-0.610057	-1.23433	-1.16575	-0.218856	-0.858343
DSP	0.00721012	0.0607777	0.0517298	-0.0380084	0.11528	0.0673538	0.153079
DTNB	0.703056	0.227041	0.186677	-0.108573	0.528723	-0.362055	0.00852273
DUS1L	-0.674293	-0.196142	0.102084	-0.515641	-0.42742	-0.0581271	-0.132459
DUS2	-2.37974	0.385809	-0.945559	-0.72899	-0.452152	-0.0517929	-0.315726
DYNC1I2	0.698089	-0.326763	0.408687	-0.784349	0.05814	-0.0746972	-0.352301
DYNC2H1	0.712021	0.0990441	0.456121	-0.12631	-0.130388	-0.305377	-0.0864549
DYNLRB1	1.88358	0.790286	1.04239	-0.393154	-0.0423041	-0.314409	-0.220227
DYNLRB2	0.131032	0.453183	0.312016	-0.0296793	-0.0739089	0.232221	-0.128086
DYNLT1	-0.221481	-0.215553	-0.423836	0.479802	-0.282129	0.356623	0.0290039
DYNLT3	2.71995	0.67074	1.52828	0.19133	0.289043	0.248347	-0.0154226
EBAG9	-1.81323	-0.717963	-1.24741	0.426435	1.01314	-0.685969	0.503749
EBPL	-0.462023	0.221007	-0.220172	0.394805	-0.581553	0.171033	0.0142098
ECHDC1	0.0420158	1.32492	0.769351	-0.425201	-0.799286	-0.0552478	-0.386307
ECHDC2	0.130715	-0.350399	-0.164877	-0.774301	0.707659	-0.342901	-0.125407
ECHDC3	0.0589823	0.578779	0.453738	0.468509	-0.0866838	-0.780327	0.0250831
ECI1	0.0362896	0.0237358	0.143397	0.252564	-0.479099	-0.289586	-0.268877
ECSIT	-0.226808	-1.39339	-0.604678	-1.97433	-1.48527	-0.922926	-1.77847
EDF1	0.252883	-0.0254735	0.189011	0.741876	0.274438	-0.0595832	0.266676
EED	-0.698288	0.493603	0.0877143	0.0827064	-0.339783	0.463131	0.234963
EEFSEC	1.18284	0.0243009	0.529661	-0.735236	0.241518	0.298965	-0.183784
EFHD1	0.173065	-0.105919	0.0670724	0.0839092	0.380108	-0.215689	-0.0215925
EFHD2	0.751509	-0.0396984	0.307397	-0.0606472	-0.282876	0.574736	-0.046566
EFNA5	0.102985	0.137415	0.0752355	-0.279709	0.421767	-0.369052	-0.131778
EFR3A	-2.08976	0.418462	-0.995919	-1.84194	1.18002	-0.0734792	-0.312016
EIF2B2	-1.2217	0.614849	-0.382474	0.715257	-0.232763	0.52388	0.306092
EIF3M	1.78162	-0.232904	0.61334	-0.273374	0.301578	-0.107008	0.00707745
EIF4A3	-0.75712	0.333903	-0.256809	-0.399609	-0.493061	0.277555	-0.311049
EIF4G3	0.755117	0.438022	0.56863	0.105582	1.21414	0.519558	0.495867
ELAC2	-0.0177416	-0.549967	-0.242901	1.00434	0.0121523	-0.303393	0.0496788
ELMO1	0.323599	0.179078	0.232037	0.201765	0.656085	-0.461437	0.145862
ELMO2	-1.11835	0.189745	-0.63715	0.150533	-0.730962	0.578501	-0.196453
ELMO3	-0.525745	0.200591	0.166898	0.188169	0.310145	0.366199	0.211502
ELMOD1	1.05568	0.190911	0.563518	0.597383	1.27233	-0.421796	0.392821
ELMOD2	1.71832	0.854644	1.19962	-0.0949923	0.931383	0.0736555	-0.159332
ELMOD3	-0.36455	-0.0524101	-0.512816	-0.637087	1.00065	0.502455	0.523877
ELOVL1	-0.0878808	-0.194669	-0.2988	-0.167829	-0.293352	-0.228849	-0.0767751
ELOVL3	-0.0647071	0.322165	0.135885	-0.09525	-0.148455	0.0539376	-0.0090616
ELOVL5	0.776339	-0.161401	0.240816	-0.640287	-2.91983	-0.219276	-1.44746
ELOVL6	-1.33272	0.494588	-0.213621	0.544224	-0.572782	0.196102	-0.230583
ELOVL7	0.950209	-0.121366	0.337081	2.00366	0.424479	0.223371	0.905039
EMC1	0.423555	-0.524639	0.140939	0.158758	-0.179924	0.122145	-0.0663981
EMC2	3.87781	0.832807	2.12612	1.62267	1.34839	0.826001	0.959942
EMC3	1.78382	-0.325667	0.796622	-0.334102	1.83054	-0.205199	0.425098
EMC4	0.547771	0.0778327	0.227568	0.203285	0.432461	0.188632	0.330799
EMC6	-0.878175	-0.636646	-0.555264	0.461931	-0.158818	0.160371	0.0917858
EMC7	-0.15754	-0.0277435	-0.00882822	-0.576376	-0.545082	0.503825	-0.1858
EMC8	0.287862	-0.421963	-0.143319	0.28069	0.427408	-0.482281	0.216931
EMC9	0.155563	0.384521	0.193006	-0.214158	0.270558	0.155399	0.136492
ENAH	0.832221	0.750064	0.616909	-0.109759	0.461518	0.5854	0.313296
ENKD1	0.905325	0.571745	0.912017	1.16226	-0.708032	-0.161015	0.284546
ENPP7	1.15464	-0.729122	0.211898	-0.345736	-0.814746	0.218633	-0.284401
EPB41	-0.307394	0.0717868	-0.130252	-1.5182	-0.241019	0.526244	-0.522679
EPB41L1	-1.018	0.539432	-0.254027	1.1738	-0.160218	0.514102	0.754217
EPB41L2	0.13204	-0.923315	-0.14914	0.938185	0.830478	-0.290659	0.341886
EPB41L3	0.444279	0.154151	0.0948263	0.300251	0.627906	0.710257	0.50252
EPB41L4A	0.585964	0.658376	0.464804	-0.272072	0.0564889	0.210457	0.0124487
EPB41L4B	-0.378794	0.173218	-0.135624	-0.578904	-0.72071	-0.349313	-0.450975
EPB41L5	0.269883	-0.286154	-0.0774229	-0.0711049	1.27213	-0.237115	0.367866
EPB42	0.256546	-0.293031	-0.0205551	-0.251451	0.197273	0.17714	0.144993
EPCAM	0.241735	0.103012	0.133816	0.294671	0.431434	0.419924	0.23961
EPPK1	-0.526741	-0.199438	-0.416501	0.2335	-0.143918	0.759205	0.5057
EPS15L1	-0.101462	-0.133011	0.000635742	-0.0168395	0.127458	0.402442	0.143061
EPS8L2	2.36843	-0.694483	0.810068	0.0850299	0.205622	-0.00485987	0.120552
EQTN	-0.00755553	-0.464584	-0.316581	-1.05257	-1.03523	-0.702834	-0.66421
ERAL1	-1.77395	-1.00679	-1.27738	-1.40533	-1.93902	-0.033794	-1.21659
ERAS	0.54681	-0.0966872	0.558217	1.50047	0.994416	-0.836134	0.741529
ERC2	0.0986417	-0.0685614	0.0821931	0.698731	0.836334	0.0949151	0.442981
ERGIC2	0.598965	-0.609345	0.153651	0.0940752	0.205719	0.106032	0.116063
ERGIC3	0.301431	-0.185899	0.0967495	-0.495316	0.653725	-0.12522	-0.0293969
ERI1	-0.947383	-1.06567	-1.07553	-2.44156	-0.15034	1.30598	-0.342479
ERP27	0.326113	-0.172295	0.066955	-0.0122245	0.487713	0.0955164	0.0942645
ESPN	0.697812	-0.225588	0.350037	0.0389528	0.560416	-0.572256	0.159933
ESRP2	1.72373	0.452344	1.03783	1.59464	2.29628	0.484501	0.730098
ESYT3	-0.264742	0.3017	0.15946	-0.124918	0.536611	0.105108	0.0380709
ETFA	0.20981	-0.269125	0.0656047	0.0899547	-0.0310965	-0.372304	-0.365621
ETFRF1	-0.498358	-0.339682	-0.409967	-1.24375	1.32758	-0.0779483	-0.281957
ETHE1	-0.728237	-0.677203	-0.680702	0.754326	1.28802	-0.0459454	-0.142385
EVL	-0.488723	-0.210686	-0.239185	-0.8511	0.648236	0.766467	0.214301
EVPL	-0.529135	0.35553	0.0178318	-0.86673	-1.04754	0.0254349	-0.46507
EXD3	0.564597	0.433272	0.350422	-0.014654	-0.855813	0.191316	-0.322027
EXOC1	1.59979	-0.214918	0.667355	0.0921139	0.450779	-0.351257	0.134881
EXOC2	-0.867522	0.567649	-0.409992	-0.431921	0.155977	0.243848	0.315405
EXOC4	-0.611699	1.02114	-0.162782	-0.717965	0.164854	0.549316	-0.206516
EXOC6	0.0260661	0.0999146	0.220487	0.992413	0.0174368	-0.247142	0.10403
EXOG	-0.126779	-0.125307	0.0171297	-0.0703944	-0.353057	0.303548	0.0302606
EZR	-0.267474	0.655767	0.153351	0.604698	-0.850738	0.0476309	-0.309126
F11R	-0.196342	-0.176439	-0.174897	0.544027	0.48304	-0.219385	0.317949
FA2H	-1.59661	0.212922	-0.736552	-0.401013	-0.0890937	0.177246	-0.191643
FABP9	0.312438	0.197058	0.254748	0.0623266	-0.98856	-0.27491	-0.330355
FAHD1	0.197709	0.139208	-0.0189614	-0.544494	0.611734	0.23259	0.253447
FAHD2A	-0.777	0.549474	-0.182992	-0.761433	-0.207161	-0.0704328	-0.391974
FAHD2B	0.8416	-0.392516	0.480154	0.35182	1.40352	0.583729	0.850611
FAM136A	-0.151877	-0.10927	-0.0121664	-0.349794	-1.10171	-0.372493	-0.624145
FAM162A	0.034341	-0.357316	-0.0503425	0.0655959	-1.48069	-0.214609	-0.796165
FAM172A	0.637759	-0.0848674	0.344993	0.102022	0.356584	0.0677595	0.121956
FAM20A	1.1631	0.284381	0.605999	-0.0567743	0.577144	0.478496	0.354354
FAM20B	0.0466764	-0.406279	-0.155552	-0.392825	-0.268044	0.0957723	-0.165312
FAM20C	0.748483	-0.109017	0.106242	-0.135482	0.427454	0.280093	0.453686
FAM213A	-0.617114	-0.0895544	-0.39273	0.0218135	-1.14118	-0.29197	-0.401799
FAM241B	-0.391742	0.14583	0.101966	-0.193989	0.346363	0.153454	0.135754
FAM3B	0.130989	-0.0976735	0.0644022	0.366754	2.2381	0.132432	0.871972
FAM57B	0.159228	0.0598086	0.228406	-0.209032	-0.54091	0.396258	-0.160904
FAM71C	-0.0783517	0.611615	0.250242	-0.118631	-0.988126	0.0445179	-0.263742
FAM72A	-1.13288	-0.354019	-0.557585	-0.414912	-0.387567	-0.00787023	-0.170208
FAR1	0.530152	1.46438	0.825729	-1.37313	-0.206086	0.532406	-0.426851
FAR2	0.932984	0.0663013	0.512139	0.435872	1.43308	0.394857	0.718616
FARP1	-1.203	-0.40439	-0.405029	-0.314141	-0.791608	-0.163707	-0.245064
FARP2	-0.857476	0.495284	-0.159106	-0.256466	-0.279863	0.35829	-0.0525445
FASTKD1	0.682949	0.394422	0.392167	-0.359087	0.318377	0.37475	-0.0508143
FASTKD2	-2.37638	-0.978493	-1.67744	-6.00768	-0.357253	-0.0162206	-2.12705
FASTKD3	0.0530007	-0.0298	0.0983869	-0.356324	0.335401	0.270095	0.183142
FASTKD5	-1.07854	-0.0897343	-0.370228	-1.67712	-1.54315	-0.499193	-0.909596
FATE1	-0.336339	0.0818933	0.0225833	0.0965852	1.15653	-0.345681	-0.28236
FBLIM1	0.706795	-0.263832	0.222608	0.730647	0.971145	0.18418	0.518148
FCF1	0.670822	-0.192469	0.390884	-0.458672	-1.87951	0.142152	-0.679102
FDFT1	-0.617233	-0.783423	-0.890332	-1.82449	-0.405467	0.367921	-0.705179
FDX2	-1.26073	-0.69704	-0.66101	-0.887013	-0.0764242	-0.595671	-0.34949
FERMT1	0.109085	-0.394098	0.123418	0.156429	1.14006	0.368706	0.623106
FERMT3	0.506953	-0.214115	0.307808	0.665754	1.18643	0.117298	0.795252
FGD2	0.358089	-0.0825725	0.0185873	-0.514559	0.426914	0.0440375	-0.129038
FGD3	-1.19848	-0.671778	-0.689175	-0.155803	-1.1636	0.162495	-0.406555
FGD4	0.233537	-0.312462	-0.0679927	0.849396	0.547209	-0.142044	0.348225
FGD5	0.21452	0.0793921	0.133098	0.102807	0.138375	0.340206	0.187088
FGD6	1.1289	-0.171665	0.608588	0.887585	0.30551	-0.261247	0.205458
FGF17	0.199771	-0.0633092	-0.140169	0.929787	-0.486511	0.196005	0.237169
FGFRL1	-0.204995	-0.353529	-0.263556	-0.0671833	-1.15309	-0.159377	-0.459884
FHDC1	-0.509711	0.276714	-0.160389	-0.207715	-0.660099	-0.246662	-0.425094
FHL3	-0.00915643	-0.329834	-0.128798	0.295805	0.356203	0.143921	0.249097
FHOD1	0.383983	-0.214679	-0.165493	0.14911	0.646348	-0.219368	0.153309
FHOD3	0.264938	-0.097154	0.0576747	-0.3376	0.272152	0.100592	0.0376599
FIBP	0.207294	-0.305774	-0.218926	-0.518958	-0.843461	-0.482624	-0.62544
FIS1	-1.15777	0.843483	-0.310361	-0.766131	-0.223855	0.90291	-0.343627
FKRP	1.49969	0.205099	0.688014	1.01027	1.63099	0.25185	1.13759
FMN1	0.422629	0.399709	0.139861	0.572273	-0.272573	-0.231704	0.143362
FMN2	-0.00651746	0.341468	0.103217	-0.200004	0.155175	0.49147	0.22231
FMNL1	1.37022	0.0452002	0.639352	-0.463639	0.135509	-0.335044	-0.231499
FMNL3	0.924304	0.425989	0.280238	0.922493	0.502304	0.460638	0.641638
FNBP1L	-0.376159	-0.0574501	-0.295592	-0.558687	-0.193145	-0.496108	-0.251852
FOXRED2	-0.324347	-0.127223	-0.252294	-0.295707	-0.339563	0.423756	-0.109425
FREM3	0.158001	0.291387	0.255092	0.338661	-0.00643703	-0.80294	-0.436334
FRMD1	-0.715559	0.140169	-0.195134	-0.0433047	-0.267068	0.357475	0.142434
FRMD3	0.32131	0.242308	0.364279	0.229896	0.521024	0.261224	0.35154
FRMD4A	-0.46948	0.289224	0.315754	-0.0852856	-0.44908	0.0896067	-0.123468
FRMD4B	1.19253	0.545182	0.751288	-0.161085	2.32769	-0.238485	0.764039
FRMD7	0.456285	-0.244842	0.202876	0.463744	-0.167182	0.0637189	0.120094
FRMD8	-0.314883	0.090978	-0.375339	0.189165	-0.0881722	0.00817259	0.0254211
FRMPD1	-0.00859275	-0.639555	-0.404467	-0.0254475	2.28547	-0.323731	0.558472
FRMPD2	-0.0160101	-0.0922948	0.0899759	0.207815	1.10565	0.117388	0.541626
FRMPD3	0.935428	-0.392725	0.245435	0.367843	0.471826	-0.599142	0.294816
FSCN1	-0.208572	-0.998409	0.0335745	0.89625	0.59827	0.894495	0.46764
FSCN2	0.0152251	0.188729	0.0242885	0.954802	-0.263765	0.0885297	0.440733
FSCN3	0.17135	0.250404	0.175828	0.334337	-0.607112	0.498611	-0.31392
FTMT	1.96549	0.472516	1.50209	0.311145	0.696483	-0.637838	0.132573
FUNDC2	-0.177174	0.203319	0.0390389	-0.112675	-0.956279	0.020949	-0.19575
FUZ	0.403241	0.494757	0.329925	-0.188919	-0.225537	-0.282781	-0.113403
FYB1	0.585965	0.648848	0.659574	0.482062	-0.170256	-0.715174	-0.136828
G3BP2	0.527247	0.0948586	0.247378	0.331406	0.0417076	0.227176	0.357597
GALNT11	0.923331	-0.0318823	0.493623	-0.754133	-0.279251	0.220262	-0.198025
GAS8	0.347346	-0.605375	0.194481	0.240448	1.00389	0.127763	0.196008
GATB	0.373369	-1.28076	-0.155924	-0.318033	-1.60076	-0.217138	-0.805838
GATC	-0.0708393	-0.625938	-0.243935	0.810621	0.0241902	-0.242524	0.185659
GATD3A	1.04448	0.41246	0.481041	0.782398	0.694804	0.0485661	0.315219
GBA2	1.84479	-0.137944	0.716397	0.0326801	1.41353	-0.474899	0.377711
GBF1	0.0442459	0.528604	0.200725	0.857772	0.14757	0.229267	0.393725
GCG	0.220813	0.614645	0.176836	-0.159026	0.0219768	0.0374504	-0.0265238
GCKR	-0.323688	0.0756053	-0.176793	-0.742657	-0.0319958	-0.163785	-0.270709
GCSAM	0.361615	-0.142921	0.19935	0.328231	0.491559	-0.704723	-0.110034
GDE1	0.870918	-0.632743	0.179696	-0.409714	0.942507	-0.232075	0.100383
GDF3	0.322872	-0.767013	-0.108427	0.166328	-0.371059	0.0532021	-0.125126
GDPD2	1.2502	0.537407	0.795916	1.58396	0.188965	0.219252	0.0757905
GET4	0.852254	0.663769	0.632298	1.24926	2.07536	0.164997	1.08471
GFM1	-1.5474	-0.715807	-1.20946	-0.668357	-1.83948	-0.81185	-0.898468
GFM2	0.837559	0.0801077	0.458833	0.618407	0.78428	0.136528	0.513072
GFPT2	-0.000992898	0.281179	0.0591988	0.238106	0.113019	0.387998	0.178982
GGA2	-0.587752	-1.12742	-0.0405589	-2.33677	0.576981	0.371343	0.382549
GGNBP2	0.220027	-1.80805	-0.882985	0.0447026	-1.19391	0.110044	-0.371921
GHDC	0.911483	0.391409	0.642938	-1.79931	-1.36124	-0.0548058	-1.07179
GHITM	-0.194958	-0.177799	-0.104706	-0.0980152	-0.597753	-0.444994	-0.111396
GIMAP5	0.827879	0.343403	0.754413	0.180353	-0.0317906	0.360064	0.287817
GIMAP8	0.840714	-0.284319	0.178228	-0.275997	-0.814534	-0.170185	-0.338786
GJA5	-1.36927	-0.144553	-0.528134	-0.698204	-0.429748	-0.325037	-0.451754
GJB2	1.22826	-0.501963	0.306188	0.0953633	-0.322429	-0.0743376	-0.0892249
GJD2	-0.337264	-1.88395	-1.10884	0.489255	0.282201	-0.067038	0.321739
GKN1	0.519548	-0.10575	0.117725	0.837394	0.236791	0.215841	0.163448
GLOD4	-0.117668	0.241908	-0.0497867	-0.0283462	-0.670686	-0.0929154	-0.0843277
GLRX5	-1.55211	-0.363701	-0.886256	-1.99141	-1.01004	-0.145613	-1.17875
GLT8D1	-1.96198	0.228394	-0.8732	-0.104975	-0.966768	-0.0350462	-0.36893
GLYATL3	0.470995	-0.117635	0.110078	0.339205	-0.528646	-0.0707541	0.141947
GMPPA	0.0662225	0.151599	-0.0420736	1.14329	-0.238543	-0.136536	0.380981
GNA14	0.150513	0.0905962	0.209651	-0.205713	0.109936	-0.643284	-0.486116
GNA15	-0.00896624	0.235808	0.128572	0.522532	-0.178985	-0.363089	-0.178209
GNAL	-0.18058	1.0994	0.652393	-0.412317	-0.322993	0.135767	-0.32361
GNB1L	-0.262012	-0.693984	-0.086203	-0.337588	0.71198	-0.169379	-0.0419586
GNB3	0.339404	0.0781941	0.295238	0.203711	-0.306742	-0.0567186	0.131668
GNB4	-0.685634	-0.900271	-0.792952	-2.38785	-0.220078	-1.60827	-1.09419
GNG4	1.92753	-0.727565	0.521043	0.409007	2.75577	0.122946	1.00401
GNG5	-0.391532	0.294689	0.102793	-0.0335893	-1.14695	-0.226942	-0.551283
GNGT2	-0.485538	0.87784	0.370395	-0.497454	0.113993	-0.0957176	-0.247995
GNPAT	0.0761031	0.197408	0.112646	0.302825	-0.2726	0.389801	0.290462
GOLGA7	-1.23512	-0.0384162	-0.573283	-1.13048	-3.25884	0.210915	-1.54329
GOLT1B	1.09569	-0.449586	0.202261	1.07292	1.77474	-0.535979	0.492335
GORASP1	-0.303184	0.218502	0.0393022	0.596624	-0.206846	0.420141	0.116142
GOSR1	-0.534328	0.574239	-0.359003	0.113729	-1.09369	0.129945	-0.151862
GOSR2	0.819917	0.180638	0.432951	-0.00867651	-0.255825	0.48701	0.261991
GPAA1	0.365232	0.101146	0.241491	-0.0101627	0.655189	0.225428	0.37173
GPAM	-0.725207	-0.536318	-0.453849	-0.14694	-0.543068	-0.000783938	-0.283902
GPAT2	0.21587	0.377733	0.286535	0.75215	0.346564	-0.300806	0.262878
GPAT3	-0.255025	-0.124047	-0.221992	0.663311	1.03451	-0.155176	0.514214
GPC1	-0.77609	0.352724	-0.21014	0.271041	-0.530247	0.031173	0.0485884
GPC6	0.175995	-0.096771	0.489636	0.286899	-0.331148	0.552341	-0.172056
GPD2	-0.210073	0.562146	0.356936	-0.0682457	0.660493	0.451172	0.443918
GPR107	0.1223	0.558123	0.0508016	-0.070154	0.124091	-0.323383	0.13037
GPR141	0.410808	0.540423	0.718888	0.373956	0.31998	0.120836	0.197615
GPR31	-0.215223	-0.509923	-0.301816	0.132041	0.801178	-0.204931	0.20783
GPR68	1.09136	0.397227	0.663026	-0.343797	0.0721975	0.0861655	-0.213178
GPR85	0.25895	0.385736	0.396227	-0.521527	-0.173683	-0.139699	-0.269404
GPR89A	0.854383	-0.550143	0.150085	-0.281558	1.45756	0.621624	-0.234844
GPRC5B	-0.333111	-0.164112	-0.241173	-0.432476	-1.63023	0.119095	-0.351096
GPRC5C	-0.818635	-0.0687802	-0.252906	-0.342568	-0.344303	-0.163082	-0.275431
GPSM3	-0.239271	-0.456394	-0.346965	-0.85149	-0.125882	0.349225	-0.165758
GRAMD4	-0.548287	-0.436727	-0.388933	-1.13378	-0.72215	0.246433	-0.532673
GRB7	-0.216943	-0.0159782	-0.315102	0.0565749	0.338832	0.415536	0.429685
GREB1	1.17154	0.173956	1.01691	0.637273	-0.389711	0.601528	0.300581
GRID2IP	0.225687	0.394812	0.156675	0.704346	-0.0493201	0.286457	0.284307
GRIPAP1	0.207376	0.207492	0.406078	1.18814	0.660355	-0.421937	0.571241
GRSF1	-2.66449	-1.60192	-2.1332	-3.19191	-2.14088	-1.09653	-2.03628
GRTP1	0.0600831	-0.372679	-0.312014	-0.391464	0.428083	0.519184	0.379868
GSDMC	-0.591039	0.717101	-0.0498603	-0.995837	-0.396827	-0.142215	-0.299157
GSTT2B	-0.290724	-0.187155	-0.182013	0.0233025	-0.264381	0.21216	-0.0623491
GTPBP2	0.135414	-0.585982	0.025638	-0.0173386	-0.09995	-0.273889	0.0455222
GTPBP3	-1.02003	0.51388	0.000533344	-0.237476	-0.615939	-0.087823	-0.209396
GTPBP8	-0.171042	-0.127024	-0.107372	-0.14736	0.475099	-0.15598	-0.0196663
GUF1	0.690907	-0.527709	0.225636	0.0712126	0.699561	0.726272	-0.0662122
GULP1	0.263243	0.170538	0.2051	0.284204	0.625881	-0.16624	0.229994
GYPC	6.96233	-0.353355	3.30449	-0.528096	-0.841577	-0.720729	-0.645213
H2AFV	0.493507	0.179211	0.34216	0.469316	1.05132	-0.0560414	0.38408
HACD3	-0.248226	-0.193423	-0.265007	-0.696334	-0.234911	-0.0957379	-0.239266
HACL1	0.496517	0.31349	0.325818	0.17506	-0.829263	-0.379822	-0.331876
HAP1	0.460276	-0.20687	0.0182316	-0.570358	-0.593195	-0.813371	-0.542857
HARS2	-0.604837	-0.459494	-0.575785	-0.0792338	-1.35956	-0.14423	-0.639368
HCLS1	-0.0350944	0.0726664	0.113966	0.559999	-0.325111	0.256313	-0.0716599
HDDC2	0.130696	-1.88421	0.103968	-0.793198	-0.634511	-0.0850745	-0.505863
HDHD2	0.750191	0.214834	0.54882	-0.288078	0.657724	-0.367527	0.152349
HEATR1	0.24855	0.443175	0.146819	-0.49675	-0.284693	0.272078	-0.512188
HEBP1	-0.103756	-0.450277	-0.159028	0.624118	0.808552	0.102375	0.384358
HEBP2	-0.9643	0.41641	-0.379953	-0.328806	-0.904779	-0.504166	-0.565725
HEG1	1.7277	0.379006	0.394784	-0.43956	2.66348	0.362108	0.270676
HEMK1	0.324776	0.309451	0.388745	-0.469427	-1.01752	-0.194628	-0.54587
HEY2	0.228592	0.0959499	0.248451	0.958125	0.550499	1.10807	0.548843
HHAT	3.29723	-0.00261493	1.70178	0.196705	0.538787	0.203924	0.378831
HHIPL2	-0.0585236	-0.735764	-0.235952	-0.395634	0.437051	-0.22826	-0.0939036
HIGD2A	0.673213	0.119843	0.166305	-0.286871	-0.187169	-0.150379	-0.359705
HIKESHI	-0.128746	0.0905031	0.115424	0.254849	1.08422	0.270486	0.497723
HINT2	0.379162	-0.0566545	-0.0399054	0.311987	0.584062	0.230543	0.192533
HINT3	2.21459	-0.176875	1.12108	0.461894	-0.607269	-0.27699	-0.142433
HIP1R	0.314377	-0.413002	-0.0979186	0.58643	0.282083	0.354632	0.340756
HKDC1	0.103967	0.104158	0.0391133	0.399709	2.59777	0.0975472	0.290828
HLA-DQB2	0.0910042	-0.242178	0.0378096	-0.317929	-0.150678	0.101599	0.0581961
HMGN3	-0.269381	-0.279556	-0.183178	-0.337206	-0.302013	0.339642	-0.102095
HMGN5	0.326762	-0.163499	0.115455	0.91586	0.347736	-0.384788	0.0461807
HMMR	0.0434087	0.348376	0.195892	0.241616	0.538162	-0.103315	0.225488
HNRNPD	0.259101	-0.351698	0.160515	0.436045	0.684034	0.308391	0.413842
HOGA1	-0.65136	-0.294386	-0.167268	-0.873624	-0.33768	-0.15518	-0.312787
HOOK3	0.153034	0.134944	0.110342	0.437873	-0.945161	-0.130862	-0.0537544
HOXB9	-0.415011	-0.991021	-0.317876	-0.445923	-2.20505	-0.109732	-1.09658
HPDL	-0.552256	0.136531	-0.227323	0.414331	-0.371084	0.0620092	0.104522
HSD17B12	1.60243	-1.31797	0.192232	-2.65937	-5.67261	1.36955	-1.29274
HSD17B14	-0.178147	-0.824838	-0.462481	0.225555	0.129928	-0.144783	0.284359
HSD3B7	0.148801	0.477871	0.379754	-0.717942	0.282752	-0.153591	-0.179545
HSDL2	-0.241956	1.27105	0.463682	0.0915504	-0.237468	0.548071	-0.037732
HSH2D	0.0649033	-0.145618	0.0780874	-0.241304	0.533283	0.0818601	-0.0140587
HVCN1	2.62653	0.677709	1.53567	0.62428	0.408991	0.0250069	0.369045
IBA57	0.212466	-0.704203	-0.139662	1.24178	-1.38139	-0.482359	0.458685
ICE1	-0.92676	0.172826	-0.132988	-0.930998	-1.61617	1.15125	-0.134989
IER3IP1	-0.289313	-0.692898	-0.783476	0.306631	-0.125852	-0.360029	-0.0967277
IFI27	0.154257	0.39602	0.0769842	0.41748	-0.0390597	0.143166	0.31578
IFT27	-0.158307	0.0558968	-0.0303044	-0.638303	-0.382707	-0.132924	-0.420237
IFT74	-0.14671	-0.507869	-0.423626	-1.03595	-0.156431	-0.226667	-0.444708
IL17RD	-0.173943	0.228406	0.113756	0.360706	0.813012	0.198062	0.1653
ILF3	0.262053	0.228472	-0.398382	0.769509	-0.32066	-0.199816	0.200619
IMMT	-0.408894	-0.0505258	-0.22971	-0.259159	-0.251173	-0.198389	-0.334252
IMP3	-1.63199	-0.0303377	-0.622733	-2.02671	-0.61109	-0.352971	-1.14398
INA	0.348088	0.66	0.466954	-0.0287896	0.22394	0.52374	0.419802
ING3	-0.233343	0.622705	0.405322	0.240103	0.875642	0.0238075	0.456661
INSIG2	-0.479676	-0.411781	-0.108324	1.1908	-1.5369	-0.986602	-0.198229
INTS6	1.09753	0.335162	0.674191	0.952326	-0.315465	0.265658	0.183276
IPO13	-1.85152	0.54763	-0.0213957	0.281179	-2.21999	0.571392	0.188942
IPO4	0.117233	0.792758	0.0952476	0.24862	-0.129948	0.14934	0.105375
IPO7	-1.44596	1.1839	-0.250844	-0.479677	-0.491419	0.273506	-0.27018
IPO8	-0.157492	0.403947	0.155497	-0.238933	0.112331	-0.374713	0.0780404
IQCE	0.461359	-0.281024	0.088729	0.785025	-0.383494	0.896341	0.143351
IQCN	-0.251238	0.0214674	-0.280444	-0.51023	-0.0640385	0.162157	-0.204643
IQSEC1	1.67277	-0.554267	0.654616	0.32415	0.759806	1.21683	0.525283
IQSEC2	0.301104	0.1762	0.310236	-2.84499	-0.530869	0.548245	-0.686227
IQSEC3	-0.361894	0.0427955	-0.437846	-0.196912	-0.388618	-0.242444	-0.180143
IRGM	-1.77891	-0.154406	-0.621087	-0.206032	0.188269	0.689663	0.0819355
ISCA1	-1.3886	-0.201175	-0.84754	-1.43638	0.447081	0.206232	-0.31937
ISCA2	-2.11242	0.0661248	-1.14423	2.0412	-1.8899	-1.39791	-0.24719
ISCU	1.03821	-0.512087	0.409038	-1.70582	-0.46151	-0.537441	-0.318645
ISOC2	0.22648	0.0627134	0.116308	0.915791	0.381344	0.561892	0.232902
IST1	0.950347	-0.496388	0.00184806	0.0116305	0.815938	-0.22787	0.168491
ITGA2	-0.155595	-0.0155161	-0.0278768	-0.339638	0.318933	0.296118	-0.196162
ITGA3	0.302205	-0.436428	-0.274298	-0.270795	2.07603	0.595143	0.534562
ITGB4	-0.726953	-0.817081	-0.69883	-0.359135	-1.63005	-0.149422	-0.476213
ITLN1	1.42117	0.322657	0.843359	0.586719	-0.76555	0.23081	-0.127216
ITM2B	-1.11596	-0.21216	-0.609567	-0.315403	-0.710378	-0.193449	-0.473655
ITPR3	2.14744	0.747731	1.36678	-0.639062	1.10601	-0.541751	0.344666
ITPRIP	-0.880247	0.160854	-0.458808	-0.908411	-1.11722	-0.377397	-0.787743
ITSN2	0.96353	-0.106933	0.651215	-2.97674	-0.934531	-0.807709	-1.5334
JAGN1	-0.0516942	0.300913	-0.0103558	0.27487	0.159673	-0.157908	-0.179323
JMJD7-PLA2G4B	0.438919	-0.194029	0.332006	0.265571	0.0229436	0.104757	-0.0741521
JPH1	-0.452541	0.0724953	-0.215734	-0.289624	-0.484745	0.0978103	-0.283122
JPH2	-0.660734	0.0799102	-0.309379	0.366128	-0.521953	0.295439	-0.239865
JPH4	0.280982	0.407917	0.48234	0.234654	0.304899	0.592539	0.470209
KANK2	-0.049551	-0.127384	-0.0854453	0.368567	0.993553	0.636834	0.542782
KAT8	-1.08277	-0.253125	-0.895483	-1.0973	-0.435776	0.578088	-0.295896
KCNK12	0.992633	-0.819175	-0.0146005	0.544802	-0.138252	-0.175309	0.0771513
KDELC1	-0.0543061	0.51376	0.0751036	-0.113129	0.0903907	0.294076	0.200764
KDM4E	-0.143788	-0.039724	-0.00675322	-0.768109	0.0603745	0.16513	-0.123579
KIAA0319L	0.15104	0.672283	0.48831	-0.758992	0.167033	-0.278974	-0.413312
KIAA0391	0.318057	-0.0238371	0.068822	-0.241098	-0.285438	-0.109303	-0.182961
KIAA2013	-0.0394659	-0.0237709	0.166554	-2.37997	0.991088	-0.242691	-0.357126
KIF12	0.0721979	0.0734293	-0.123912	-0.652841	-0.532084	0.410374	-0.149547
KIF13B	0.280459	0.20789	0.171034	0.245968	1.02164	-0.214137	0.140127
KIF16B	-0.357908	-0.164961	-0.246944	-0.915437	-1.34481	0.333937	-0.420088
KIF17	-0.368265	-0.627857	-0.34922	1.87044	-1.11662	0.185608	0.337275
KIF18B	0.881674	0.153645	0.443512	-0.498507	0.801112	0.726746	0.251495
KIF19	-0.0863844	0.526157	0.116889	0.0533483	0.141096	-0.609322	-0.107545
KIF21A	-0.325152	0.296895	-0.296318	0.84901	1.3732	-0.0396291	0.719465
KIF21B	0.810358	-0.593382	0.391962	0.519031	-0.113788	0.491655	0.423445
KIF24	-0.0942572	-0.165945	-0.0422174	0.414352	0.671841	0.240946	0.389028
KIF25	0.965118	-0.224956	0.519724	0.346722	-1.6876	-0.390482	0.369687
KIF26A	-0.270863	0.606071	0.374888	0.16506	-0.474669	0.464444	-0.00651718
KIF26B	0.258815	-0.0247986	0.190527	0.160689	-0.869691	0.0434211	-0.290425
KIF27	-0.880648	-0.0770306	-0.617352	-1.22849	-0.821832	-0.736159	-0.789083
KIF5A	-0.886016	-0.273271	-0.324149	-0.366173	-0.496289	0.136126	-0.313588
KIF6	0.927121	0.277538	0.516466	-0.468871	0.358596	0.165552	0.0388202
KIF9	-0.45237	0.0902761	-0.190153	-0.983342	0.0983394	-0.374583	-0.419862
KIFC2	-0.334723	0.274069	0.108346	-0.467241	-0.342004	-0.268991	-0.110991
KIR3DL1	0.258124	-0.359503	0.160755	1.78905	1.59105	0.419341	1.05485
KISS1	2.04569	-0.352398	0.87154	-2.02056	0.26797	-1.69406	-0.586543
KLC2	-0.421116	0.0689559	-0.271623	-0.0193092	-0.47596	-0.232588	-0.278378
KLC4	-0.454662	-0.012547	-0.299917	0.34706	0.0716108	0.190716	0.203129
KMO	-0.5255	0.0772494	-0.306661	0.489503	-0.0929425	0.387086	0.157538
KPNA1	0.353722	0.289313	0.452948	-0.0563073	0.134942	-0.894438	-0.330741
KPNA3	0.353526	-0.0583077	-0.17154	0.0248422	0.284127	-0.317951	0.164507
KPNA4	0.379128	-0.79826	-0.317461	-0.151856	-0.1697	0.970083	0.257334
KPNB1	0.586249	-1.10832	-0.735723	0.468644	-1.45781	-0.28451	-0.273257
KPTN	-0.143236	-0.284635	-0.215244	0.430731	0.235794	0.197371	0.301744
KRT10	0.113472	-0.321034	0.00355573	0.289595	0.4717	-0.220677	-0.29574
KRT13	0.507005	-0.144361	0.189643	-0.472846	0.140967	0.288077	0.0368703
KRT14	-0.625736	0.300535	-0.0704575	-0.664347	-0.794379	-0.142526	-0.494485
KRT15	0.273781	0.176194	0.175572	0.908864	2.65334	0.0157035	1.25126
KRT16	0.669334	0.450543	0.36907	-0.0951952	0.570651	-0.132456	0.147266
KRT17	-1.64803	0.178423	-0.877934	-1.34095	-0.15792	0.68798	-0.741497
KRT19	0.489198	-0.19842	0.107108	-0.276279	0.25975	0.0188931	0.0826165
KRT2	-0.18257	0.516066	-0.130812	0.228916	-0.235424	0.414378	-0.0680693
KRT20	-1.16207	0.132449	-0.563866	-0.561396	-0.773856	0.195364	-0.0617678
KRT24	0.594995	-0.36754	0.059865	-0.109195	0.212904	-0.563861	0.00353157
KRT27	0.151839	-0.153484	0.0482175	0.55409	-0.564996	-0.168673	-0.10656
KRT3	-1.0273	0.075069	-0.262943	-0.620215	-0.536713	0.330665	-0.281301
KRT31	0.481723	0.303981	0.45794	1.39464	0.170556	0.500969	0.722679
KRT32	-0.577476	-0.103875	-0.300686	0.142369	0.346621	-0.433947	-0.0102378
KRT33B	0.0479059	-0.375262	0.0526275	-0.0872578	1.06217	-0.0847929	0.0702752
KRT34	-0.466647	-0.282549	-0.330132	-0.674411	-0.197279	0.0740001	-0.196218
KRT37	1.03128	-0.445154	0.344989	1.07695	0.760575	-0.192148	0.42558
KRT39	0.263745	0.0981144	0.284193	-0.173986	0.0853864	-0.245479	-0.108076
KRT4	0.198787	0.0181965	0.575845	0.435995	-1.06513	0.390337	-0.217216
KRT6A	0.169116	-0.189082	-0.106584	-0.269854	0.589037	-0.266847	0.155281
KRT6B	-0.157665	-0.0876197	0.0422181	-0.348123	0.0234102	0.240552	0.136718
KRT71	0.624756	-0.066533	0.383696	-0.135507	-0.0612219	0.23113	-0.183045
KRT76	0.579058	0.0250539	0.285127	-0.556486	0.132157	0.0661225	-0.069177
KRT84	-0.0645031	0.00050623	0.22119	0.316588	1.95532	0.305973	0.934293
KRT86	0.568208	-0.151828	0.265241	-0.869626	-0.253682	0.946737	-0.579186
KRT9	1.39022	0.606861	0.770966	-0.829516	-0.336171	0.171047	-0.389352
KRTAP6-2	0.0764747	0.245087	0.0467754	-0.233221	-0.907536	-0.0725538	-0.436506
KRTAP9-3	0.325239	-0.459657	0.164605	1.50659	1.00919	-0.221781	0.849238
KXD1	0.227887	0.27236	0.187085	0.217203	-0.0801876	0.0230169	0.0652147
KY	-0.166786	-0.0644492	-0.166034	-0.503682	0.614252	-0.306803	0.00567958
L2HGDH	-0.952381	-0.184409	-0.661498	-0.554954	-0.58036	-0.47587	-0.30113
L3MBTL3	0.522487	0.256584	0.530182	-0.12511	-0.871158	-0.401962	-0.566961
LACTB	0.498531	-0.109223	0.331759	0.40717	-0.148377	-0.343356	-0.0491893
LAMB2	0.38274	0.0667495	0.375582	0.775741	0.802042	-0.12705	0.229622
LAMTOR1	1.04268	0.0867996	0.326155	0.506557	0.0368044	-0.0532587	0.272526
LAT2	-0.263597	0.155224	-0.0541867	1.13166	1.19481	0.319442	0.886861
LAX1	-0.209447	-0.368879	-0.187455	0.409151	-0.187524	-0.0939927	0.0574264
LAYN	0.27608	-0.0411053	0.0815232	1.20474	0.438356	0.332626	0.465316
LDAH	-0.0672709	0.657436	0.327318	0.548243	0.278302	-0.142325	0.15369
LDB3	0.679071	-0.172251	0.304849	1.00334	0.325524	0.0485207	0.459127
LDHD	-0.210751	0.40946	0.100251	0.839293	-0.553479	0.283756	0.174756
LETM1	-0.220113	0.0674028	-0.130968	-0.114358	-0.903579	-0.0787697	-0.370993
LETM2	-0.526804	-0.0569614	-0.278165	-1.4271	-0.244206	-0.110826	-0.327304
LETMD1	-0.879157	-0.507957	-1.00448	0.938181	-1.47968	0.155088	-0.141943
LGALS12	-0.242837	-0.210734	-0.217166	-0.120702	-0.251463	-0.177353	-0.183173
LGALS13	1.80601	-0.485856	0.379343	-0.0842879	1.04162	0.234368	0.126905
LIMA1	0.286238	-0.32482	0.111319	-0.26424	-0.364496	0.015311	0.221286
LIN28B	-0.652288	0.208269	-0.112756	0.198813	0.563794	-0.146994	-0.232644
LIN7A	-0.000505881	-0.159632	-0.115418	0.400629	0.368211	-0.168614	0.15898
LIN7B	-0.469528	-0.0147303	-0.191359	-1.36033	0.0592914	-0.507664	-0.58555
LIN7C	-1.15749	-0.649309	-0.903397	-0.968034	-0.679585	-0.830862	-0.723473
LIPG	0.234492	0.28065	-0.109009	0.191771	-0.306463	0.164103	0.203698
LIPM	-0.129255	-0.104622	0.0863411	-0.146575	0.00329752	-0.416354	-0.294824
LIPN	0.787751	0.188242	0.498272	0.610077	0.165694	0.215381	0.356977
LIPT2	0.517833	-0.368586	0.0990804	-0.465111	1.12514	-0.157656	0.146436
LMBR1L	0.899584	-0.252471	0.217915	-0.196832	0.397102	-0.0847421	0.0102437
LMF2	-0.265404	2.06587	-0.352476	-0.379698	-0.360939	-0.255541	-0.0802577
LMOD1	-0.0638397	0.196322	0.253513	0.194165	0.329654	0.357152	0.234959
LMOD2	0.154837	0.0816651	-0.0579262	-0.31843	0.153961	-0.179836	-0.0142899
LMOD3	1.20473	0.959708	1.08222	-0.665493	1.48985	0.132739	0.439174
LOR	-0.126559	-0.0755153	-0.0251725	-0.300159	-1.2559	-0.36835	-0.314942
LPAR2	-0.500043	0.0588822	-0.38499	0.340181	-0.293229	0.611898	0.339098
LPCAT1	0.636058	0.706804	1.07524	0.54803	1.72106	0.639667	0.884097
LPGAT1	0.155644	-1.99659	-0.886114	-0.828781	-0.322993	-0.0527332	-0.465221
LPPR4	0.768943	0.162577	0.39154	0.38048	0.727239	0.634236	0.769182
LRP11	0.795354	0.12427	0.513852	-0.375531	0.669441	0.0933455	0.140001
LRRC10	-0.398101	-0.466316	-0.272162	0.230119	-0.309191	-0.441311	-0.16959
LRRC24	0.107672	-0.0809365	-0.0469702	0.147259	-0.181944	-0.181187	-0.0467993
LRRC26	0.389562	-0.120055	0.118596	0.485786	0.838349	0.400752	0.621844
LRRC49	-0.145372	0.10198	-0.156909	-0.161984	0.249963	0.245008	0.15002
LRRC8B	-0.420486	-0.000121484	-0.0866581	-0.41852	-0.369441	-0.0986321	-0.347024
LRRN3	0.852389	-0.574987	0.234661	-0.396878	-0.0965285	-0.434419	-0.452233
LSP1	0.398909	-0.0422572	0.248501	0.164263	0.846425	0.0390826	0.36109
LSR	-0.438809	0.585132	0.083553	-2.79296	-0.632647	-0.694684	-1.24148
LTV1	1.07974	0.351753	0.564448	-1.11577	0.370348	0.0197215	-0.303507
LUZP1	1.76926	-0.432848	0.493062	-0.17912	-0.0752352	0.0317031	-0.173916
LYG2	0.295244	-0.420508	-0.0961671	0.521087	0.98152	0.444534	0.415767
LYRM1	-0.185808	-0.382509	-0.284158	-0.218475	0.304948	-0.486921	-0.252729
LYRM2	-0.539461	0.0171699	-0.173789	-0.47642	0.0815245	-0.154426	-0.0978388
LYRM4	0.36779	0.300567	0.304903	0.531739	0.606552	0.073199	0.389826
LYRM7	0.657008	-0.43909	-0.00602283	-1.07363	-0.272701	0.175648	-0.199181
MAATS1	-0.229102	0.802873	0.29442	-1.69269	0.986153	0.0998485	0.470014
MACROD1	0.789192	-0.84279	-0.0250431	-0.084607	0.218095	0.222877	-0.0804462
MAIP1	1.30727	-0.342409	0.548547	0.549959	0.0522451	-0.237055	0.179204
MALL	-0.109388	0.0512253	-0.122758	-0.243279	1.73207	0.263258	0.527083
MALSU1	-0.204306	-0.615268	-0.235165	-0.331981	-2.12149	-0.802179	-0.907817
MAN1C1	-0.133382	0.464483	-0.0718805	1.16428	-0.10073	0.0941456	0.139411
MAN2A2	-0.224391	0.124563	0.0438337	1.06597	0.574187	-0.624319	0.462632
MAP1B	-0.374981	-0.567905	-0.502443	-0.307694	-0.47782	-0.108048	-0.548022
MAP6D1	0.143651	0.483027	0.0832488	0.37408	-0.485873	-0.414673	-0.253102
MAP7	0.0911575	-0.501975	-0.225339	-0.332756	-0.78501	-0.120762	-0.295196
MARC1	-0.498628	0.206746	0.266684	0.238006	-0.178796	0.273793	-0.0869908
MARC2	-0.251287	-0.0900268	-0.114267	-0.677174	-2.89058	0.497603	-0.107899
MARCKSL1	0.154827	0.09466	0.18309	-0.155009	0.179774	-0.151792	0.0776792
MARF1	-0.399511	-0.399694	-0.391933	-0.670429	-0.684546	0.100826	-0.333929
MAT2B	0.821425	0.131411	0.479536	-0.312062	-0.393942	-0.517962	-0.282716
MAVS	-0.713005	-0.0939841	-0.194348	0.454946	-0.276133	-0.274781	-0.174782
MBD3	-0.10887	-0.250315	-0.110381	0.0385117	0.890908	-0.516309	-0.135489
MCCD1	-0.609511	-0.434266	-0.357614	-0.0164858	0.429991	-0.381309	-0.158574
MCEE	-0.0156142	-0.333501	-0.368124	-0.449165	-0.766542	0.0544666	-0.422916
MCF2	0.673337	-0.149948	0.451412	0.215698	1.87584	-0.170432	0.476491
MCF2L	0.552534	0.279193	0.184036	-0.181518	0.528747	0.135745	0.179606
MCF2L2	-0.509591	-0.823632	-0.428593	0.130459	-0.268416	0.508179	-0.099927
MCM10	0.0516825	-0.131123	0.162494	-1.39132	0.335642	-0.54881	-0.273789
MCOLN3	0.398364	0.231287	0.333539	0.797094	0.667589	-0.496081	0.32618
MCRIP2	-0.276104	0.49878	0.176626	0.202433	-0.195841	-0.120782	0.10125
MCTP1	0.548076	0.536724	0.569399	-0.0115844	0.932161	0.0405174	0.319545
MCU	-0.246581	-0.52918	-0.501532	0.403862	-0.692632	-0.117342	-0.168404
MCUR1	-1.40748	-0.626566	-0.99207	-0.571532	-1.96965	-0.644129	-1.25387
MDN1	-0.771495	0.119533	-0.174786	0.106696	0.771467	0.00688525	0.268422
MECR	0.265134	-0.062596	-0.0620435	-0.469529	0.336814	0.233166	-0.337519
MEGF10	-0.6454	-0.248036	-0.292727	-0.0598848	-0.37188	-0.630441	-0.245373
MEMO1	0.325548	-0.405792	0.213106	0.244026	1.07485	-0.162948	0.342276
METTL17	-0.241329	-0.626604	-0.208723	-0.88276	-1.09828	-0.13331	-0.697431
METTL7A	0.341421	-0.292378	-0.10779	-0.760125	-0.522146	-0.0534052	-0.368983
MFF	1.26321	-0.132612	0.466516	-0.085036	1.67601	0.293944	0.512866
MFN1	-0.38362	-0.295799	-0.588216	-0.619025	-2.34363	0.368586	-0.564612
MFSD14A	-0.32187	-0.140598	-0.252122	-0.454401	-0.500752	0.124265	-0.361386
MFSD5	-0.815723	1.06372	-0.539498	0.822074	-0.803643	0.000454226	0.00786425
MGARP	0.470657	0.442652	0.116894	-1.96891	0.819485	-0.130542	-0.391612
MGME1	2.18552	-0.34605	0.566802	-0.191203	-1.07587	0.126272	-0.159873
MICAL1	-0.101052	0.129516	0.000714373	0.152163	-0.326567	0.390256	0.140704
MICAL2	2.1923	0.189384	1.20197	-0.148776	-0.131465	0.217867	-0.0228729
MICAL3	0.336507	0.264835	0.283888	-0.362657	0.276552	0.666696	0.634212
MICALL1	-0.247993	0.340312	-0.126074	0.471608	0.0363374	-0.553136	0.0981309
MICALL2	-0.0461159	-0.623075	-0.391205	0.306695	-0.132713	0.821966	0.488313
MICU1	-0.524308	0.23369	-0.235231	-0.734372	-0.227505	0.228005	-0.121625
MICU2	-0.385951	0.194232	-0.122424	0.717513	-0.277902	0.0500974	0.272902
MID1IP1	-0.912957	0.117203	-0.397877	-1.16565	-0.774278	-0.483101	-0.701037
MIEF1	-0.397333	-0.434791	-0.298505	-0.0194465	-0.618227	-0.538677	-0.605282
MIEF2	-0.0927539	-0.978702	-0.316173	-0.55216	-0.464112	0.0593838	-0.371049
MINOS1	-2.01031	-0.783866	-1.39373	0.528346	0.0205299	-0.367242	-0.174736
MLC1	-0.583287	-0.154351	-0.267184	0.530443	0.35471	0.209474	0.511784
MLPH	-0.319142	-0.104824	-0.311475	0.0855586	-0.363608	-0.0819233	-0.356882
MLXIP	0.17074	0.314969	0.428844	-0.686883	0.468953	-0.567419	-0.288359
MMADHC	-0.00596019	-0.169681	-0.0962923	-0.837922	0.336637	-0.0960409	-0.12167
MMGT1	-0.587513	0.780969	0.0447468	0.970044	1.32342	-0.159981	0.780024
MOBP	-0.0319541	-0.768672	-0.250863	0.562863	1.16931	0.0983885	0.502412
MOGAT2	0.835956	0.125909	0.688363	0.517632	0.116889	-0.184378	0.389777
MPC1	-1.24227	-1.18291	-1.02018	-0.299904	-1.92926	-0.828685	-1.21513
MPC2	-1.22087	-0.0334353	-0.538828	-0.286512	-2.09511	-0.758754	-0.859808
MPIG6B	2.01785	0.328216	0.995781	-0.215509	0.146394	-0.54597	0.170723
MPP6	-0.339815	-0.694672	-0.678292	-1.21762	1.03044	-0.124657	-0.916428
MPPE1	-0.0697414	-0.16093	-0.23323	0.558987	0.24623	0.265789	0.349988
MPST	0.00222517	-1.56299	0.0853331	-0.120632	-0.227239	-0.0426241	-0.149856
MPV17L	-0.542327	-0.036147	-0.375895	-0.163242	-0.310509	-0.352195	-0.330457
MPV17L2	-0.608922	-0.558405	-0.715703	-1.04455	-1.13741	-0.633305	-0.722265
MPZL2	-0.160068	-0.120489	-0.113358	0.327013	0.168073	-0.342597	-0.0260669
MRAP	0.585644	-0.702808	-0.266771	1.51099	0.425413	0.231962	0.722242
MRAP2	-0.153198	0.360516	0.151088	-1.20718	-1.32778	0.091892	-0.714691
MRAS	2.74568	0.25466	1.62919	-1.5484	0.179956	0.30336	-0.197514
MRC2	-0.268566	0.221297	0.0978742	1.02609	-0.0794921	0.498968	0.299475
MRM2	0.283563	-0.14107	0.117893	-0.538994	0.25871	0.156102	-0.149771
MRM3	-0.214538	-0.411972	-0.564996	0.265067	-0.3686	-0.333814	-0.379709
MRPL1	-0.347188	-0.176948	-0.246499	-0.826449	-1.10637	0.182648	-0.584174
MRPL10	-1.44803	-2.34432	-1.22047	-1.26362	-2.07036	-1.28925	-1.30817
MRPL11	-0.324556	-1.36016	-0.944556	0.667624	-1.98729	-0.421879	-0.380554
MRPL12	-1.85074	-0.226372	-1.51508	-1.91156	-1.87924	-0.982123	-1.45541
MRPL13	2.81979	-0.662078	1.23681	-0.774346	0.478633	-0.618835	-0.346664
MRPL14	0.62097	-2.1531	-0.339638	-0.670862	-0.934845	-1.48264	-0.559893
MRPL15	-1.43839	-0.778368	-1.0697	-1.76364	-1.51184	-0.907644	-1.16853
MRPL16	-4.68386	-1.46083	-3.07234	-5.90368	-1.75258	-0.985932	-2.22856
MRPL17	-1.21606	-0.300976	-0.364185	-1.36479	-1.05795	-0.970671	-1.12531
MRPL18	-1.03514	-0.879277	-0.542961	-2.5665	-1.04799	-0.336494	-0.646653
MRPL19	-2.13659	-2.66113	-2.00217	-0.352511	-1.04785	-0.984699	-0.63802
MRPL2	0.587795	0.0143799	0.148643	0.536192	-0.892961	0.139988	-0.27309
MRPL20	-1.38739	0.202875	-0.616899	-0.386562	-0.221025	-0.641567	-0.249356
MRPL21	-1.20444	-0.454558	-0.881144	-0.42875	-0.857293	-0.228601	-0.536435
MRPL22	-0.914034	-0.97271	-0.692575	-0.928739	-2.05892	-1.85217	-1.61867
MRPL23	-0.219625	-0.304687	-0.305634	0.551801	-1.053	-0.244756	-0.488299
MRPL24	-1.56772	-2.33966	-1.1786	-1.07508	-0.776885	-1.04982	-1.02726
MRPL27	-1.5031	-1.27559	-1.02778	-0.0122732	-1.30683	-1.23566	-0.677517
MRPL28	-1.15024	-0.595234	-0.95604	0.546186	-1.23279	-0.268703	-0.437633
MRPL3	-1.11207	-0.713658	-0.912865	-0.593836	-0.761734	-0.750807	-0.603073
MRPL30	-0.648147	-0.186545	-0.437774	-0.998978	-0.220262	-0.511725	-0.667745
MRPL32	-2.5268	-1.37843	-1.65491	-1.33044	-1.27223	-0.93819	-1.17497
MRPL33	-2.02022	-1.46862	-1.44746	-1.22937	-1.92244	-1.69917	-1.50257
MRPL34	-1.07804	-1.71172	-0.623049	-0.326248	-1.43023	-1.86186	-0.987814
MRPL35	-3.49733	-0.421113	-1.84903	-0.895678	-1.50895	-0.456019	-0.763834
MRPL36	-1.55979	-1.04339	-1.2099	-1.02574	-1.45454	-0.962177	-0.972983
MRPL37	-2.67749	-1.14056	-1.45737	-1.4133	-1.05263	-1.24508	-0.911093
MRPL38	-0.83517	0.484478	-0.101104	-0.0105927	-0.173274	-0.0501928	-0.0913196
MRPL39	-1.40852	-1.32147	-1.36499	-1.02339	-0.117432	-1.5701	-0.498923
MRPL4	-1.65633	-1.38771	-1.41024	-0.93345	0.734656	-0.0148074	-0.191694
MRPL40	0.102542	-0.104077	0.0996363	-0.760017	-0.223505	-0.144681	-0.458634
MRPL42	-0.783416	-1.04418	-0.847107	0.121943	-0.513292	-0.776326	-0.153613
MRPL43	-1.21074	-1.43374	-0.837598	-0.643114	-1.68081	-0.536087	-0.624705
MRPL44	-1.3294	-0.586403	-0.900172	-0.489961	-1.64642	-0.594723	-1.13299
MRPL45	-1.04659	-0.565351	-0.719699	-0.349791	-1.94573	-0.643194	-0.924485
MRPL47	-2.10246	0.327067	-1.07141	-0.326378	-0.836108	-1.21906	-0.48254
MRPL48	0.897839	0.546992	0.74696	1.38088	1.26256	0.168941	0.811981
MRPL49	-1.00419	-0.282996	-0.431079	-0.271388	-1.46903	-0.035602	-0.11481
MRPL50	-1.92448	-1.28736	-1.43517	-2.2758	-2.68029	-1.20023	-1.38092
MRPL52	-1.53695	-0.350148	-1.08683	-0.725225	-1.64327	-0.725532	-1.17177
MRPL53	-0.25677	0.57592	0.04176	0.305204	-0.396934	0.054638	-0.0925589
MRPL55	-1.62285	-0.287288	-1.08634	-0.0886569	-2.13798	-0.796701	-1.07563
MRPL57	-2.33973	-1.07042	-1.53818	-1.49578	-2.10721	-1.37927	-1.45132
MRPL58	0.614828	-1.13835	-0.112087	-1.90551	-0.507123	-1.12884	-1.33269
MRPL9	-1.57993	-0.649399	-1.02955	-0.349191	-0.190704	-0.242544	-0.870393
MRPS10	-1.79529	-1.45203	-1.17958	0.442902	-0.659426	-1.27896	-0.363677
MRPS12	-2.93155	-1.35086	-2.12143	-0.413423	-1.45585	-1.00454	-0.967653
MRPS14	-0.475967	-0.744319	-0.388157	-1.20642	-1.2932	-0.927688	-0.963356
MRPS15	-1.16199	-0.882015	-0.946449	-0.850564	-0.176168	1.397	-0.575495
MRPS16	-1.00574	-1.05326	-1.10493	-1.74379	-1.9075	-0.841338	-1.28178
MRPS17	-0.54679	-0.936229	-0.897211	2.0789	1.0509	-0.883977	0.728185
MRPS18A	-0.659357	-1.91517	-0.582416	-1.17934	-1.8037	-1.04799	-1.14272
MRPS18C	-3.23402	-0.0955555	-0.556764	0.112585	-1.15476	-0.716233	-0.593517
MRPS2	1.18354	0.0773157	0.499933	-0.224715	-1.11081	-0.0195222	-0.451684
MRPS21	-1.61243	-1.30449	-1.09331	-1.09507	-1.54203	-2.60339	-1.00183
MRPS22	-0.954699	-0.764369	-0.831232	-0.494046	-0.773894	-0.802284	-0.561596
MRPS23	1.39047	-0.817142	0.455184	-1.04968	-0.384126	-0.860391	-0.553869
MRPS24	-1.82445	-0.826839	-1.32565	-2.0191	-1.09727	-0.606771	-0.963579
MRPS25	0.435477	-1.27359	-0.38956	-1.04007	-0.377022	-0.327058	-0.886762
MRPS27	0.11392	-0.636777	-0.186032	-0.0393491	-0.342407	-0.996223	-0.791495
MRPS30	0.453265	-0.0181076	0.408266	-0.817527	0.0366503	-0.791303	-0.432666
MRPS33	-1.61475	-1.01018	-1.31246	-1.77603	-1.19765	-0.979966	-1.31788
MRPS34	-0.0391451	0.126107	0.0651092	0.742736	-0.294503	0.20103	0.149171
MRPS36	-0.298283	-0.331257	-0.299563	-0.899572	-1.08999	-0.0877575	-0.658118
MRPS5	-4.5178	-3.28592	-2.83739	-0.742304	-1.57962	-1.53052	-0.811068
MRPS6	1.3566	0.223093	1.03562	0.475061	-0.283662	-0.752909	0.0298319
MRPS7	0.361115	-1.20578	-0.614488	0.12928	-0.494478	0.13887	-0.1342
MRRF	-0.648435	-0.288124	-0.169806	0.378159	-0.955455	-0.305953	-0.319376
MRS2	0.764534	0.0768633	0.429645	0.578249	0.515734	0.118908	0.352119
MSMO1	-0.177112	-0.210233	-0.135395	0.497716	0.310053	0.126832	0.323614
MSRB2	-0.243819	0.271946	0.0618456	-0.693714	-0.206437	0.248352	-0.0412414
MT1X	0.18485	0.421012	0.225635	0.687583	0.453989	0.454743	0.57346
MTDH	-0.793203	-0.336568	-0.233414	-0.206474	-0.174483	0.118137	-0.111576
MTERF1	-0.185503	-0.813532	-0.442867	-0.888311	0.153743	0.211536	-0.148288
MTERF12	0.498811	0.356107	0.290428	-0.0988887	0.427325	-0.427718	0.102456
MTERF13	-2.93613	-1.45324	-1.48816	-1.32454	-0.920109	-1.03904	-1.11906
MTERF14	-1.49443	-0.150401	-0.621389	-2.95924	-1.52477	0.506062	-1.25177
MTFP1	0.0891795	0.291143	0.155637	-0.598947	0.241789	-0.0022463	-0.244538
MTFR1	0.532339	0.366902	0.589669	0.37951	-0.139188	0.46855	0.240675
MTFR2	-0.282698	0.269424	0.12858	0.116109	-0.0538478	-0.691496	-0.0624298
MTG1	-0.191759	-0.637312	-0.268198	-1.16056	-1.02384	-0.231252	-0.781916
MTHFD1L	0.184393	-0.0438998	0.0946683	-0.111533	1.04801	-0.130424	0.129562
MTHFD2L	0.113701	0.18516	0.146623	0.542388	0.715093	-0.627727	-0.121801
MTHFS	-0.673441	-0.0781323	-0.295673	-0.127052	-0.644959	-0.0594064	-0.263642
MTIF2	-2.56842	-1.0136	-1.76843	-1.19043	-2.62232	-1.4651	-1.63421
MTIF3	-0.788334	-0.729745	-0.735093	-0.700109	-1.11223	-0.529579	-0.585004
MTO1	-0.309214	-0.0692058	-0.160495	-0.165619	-0.935227	0.358458	-0.322594
MTPAP	-2.22496	-0.987257	-1.54351	-1.49658	0.802533	-1.55311	-1.25913
MTRF1	-1.62448	-0.153724	-0.960887	-1.04861	-1.40927	-0.0168396	-0.900801
MTRF1L	-0.497945	-1.29079	-0.609538	-1.9346	-0.839036	-0.830698	-1.38749
MTX1	-0.156421	0.449507	0.00283668	-0.665246	0.304055	-0.182818	-0.255155
MTX2	0.106639	0.533895	0.296247	-0.294182	0.244655	-0.280744	-0.177789
MTX3	-0.223235	0.116685	-0.19123	-0.430212	0.120341	0.269714	0.124135
MUCL1	-0.577587	-0.0589051	-0.241625	-0.36186	-0.591745	-0.772815	-0.25862
MVP	0.699608	-0.125632	0.360128	0.0430917	-0.066244	0.356222	0.235517
MXD1	-0.045866	-0.380823	-0.0897893	-1.06727	0.488035	0.610783	0.285589
MYADML2	0.120133	0.119377	0.088685	0.301912	0.271767	-0.167936	-0.117123
MYBPC1	1.39795	0.187765	0.792855	-3.53172	-4.39593	0.266863	-2.5536
MYBPC2	0.695203	-0.115209	0.2534	0.401134	-0.532777	0.0915354	0.057767
MYBPC3	0.606743	0.0641664	0.175383	0.145818	-0.0906951	-0.220185	-0.254483
MYBPH	-0.154016	-0.294211	-0.0661139	-0.913232	0.596012	0.0901077	-0.0584892
MYCBP	0.20344	-0.44934	-0.123139	-0.539149	-0.518429	0.0326972	-0.362565
MYDGF	0.00467137	0.559668	0.407491	0.0649476	1.12544	-0.130795	0.407108
MYH1	0.162929	0.317773	0.186962	0.071216	-0.0480797	-0.0591493	0.034093
MYH13	0.253674	0.325338	0.360301	-0.688795	0.52487	0.209704	-0.0497737
MYH15	-2.09147	0.285108	-0.921796	2.65553	-2.24223	-0.915268	0.655591
MYH6	0.172418	-0.296357	-0.156053	0.553769	0.280422	-0.30075	0.135428
MYH8	-0.872636	-0.176308	-0.0877288	-0.454568	-0.337932	0.243516	-0.153304
MYL1	-0.132425	-0.0762503	-0.0679827	0.148351	-0.289815	-0.047512	-0.123485
MYL10	-0.145128	-0.402608	-0.224263	0.361054	-0.423289	-0.32253	-0.104485
MYL2	-0.0078228	-0.685456	-0.13057	1.36603	0.349194	0.513844	0.738104
MYL3	-0.0578648	0.128327	0.201928	-0.556314	-0.041511	0.0276338	-0.327093
MYL4	1.40255	0.067858	0.735205	0.257054	1.33748	-0.351285	0.312476
MYL5	0.442509	-0.197254	0.0327038	0.206559	0.895464	-0.101946	0.320081
MYL7	1.29181	0.209628	0.749166	-0.043529	0.522657	0.167224	0.0344426
MYL9	0.362053	-0.481502	-0.0408721	-0.0946134	0.0810822	-0.10004	-0.00383765
MYLPF	-0.0575721	-0.106677	-0.0252572	0.356456	-0.400284	-0.142806	0.200895
MYO15A	-0.475421	0.123512	-0.0762032	-1.05163	-0.499826	0.424568	-0.460271
MYO19	2.30031	-0.269192	1.13961	-0.065828	1.73293	-0.510607	0.47438
MYO1B	1.85974	-0.325828	0.886163	-0.231545	0.0284147	0.13853	-0.0271224
MYO1G	0.311756	-0.00343184	-0.119663	0.102436	-0.200434	0.474765	0.275035
MYO1H	-0.177505	-0.120829	0.167218	1.09483	0.9912	0.100103	0.690971
MYO5A	-0.504492	-0.183314	-0.277753	0.170014	0.363194	0.542975	0.381168
MYO9A	-1.34624	0.302764	-0.58671	-0.793336	-1.00945	-0.384944	-0.380144
MYOM1	0.639258	0.64343	0.285278	-0.387736	-0.776939	-0.0210605	-0.177932
MYOM2	0.418906	0.26557	0.500462	-0.742169	-0.292646	0.153669	-0.102303
MYOT	-0.229934	0.637835	0.236183	-0.655271	0.148583	-0.299737	-0.262366
MYOZ1	-0.456882	1.1037	0.350724	0.26362	0.605603	0.534031	0.0323361
MYOZ2	-1.6397	-0.450853	-0.86014	0.566244	0.147447	0.385828	0.281054
MYOZ3	0.0470559	0.0249008	-0.117517	0.127389	-0.460272	-0.0612148	-0.214978
MYPN	0.289873	0.506377	0.0840347	0.385131	4.81913	-0.517251	1.01341
N4BP3	-0.263621	-1.29042	-0.497856	0.260188	0.317203	-0.0962561	-0.0565
NAA11	0.814397	-0.156445	0.467977	0.43964	-1.00502	0.514108	-0.23024
NAA15	0.480975	0.799392	0.568807	-1.32312	0.166209	0.0971898	-0.149422
NAA25	0.293395	1.01911	0.84033	-1.42379	1.88517	1.24251	0.743343
NAA50	0.115933	-0.605041	-0.171748	-1.47977	0.560258	-0.73978	-0.273406
NAPRT	-0.797323	0.264887	0.135209	0.215506	-0.644224	0.150863	-0.0201926
NAT8	-0.795215	-0.329584	-0.48447	-1.7948	0.35011	0.33394	-0.0556109
NAT8L	-0.654054	-0.00194808	-0.138796	0.131059	-0.62076	-0.179481	-0.290139
NAV1	0.617759	-0.421828	0.115407	-0.131467	0.760973	-0.536065	0.19154
NAXD	0.327477	0.295527	0.598817	-0.690775	-0.136486	-0.155146	-0.274633
NCALD	-0.569256	-0.500029	-0.517565	-0.208216	0.673233	0.0795519	0.3171
NCBP3	-1.99541	-1.04279	-1.37418	-1.47837	1.66111	-0.0122323	-0.0484024
NCK2	-0.545719	-0.142718	-0.290619	-0.475436	-0.3284	-0.723315	-0.54075
NCLN	-0.550785	-0.134288	-0.333122	-0.739624	-1.68389	-0.40232	-0.432531
NCOA7	-2.49958	-0.74349	-1.58364	0.263309	0.917736	0.137249	0.431244
NDFIP2	0.935947	-0.246619	0.229982	-0.48493	0.262447	0.179925	-0.205095
NDUFAF1	-1.08646	-0.0154583	-0.627987	-0.881774	-1.47025	-0.697882	-0.847705
NDUFAF3	-0.538928	-0.157139	-0.329799	0.60789	0.338976	0.405941	0.558618
NDUFAF4	-1.10899	-0.730366	-1.66923	-1.06249	-0.176106	-1.10963	-0.532159
NDUFAF5	-1.28542	0.0168701	-0.477051	0.528754	-0.230602	0.325512	-0.0787853
NDUFAF6	0.866611	-0.761582	0.121196	-2.09359	-0.00750741	-0.391198	-0.636357
NDUFAF7	-0.206117	0.165777	0.0906136	-0.147162	-0.204383	-0.0384867	0.018475
NDUFAF8	0.869624	0.0819396	0.442328	-1.87323	0.206686	-0.130994	0.101922
NDUFB11	-1.44572	-1.06138	-1.16251	-0.811367	-2.881	-0.306026	-0.796223
NEB	0.188973	-0.0977465	0.151279	-1.09208	0.18883	-0.512417	-0.319079
NEBL	0.574616	3.24787	1.82505	-0.699534	0.471457	1.01594	0.308709
NECAB3	-0.178875	-0.186554	-0.124694	0.4808	0.529698	0.0284081	0.138575
NECAP2	-0.50901	0.131872	-0.128682	-0.222006	0.232765	0.648238	0.166234
NECTIN3	-0.116242	0.1465	-0.139773	-0.0319888	-0.233933	0.216779	-0.11184
NEFH	-0.0737762	-1.66658	0.195602	-1.00059	-1.58996	-0.231677	-0.374285
NEFL	0.186034	-0.143745	-0.167147	0.00856596	0.24202	-0.240705	0.0972227
NEFM	-0.250856	-0.474519	-0.25877	0.210465	-0.549446	0.00877653	-0.349484
NELFE	0.354439	-0.111704	0.0170812	-0.840238	2.52299	-0.17098	0.787183
NET1	0.136127	-0.831125	-0.226611	-0.309366	0.842235	0.074984	-0.122759
NEXN	0.37599	0.865141	0.482706	0.103981	0.286618	-0.270335	0.0476135
NGLY1	2.12844	-0.122837	0.853826	0.376526	-0.86088	0.358904	-0.216769
NHP2	-1.01981	-0.15866	-0.494398	-0.398112	0.374029	0.872621	0.157717
NICN1	0.630464	0.43112	0.49351	-0.240922	-0.104915	-0.0895908	0.119887
NIF3L1	0.233353	-0.29679	-0.109272	0.204742	-0.181764	-0.104546	-0.0119114
NIPSNAP1	0.896644	0.372171	0.526292	0.196013	-0.505911	0.0605791	-0.0964379
NIPSNAP2	0.416156	-0.370489	0.0942777	0.153153	1.96335	0.0639558	0.0418793
NIPSNAP3A	-0.7804	0.648042	0.0485137	-0.515794	0.384966	0.681859	-0.00151909
NIPSNAP3B	-0.705353	0.209839	0.139228	-0.220339	0.381625	0.0234852	-0.0550959
NIT1	0.712813	0.23828	0.582463	-0.34285	-0.0802554	-0.626947	-0.492895
NIT2	1.02654	0.364579	0.603523	-0.71353	0.448637	0.553954	0.0219409
NKD2	-1.0265	-0.338323	-0.682413	-0.872424	-0.342061	0.236167	-0.326106
NKIRAS1	0.696221	-0.119564	0.420393	-1.67875	-0.85691	-0.0285209	-0.767562
NKIRAS2	0.350073	0.254873	0.188012	0.428196	-0.0468486	0.0773781	-0.0976391
NLRP5	-0.0969533	-0.237828	-0.240347	-0.871151	0.375763	0.433681	-0.0835605
NLRX1	0.261329	1.18007	0.153846	0.407367	0.0368313	-0.106637	0.191915
NME1-NME2	0.842681	-0.215668	0.227772	0.117312	0.630855	-0.0547907	0.214982
NME9	-0.256089	0.8913	0.459763	-0.0783052	0.333209	0.166026	0.21324
NOA1	0.110412	-1.15433	-0.239922	-0.76304	-0.796449	-0.218961	-0.670147
NOC3L	0.328986	0.00199366	-0.209348	-2.58035	0.140483	0.33231	-0.632997
NOC4L	0.669905	0.0952414	0.557273	0.792534	1.55099	0.686631	0.718916
NOG	-0.00971518	0.165505	0.0892337	0.296147	0.18445	0.102908	0.158442
NOL7	1.049	0.253919	0.575723	0.856005	0.912877	0.450787	0.579702
NOP16	0.673213	0.179079	0.166305	0.137912	-0.138654	-0.305762	-0.377022
NPHP1	-1.4085	-0.202523	-0.814974	-1.46159	-1.41876	0.593803	-0.80701
NPHP4	0.629031	-0.291698	0.123326	-0.644132	-0.478366	0.167969	-0.181785
NPHS2	-0.315341	-0.0768975	-0.194988	0.0474917	0.839486	0.443108	0.367362
NRAP	1.185	-0.130575	0.217846	0.172279	0.721304	0.172938	0.255755
NRCAM	-0.170255	-0.21654	-0.218797	0.767618	-0.123779	0.0683446	0.150511
NRF1	1.30642	1.26863	1.44829	2.67365	3.63743	1.07809	1.46355
NRN1	-0.480819	-0.229414	-0.690718	-0.321438	-0.909969	-0.146148	-0.607475
NT5C3A	0.182582	-0.236057	0.242062	-0.35824	0.74276	-0.524819	0.0927489
NT5DC3	0.33987	0.120445	0.0689662	-0.746189	-0.41864	-0.381263	-0.476832
NTS	0.183321	-1.25024	-0.745793	0.738825	0.719463	0.669758	0.650226
NUBP1	-1.08185	0.637858	-0.444916	-0.398848	-0.456394	0.974653	-0.133617
NUBP2	-0.0770461	-0.0966204	-0.147828	0.724504	1.34402	-0.452835	0.264636
NUBPL	-0.419827	-2.56986	-1.36713	-0.828683	-1.08145	-2.34578	-0.411086
NUCB1	0.426389	-0.0918829	0.214297	0.837399	0.11483	-0.26815	0.238557
NUDT12	0.763139	0.105644	0.432653	-0.227761	0.486886	0.175739	0.166093
NUDT13	1.60187	-0.250399	0.737226	-0.24404	-0.24201	-0.286516	-0.130866
NUDT16L1	2.96447	0.178767	1.5952	0.0560137	1.64752	0.334602	0.548409
NUDT19	-0.704828	0.142068	-0.211573	-0.390926	-0.635823	-0.0930218	-0.547668
NUDT4	-0.222047	-0.0916071	-0.156827	-1.94318	0.0418558	-0.141633	-0.215853
NUDT5	-0.819307	0.464173	0.373542	-0.387405	0.419385	0.48554	0.0695922
NUDT6	0.867269	0.260389	0.438879	-0.0207483	0.0183881	0.302731	-0.176535
NUDT8	-0.251045	0.119431	-0.051435	-1.10212	-0.680561	-0.501114	-0.733585
NUP107	-0.109634	0.632525	0.192237	0.270881	-1.03845	0.281011	-0.125779
NUP155	0.092513	0.405788	0.281316	-0.0939826	0.470397	-0.432156	0.132402
NUP160	-2.16859	0.0564474	-0.602277	-1.51344	-2.08369	-0.890105	-1.3014
NUP188	-0.253904	0.378653	0.0668765	-0.355143	-0.0897465	0.090769	0.0674092
NUP205	1.3644	-0.875303	0.352015	-0.51791	1.35922	-1.20572	0.0640048
NUP37	-0.641835	-0.500628	-0.308051	-0.109773	-0.0705715	0.206882	-0.223887
NUP43	0.322505	0.167285	0.271152	0.103984	0.868398	-0.34645	0.172909
NUP50	-0.169475	-0.659272	-0.397107	-0.264518	-0.89817	0.169734	-0.000344355
NUP88	-0.24302	0.173956	-0.131598	-0.302555	-0.0438539	-0.265102	-0.134863
NUP93	2.75059	-1.34214	1.1437	-0.824302	0.316939	-1.54001	-0.437774
NUPL2	-0.319098	-0.472106	-0.374181	0.174698	-0.379807	-0.00330849	-0.141205
NVL	-0.403345	0.844313	-0.343061	0.366662	1.94754	0.557782	0.463233
NXF1	0.0205536	-0.235003	-0.343086	-0.374672	0.852957	0.0945634	-0.289238
NXNL1	0.0958868	0.143764	0.0960704	-0.0873998	0.401344	-0.183054	0.139133
NXPE3	0.933939	-0.254813	0.393849	0.959873	0.660255	0.244495	0.584065
NXT1	-0.42335	0.816772	0.0713273	0.886429	-0.416271	-0.328801	-0.0621246
OC90	0.0917213	-0.0814329	-0.0465154	0.122711	-0.00145156	-0.335789	-0.0259376
OCIAD1	-0.0989335	-0.893802	-0.496368	-0.22288	-0.972061	-0.0222673	-0.486801
OCIAD2	0.656407	0.29057	0.224778	-0.338434	1.15773	0.183961	0.340225
OGDHL	-0.738743	0.217787	-0.295181	-0.155201	-0.221424	0.153001	-0.108638
OGFOD3	0.159153	-0.12636	-0.0743441	-0.176651	0.268621	-0.602289	0.190876
OLAH	-0.206963	-0.0753494	-0.105229	0.234593	-0.364302	-0.55071	-0.189755
OLFM4	-0.600313	0.149321	-0.148159	-0.698034	-1.83532	0.477365	-0.490227
OPA3	1.21298	-0.441716	-0.177026	-0.828768	-0.519666	-1.44442	-1.15154
OPCML	0.0975527	0.566019	0.284701	0.184475	-0.14034	-0.949525	-0.313494
OPHN1	0.433992	-0.416763	-0.13713	0.0726309	0.125246	-0.123632	-0.154373
ORC2	1.55169	0.216935	0.94341	-1.19775	-0.293365	0.892508	-0.49038
ORMDL1	0.420758	0.30148	0.451391	-0.214177	-0.217079	-0.301365	-0.364759
OSBPL1A	-0.8015	0.581448	-0.365803	0.10622	-1.08714	0.209844	-0.189357
OSBPL2	-0.569006	-0.16951	-0.158282	-0.194665	1.07182	-0.487078	-0.00499616
OSGEPL1	-0.521602	-0.189135	0.167275	-2.11939	-0.305546	-0.413425	-0.937231
OXA1L	-1.57339	-0.575308	-0.78191	-0.141167	-0.50924	-0.817375	-0.145274
OXLD1	-1.14778	0.263672	-0.372171	-0.530339	-0.106513	0.281021	-0.18299
OXR1	-0.0792515	0.413905	0.205265	-1.31406	1.13821	-0.286373	-0.446634
OXSM	-0.157019	0.0945604	-0.141675	-0.842148	-0.686713	0.137626	-0.390616
P2RY13	0.326154	-0.143351	-0.162215	0.363309	0.198731	-0.0757224	0.134787
PABPC4	1.0531	-0.231722	0.528465	-1.20102	-0.846066	-0.0371749	-0.324739
PACRG	-2.49617	-1.14309	-1.2781	-2.28524	1.05633	0.242497	-0.317612
PACS1	-0.391764	-0.0188124	-0.111544	-1.66768	0.713094	-0.507117	-0.568053
PAF1	-1.85776	-1.34194	-0.752588	0.15574	-0.658332	-2.50846	-0.27952
PAG1	0.0692842	0.229859	0.0570757	0.319927	0.0496913	-0.00900711	0.124874
PAGE2B	0.822697	-0.505214	0.0100294	0.106845	0.516442	0.402433	0.504709
PALLD	-0.183092	0.0535975	-0.045299	-0.346969	-1.16767	0.108596	0.187645
PALM	0.712223	0.0271162	0.406094	-0.434316	-0.526393	0.0475233	-0.279368
PAM16	1.4104	0.980463	1.16828	1.5773	3.44472	0.317084	1.94796
PAQR5	-0.261111	-0.365706	-0.478823	-0.479501	-0.157206	0.0438711	-0.262669
PAQR8	0.221844	0.611448	0.416646	0.132322	0.528353	0.0972677	0.252648
PARL	0.640789	0.145692	0.335202	0.164491	-0.61563	-0.500189	-0.336573
PARVA	0.280391	0.698078	0.213178	0.270324	0.146816	0.314288	0.200178
PARVB	-0.193342	0.137264	-0.120842	-0.208114	-1.34748	-0.481972	-0.585631
PARVG	-0.649464	-0.10062	-0.206834	0.604746	0.907559	-0.19464	0.521859
PAX9	-1.01506	-0.63657	-0.52585	1.04464	0.558165	0.111557	0.366877
PBRM1	0.337302	-0.0501697	0.1275	0.350622	0.548729	-0.454064	0.200233
PBX4	0.544807	0.230807	0.441433	-0.519836	1.18692	0.697139	0.725643
PBXIP1	0.905035	0.0579616	0.394054	0.256997	0.0910356	0.42157	0.112274
PCBD2	0.332573	0.211545	0.302178	-0.378884	-0.493169	2.18708	0.350942
PCBP2	-0.153863	0.165292	-0.116606	-0.411551	0.226164	-0.113542	-0.0688262
PCBP3	-0.36442	-0.014793	-0.158501	-0.433414	1.34148	-0.351953	0.168776
PCDHGB6	0.168119	0.218603	0.0708506	0.20642	0.398733	0.541784	0.338349
PCDHGC3	-0.659392	0.854083	-0.196498	-0.656594	-0.520524	0.285486	-0.168853
PCK2	2.09665	0.327928	1.34637	0.0982006	0.76022	-0.449331	-0.10085
PCP2	0.162581	0.100231	0.0895513	0.0896268	-0.21974	0.170235	0.103001
PCYT2	2.22107	0.871498	1.53879	0.704163	1.78021	0.342831	0.0649738
PDE12	-2.70627	-0.0868195	-1.32605	-2.35392	-2.80817	-0.715356	-1.59345
PDE6B	-0.796769	0.0231974	-0.344994	0.318542	0.277488	0.533246	0.649153
PDHX	2.51995	0.137288	1.38641	0.696453	1.82032	0.622405	1.03489
PDILT	-0.820342	-0.139414	-0.472275	0.503063	-0.0046371	-0.0618612	0.087738
PDLIM1	0.452722	0.207829	0.232852	0.101173	-0.309098	0.135097	0.0341323
PDLIM2	0.538368	-0.365532	-0.182912	0.0290485	0.310363	-3.62e-05	-0.130143
PDLIM3	-0.254974	0.10683	-0.162479	-0.133607	-0.790992	0.316469	-0.241522
PDLIM7	0.605303	-0.128538	0.217417	-0.230717	0.227015	-0.0966754	0.0465133
PDSS1	-0.0646328	-0.719956	-0.447847	0.575935	0.261436	0.595026	0.482068
PDSS2	-0.679967	-1.86407	-1.27202	0.660013	0.240385	-0.125539	-0.0415045
PDYN	0.385594	0.498138	0.516739	-0.679952	0.0206799	-0.132087	-0.336269
PDZK1	0.33571	0.130163	0.311209	-0.512038	-1.04692	0.250421	-0.262104
PECAM1	0.23967	-0.203303	-0.0792192	-0.705708	0.918258	-0.0418094	0.159077
PEMT	0.570092	0.071806	0.206599	-0.740186	-2.35265	-0.177337	-1.16643
PERP	0.178553	0.0973252	-0.148211	0.0730776	0.142378	-0.37507	-0.0473331
PET100	-1.86713	0.555499	-0.585563	-1.50331	-2.61996	0.0284543	-0.488785
PET117	2.52723	0.121921	1.34839	-1.35213	-0.354437	-0.107637	-1.47035
PEX1	-0.234593	0.523807	0.0973867	0.950444	0.166247	0.635615	0.240588
PEX11A	-0.269169	-0.0899158	-0.126294	-0.493898	-0.585986	-0.44965	-0.50804
PEX11B	-0.289655	0.203402	-0.163949	0.17203	0.617021	0.222786	0.39388
PEX13	0.0767232	0.695363	0.333026	0.763864	0.0756085	0.575386	0.452571
PEX14	0.338622	0.0713558	0.16975	0.954168	-0.0281431	2.07035	1.11477
PEX16	-0.647943	-0.211457	-0.202049	-0.823148	0.404945	0.0450044	0.0121795
PEX26	1.05581	0.15662	0.434013	0.993629	0.149228	0.187363	0.192012
PEX3	-0.205127	-0.195756	-0.243153	-0.692184	-0.298774	-0.231658	-0.306964
PEX5	2.68553	1.51416	2.03826	1.62002	2.21359	1.34347	1.75007
PEX7	1.60822	0.863375	1.22382	0.60028	-0.467248	0.312009	0.472641
PFN3	-0.761536	-0.66544	-0.545947	-0.443757	-0.549649	-0.405029	-0.391391
PFN4	1.83947	-0.578627	0.59539	-0.164212	-0.148889	-0.246725	0.303945
PGAP1	0.0696212	0.584106	0.143424	2.47824	0.156514	0.35413	0.362451
PGS1	0.0141681	-0.195452	-0.185146	0.00893902	0.221284	-0.393797	0.146629
PHTF2	0.64875	-0.17159	0.289778	0.162573	0.476849	-0.0179452	0.229686
PHYHIPL	0.141237	-0.614528	-0.139202	-0.657185	0.251083	0.179235	0.0942169
PI15	1.68766	0.10489	0.733105	0.107244	1.08638	0.74833	0.76746
PID1	0.739146	-0.0514415	0.350857	0.128569	0.238218	-0.0548511	0.114644
PIEZO1	0.184361	0.3471	0.313047	0.433619	0.414461	0.112166	0.251383
PIF1	0.159508	-0.152617	0.015587	-0.449458	-0.127241	0.00318822	0.168678
PIGB	0.318427	-0.278775	0.205237	0.165666	0.0909305	-0.230237	0.229382
PIGF	0.380095	-0.521117	-0.0524269	-0.369071	-0.669388	0.0434262	-0.355061
PIGG	0.532063	0.251504	0.266263	0.608017	-0.401679	0.673605	0.433733
PIGL	-0.0681819	-0.207263	-0.0781791	-0.24558	0.138224	-0.627833	-0.46598
PIGR	-0.0882795	0.0653236	-0.0137694	0.0947668	-0.699194	0.0925447	-0.310825
PIGT	0.67041	0.222139	0.37647	0.298649	-0.662692	-0.188527	-0.101556
PIGV	-0.0642025	0.21584	-0.0967543	-0.280482	0.171877	-0.111213	-0.167328
PIGX	0.403278	-0.613137	-0.340817	0.00829482	2.27857	-0.528694	-0.202467
PIGY	0.455199	0.0807388	0.231238	-0.294604	-0.330231	0.128484	-0.135643
PIGZ	0.402237	-0.117428	0.247484	0.241455	-0.305092	0.195527	-0.0764024
PITPNM1	-0.367535	-0.351594	-0.561356	-0.484466	0.05655	0.745494	-0.458879
PITPNM2	-0.208055	0.36885	0.0707649	-0.372398	-0.192944	0.701251	0.214724
PITPNM3	0.45653	0.175618	0.56528	0.408438	0.204715	-0.267406	0.292487
PKD2L1	0.376417	0.10004	0.28475	0.969839	-1.19149	0.270057	0.025446
PKD2L2	0.373043	0.357052	0.397532	1.35149	0.625927	-0.669332	0.408736
PKP1	0.249077	0.19333	0.138158	0.169962	0.869247	0.0566144	0.197821
PKP2	1.96708	0.217289	0.981416	-0.354851	0.325548	0.678301	0.283246
PKP3	0.243675	0.33406	0.0804737	-0.527205	0.161962	-0.25336	-0.135172
PKP4	0.281003	-0.437098	-0.179939	-0.448546	-0.178154	0.354836	-0.194055
PLA1A	-0.245315	-0.214206	-0.264999	0.213765	1.75095	-0.0940035	0.331548
PLA2G10	0.876716	-0.128289	0.404932	0.66622	-0.789341	-0.400566	-0.240016
PLA2G12A	1.01438	0.529929	0.772153	6.20299	-0.155619	0.152754	2.06671
PLA2G12B	0.784297	-0.692068	-0.142522	-1.61778	0.0881994	0.222774	-0.119608
PLA2G2F	-0.996719	0.395944	-0.414481	-0.324446	-0.491967	-0.133304	-0.278007
PLA2G4B	-0.260303	0.928227	-0.144345	-0.40769	-1.39933	-0.114607	-0.578088
PLA2G4C	0.14021	-0.51669	-0.16355	0.175987	0.428524	-0.0987546	0.323385
PLBD1	-0.429842	0.267229	-0.237504	-0.651339	0.0411592	-0.151672	-0.312365
PLCH2	0.560431	-0.0231358	0.322781	0.306165	0.0260613	0.320952	0.0804841
PLD6	0.0546346	0.325975	0.00950636	-0.401653	-0.184814	-0.22565	-0.256073
PLEKHA2	0.092861	-0.0803691	0.0791198	-0.545197	0.248789	0.611051	0.0731843
PLEKHA3	0.669307	-0.569932	-0.050684	0.969087	0.668309	0.260402	0.439267
PLEKHG3	0.0996501	-0.31444	-0.0455652	0.44007	0.169633	1.12475	0.278707
PLEKHH1	0.129536	0.178992	0.0750365	-0.815618	-0.36983	0.471935	0.133827
PLEKHH2	-0.655992	0.399771	-0.305788	0.00350725	-0.916956	-0.177516	-0.252593
PLEKHH3	0.791166	0.37284	0.46852	0.674623	0.865461	0.0589194	0.438659
PLGRKT	0.511159	0.896529	0.528958	0.290119	0.732121	0.41575	0.410123
PLIN1	2.75032	0.498348	1.49373	1.36533	0.242578	0.217804	0.900016
PLIN4	0.140875	-0.14362	0.0954524	-0.0188873	-0.152538	0.112346	-0.128572
PLLP	0.0848744	0.372791	0.160901	0.308529	0.0680848	0.217878	0.198742
PLN	-0.233975	0.102674	-0.119318	-0.0970585	0.134916	0.0359288	0.034691
PLP2	-0.394654	0.226451	-0.141441	0.113496	0.160971	0.284639	-0.0285315
PLRG1	0.280013	0.39105	0.227026	-0.610367	0.663167	-0.762283	0.118405
PLS1	0.156981	0.36121	0.218358	-0.26921	-0.910474	-0.194392	-0.276128
PLTP	-0.33717	-0.0937685	-0.280343	-0.27652	0.612379	0.13572	0.258665
PMEPA1	-0.147968	0.461894	0.137709	-0.545477	-0.706311	0.136411	-0.1266
PMFBP1	-0.327901	0.148745	-0.137307	0.488879	0.760863	0.318417	0.418531
PMM2	-0.517285	-0.25542	-0.350936	-0.430414	-1.0056	-0.448317	-0.704199
PNLIPRP1	0.72202	0.817022	0.694286	-0.317676	-0.292862	0.149312	-0.153742
PNO1	-0.0257954	-0.116357	-0.07822	0.725105	0.514597	-0.141957	0.248821
PNPLA2	0.59409	-0.213073	0.149014	1.28872	0.281538	0.523788	0.60799
PNPLA4	1.55504	-0.118691	0.811189	0.234242	0.414133	0.428359	0.442871
PNPLA8	-0.294751	-0.114505	-0.0124243	-0.537234	-0.292857	0.495778	-0.210166
PNPT1	-1.23133	-0.612731	-0.878606	-1.77739	-0.462306	-1.72251	-0.750623
POGLUT1	0.773758	0.0116659	0.465273	-1.01896	-0.270185	-0.190058	-0.657437
POLDIP2	0.593797	0.366986	0.492922	0.244271	1.19336	0.705154	0.720336
POLG2	1.66903	-0.273795	0.19756	0.149087	1.01297	-0.564263	0.447613
POLQ	-0.275925	0.477644	0.131004	-0.0855012	-0.18666	0.000197749	-0.162235
POM121	0.265707	0.148001	0.182663	-0.211594	-0.438116	0.52011	-0.134393
POMGNT1	-0.589671	0.230207	-0.151475	-0.216679	0.453699	-0.470543	-0.135457
POMGNT2	-1.60963	-0.123738	-0.83853	-0.650455	-0.364648	0.181042	-0.177535
POMT1	-0.201131	-0.327094	-0.264113	0.127194	-0.541986	-0.509875	-0.309673
POMT2	0.122044	-0.464179	-0.534447	0.401621	-1.17246	0.190109	-0.0614849
PON2	0.843548	0.121344	0.495138	0.372283	-0.309522	0.59526	0.122567
PORCN	-1.07853	-0.228136	-0.727649	-1.01198	-1.50837	-0.255714	-0.878454
POTEF	-0.216829	-0.054761	-0.210928	-0.32057	-0.848926	0.793975	-0.417836
POU1F1	-0.311135	0.00094368	-0.114225	-0.618792	-1.11199	0.290061	-0.328019
PP2D1	-1.33458	0.0820194	-0.721626	-1.07576	-2.21115	-0.737173	-1.18782
PPA2	-0.203358	-0.946975	-0.625007	0.744416	-1.71519	-1.04187	-0.37751
PPAN	0.723301	0.28004	0.283465	0.0683638	1.24772	-0.104487	0.452567
PPL	0.101752	-0.15362	0.0811363	0.399037	0.975221	0.458941	0.184362
PPM1K	1.31947	-0.0800011	0.66142	-0.0287971	0.417879	-0.2371	0.0257147
PPOX	0.863289	-0.553734	-0.102965	0.390343	-1.62838	-0.185279	-0.270475
PPP1R17	-0.395115	-0.264926	-0.212302	0.44611	0.727737	0.406917	0.101066
PPP1R18	0.736058	0.520225	0.677528	0.292928	1.32221	0.678399	0.882369
PPP1R27	0.429819	0.367342	0.566614	-0.842943	0.801007	0.134268	-0.0834734
PQLC1	0.261298	-0.232822	0.0186835	0.459642	0.746599	0.144136	0.486712
PRAM1	-0.583985	-0.830342	-0.414711	1.23324	-1.09805	-0.106338	0.439634
PRDM10	0.672311	-0.338762	0.26137	-0.664061	-0.134926	-0.430306	-0.127932
PRDX3	-0.716537	0.304981	-0.36382	0.253827	0.300675	-0.168783	-0.16297
PRELID1	0.199167	-1.62692	-0.335795	0.0021605	0.200094	0.928925	0.20688
PRELID2	0.785337	0.441926	0.489939	0.648968	1.72513	0.232458	0.749969
PRELID3A	0.23913	0.138306	0.22734	0.406453	0.578982	0.262088	0.380519
PRELID3B	-0.658924	-2.63581	-1.40648	0.292133	-1.51273	2.00635	-0.0440149
PRF1	0.641821	0.131834	0.309859	0.677633	0.671536	-0.294042	0.607797
PRICKLE4	-1.21208	0.114561	-0.708588	-0.219601	-1.48113	0.219403	-0.544492
PRL	0.586857	0.0519064	0.465045	0.558175	-0.204277	-0.3564	-0.202571
PRODH2	0.375974	0.327805	0.187958	0.219376	-0.35401	-0.0654894	-0.355129
PRPH	-0.55011	0.286354	-0.217246	0.350494	-0.489528	0.0910818	-0.00887648
PRPSAP1	-0.913546	-0.236492	-0.45345	0.494056	0.916232	0.602329	0.659682
PRR22	0.391125	0.263082	0.00683866	0.216609	0.596318	0.0546319	0.146062
PRR5-ARHGAP8	-0.263654	-0.200758	-0.328153	-0.809388	-0.594001	-0.451287	-0.618225
PRR5L	-0.174274	-0.134081	-0.173344	0.180827	0.962672	0.0843818	0.324128
PRUNE1	1.37283	0.0882066	0.505271	-0.100795	-1.19505	0.167909	0.130178
PRY2	1.92268	-0.302	0.917011	-1.38197	1.7083	0.636942	0.251742
PSD	-0.340617	-0.806464	-0.383298	0.538286	0.512532	1.15583	0.33691
PSD2	0.135443	0.21541	0.0130525	-0.732261	0.400152	-0.159435	-0.00445325
PSD4	-0.609763	0.120116	-0.0808484	-0.0719362	-0.658478	-0.220794	-0.297577
PTCD1	-2.16083	-1.03272	-1.43757	-1.73637	-1.55405	-1.07279	-1.10064
PTCD2	-0.452593	0.044829	-0.0726734	-0.506452	0.105844	0.369762	0.274936
PTCD3	-0.553702	-0.284522	-0.369702	-0.274107	-1.09127	-0.136866	-0.481866
PTGDS	-0.242947	0.20143	0.0714776	-1.25041	-0.564474	-0.171065	-0.527303
PTGES2	0.251695	-0.133083	0.0960983	0.326241	0.395537	0.121748	0.337297
PTGFRN	-0.544453	0.0626807	-0.233806	0.462608	-0.11091	0.300938	-0.0527336
PTRH1	-0.786164	0.615054	0.14243	0.404961	1.96266	0.490618	0.389906
PUM3	-0.308974	-0.607306	0.183293	0.173838	-0.957292	-1.17802	-0.554789
PURB	0.419111	0.171356	0.324322	-0.210388	0.00719933	0.125263	0.0859338
PUS1	-1.18396	-0.71448	-0.921878	-0.24918	-0.480094	0.742322	0.292549
PUS3	-0.276571	0.346554	0.163952	0.270131	1.07074	0.220895	0.204871
PUS7	0.488789	0.265936	0.475395	0.380969	0.165668	-0.016206	0.183845
PXMP2	0.714647	0.257589	0.4135	-1.39163	-0.172707	-0.798421	-0.589417
PYURF	0.352676	0.106845	0.229761	-0.40785	0.231275	-0.521699	-0.194272
PYY	0.234814	0.202527	0.163628	0.10326	-0.263898	0.138023	-0.069807
QRSL1	-0.448787	0.252225	-0.264477	-0.159112	-0.569179	0.195469	-0.388325
QTRT1	0.226985	0.0453408	0.171218	0.168152	0.534132	0.348535	0.246273
QTRT2	-0.291308	0.0797001	-0.114181	0.396176	-0.134978	0.140919	0.128304
RAB11B	0.291429	0.255536	0.218354	-0.23718	-0.176824	0.131522	-0.361059
RAB11FIP1	0.776805	-0.326223	0.293369	0.598386	1.80799	-0.204084	0.868748
RAB11FIP3	-0.178657	-0.40104	-0.525124	-0.193687	-0.247022	0.156289	-0.25919
RAB13	0.600782	-0.107538	0.105251	0.100202	-0.0458506	0.595844	0.0806868
RAB17	0.15427	0.278475	0.0364342	-0.145718	0.141462	-0.626456	0.0682594
RAB19	0.472719	-0.185493	0.19593	0.590485	-0.249581	0.76753	0.158771
RAB1B	-0.136722	0.117897	0.00806028	-0.0544048	0.541172	-0.414467	0.00337095
RAB20	-0.0746127	-0.188922	-0.0516154	-0.283245	0.990871	-0.110064	0.153745
RAB21	-0.725648	-0.0823727	-0.427561	-0.0451144	0.22489	0.358512	-0.0314992
RAB22A	-0.170418	0.215085	0.0357094	0.87826	-0.0797951	-0.147074	0.366284
RAB26	0.709131	-0.13335	0.314435	-0.159137	-0.147681	0.0727041	-0.0651127
RAB27A	1.73994	-0.0839934	0.827972	-2.15991	-0.216151	0.492648	-0.665339
RAB27B	0.0890338	0.0431146	-0.0499657	0.261003	-0.339053	0.044794	-0.0144842
RAB28	-0.372557	0.874789	-0.0452696	-0.366127	-0.887346	-0.137521	-0.463696
RAB2A	-0.129429	0.450731	0.14375	-0.0816854	-0.144344	0.531558	0.198283
RAB2B	1.18843	-0.296581	0.18396	-0.0828157	0.706326	-0.407994	0.0714732
RAB31	0.436193	0.345196	0.333125	0.0695997	0.381359	0.156385	0.214144
RAB33B	0.144359	0.512949	0.140828	0.220461	-1.35789	0.130105	0.100917
RAB34	0.321513	-1.60248	-0.58614	-0.360473	1.0094	0.241927	0.427609
RAB36	0.851236	0.0401589	0.521034	0.285886	0.26233	-0.234281	0.425077
RAB39B	0.308729	-0.29795	0.0105552	-0.750899	0.995415	0.378229	0.252639
RAB3A	0.00706055	-0.21858	0.112807	0.83651	-0.330042	-0.0739723	-0.146072
RAB3B	-0.359449	0.208703	-0.153895	-0.481423	-0.833503	0.310358	-0.213925
RAB41	0.351237	-0.0710067	-0.0577106	-0.131796	0.449908	0.109987	0.0596822
RAB4A	-0.0413539	0.71937	0.443276	0.184394	-0.136511	0.220377	-0.0968231
RAB4B	-0.289911	-0.0544648	-0.877621	-0.609296	-1.3756	-0.519659	-0.778121
RAB5B	0.127875	-0.210195	-0.353081	0.266114	0.766764	0.119522	0.389691
RAB5C	0.00989555	0.423339	0.125013	-1.09991	1.97522	0.17628	-0.485817
RAB5IF	-0.648144	-0.14587	-0.396926	0.149362	-0.409334	-0.128074	-0.136659
RAB6A	-0.347886	-0.561671	-0.349616	0.176542	-1.29436	-0.379125	-0.590707
RAB6B	-0.107256	0.250686	-0.199774	-1.1724	-0.0166834	0.442573	-0.261029
RAB6C	0.688094	-0.0946238	0.387753	-0.528439	0.198507	0.125123	0.0918873
RAB9B	0.135532	-0.0628526	0.0726028	0.438098	0.294083	0.0843782	0.105455
RABEP2	0.240151	0.154411	0.23582	-0.626978	0.93352	0.0857871	-0.180449
RABEPK	0.0514186	-0.659896	-0.453434	0.376261	-0.851151	-0.504549	-0.225719
RABL2A	-1.29567	-0.197605	-0.752219	0.0776817	-1.0468	-0.477071	-0.529439
RAD51C	-0.85812	0.743578	0.00877565	0.547934	-0.241563	-0.315938	0.190767
RAI14	0.123654	0.455498	-0.123319	0.575046	0.909654	-0.133769	0.310327
RALGAPA1	0.242729	-0.39918	-0.129598	0.897237	-0.047914	0.191605	-0.166694
RALGPS1	0.161067	0.307999	0.189499	0.12996	0.477479	-0.164893	0.0977087
RANBP3	1.09887	0.384159	0.603787	-0.278739	0.792571	0.549231	0.364316
RANBP3L	0.289452	-0.320121	-0.117246	0.330169	0.676109	-0.0375723	0.142997
RANGRF	1.62139	-0.371386	0.569359	-0.611938	-0.171777	0.0413639	-0.173243
RAP1B	0.0628139	0.574319	0.423352	-0.132052	0.782081	0.434117	0.36323
RAP1GAP	-0.486447	0.064796	-0.163048	-0.121795	0.498995	-0.523298	-0.457293
RAP1GAP2	-0.621726	-0.131995	-0.371673	-1.12814	-0.393087	0.0734586	-0.402514
RAP2B	1.12028	0.755927	0.764614	1.56097	0.981567	0.305907	0.696173
RAPGEF1	-0.250172	0.288307	-0.0863682	0.237191	-0.622537	-0.320917	-0.384376
RAPGEF2	-0.294948	-0.0349593	-0.0846719	-1.08411	-0.377281	-0.329629	-0.223245
RAPGEFL1	-0.596476	0.0317906	-0.0406914	-0.222581	-1.71409	0.257355	-0.682572
RAPH1	1.81812	-0.124268	0.711134	1.0631	0.513925	0.12233	0.658789
RARRES2	2.451	-0.184675	0.839317	0.443452	0.500081	0.450291	0.227065
RARS	0.506251	0.112686	0.284462	-0.416194	0.169202	0.233072	-0.174963
RARS2	-0.204805	-0.0965933	-0.0586078	-0.681262	0.422973	-0.234727	0.432212
RASA2	2.48788	-0.112637	1.39709	-0.239984	0.51528	0.217314	0.233053
RASAL2	-0.363816	-0.176538	-0.341267	-1.25009	-0.587469	-0.814856	-0.99956
RASD2	-0.703355	-0.328002	-0.441754	0.861828	-0.338484	0.109794	0.220294
RASEF	-0.549182	-0.114078	-0.563821	-0.676443	-0.525283	0.153531	-0.326652
RASGRP2	-0.870358	0.120966	-0.509795	-0.638368	-1.45701	0.125952	-0.319346
RASGRP3	0.332741	-0.229466	0.210053	-0.710895	0.312422	-0.458208	-0.395081
RASL10A	-0.49369	-0.404194	-0.457512	0.495506	-0.436895	-0.0146788	0.0824718
RASL11B	1.54054	-0.147585	0.475723	1.04831	0.813329	0.000267293	0.729327
RASL12	0.249568	-0.585573	-0.272501	-0.401559	0.301835	-0.203581	-0.0495305
RASSF9	-0.0318771	0.155732	0.106647	0.566282	-0.869706	0.502541	0.221217
RBBP7	-0.382312	-0.0235593	-0.228126	0.900192	0.216725	-0.361914	0.522953
RBFA	1.96794	-1.19848	0.763179	-0.161738	2.07733	-1.39285	0.130399
RBMXL1	0.124285	-0.199139	-0.115444	0.0405714	0.621323	0.236166	0.214784
RBP2	0.296572	-0.590444	0.0830071	0.423295	-0.851089	-0.281706	-0.0564798
RBP4	-1.32707	0.295823	-0.7078	-0.256573	-1.26807	-0.0428231	-0.670548
RBSN	1.35212	-0.364167	0.158092	0.760995	1.12842	-0.372881	0.441302
RCBTB2	-1.19458	-0.139884	-0.557197	-0.320231	-1.39113	0.683002	-0.244465
RCC1L	-1.41676	-0.487637	-0.888195	-1.21636	-0.632589	-0.38077	-0.593726
RCN1	0.25376	0.121768	0.136612	0.0663788	-0.478359	-0.096472	0.033627
RCN2	0.497376	0.301691	0.432164	1.06901	1.12103	0.569881	0.970865
RCN3	0.257092	0.126977	-0.0873051	0.0462022	0.988188	0.426355	0.387946
RCOR3	1.25434	-0.680522	0.2883	0.0161162	-0.677607	-1.54201	-0.830708
RDH16	0.0740007	-0.569785	-0.609976	0.522654	0.184315	-0.712903	0.069999
REEP1	0.682398	0.46797	0.252594	-0.146207	0.169857	-0.217955	0.0776916
REEP2	-0.413584	-0.421079	-0.591906	-0.435596	-0.240986	-0.671726	-0.25012
REEP5	-0.415544	-0.241316	-0.289765	-1.12399	-1.27444	-0.075484	-0.626384
REEP6	0.0492057	0.456648	0.0113318	-0.187858	0.972363	-0.0847276	-0.111346
REM1	0.326333	0.142436	0.201364	0.135869	0.425601	0.130624	0.175223
RER1	-0.277656	-0.368718	-0.278984	-0.279293	0.102832	-0.681951	-0.511131
RERE	-0.150593	0.0525705	-0.0784583	0.28143	0.556914	-0.650744	0.171352
RERG	2.02665	0.1742	0.885298	-0.740692	0.360788	-0.445168	-0.524204
RERGL	-0.357453	-0.591715	-0.38135	-0.0880441	0.226082	0.0347848	0.0900806
RESP18	0.9297	0.774338	0.967696	1.1364	0.659661	-0.188833	0.674135
REXO2	1.44022	1.03082	1.11978	0.61292	-0.971102	0.929246	0.43743
RFNG	0.330643	-0.128023	0.191865	-0.387279	0.415414	-0.389893	0.295768
RFT1	0.706493	0.196349	0.457369	0.413346	0.177689	0.144045	0.210473
RGL1	0.55719	0.102329	0.190024	-0.715356	2.6995	-0.00135566	0.64295
RGL2	-0.282335	-0.410635	-0.454678	0.581576	1.10625	-0.500564	0.452895
RGL3	0.255644	0.125747	0.147593	0.91777	0.274769	0.125981	0.47584
RGMB	-1.16015	0.378124	-0.34053	0.712565	0.726738	-0.374858	0.445096
RGPD1	0.990277	0.56543	0.666647	-1.07591	-0.477735	0.0159726	-0.193073
RGPD2	0.652172	0.15667	0.356573	-1.32878	-0.304927	-0.10312	-0.531844
RGPD3	0.432254	0.685275	0.380824	0.284762	0.179351	0.415358	0.239092
RGPD4	0.456327	0.370136	0.482282	-0.615168	0.590892	-0.752705	-0.13216
RGPD5	2.00137	-0.199185	1.00519	0.505315	0.272263	0.244546	0.414927
RGPD6	-0.132755	-1.39981	-1.04925	-0.237742	-0.907116	-0.144834	-0.476285
RGPD8	0.167446	-0.250541	0.0710215	-0.177315	0.21438	0.839646	0.31792
RGS12	-0.688907	-0.0554361	-0.228924	0.281978	0.00318963	0.450779	0.322291
RGS14	1.93131	-0.137294	1.13541	-0.854446	0.516827	0.056667	0.0706772
RGS16	0.446777	0.214966	0.303774	0.463343	0.310012	0.478347	-0.0222762
RGS3	1.79113	0.0950688	1.03195	0.611367	0.0387805	-0.182416	0.0647334
RHBDD1	0.293611	0.227258	0.214636	0.307413	-0.172988	-0.325415	-0.0991893
RHBG	0.361748	-0.157665	-0.110497	0.209061	-0.214965	0.600925	0.132182
RHEBL1	0.169965	0.423062	0.104144	0.472276	0.316118	0.0592538	0.348512
RHOF	0.742493	1.35063	1.03046	0.269808	-0.290744	0.469578	0.0709276
RHOT1	-0.0809477	0.218781	0.111555	-0.545473	-0.35075	-0.133087	-0.467528
RHOT2	0.448646	0.142695	0.218886	-0.312869	0.391268	0.14369	0.0593693
RHOV	0.780664	-0.304743	0.271216	0.404124	0.205942	0.617972	0.299193
RIC1	0.104735	-0.689856	-0.73351	0.0148022	0.175353	-0.235862	-0.0346663
RIC3	0.446316	0.107874	0.303694	0.296327	0.161436	0.0687645	0.0780657
RIC8B	-0.146973	0.595472	0.226273	0.394614	-0.0394957	-0.515541	-0.131995
RIMS3	-1.05085	0.48495	0.0538602	-1.3111	-0.893549	-0.287899	-0.811693
RIMS4	1.22859	-0.118185	0.677714	0.67288	0.0513759	0.278134	0.514193
RIN1	-0.0982021	-0.358874	-0.136795	-0.257718	0.629984	0.109833	0.0785899
RIN2	0.0938413	0.139974	0.221485	-0.573344	0.178751	-0.633268	-0.372427
RIN3	-0.119777	-0.123534	-0.100941	0.122921	0.092662	-0.169778	-0.317266
RINL	-0.735157	0.0693256	-0.443034	-0.809754	-0.793065	-0.570023	-0.465415
RIPOR2	-1.03639	-0.175327	-0.677346	-1.12549	-1.15806	0.07857	-0.74092
RIPOR3	-0.119815	0.0397978	0.361161	-0.221223	0.0697843	-0.254401	-0.175259
RIT1	-0.199012	-0.0942682	-0.320212	-0.244948	-1.42957	0.435092	-0.309645
RMDN1	-0.397822	-0.422209	-0.458421	0.154852	-0.192504	-0.0109487	0.123416
RMDN3	0.475636	0.534867	0.471646	-1.07363	-0.40181	0.275478	-0.324788
RMND1	-1.30924	-0.827835	-0.879731	-1.47612	-1.06449	-0.306354	-0.556204
RNASEH1P1	-1.21174	-0.141205	-0.803328	-1.64599	-0.917848	0.00936857	-0.863985
RNASET2	-0.14675	0.0125517	-0.0935061	0.0574644	0.479871	0.0826214	-0.0988731
RND1	-0.623896	0.234267	0.233769	-2.43737	-0.808617	-0.431627	-0.31775
RND2	1.16362	0.472439	0.631494	-0.923647	-0.144687	-0.184281	-0.352644
ROMO1	0.112422	-1.42766	0.203412	0.667314	0.450594	1.00321	0.472505
RPH3AL	-1.25582	-0.0267273	-0.119974	-0.130227	-0.522526	-0.126207	-0.19227
RPL10	-1.33794	0.260811	-0.788591	2.04616	-0.591385	-0.0889694	0.491194
RPL10A	-1.22154	0.258246	-0.41149	0.57675	-0.861818	0.596793	0.0588558
RPL12	2.15155	0.728852	1.05473	-0.877294	-0.604322	0.705904	0.417144
RPL13	-0.19918	0.767676	0.212918	0.501398	-1.23747	-0.0210073	-0.153291
RPL14	-0.211801	0.566016	0.141493	0.262585	-0.411838	-0.2185	0.0581712
RPL17	0.335426	0.462453	0.320473	0.0397396	-0.795434	0.252423	0.0896256
RPL18	0.447633	0.30859	0.312355	-0.000265599	-0.188104	-0.182374	0.0320581
RPL18A	0.215881	0.958312	0.505633	0.575921	-0.411499	0.85877	0.302303
RPL24	0.820122	0.243515	0.515337	-0.588658	1.95705	0.17339	-0.2396
RPL27	0.141211	0.590799	0.148995	-0.11109	-0.886336	0.436422	-0.271434
RPL28	-1.06174	0.232713	-0.366418	0.938337	0.0124499	0.0447276	0.028455
RPL30	-1.02717	0.740955	-0.449342	0.0621447	-1.0161	-0.311282	-0.263636
RPL31	-0.470312	0.135092	-0.0984978	0.504123	0.447336	0.86421	0.118181
RPL32	-0.295149	0.555391	-0.0933802	0.319784	-0.0400957	0.396696	0.139391
RPL34	-1.95675	0.487833	-0.75515	0.376334	-0.997767	-0.0252762	-0.741841
RPL35A	-1.23097	0.100686	-0.667348	-1.04601	-0.224571	0.000811906	-0.423258
RPL36AL	-0.274503	1.00144	-0.113356	0.188888	-0.751749	0.0132819	-0.179725
RPL37A	0.361945	0.172456	0.0618795	-0.305508	1.55696	-0.63854	-0.139247
RPL39	0.143705	0.463626	0.0951652	-0.392941	1.14318	0.422273	-0.230648
RPL3L	0.60525	0.0395032	0.361213	2.25813	0.493646	0.602705	1.05103
RPL4	1.76301	0.410646	1.11954	-1.64726	2.43444	0.355693	1.00142
RPL5	-0.554752	-0.163321	-0.222135	-0.49968	-0.440215	-0.41957	-0.241974
RPL7A	0.800116	0.306396	0.443173	0.497346	0.168685	0.12645	0.247542
RPLP0	-0.0300706	-0.662275	-0.346173	-0.762556	1.17633	0.424727	0.19963
RPLP2	1.96206	-0.190308	0.593267	-0.544575	0.356587	-0.252415	-0.504158
RPP14	-0.0435085	-0.672023	-0.17179	0.0109907	2.59439	0.350382	0.254233
RPP25	0.298573	0.472438	0.126702	-0.274171	0.474657	0.289886	0.172864
RPS10	0.110559	0.27723	0.0497333	0.771366	0.359033	0.417332	0.343499
RPS11	0.283852	-0.0611488	-0.128594	-0.351753	0.928814	0.0199704	0.254685
RPS12	0.434662	0.14562	0.151081	-0.0831731	-0.373616	-0.837207	-0.339691
RPS13	-0.349697	-1.8035	0.163515	-0.0599749	0.56173	0.952175	0.148287
RPS14	0.373064	-0.259327	0.212261	0.349938	0.566815	0.263816	0.503716
RPS15	0.483052	0.11064	0.258809	1.45943	-0.336969	0.0877229	0.363387
RPS15A	-1.0061	2.32157	-0.449846	0.0636641	-0.256955	-0.329196	0.222174
RPS16	0.409031	0.0697593	0.201004	0.165048	1.51066	0.202791	0.765765
RPS17	-1.37415	0.559174	-0.566073	1.72295	-0.497477	-0.141745	0.489011
RPS18	0.0195507	0.0319589	0.0726029	-0.0265675	-0.0875102	-0.290471	0.183137
RPS19	1.34387	0.597254	0.463912	-0.179522	-0.0121979	-0.272192	-0.596739
RPS2	0.7395	0.395489	0.437352	-0.844247	0.672955	0.38835	0.309688
RPS20	0.437975	0.261055	0.574897	-1.51584	0.905618	0.943316	-0.0467011
RPS21	2.19492	-0.535913	0.749214	0.351513	0.54306	0.58035	0.651105
RPS23	-0.28906	0.449828	0.186568	-0.545838	-0.386642	-0.0141245	-0.484891
RPS24	0.900481	0.0096375	0.312135	0.554234	1.06366	0.215314	0.668261
RPS26	-0.0937669	0.251617	0.0285895	-0.552818	1.95881	-0.130785	-0.240726
RPS27	-0.217413	0.0030682	-0.127553	0.523006	0.949572	0.126048	0.458582
RPS27L	-0.578097	0.436713	0.200525	-0.256247	-0.64074	0.218654	-0.284166
RPS28	0.288242	0.115476	0.395109	-0.186171	1.06927	0.401903	0.102662
RPS29	-0.330782	0.412263	-0.163963	-0.283982	0.961985	0.275766	-0.155829
RPS5	-0.135129	-0.131403	-0.34754	0.618268	1.80653	-0.240442	1.0312
RPS7	1.16653	0.827259	1.18408	-0.275912	-0.683094	-0.0618375	0.017123
RPS8	-0.1575	0.468088	0.0914447	-0.243558	0.70082	-0.195005	0.188371
RPS9	-0.126428	0.324545	0.281109	1.34395	0.623954	-0.198065	0.67241
RPUSD1	0.774539	0.22804	0.673216	0.63539	0.409512	0.0544096	0.48985
RPUSD2	0.000282229	-0.460425	0.177392	-0.0657281	1.42454	0.156503	0.435852
RPUSD3	-0.565943	0.057006	-0.0944366	-1.00954	-0.0450077	-0.801261	-0.627626
RPUSD4	-0.724407	-0.193646	-0.41796	-1.38516	-3.19442	-0.762014	-0.952712
RRAGB	-0.300327	0.467034	0.125262	-0.442842	0.936455	0.484261	0.18122
RRAGC	-0.251738	-0.283793	0.0131526	-0.248314	0.646313	0.251662	-0.019622
RRBP1	0.127248	0.433948	0.205519	1.14966	0.144153	-0.213331	0.461964
RRP15	-0.34962	0.147049	0.0540634	-0.827298	-0.70025	0.0275831	-0.439478
RSAD1	-0.722768	-0.0532894	-0.511061	0.0358172	-0.363666	-0.0275247	-0.0712688
RSAD2	0.714149	0.273061	0.565643	0.618475	1.311	0.452172	0.607009
RSPO2	0.10595	0.00758748	0.189949	-1.00207	-1.23193	0.115298	-0.458306
RSPO3	0.325132	0.0863995	0.11609	-0.192831	0.639295	0.30829	0.166049
RSU1	0.637124	-0.0139369	0.36079	-0.389966	-0.825984	-0.840226	-0.792571
RTN1	-0.316627	-0.108623	0.0421842	-0.633718	0.117276	-0.0259449	-0.281122
RTN2	-0.145802	-1.22543	0.108134	-0.398738	0.28047	-0.287268	-0.04726
RTN4IP1	0.256061	-0.193521	0.0875489	0.222899	-0.299151	-0.611865	-0.291776
RTP4	-0.350946	-0.0909577	-0.0276063	0.822258	0.388266	0.27326	0.285024
RTRAF	1.98273	0.0225766	0.891306	0.493481	0.159029	-0.22409	0.265746
RUBCN	0.000991943	-0.154458	-0.112597	-0.916247	-1.23645	0.527055	-0.170034
RUFY1	1.67951	-0.285913	0.707794	0.731619	-0.289268	-0.546684	0.0482704
RYR2	-0.467277	-0.603664	-0.419057	0.665337	-0.240045	0.350797	0.370649
S100A9	0.28892	-1.22447	-0.45116	0.763965	0.811919	0.950984	0.274668
S1PR2	-0.538617	-0.207383	-0.208073	-0.768729	0.215063	-0.0814694	-0.278676
S1PR4	0.415925	0.117095	0.195238	-0.403564	-0.342242	0.246489	-0.0958561
SAA2	2.5653	0.486165	1.4138	-0.604723	0.481923	-0.0645342	-0.0624445
SAA4	1.19649	0.618492	0.641534	0.861433	-0.830205	-0.567102	-0.307592
SARDH	-0.242029	-1.03349	-0.241856	0.0225439	0.25849	-0.502595	-0.37332
SARM1	-0.439981	0.580271	0.19193	-0.205768	0.623843	-0.561065	-0.0414716
SAYSD1	0.615217	0.0281237	0.292794	-0.0659179	0.702165	-0.0915316	0.149498
SC5D	2.71473	0.157094	1.3172	0.60945	0.606507	0.165729	0.751319
SCAMP1	0.977829	0.424299	0.719886	-0.34224	-0.00587974	-0.143433	-0.131892
SCARA3	2.67293	-0.0512716	0.953235	2.56568	0.580501	0.123357	1.20355
SCARA5	-0.158883	0.585952	0.25769	-0.206699	0.0974523	-0.207536	0.0245928
SCARF1	-0.194344	-0.220547	-0.00828374	0.0488244	0.347102	-0.120619	-0.134966
SCCPDH	-0.0491151	0.078305	-0.0230688	-0.545207	-0.0109276	-0.512254	0.263021
SCD	-0.337649	0.998926	0.660869	-1.44456	1.77204	0.747476	0.402174
SCD5	0.193537	0.342145	0.0297964	2.92023	-0.74723	0.281982	0.855305
SCG2	0.23606	-0.676103	-0.265329	-0.969084	0.274312	-0.16914	-0.0404763
SCO1	-2.54578	-1.06797	-1.61568	2.84678	-1.36469	-0.396428	-0.0234444
SCO2	-1.20657	-0.884486	-0.891778	-0.168868	-0.673007	-0.254439	-0.791057
SCP2	-0.710454	0.0951254	-0.154531	0.845083	0.85794	-0.562423	0.359342
SCUBE2	0.186405	0.408123	0.204835	-0.331156	-0.142759	0.0730379	-0.137509
SDC4	0.702825	-0.31392	0.174541	1.81882	2.01504	-0.624748	0.542024
SDCBP	-1.46582	0.123372	-0.580359	-1.38156	-2.14875	-0.157905	-1.14933
SDCBP2	-0.702762	-0.572248	-0.572667	-0.697564	-0.721716	-0.429379	-0.552029
SDF2L1	-0.482461	0.245374	-0.111887	-0.788316	-0.269237	0.15205	-0.413766
SDF4	0.286292	0.142551	6.66e-05	-0.832891	0.485876	-0.0405585	-0.134297
SDHAF1	0.298452	0.0831846	0.520264	0.368202	-0.270592	0.629335	0.140561
SDHAF2	-0.566466	0.379655	0.124611	-0.0439019	-0.0920092	-0.102125	0.125348
SDHAF3	-0.0330148	-0.547624	-0.234464	-0.203199	0.380612	-0.07511	0.104565
SDHAF4	-0.349736	-0.920644	-0.748867	-0.439964	0.324562	-0.443086	-0.165371
SDR16C5	-0.220797	0.216363	-0.115699	0.388158	0.340883	-0.204438	0.300396
SDR39U1	-0.141139	0.43136	0.26038	0.473119	-0.339605	-0.0293341	-0.000290949
SDR42E1	-1.14181	-0.22854	-0.714083	-0.442791	-0.342871	-0.315745	-0.312888
SDR9C7	1.36458	0.692487	0.870724	-0.641036	0.163686	-0.393911	-0.334335
SEC14L1	0.574568	0.748151	0.774521	-0.0608816	0.535219	0.636625	0.258404
SEC14L5	0.188099	-0.208721	0.0717628	-0.68702	-0.414593	0.0825434	-0.279879
SEC16B	0.846633	-0.384925	0.579556	1.19663	-0.353485	-0.0631307	0.485904
SEC22A	0.983482	0.14108	0.578183	1.20028	0.846918	0.20166	0.807027
SEC22B	-0.920031	-1.47596	-1.14001	-0.177568	-0.402227	-0.774566	-0.323582
SEC61A2	0.0431591	0.0206656	0.0529818	-0.296513	0.463528	0.327083	0.342263
SEC62	-0.311602	0.447241	-0.145499	1.1996	0.451808	-0.135622	0.451545
SECISBP2	-0.418265	0.234214	-0.172671	-0.19444	-0.708697	0.135738	-0.411968
SEH1L	2.06919	0.933237	0.938247	-0.960582	-2.94769	-0.379546	-1.48605
SEL1L2	0.769812	-0.42009	0.142036	-0.846258	-0.134643	-0.32903	-0.398513
SELENBP1	0.253974	-0.281989	0.0744857	1.15674	-0.755084	-0.312619	-0.0200761
SELENOI	0.138543	0.534555	0.385138	-0.958998	-0.156562	0.0794198	-0.122027
SELENON	-0.824997	-0.124097	-0.224064	-0.0677709	-0.381939	-0.589419	-0.328349
SELENOP	0.660116	-0.0429622	0.417466	-0.150567	0.282834	0.0136637	0.114236
SELT	-0.10422	0.340753	-0.0711606	0.96271	-0.0646144	0.50342	0.228662
SEMA3A	1.05	-0.239761	0.505378	-0.281858	0.735863	-0.0704357	0.482711
SEMA3B	0.0948477	0.552317	0.140069	0.10933	0.242683	0.182813	-0.0945302
SEMA4F	-0.0185884	0.144313	0.181045	-0.206554	0.166296	0.157287	0.0239838
SEMA6A	0.0633319	0.0921084	-0.293222	-0.272096	-1.76399	0.371215	-0.589421
SEMG2	-0.207227	0.020193	-0.316705	0.148477	0.375749	0.329234	0.204321
SEPT8	0.0389765	0.091469	-0.331484	-0.200131	2.73738	-0.464929	-0.172934
SERAC1	-0.37345	-0.443953	-0.489294	-0.0650722	0.367896	-0.130132	0.412298
SERPINA4	-0.742085	0.15644	-0.324299	-0.68281	1.64757	-0.490062	0.272312
SERPINA6	0.0203422	-0.0774071	0.0516689	0.955049	1.29978	-0.165119	0.554313
SERPINF2	0.155826	-0.167123	-0.00750304	-0.00997959	0.197996	-0.381668	-0.334845
SF3B1	0.737912	0.602343	0.529836	-2.91455	0.878901	0.138947	-0.667423
SFT2D1	-0.259922	-0.50565	-0.474736	-0.377396	0.0859053	0.0918268	-0.137094
SFT2D2	0.30218	-0.0184194	0.0834528	0.517939	-0.439968	0.067698	0.149245
SFXN1	-3.0427	0.506109	-1.62465	-1.02506	-2.80006	-0.307521	-1.07877
SFXN2	-0.157203	0.305677	0.163527	-0.331961	-0.459407	-0.389924	-0.421038
SFXN3	0.591964	-0.157006	0.107262	0.602796	0.0825562	0.640731	0.237208
SFXN4	-0.7693	-0.00830928	-0.195131	-0.15729	-0.265875	0.135686	-0.0937272
SGCA	1.09346	0.138923	0.694725	0.301276	0.643212	-0.0104611	0.110832
SGCB	-0.41861	-0.0805559	-0.368873	-0.598105	0.0119649	-0.362901	-0.160595
SGCD	-0.675226	-0.132042	-0.441374	-0.654024	-1.13462	-0.251668	-0.422376
SGCE	0.62303	-0.304037	0.225916	-0.313695	0.455386	-0.364728	-0.231677
SGCG	0.129694	0.128172	0.128933	0.0453946	0.326158	0.196489	0.189347
SGCZ	-0.568366	0.791691	-0.106948	-1.14555	-0.595663	-0.495628	-0.555613
SGIP1	0.295283	-0.596304	-0.180579	-0.209176	0.192137	0.242129	0.161523
SH2B2	-0.774629	0.113543	-0.543092	0.513509	0.0733032	0.095443	0.276871
SH3BGRL	-0.0461995	0.298809	0.377355	-0.348618	-0.37463	-0.0535075	-0.534094
SH3BP5	0.0393618	0.4277	0.2742	0.550529	-0.335448	0.267411	0.140368
SH3D19	0.0389314	0.413434	0.243571	0.473544	0.468761	-0.0700892	0.294097
SH3GL3	-0.433697	-0.491921	-0.505347	0.372786	-0.0714218	0.443509	0.239212
SH3GLB2	-0.243988	-0.125784	-0.0631248	-0.415197	0.120663	-0.0364147	-0.04585
SHBG	0.477942	-0.19056	0.0274277	0.36464	0.277143	0.155707	0.251636
SHISA5	-0.0291584	0.314446	0.221985	-0.849028	-0.373758	-0.584356	-0.152565
SHROOM1	0.513565	-0.222314	0.235679	0.572738	1.11598	-0.0179458	0.559659
SHROOM2	0.0792577	-0.121335	0.234688	0.360909	0.181211	0.382485	0.201709
SHROOM3	-0.0567501	0.186878	0.0159938	0.726186	-0.207861	0.506029	0.405373
SHROOM4	-0.0231891	-0.254557	-0.138873	-0.398879	0.72359	0.289658	0.20479
SIRT7	0.173168	1.28631	0.530758	-0.515468	0.61219	0.505971	0.390403
SLA	-0.479435	0.0798835	-0.0779146	-0.117395	-0.308748	0.179643	-0.10394
SLA2	0.343726	0.401468	0.25211	-0.240054	-0.871326	0.244566	-0.174506
SLC17A6	1.09323	-0.626878	0.0618404	1.01328	1.31808	-0.115966	0.528676
SLC17A7	0.724164	0.311253	0.51309	-0.0568734	-1.40296	0.211425	-0.443365
SLC19A1	0.084576	0.109974	0.39008	-0.241612	0.364332	-0.128471	0.115482
SLC25A1	0.123535	-0.594589	-0.412507	0.361198	-0.327523	-0.651445	-0.298987
SLC25A11	0.354194	-0.117713	0.265911	0.494616	0.659026	-0.255435	0.0415043
SLC25A14	0.567358	0.282706	0.425032	0.527903	0.729288	-0.27727	0.32664
SLC25A16	0.0428621	-0.398901	-0.129029	-0.430772	-0.0357785	-0.489974	-0.370441
SLC25A19	-0.577221	-1.603	-0.398049	-0.945222	-0.582324	0.0719704	-0.455569
SLC25A23	0.253826	0.953387	0.655848	1.07151	0.698685	0.468992	0.7717
SLC25A24	-0.319985	0.0570344	-0.1142	-0.567378	-0.672023	0.178661	-0.469647
SLC25A26	-0.12273	-0.187426	-0.231375	2.22195	-0.255921	0.195231	0.75386
SLC25A27	1.49022	-0.196972	0.681434	-0.403026	0.995539	0.269954	-0.111976
SLC25A3	-0.574977	-0.508894	-0.433282	-0.335067	0.0394543	-0.540668	-0.313745
SLC25A30	0.0364406	0.136592	0.0977275	-0.881098	-0.597404	0.166989	-0.697417
SLC25A31	1.73929	-0.924036	0.325806	-0.153052	0.739614	0.181113	0.283388
SLC25A32	0.213392	0.334827	0.257712	-0.131619	0.164278	0.373348	0.165759
SLC25A34	0.0321944	0.04961	0.170111	-0.176022	1.00055	0.141584	0.1864
SLC25A35	-0.0821236	-0.200757	-0.143525	0.606841	-0.404891	-0.328684	-0.131133
SLC25A36	0.943312	0.285734	0.504991	0.195152	0.47561	0.0363881	0.261964
SLC25A37	-0.616241	-0.778557	-0.617703	0.475734	-0.283071	-0.192879	-0.143081
SLC25A38	0.267998	-1.31048	-0.470356	0.12874	-1.23787	-0.554435	-0.375418
SLC25A39	0.943049	0.441358	0.487662	0.859366	0.37523	-0.63652	0.313388
SLC25A41	-0.102984	-0.042902	-0.14301	-0.645505	-0.0844838	0.472519	-0.253547
SLC25A42	0.480605	-0.158229	0.0978826	-0.117184	0.670709	0.0130546	0.270232
SLC25A43	-0.541362	-0.047568	-0.182938	-0.475477	0.4035	0.234589	0.0944521
SLC25A44	0.235691	0.236006	0.202497	-0.437417	0.595005	-0.29989	-0.112513
SLC25A45	-0.915006	0.950714	-0.31131	0.428511	-1.56852	-0.204565	-0.168119
SLC25A46	-2.19431	-0.836005	-1.28348	0.518039	-2.61879	-0.886601	-1.11452
SLC25A47	0.298232	-0.105665	0.233641	-0.218168	0.329988	0.0691443	0.074112
SLC25A48	-0.442368	-0.120822	-0.397116	-0.827516	-0.16431	0.278303	-0.226435
SLC25A51	-0.267207	-0.444066	-0.214988	0.507323	0.386052	-0.559075	0.122589
SLC25A52	1.34827	-0.987234	0.127261	-0.0569631	1.20487	-0.774894	-0.10685
SLC25A53	0.224487	-0.0718896	0.142329	0.326537	0.336816	-0.0212949	-0.142158
SLC26A5	-0.339073	-0.912386	-0.518633	-1.65977	-0.629173	-0.0763119	-0.812218
SLC27A1	0.15987	-0.658335	-0.171748	-0.202649	0.467138	0.568607	0.331039
SLC27A2	0.144884	0.8261	0.316285	0.988685	1.10157	-0.300196	0.517653
SLC27A3	-0.43477	0.033879	-0.258971	0.521115	-0.260164	-0.0879546	-0.153889
SLC27A4	-0.240198	-0.191999	-0.0429142	-0.268213	-0.413241	0.0976721	-0.220379
SLC27A6	-0.716825	0.0259004	-0.2211	-0.456635	0.132169	-0.127063	-0.252842
SLC2A4	-0.261476	0.189764	-0.189878	0.145201	-0.133979	0.0723047	-0.0626476
SLC30A3	-1.47812	0.477477	-0.532568	1.80834	-0.378809	-0.256417	0.0112468
SLC30A6	-0.117633	0.0837827	-0.0480908	-0.68769	-0.437327	0.0372735	-0.395721
SLC30A9	-0.911355	-0.302628	-0.719844	-1.86105	-1.52207	2.15402	-0.543919
SLC35B1	0.95686	0.284047	0.541233	-0.74611	0.395044	0.220845	0.166304
SLC35B3	0.0992454	-0.220605	-0.0572037	0.555212	0.193421	-0.312055	0.199319
SLC35B4	-0.983019	0.0524156	-0.164785	-0.266858	-1.00762	-0.525266	-0.491182
SLC35C1	-0.549059	0.312212	-0.65448	-1.10656	-0.385265	0.10909	-0.551697
SLC35C2	0.319582	0.187809	0.202706	-0.663122	-0.657819	-0.11245	-0.496122
SLC35E1	0.110731	0.386307	0.000796343	-0.89441	-0.389805	-0.164827	-0.418272
SLC35F5	0.289726	0.476455	0.191565	0.496012	-0.590266	-0.839835	0.0171165
SLC38A10	-2.35836	-0.514415	-1.33272	0.559384	-2.75983	0.0789299	0.203048
SLC39A10	1.17245	0.624303	0.776019	0.0357794	0.635436	-0.0561357	0.496331
SLC39A4	-0.735539	0.192151	-0.194559	-0.166876	-1.23475	0.851189	-0.230837
SLC39A7	0.329802	0.0973267	0.203789	-0.0344664	-0.0942236	-0.183338	-0.26194
SLC44A1	0.462504	0.0871939	0.130258	-0.288807	-0.117814	0.233397	-0.275022
SLC4A1	-0.739223	0.374242	-0.256839	-0.213709	0.288478	-0.00296077	-0.111166
SLC4A10	0.07588	0.603764	0.26135	-0.569402	-0.649326	0.467108	0.000579821
SLC50A1	-1.57143	-0.252732	-0.998661	-1.23444	-0.401913	0.491635	-0.610808
SLC5A3	-1.39095	-0.169487	-0.802146	0.550458	-0.154121	-0.0207691	0.250229
SLC7A10	-0.28467	0.113267	-0.163221	-0.736207	-0.640046	-0.193578	-0.43984
SLC7A13	-0.177862	-0.63783	-0.518263	0.196376	-1.01538	0.54174	0.115926
SLC7A14	0.0548365	0.316479	0.290841	-0.310417	0.444061	0.198352	0.133132
SLC8A2	-0.146649	0.159291	0.196276	0.551023	0.202031	0.189101	0.167606
SLC8A3	0.0445944	0.128234	0.135957	-0.638017	-0.180785	-0.0964338	-0.382545
SLC8B1	-1.47314	0.0753299	-0.727007	0.367742	0.259649	-0.223294	0.0826025
SLC9A3	0.175618	-0.369833	0.0417021	0.981558	1.87299	-0.374828	0.299275
SLC9A3R1	0.170053	-0.30609	-0.132733	0.197401	-0.224872	-0.426496	0.0629367
SLC9B2	-0.423551	-0.133775	-0.328572	-0.520863	0.449875	0.234139	0.329477
SLCO2A1	-0.734955	-1.50061	-1.18316	-0.187585	0.264452	-1.53778	-0.553121
SLIRP	-2.02865	-1.23012	-1.41684	-1.12938	-1.38855	-0.282633	-0.919032
SLIT3	-0.545251	0.160163	-0.168048	-0.788265	-0.00243384	-0.310608	-0.376862
SLITRK2	0.0690403	0.340348	0.269123	0.618058	0.33112	-0.143849	0.33054
SMAP1	-0.741358	-0.146135	-0.292201	-0.747873	0.35308	0.415557	0.0276307
SMARCC1	-0.00821896	0.255825	-0.223064	-0.0248601	-0.00892383	-0.464607	-0.104173
SMARCC2	0.770919	-0.23395	0.379183	0.558449	-0.86723	0.171192	0.246095
SMARCE1	-0.200314	0.533752	-0.148021	0.414076	0.144907	-0.0383391	0.328654
SMCP	0.700536	0.0628745	0.467271	0.0775553	0.900459	0.0821724	0.0805483
SMDT1	-0.335098	-0.147709	-0.0697968	-1.16157	-0.25196	-0.451536	-0.678477
SMG8	-0.321258	0.0837153	0.217656	-0.0548836	0.290932	0.150059	0.143328
SMIM4	-0.00924314	0.395038	0.497266	0.895239	-0.200024	0.188922	0.534641
SMIM5	0.198233	0.479047	0.381363	0.684427	0.053151	0.395786	0.299421
SMTN	-0.14184	-0.0906593	-0.12705	0.309353	0.835681	0.221557	0.422776
SNAP29	-0.286285	-0.138858	-0.457698	-0.217436	-0.769143	-0.0589508	-0.397949
SNCB	0.362992	-0.0769671	-0.120752	-0.800919	1.20542	-0.196846	0.251444
SNPH	0.0904697	-0.283346	0.0977665	-0.756579	-0.343876	-0.0451588	-0.354726
SNRPD2	-0.576057	-0.347833	-0.355066	0.206372	-0.502251	0.153178	-0.150521
SNRPD3	-0.244026	-0.314919	-0.0948797	0.280739	-0.295309	-0.235849	-0.0210347
SNRPE	3.25012	0.126618	2.11871	0.997276	5.25115	-0.412918	0.898903
SNTA1	0.362208	0.571563	0.370715	-0.368101	0.189033	-0.0985851	0.0651113
SNTB1	-0.636372	0.244344	0.145382	2.86189	0.391482	-0.145283	1.03897
SNTB2	0.602662	-0.131467	0.380773	0.00544015	0.745785	0.13564	0.431743
SNTG1	0.876161	-0.212647	0.302753	0.895326	-0.0295777	0.0569617	0.229788
SNTG2	-0.134017	-0.117054	0.139152	-0.396567	-0.0625959	0.373862	-0.0768025
SNUPN	-0.115017	0.10496	-0.11081	-0.956883	-0.626556	0.0908094	-0.674868
SNX16	-0.417056	-0.038234	-0.177342	-0.484991	0.455567	0.275753	0.241777
SNX2	0.421007	-1.0167	-0.0544859	0.381741	-1.41613	0.164948	-0.20925
SNX27	-0.366503	0.0868642	-0.150609	0.559907	0.148618	0.73531	0.496653
SNX4	2.00309	-0.656556	1.03726	0.303337	0.813263	-0.505594	-0.0199817
SNX9	0.338943	-0.509859	-0.185958	0.500263	-0.39055	0.0337514	0.111456
SOD3	0.498652	-0.55233	-0.131597	-0.199663	0.983781	-0.458416	0.163869
SORL1	-1.62331	-0.230774	-1.01129	-1.95197	-1.72322	-0.278626	-1.14045
SOX10	0.915238	-0.51724	0.390971	0.213048	0.56893	0.0622668	0.378477
SOX15	-0.191379	0.0937421	-0.156278	-0.976596	-0.541169	-0.217365	-0.287959
SOX4	-0.592882	0.0362321	-0.184969	-0.207514	0.449584	0.447132	0.160933
SOX9	-0.699755	0.0725942	-0.325418	-0.0433819	-1.26383	-0.208463	-0.503663
SP3	-0.656995	-0.0998346	-0.347741	-1.19873	0.457623	-0.0563534	-0.375365
SPAG4	0.0592967	0.546636	0.175675	-0.19445	0.278422	0.176588	0.120203
SPAG6	0.621955	-0.0948677	0.254155	-0.174039	0.360244	-0.348703	-0.114808
SPAG9	0.200406	-0.707639	-0.110177	0.124838	0.146427	-0.696305	-0.0335302
SPAST	-0.714012	0.0445032	-0.408521	-0.749019	2.0008	0.279092	0.344323
SPATA18	-0.0325272	0.643386	0.322562	-0.180294	0.209499	-0.0703826	0.101469
SPATA19	-0.868251	0.731486	-0.0618458	0.396229	0.219526	-0.109678	0.213325
SPATA6	0.90181	0.685558	0.875237	0.288866	1.21595	0.400134	0.597357
SPERT	1.10382	0.101667	0.679991	0.100339	0.587727	0.44352	0.128959
SPG21	-0.214909	0.315959	-0.252745	-0.584671	-0.328448	0.390861	-0.229692
SPIRE1	0.246728	-0.0910792	0.013992	0.061067	0.972424	-0.463853	0.183753
SPP2	0.824647	0.403416	0.513001	-0.579017	-2.2355	0.188343	-0.115817
SPRR1B	-0.16198	-0.460226	-0.2919	0.23858	-1.14789	0.452783	-0.115531
SPRR2G	1.14379	1.37411	0.821828	0.1815	1.05333	0.166899	0.533189
SPRY1	0.560376	0.18148	0.378407	-0.615473	1.22535	0.826373	0.228397
SPRYD4	0.551367	0.395682	0.344516	-0.298723	0.0531612	0.128748	-0.0960143
SPRYD7	0.283871	-0.12046	-0.11886	-0.331655	3.03843	-1.02451	-0.202586
SPTA1	-0.284427	0.153532	-0.0920299	0.287547	0.320783	0.238377	-0.107752
SPTB	-0.141806	0.0650506	-0.529381	-0.662746	-2.54497	0.656289	-0.272516
SPTBN2	0.176947	0.380643	0.161534	0.160684	-0.652475	-1.0682	-0.216875
SPTBN4	-0.0682027	-0.664901	-0.461257	-0.138573	-0.356927	-0.617422	-0.211913
SQOR	-0.234991	0.415683	-0.0229824	-0.546608	-0.0881495	0.125636	-0.308011
SRCIN1	1.33995	0.259695	0.795896	-0.649413	0.681036	0.0934825	-0.151095
SRD5A3	0.284469	-0.390708	-0.0548307	-0.132992	0.66707	-0.298624	0.148969
SREK1	-1.15868	-0.304335	-0.809133	-1.01218	-1.11206	-1.21949	-0.881294
SRGAP3	-1.81107	-0.0776053	-0.881844	0.804918	-0.835802	0.590558	0.252382
SRI	0.237281	0.388396	0.162373	0.856529	0.177232	0.157349	0.366889
SRP14	0.599271	-0.121064	0.167896	0.0785097	0.817622	-0.0328737	0.350436
SRP68	0.0338573	0.0228761	-0.193721	0.115278	0.186633	-0.573488	-0.104668
SRP72	0.571681	0.168586	0.237904	-0.45213	0.328693	0.13543	-0.0377561
SSBP1	-2.07417	-1.30439	-1.34214	0.592531	-1.10266	-1.62699	-1.16807
SSELENOI4	-0.313764	-0.280685	-0.235504	0.979106	-0.383103	-0.137467	0.145519
SSX2IP	-0.557629	0.388833	-0.141635	0.164705	0.0539093	-0.420621	0.0288512
ST3GAL4	-0.289017	0.0196399	-0.222356	-0.371188	-0.589501	-0.36929	-0.410455
ST8SIA3	-0.219811	-0.358538	0.127453	-0.399136	-1.55215	-0.232754	-0.560882
STAB2	0.278815	-0.775049	-0.0646655	0.60755	0.213521	-0.253245	0.0487031
STAP1	0.00383928	-0.0866344	-0.329369	-0.298547	-0.151651	-0.43251	-0.222227
STAR	-0.0814117	0.133593	0.120902	-1.24198	-0.178291	-0.0826923	-0.303107
STARD3NL	-0.736579	-0.138818	-0.238494	1.3723	-0.615632	0.154115	-0.459294
STARD5	0.522039	0.268217	0.389535	0.526937	0.276278	-0.0881144	0.234073
STARD7	0.480916	-1.73981	-0.391333	-0.146892	-1.21348	-0.566313	-0.598922
STARD9	0.343564	0.0201086	0.336382	-1.36691	0.315234	-0.458015	-0.514096
STAU1	-0.791024	0.163311	-0.294152	-0.0330004	-0.40727	0.334229	-0.423838
STBD1	-0.124473	0.131758	0.153175	-1.08942	-0.555272	-0.0590765	-0.545183
STIM1	1.00206	-0.402052	0.295411	-0.0289753	0.560801	-0.273212	0.216373
STIM2	0.00493861	1.72015	-0.0994879	0.610736	0.118958	0.308166	0.130777
STOML1	-0.193602	0.0509505	-0.0977004	0.271273	-0.65815	0.30088	-0.261899
STON1	0.534995	0.301581	0.288094	-1.43797	-0.637311	-0.15785	-0.828867
STON2	-0.497424	0.108733	0.0952526	0.424313	0.82042	-0.28383	0.507971
STRAP	-1.38741	-0.162086	-0.761726	-0.53193	-0.418171	-0.287616	-0.436936
STX10	-0.218603	-2.09039	-1.1545	0.165161	-0.34503	0.219279	0.0881838
STX11	0.152095	0.315574	0.0818092	-0.5787	0.451483	0.358295	0.46302
STX16	-0.0150541	0.231284	0.206686	-0.236659	0.58434	-0.127774	0.281443
STX17	-0.541447	-1.20943	-1.00964	0.334889	-0.290889	-0.224756	0.229218
STX1A	-0.399074	-0.115853	-0.44695	-0.755897	-0.640433	0.146232	-0.429902
STX1B	-0.23199	-0.150262	-0.126791	0.107145	-0.320695	-0.326812	-0.121671
STX8	0.330832	0.113872	0.126148	0.132746	0.79696	-0.427707	0.279179
STXBP1	0.208326	0.690016	0.362063	-0.16069	0.157681	-0.0365498	-0.0851034
STXBP2	-0.357904	0.102995	-0.215783	-0.109102	-0.766306	-0.105815	-0.237119
STXBP3	1.06697	0.785599	0.806257	-0.128127	0.567774	0.806936	0.230305
STXBP5L	-0.0680632	0.645756	0.279788	0.339331	1.02818	0.867044	0.803048
SUGCT	0.937738	0.432184	0.573325	0.222233	-0.434172	0.187873	0.00576754
SULF2	-0.167537	-0.477299	-0.109634	-0.324179	-0.341246	-0.139033	-0.309148
SULT1A2	0.74974	0.201521	0.199331	1.1671	0.565748	0.622143	1.04014
SULT1A3	0.289508	0.131766	0.210637	1.07249	0.36807	0.0765391	0.505698
SUMF1	3.24514	0.212739	0.640011	-0.00214834	0.82971	0.112714	0.443848
SUPT4H1	-1.08533	0.0419876	-0.240898	-0.650575	-0.882284	-0.442972	-0.543103
SUPT6H	3.00714	0.349389	1.48503	-0.507077	2.44228	1.25025	1.15444
SURF1	-0.679135	-0.23171	-0.638451	0.386609	-0.853491	-0.258993	-0.286576
SURF4	0.0842265	-0.216423	-0.12288	-0.0288984	0.00882858	0.154629	-0.033785
SV2B	0.213925	-0.614015	-0.146164	-0.321385	-0.815131	-0.181455	-0.179603
SVEP1	0.172956	0.0593847	0.0964617	-0.275123	0.769702	-0.468827	-0.138902
SVIL	0.0642229	-0.249215	-0.147849	-0.925413	1.61735	-0.0100301	0.582859
SVOP	-0.851013	1.00341	-0.0633655	-0.609672	-1.71554	0.166123	-0.783685
SYBU	-0.309502	-0.348992	-0.33257	0.578921	0.295203	-0.0426517	0.277158
SYN2	2.544	0.657742	1.56497	-0.342941	-0.547685	-0.083493	-0.324707
SYN3	0.354366	0.79801	0.538215	0.446555	1.22252	-0.46735	0.586211
SYNE2	0.232015	0.134821	0.142976	0.654165	0.662894	-0.253703	0.231843
SYNGR1	0.207079	0.636568	0.44152	0.628673	-0.33568	-0.0445601	0.0825817
SYNGR2	-1.14436	-0.364676	-0.867248	-0.319225	-0.571942	0.160324	-0.355764
SYNJ1	-0.470588	0.0764939	-0.240839	1.29589	0.626038	-0.0726943	0.711592
SYNJ2BP	-0.275053	0.577116	0.090707	0.0140153	0.613847	-0.233807	0.233399
SYNM	0.0773619	0.567531	0.512007	-0.945921	0.149595	-0.592149	-0.640352
SYNPO	-1.18656	0.0328972	-0.660903	-1.07091	-0.771356	0.0642024	-0.55958
SYNPO2L	-0.189308	-0.320926	-0.0587764	-0.176351	0.052461	0.139826	-0.0714522
SYNPR	-0.515175	-0.939497	-0.48647	-0.456404	-0.350217	0.185896	-0.0901955
SYPL1	-2.41954	-0.173545	-1.29654	-1.35516	0.142971	0.356968	0.303144
SYT1	0.400839	0.166355	0.283597	-0.0390873	-0.654383	0.134166	-0.337238
SYT12	0.779314	0.0957716	0.465823	-0.688263	-1.38574	-0.0869162	-0.642193
SYT14	-0.690738	-0.551548	-0.375841	-0.512263	2.16761	-0.218855	-0.38631
SYT15	-0.472405	0.326648	-0.0110522	-1.05662	-0.158773	0.214438	-0.430978
SYT16	-0.324919	-0.440048	-0.287684	0.319143	1.17224	-0.0519683	-0.00169535
SYT17	0.320635	-0.923606	-0.25518	-0.392434	0.353841	0.547413	0.0114117
SYT3	1.15128	0.071599	0.817661	-0.174374	-0.887446	-0.358223	-0.448207
SYT4	1.06106	-0.141166	0.514784	-0.313129	0.132974	-0.26425	-0.187514
SYT5	-0.576782	-0.218655	-0.320971	-0.164267	-1.50046	0.131833	0.0818334
SYT8	-0.495785	0.343969	-0.139178	0.487565	1.1899	-0.25016	0.51011
SYTL2	-1.36049	-0.730582	-1.04554	-1.33665	-1.24284	-0.126647	-0.819702
SYTL3	-0.74808	-0.0115726	-0.359909	0.304073	1.02786	0.372824	0.406205
SYTL5	0.943685	0.407736	0.612902	0.406372	0.485584	0.0207659	0.409326
TACO1	-0.9762	-0.258042	-0.692197	0.960772	-0.0154818	-0.208299	0.108767
TAGLN	-1.60013	-0.495761	-1.03524	-0.703034	-0.879502	0.334881	-0.612054
TAGLN2	0.07101	0.612929	0.46073	-2.18709	-1.859	-0.393139	-1.42047
TAMM41	0.648887	0.0429777	0.143203	-0.670568	-1.72903	0.521675	-0.289653
TAPBP	-0.257835	-0.199156	-0.247264	0.305942	0.502026	-0.906778	-0.284748
TAPBPL	0.839341	0.0688403	0.441788	0.652238	0.334838	0.625045	0.65619
TAS2R16	0.582008	0.378599	0.174887	-0.372492	-0.717156	0.145951	-0.475786
TATDN3	0.333748	0.0852659	0.151741	0.336734	0.437368	0.0919732	0.243317
TAZ	-0.772239	0.778093	-0.198728	1.24169	-0.717595	0.755871	0.53874
TBC1D13	-0.0123729	0.0756786	0.267746	0.411874	0.0211112	0.333562	0.288595
TBC1D17	-0.581275	0.0306085	-0.234514	-0.135325	-0.531895	-0.131669	-0.0358454
TBC1D8B	0.0868374	0.253196	-0.197817	0.281478	0.241581	0.199796	0.298413
TBCEL	-0.974107	-0.171546	-0.625324	0.0584891	-0.264777	-0.131797	-0.113829
TBL1XR1	1.09923	-0.738019	0.493737	-1.21266	-0.308981	-0.259449	-0.363488
TCAIM	-0.165171	0.0107459	-0.137216	0.916254	1.72385	0.248458	0.876258
TCHP	-0.528236	0.0730827	-0.189018	1.20506	0.805479	0.321532	0.600446
TCN2	0.71289	-0.121702	0.257664	-0.296451	-0.597926	0.0653158	-0.276354
TDO2	0.431433	0.136832	0.271255	0.302015	-0.873374	0.0991855	-0.0928605
TDRD6	-0.149154	-0.419219	-0.166656	-0.719343	0.097144	-0.17161	-0.376414
TDRD7	0.244795	0.157237	0.0632733	0.711595	0.656569	0.487078	0.338129
TDRKH	1.45016	0.36336	0.918289	-0.400099	0.983805	0.217276	0.407369
TECR	-2.77422	-1.35183	-1.0578	-0.396473	-1.20105	1.12135	-0.23265
TEFM	-0.154559	0.538015	0.14004	-0.503795	-2.54467	-0.405468	-0.480787
TEKT2	0.0470107	0.395901	0.0826578	-0.245919	-0.182212	-0.0103967	-0.00280501
TEKT3	-0.105855	-0.116375	0.0230804	1.25348	-0.257504	-0.0977922	0.0463041
TEKT5	0.143058	0.44831	0.0456614	0.0937693	0.327575	0.0840522	-0.0542363
TEX101	0.342967	-0.710411	-0.152192	-0.478806	0.158965	0.192877	-0.238162
TEX264	0.769983	0.19521	0.537134	0.602494	1.05298	-0.352857	0.461818
TEX35	0.324354	-0.845586	-0.183713	1.83802	-0.318194	0.297237	0.600751
TEX9	-1.64398	-0.304035	-1.03977	-0.759489	0.333951	0.494364	-0.445171
TFB1M	-1.04774	-0.818622	-0.789281	-0.230613	0.670817	1.66069	0.112359
TFB2M	-0.308437	-0.10448	-0.0472577	-0.102157	-0.103063	-0.179917	-0.152452
TFCP2L1	0.950175	0.00772424	0.220423	1.78979	0.807787	-0.208425	0.647043
TFF3	-0.0848416	0.492393	0.0673091	-1.28387	-0.117073	-0.0812091	-0.383997
TGFBRAP1	1.4951	0.181183	0.776775	-0.563812	0.0417337	-0.239891	-0.175385
THBS4	1.57295	0.318785	0.217513	-0.517634	-0.252616	-0.00289302	-0.236031
THEM4	0.379373	0.458425	0.509562	-0.000914293	1.36437	0.171645	0.0598951
THEM5	-0.378537	-0.130102	-0.22626	-0.337829	-0.16831	0.191027	0.0788275
THG1L	0.49823	0.947369	0.317204	1.48967	1.69135	0.785647	1.08269
THNSL2	-0.786921	-0.386575	-0.522985	0.345606	0.18295	-0.650653	-0.10714
THRSP	0.285793	0.623859	0.505037	-0.371971	0.352459	0.0180997	-0.142404
THY1	3.22539	1.03904	1.75988	-1.55586	2.27737	-0.565622	-0.460246
[truncated: 2,465 more rows]
