# Supplementary material for: A high-throughput screen of real-time ATP levels in individual cells reveals mechanisms of energy failure
Source: PLoS Biol. 2018 Aug 27;16(8):e2004624. doi: 10.1371/journal.pbio.2004624 (PMC6110572; doi:10.1371/journal.pbio.2004624)
Supplement: S1 Data — (XLSX) [file pbio.2004624.s014.xlsx]

## Sheet: Figure 1b
									1
		1	2	3	4	5	6	7	8	9	10	Donor Channel			Plate Layout
		365.354	367.24	358.752	368.552	346.111	612.584	653.083	624.8	641.013	678.78				1	2	3	4	5	6	7	8	9	10	11	12
		354.43	359.608	361.812	351.232	358.755	612.195	651.48	629.427	663.254	669.551			A	0 mM ATP	1 mM ATP	2.5 mM ATP	6 mM ATP	10 mM ATP	0 mM ATP	1 mM ATP	2.5 mM ATP	6 mM ATP	10 mM ATP
Wavelengths	Ex/Em	356.608	358.464	372.201	350.809	358.729	635.686	653.297	635.503	654.221	676.816			B	0 mM ATP	1 mM ATP	2.5 mM ATP	6 mM ATP	10 mM ATP	0 mM ATP	1 mM ATP	2.5 mM ATP	6 mM ATP	10 mM ATP
Acceptor	560/610	605.348	614.604	659.953	656.618	646.58	432.388	498.717	500.477	560.355	559.026			C	0 mM ATP	1 mM ATP	2.5 mM ATP	6 mM ATP	10 mM ATP	0 mM ATP	1 mM ATP	2.5 mM ATP	6 mM ATP	10 mM ATP
Donor	490/550	633.293	635.433	658.815	663.344	675.454	446.521	512.189	506.035	552.655	601.998			D	0 mM ATP	1 mM ATP	2.5 mM ATP	6 mM ATP	10 mM ATP	0 mM ATP	1 mM ATP	2.5 mM ATP	6 mM ATP	10 mM ATP
FRET	490/600	612.443	611.794	658.614	656.479	683.919	434.999	511.495	520.962	552.267	565.07			E	0 mM ATP	1 mM ATP	2.5 mM ATP	6 mM ATP	10 mM ATP	0 mM ATP	1 mM ATP	2.5 mM ATP	6 mM ATP	10 mM ATP
		72.809	74.062	82.98	72.971	74.108	79.662	81.837	76.601	80.155	82.576			F	0 mM ATP	1 mM ATP	2.5 mM ATP	6 mM ATP	10 mM ATP	0 mM ATP	1 mM ATP	2.5 mM ATP	6 mM ATP	10 mM ATP
		68.506	114.821	79.656	128.613	77.438	117.923	81.983	89.909	82.973	131.031			G	0 mM ATP	0 mM ATP	1 mM ATP	1 mM ATP	2.5 mM ATP	2.5 mM ATP	6 mM ATP	6 mM ATP	10 mM ATP	10 mM ATP
														H	0 mM ATP		1 mM ATP		2.5 mM ATP		6 mM ATP		10 mM ATP
															Clover alone
		1	2	3	4	5	6	7	8	9	10	FRET channel			mApple alone
		2928.81	2995.98	2971.51	3031.34	2817.39	212.982	263.741	236.565	240.745	266.388				Dead
		2898.56	2958.89	2929.43	2867.92	2915.18	218.183	252.266	236.527	254.776	251.032				ATP
		2886.25	2969.32	3052.26	2871.43	2927.23	231.564	244.271	239.928	231.646	241.194				COS (background)	Empty Well
		2259.79	2250.59	2380.07	2337.97	2335.91	1351.18	1284.01	1143.56	1173.34	1172.15
		2349.31	2369.09	2423.24	2375.22	2377.75	1381.44	1297.25	1133.06	1173.54	1250.35
		2286.99	2246.83	2387.29	2338.72	2433.94	1354.78	1335.59	1175.74	1193.51	1183.58
		188.176	179.071	211.795	202.326	205.765	203.865	213.277	183.551	217.738	216.259
		181.607	339.562	198.615	370.572	197.811	351.175	209.286	267.645	211.584	357.377
		1	2	3	4	5	6	7	8	9	10	Acceptor channel
		62.05	66.717	66.624	64.937	64.187	2725	2875.01	2736.25	2846.27	2988.96
		63.412	62.649	66.643	63.528	66.347	2713.37	2850.24	2766.83	2949.13	2963.44
		64.212	62.958	68.383	63.223	63.107	2806.98	2896.57	2832.01	2898.62	3002.44
		1196.74	1210.44	1310.92	1311.28	1304.27	1007.46	1034.75	1002.07	1070.05	1062.45
		1237	1272.46	1331.79	1326.47	1354.18	1040.23	1052.17	990.632	1057.55	1154.46
		1207.15	1211.29	1319.55	1298.54	1369.05	1003.77	1077.19	1019.8	1079.34	1082.79
		61.014	60.866	68.48	65.802	63.644	68.482	69.998	64.672	70.232	72.046
BG- background			158.936	68.073	163.65	63.42	157.589	70.296	124.186	70.392	172.944
		Corrected FRET live	Corrected FRET live R2	Corrected FRET ATP R3	ATP Average	ATP Standard Dev	Corrected FRET Dead	Corrected FRET Dead R2	Corrected FRET Dead R3	Dead Average	Dead Standard Dev
0	0 mM ATP	0.0375466	0.0360983	0.0386061	0.037417	0.00125894	0.0392389	0.0313477	0.0398242	0.0368036	0.00473402
1	1 mM ATP	0.102576	0.113266	0.100429	0.105424	0.00687595	0.0448767	0.0405919	0.0455083	0.043659	0.00267485
2.5	2.5 mM ATP	0.145544	0.151737	0.154488	0.15059	0.00458129	0.0483229	0.0407649	0.0472077	0.0454318	0.00407997
6	6 mM ATP	0.186881	0.180121	0.164188	0.177063	0.0116513	0.0542795	0.0518559	0.0544799	0.0535385	0.00146054
10	10 mM ATP	0.18622	0.18818	0.185042	0.186481	0.00158529	0.0592508	0.051347	0.0506956	0.0537645	0.00476241

## Sheet: Figure 1c
	Donor	1	2	3	4	5	6	7	8	9	10	11	12
		105.23	105.331	104.928	4.124	121.625	123.206	124.864	3.944	131.322	130.76	129.809	3.855		Wavelengths	Ex/Em
		103.778	100.6	102.112	3.961	123.896	121.781	124.899	4.083	128.15	131.098	131.687	4.078		Donor	480/560
		95.383	89.585	95.991	96.322	113.222	112.825	116.871	112.542	123.211	116.352	120.526	119.536		FRET	480/610
		101.313	105.308	104.526	104.842	129.216	127.986	126.383	128.059	133.828	134.658	142.321	133.37		Acceptor	550/610
		6.867	7.141	7.129	7.039	7.677	7.733	7.672	7.832	8.494	8.352	8.485	8.657
		6.735	6.908	6.747	6.831	7.505	7.536	7.558	3.945	8.788	8.454	8.512	4.022
		292.825	271.242	273.13	284.079	316.222	318.463	316.496	316.045	325.015	322.073	330.099	326.127
		283.261	274.713	269.387	285.551	316.521	322.301	317.944	319	329.917	325.102	327.658	332.764
	FRET	49.567	54.131	54.759	14.241	62.085	66.588	67.197	16.023	72.646	72.347	68.162	15.915
		52.255	52.213	54.904	16.02	64.716	66.379	67.677	17.776	71.811	72.835	70.49	19.389
		74.202	73.831	80.247	78.323	97.751	99.502	99.776	96.012	114.359	109.016	109.421	108.581
		65.187	69.742	72.278	69.022	87.718	87.549	86.331	86.282	98.124	97.318	100.136	94.288
		51.569	56.173	55.868	53.596	66.039	69.413	66.637	66.873	77.96	75.363	75.093	75.456
		49.324	52.04	53.301	51.165	65.503	67.519	67.273	18.831	77.799	76.357	75.744	16.826
		67.704	66.79	68.044	69.35	76.361	80.418	77.919	77.95	80.573	80.055	79.36	78.73
		63.48	65.095	65.401	65.146	73.787	77.595	76.029	76.155	79.817	78.945	75.823	79.873
	Acceptor	136.364	141.058	142.223	9.45	187.938	194.412	196.767	11.682	238.817	238.324	233.309	12.391
		133.961	132.906	136.757	10.436	191.497	188.377	193.178	13.407	231.285	235.344	236.152	21.159
		239.21	226.615	244.789	244.078	341.702	339.719	347.22	330.912	425.963	407.413	421.057	417.222
		222.809	233.936	235.43	228.908	338.475	335.793	328.051	330.724	419.744	415.361	440.537	414.644
		314.626	320.537	318.515	314.048	446.547	450.132	449.884	446.668	542.336	539	553.534	546.423
		304.01	308.251	296.671	294.714	438.823	435.632	442.942	13.743	552.963	543.386	549.343	12.268
		7.817	11.718	12.812	11.004	11.535	15.106	13.253	12.896	15.589	14.611	12.015	13.625
		6.698	9.295	10.647	7.496	9.081	11.619	11.383	11.47	13.534	13.856	10.899	12.885
	Clover-mApple	Corrected FRET
		Rep 1	Rep 2	Rep 3	Rep 4	Mean
	pH 6.5 - 5mM	0.164479	0.158173	0.174353	0.17025	0.166814
	pH6.5-1mM	0.0869895	0.081013	0.0805376	0.0820935	0.0826584
	pH 7.2-5mM	0.208626	0.196298	0.201818	0.195616	0.20059
	pH7.2-1mM	0.0868431	0.0672869	0.0773389	0.071062	0.0756327
	pH 7.8-5mM	0.221247	0.232663	0.226928	0.219045	0.224971
	pH7.8-1mM	0.0809838	0.0788362	0.0824743	0.0677156	0.0775025

## Sheet: Figure 2b
START	Basal-15min	Basal-30min	Basal-45min	Basal-60min	Basal-90min	Resp-15min	Resp-30min	Resp-45min	Resp-60min	Resp-90min	Max-15min	Max-30min	Max-45min	Max-60min	Max-90min
Flow cytometry raw data: each data point is the raw FRET/donor for a single cell in each condition																	Luciferase raw data
929	942	954	946	959	953	918	934	948	944	943	899	888	886	889	892			1	2	3	4	5	6	7	8	9	10	11	12
964	919	935	947	931	952	895	933	928	949	932	906	888	905	900	897		A	70275	68785	68717	72179	73634	71035	73164	74007	72889				Lum
933	927	950	935	946	949	937	931	914	935	947	888	900	883	888	888		B	5511	5493	5504	3344	3341	3525	3094	3177	3322	3412	3455	2706	Lum
909	961	955	944	934	963	928	929	947	917	963	887	890	893	888	887		C	96300	95102	95205	110755	104127	111245	115288	115263	100496	110151	115229	126174	Lum
932	929	969	944	948	946	943	918	906	939	933	891	890	885	897	895		D	49988	51159	52389	50269	49672	48813	52218	52171	54397	51485	50672	53241	Lum
963	947	951	956	946	960	942	932	933	930	932	893	890	894	890	910		E	385	465	457	462	435	402	419	466	477	497	519	403	Lum
967	951	934	950	956	957	940	954	938	935	941	889	892	887	891	891		F	2882	2791	2638	308	217	184	198	231	285	74530	73568	75492	Lum
954	953	942	953	950	953	936	958	936	931	939	896	892	889	887	885		G	131151	119775	125362	453	173	139	139	170	452	73561	75479	72554	Lum
945	951	957	960	956	937	961	909	925	935	955	895	892	901	904	889		H	57457	57796	59158	373	161	116	126	149	408	76210	75612	77945	Lum
947	960	948	949	952	955	898	936	943	941	937	895	897	888	884	891
945	965	962	942	928	950	934	937	937	931	936	902	902	875	885	905		RAW VALUE	0	15	30	45	60	90		NORMALIZED TO BASAL T0	0	15	30	45	60	90
953	948	968	954	937	962	914	915	941	937	939	895	885	906	888	895		Basal	69259	72282.7	73353.3	74530	73864.7	76589		Basal	100	104.366	105.912	107.611	106.65	110.583
950	952	938	941	955	942	946	949	936	924	937	887	887	905	894	877		Max drugs		5502.67	3403.33	3197.67	3191	2770.33		Max drugs	100	7.94506	4.91392	4.61697	4.60734	3.99996
938	936	948	967	957	948	937	931	932	944	938	888	888	883	886	897		respiratory		51178.7	49584.7	52928.7	51799.3	58137		respiratory	100	73.8946	71.5931	76.4214	74.7908	83.9414
905	938	959	931	956	950	954	944	927	940	925	903	885	884	894	896
957	944	957	928	942	947	916	932	958	943	932	883	903	881	889	915
907	953	936	951	953	943	925	944	929	939	944	896	905	892	892	902		ST DEV	0	15	30	45	60	90		Normalized STDEV		0	15	30	45	60	90
943	935	953	946	962	955	933	956	940	942	931	918	887	897	899	892		Basal	5688.3	1302.6	582.552	962	1485.96	1211.8		Basal		8.21308	1.88076	0.84112	1.38899	2.14551	1.74966
940	937	947	948	949	954	931	930	943	951	930	888	886	897	891	888		Max drugs		9.07377	105.377	115.396	420.572	123.306		Max Drugs		8.21308	0.0131012	0.152149	0.166616	0.607246	0.178036
921	944	959	954	938	947	930	951	917	925	935	895	893	905	897	893		respiratory		1200.62	731.918	1271.83	1313.03	900.312		Respiratory		8.21308	1.73352	1.05678	1.83634	1.89582	1.29992
947	928	954	953	957	942	934	936	936	933	932	890	888	895	898	899
962	954	944	967	940	952	933	913	936	923	935	892	889	887	893	891
954	953	953	950	953	964	923	953	940	927	931	897	885	889	889	895
958	940	970	945	953	953	948	922	934	932	932	881	896	886	884	893
943	944	946	945	970	954	922	920	958	946	958	883	891	898	892	885
938	940	952	940	952	952	938	930	956	954	938	912	906	899	903	900
939	951	916	947	953	950	891	933	926	928	944	895	908	886	908	890
953	932	958	945	949	940	950	945	930	942	940	901	903	893	888	892
956	951	944	966	951	959	953	904	924	929	943	892	892	885	894	892
942	966	946	961	955	953	934	905	959	938	921	896	904	892	901	882
957	963	939	913	954	949	925	939	936	948	946	899	894	884	887	894
935	943	941	970	948	935	933	929	932	946	929	895	884	899	907	892
928	952	939	950	945	957	955	926	935	948	934	921	891	890	906	891
944	961	949	938	947	962	908	939	925	941	937	901	891	877	884	888
920	931	952	961	953	949	941	948	953	950	942	890	884	897	902	897
951	957	946	940	959	955	937	956	949	936	929	894	892	893	902	893
949	952	945	961	940	966	957	939	930	946	941	893	886	901	884	901
942	945	945	941	976	957	940	944	941	932	929	901	884	883	896	897
940	943	938	951	958	941	914	938	929	938	932	906	894	890	889	887
949	951	948	940	946	957	942	951	948	932	939	904	910	890	906	892
951	961	944	938	939	949	949	896	929	933	950	905	898	891	884	897
943	951	948	937	948	948	929	928	928	922	944	895	895	888	899	889
955	944	937	907	942	961	936	932	956	940	935	907	924	906	880	892
951	957	956	947	942	973	933	918	929	939	929	904	898	892	891	890
954	954	958	945	952	956	970	932	952	954	927	893	890	893	896	904
955	943	958	954	938	962	936	938	919	933	941	902	894	890	885	894
945	940	952	949	941	952	936	932	909	929	937	892	897	888	906	884
954	966	959	948	953	943	934	934	941	939	955	896	895	903	881	898
945	950	967	910	944	948	934	942	928	934	934	910	882	893	888	897
960	965	939	921	956	951	944	932	908	937	931	893	900	901	888	898
946	928	961	943	947	958	929	942	942	946	931	888	888	883	879	886
947	935	933	934	946	910	939	940	901	933	937	895	898	908	890	889
956	948	873	929	951	958	915	954	923	922	938	905	895	894	891	899
958	915	931	901	954	974	930	914	913	929	938	903	904	886	891	891
957	952	949	941	941	949	921	937	937	943	935	899	890	889	892	889
947	932	945	983	945	950	940	948	943	943	936	895	898	891	879	890
944	920	942	944	963	968	916	936	929	946	932	895	900	889	880	890
946	946	941	966	957	943	934	910	919	938	932	898	892	893	893	877
929	933	940	951	945	952	924	929	941	940	928	899	888	893	882	896
957	949	948	941	947	943	931	935	932	938	936	921	892	896	891	889
954	956	952	938	953	956	894	914	946	934	928	892	896	897	884	881
944	950	952	970	946	957	948	922	919	938	942	899	886	895	894	901
967	943	960	947	955	942	913	953	937	941	938	900	899	887	880	890
964	949	947	925	945	948	922	944	929	931	926	878	880	901	884	888
955	939	947	952	959	941	902	940	941	936	932	887	895	894	886	889
955	966	934	948	971	926	956	934	939	922	929	895	894	888	888	893
942	933	951	940	944	954	940	954	937	930	932	902	896	888	900	886
943	964	929	962	951	946	932	941	935	955	938	895	908	888	885	893
953	943	958	963	967	939	929	950	900	933	947	889	909	893	885	887
953	947	953	967	941	952	933	955	930	935	944	892	909	877	893	890
965	934	942	946	961	972	950	922	922	935	945	893	885	914	897	884
959	951	943	948	951	944	945	947	940	946	932	893	897	885	904	888
965	942	968	929	935	943	902	931	954	919	941	889	890	891	893	896
944	942	960	937	941	953	928	946	925	942	906	893	892	894	890	891
953	952	971	946	942	957	937	929	932	926	951	892	887	895	894	889
963	967	955	942	951	956	915	904	926	942	946	895	891	900	888	894
950	941	959	960	942	922	937	940	917	938	964	903	879	896	900	906
953	957	945	947	939	955	938	936	937	935	921	914	900	889	891	893
960	950	949	946	973	958	915	941	934	933	941	895	900	892	885	888
949	961	953	943	955	950	945	941	935	927	930	894	891	907	908	892
963	949	950	947	957	938	924	913	931	934	959	916	893	890	893	874
943	956	944	955	956	951	946	946	914	938	947	900	884	887	900	892
949	946	951	943	937	950	907	941	925	925	922	892	883	883	890	891
974	962	943	952	945	954	917	927	944	930	951	888	898	900	896	882
954	955	952	950	952	957	927	937	944	924	947	901	887	886	910	894
955	961	943	947	936	935	943	916	955	937	936	887	880	887	891	881
938	942	955	947	961	945	908	940	933	918	949	895	902	891	899	901
958	967	946	943	962	978	944	930	932	946	930	897	887	902	888	889
921	941	946	949	938	943	946	920	930	916	958	884	910	903	890	902
951	940	950	959	955	953	942	954	944	932	930	893	897	887	922	886
949	945	947	941	943	960	937	950	944	923	953	893	890	888	897	888
964	937	953	945	968	951	940	932	920	933	938	890	911	906	884	888
932	957	952	956	952	946	931	925	937	936	941	903	897	898	889	890
947	959	944	941	946	952	955	932	940	932	940	892	892	885	895	884
959	970	950	919	935	952	893	912	967	940	933	890	904	885	890	895
948	961	967	939	959	946	962	944	902	958	929	894	911	891	897	892
963	947	954	944	947	964	940	938	932	919	934	890	895	893	903	896
951	941	939	949	950	936	942	937	927	928	935	912	893	882	892	891
960	938	953	951	946	954	906	937	926	939	921	912	898	898	900	881
951	910	964	944	930	951	943	923	889	889	937	912	883	898	893	880
958	922	942	947	942	961	956	936	938	943	936	898	889	891	890	897
945	950	938	952	951	946	928	938	939	948	940	888	902	897	907	891
966	945	937	955	944	940	929	924	918	940	914	892	889	898	888	885
913	936	941	942	953	951	947	907	943	911	947	882	894	885	913	885
942	935	948	946	948	955	916	925	933	952	940	890	894	896	890	895
968	958	927	937	946	936	933	936	909	947	938	885	891	897	890	909
931	960	963	953	953	953	917	924	918	925	945	894	888	893	901	900
955	943	945	948	938	982	953	938	923	930	937	899	889	889	886	886
954	947	942	959	946	957	941	946	940	934	955	899	893	893	896	898
948	876	962	953	950	946	926	913	949	927	937	888	895	896	883	886
957	955	944	950	954	959	952	953	953	938	937	900	889	890	894	886
945	957	936	955	928	943	954	926	920	947	926	890	877	889	888	881
947	952	955	943	956	946	898	922	919	957	935	908	898	902	904	898
943	957	950	951	961	947	936	927	956	942	944	908	914	881	888	881
963	958	934	951	942	948	933	919	913	957	923	894	897	888	895	915
953	960	951	954	968	948	932	937	936	928	931	888	896	888	890	880
943	958	952	936	950	952	940	934	939	949	933	893	878	883	892	881
967	947	943	956	968	962	899	930	931	939	933	885	882	888	889	885
932	941	947	944	958	942	926	929	942	938	933	888	898	901	885	897
947	939	917	952	944	954	925	941	935	953	929	905	885	882	898	888
961	932	954	935	934	942	930	929	920	938	934	895	889	908	888	892
946	933	920	948	954	952	936	937	926	939	941	903	890	903	893	902
944	929	949	952	944	959	917	913	934	940	936	896	897	890	898	879
963	926	959	971	934	955	933	906	921	950	934	895	891	892	891	890
962	966	944	945	952	922	952	928	938	951	956	891	898	885	889	900
926	953	946	961	953	945	934	938	955	944	934	896	898	886	900	887
934	940	946	950	949	954	933	942	926	935	947	898	898	883	896	883
954	946	968	951	951	940	933	934	934	927	935	885	896	892	889	892
966	956	944	958	951	943	963	930	937	927	944	895	884	899	890	888
957	933	955	961	937	948	918	918	939	931	951	887	897	899	895	893
926	927	935	944	973	938	938	916	929	944	928	891	893	892	912	893
958	954	947	930	968	937	934	931	952	928	943	885	883	892	885	892
947	940	958	948	942	954	939	932	930	936	947	888	890	889	894	882
962	940	944	935	936	951	933	935	937	937	943	879	910	886	888	900
958	957	947	943	969	950	962	929	932	932	945	893	899	894	882	908
941	951	951	952	949	950	938	918	932	932	936	895	897	885	893	886
948	962	947	968	960	944	926	944	928	934	933	902	882	884	891	890
901	956	937	939	945	950	929	918	934	941	939	896	889	889	889	891
942	948	943	942	943	965	922	929	949	925	928	902	893	887	890	878
958	950	978	944	946	940	911	929	939	932	943	878	891	892	888	893
923	948	955	948	966	971	931	932	935	920	934	894	895	892	888	891
956	971	935	932	946	949	927	911	924	937	961	897	890	890	882	897
918	943	950	951	966	951	932	928	918	942	934	897	896	885	895	906
952	961	972	960	937	949	937	938	940	930	932	902	889	894	903	902
934	942	946	949	949	954	944	947	930	927	947	899	902	889	892	892
961	948	947	947	938	952	928	933	949	959	942	892	894	904	892	902
949	928	959	946	959	955	940	919	921	963	946	907	882	907	899	885
933	939	969	934	941	948	945	937	924	942	938	891	893	886	890	885
967	943	944	898	965	946	946	938	946	938	922	891	896	897	901	891
958	952	941	944	966	938	918	928	922	924	927	907	887	884	892	886
963	962	955	937	950	953	942	943	898	927	939	903	896	896	878	896
961	930	934	959	951	946	909	942	941	944	950	879	889	890	894	891
946	943	957	954	948	951	922	935	944	939	928	894	879	896	910	902
973	950	962	953	950	963	942	918	935	933	932	896	904	895	879	894
945	949	952	950	959	956	940	942	934	947	937	895	898	896	891	892
932	955	956	954	960	949	931	946	932	955	919	888	885	888	895	880
924	887	956	955	947	951	937	944	920	931	918	894	889	889	890	889
971	930	935	942	957	968	923	930	933	947	945	888	897	888	889	894
926	936	933	945	942	950	939	930	930	958	938	898	895	895	902	889
949	951	933	974	939	957	935	929	925	940	930	895	893	891	890	881
925	958	946	945	945	954	943	927	928	930	943	901	895	884	884	895
955	962	946	946	950	945	935	938	949	924	928	889	890	902	887	889
972	947	940	952	964	952	906	932	928	949	948	901	883	910	893	884
956	948	950	954	947	948	917	917	931	940	960	892	891	886	893	903
952	953	947	935	939	956	951	913	936	936	939	895	900	891	886	901
956	937	952	921	934	960	925	924	926	935	929	883	896	898	894	901
955	941	938	929	948	952	942	942	894	935	925	897	897	885	891	897
951	959	936	945	954	938	929	969	918	940	924	898	893	903	896	887
949	930	948	957	961	948	942	929	925	931	925	893	895	906	916	901
956	959	955	958	960	946	928	928	946	936	956	884	891	887	888	888
964	952	940	945	953	950	903	967	927	949	942	909	902	892	886	881
947	949	949	937	941	955	941	924	918	901	929	900	904	909	893	894
965	970	949	906	950	929	946	925	942	932	936	894	892	881	892	885
957	946	949	946	947	955	934	934	931	923	940	897	882	892	891	889
964	948	942	948	963	948	934	921	939	942	933	880	880	874	901	889
945	957	961	964	954	949	966	921	929	940	924	904	888	895	897	885
945	954	937	950	946	947	903	925	934	940	922	902	900	891	886	897
951	954	919	945	947	957	924	921	925	933	933	891	897	899	895	891
953	948	950	905	947	949	914	936	942	950	940	889	887	886	896	882
940	962	942	942	938	946	934	933	933	922	935	885	885	891	895	890
956	942	942	943	954	946	931	941	931	931	934	893	904	886	891	893
953	943	939	922	969	959	927	939	940	917	942	895	891	908	889	880
952	933	954	943	946	961	946	932	943	928	953	893	904	903	878	907
956	947	934	944	950	954	931	926	928	930	932	890	905	891	903	891
958	946	935	932	947	975	932	929	923	919	930	900	891	890	896	890
948	958	940	947	966	956	921	944	920	937	931	900	886	888	886	894
960	944	956	942	935	948	924	919	940	941	930	893	902	892	893	886
950	939	949	942	945	955	946	939	924	940	946	899	888	887	883	908
940	938	945	940	939	961	936	904	964	934	952	898	895	889	878	899
936	928	955	924	946	947	935	950	922	928	930	912	889	904	891	890
971	979	940	953	959	951	932	935	935	930	939	899	885	904	882	895
949	953	958	942	952	950	943	911	931	938	932	897	876	882	891	897
942	952	942	945	952	945	941	936	961	925	926	883	889	895	894	884
944	959	939	952	906	948	944	949	933	931	953	884	892	884	903	899
956	965	957	938	950	956	939	935	935	943	945	888	901	890	894	897
939	945	932	949	944	937	944	933	931	946	941	896	885	894	897	892
936	944	947	949	958	952	952	941	958	930	948	899	894	890	883	885
948	946	923	943	941	949	936	937	928	915	936	921	890	889	891	895
948	948	955	944	956	948	935	930	942	938	945	892	897	895	905	895
961	935	949	955	943	951	919	943	929	936	946	887	895	887	892	894
955	963	934	968	949	964	923	931	959	945	935	889	896	886	888	893
949	950	943	956	942	939	924	906	909	936	948	901	891	897	868	887
960	949	943	937	956	921	915	935	955	934	950	890	896	900	880	886
962	938	947	951	935	950	943	934	935	927	926	892	889	887	890	889
950	949	940	944	964	956	940	928	937	934	941	892	890	897	891	895
953	929	964	959	948	948	929	926	932	932	941	895	892	889	895	882
938	960	949	938	949	933	927	916	930	950	943	895	890	891	881	890
949	945	945	951	952	901	922	921	938	925	951	890	896	905	898	893
938	954	940	942	944	949	933	941	920	932	960	915	906	891	899	893
952	964	960	952	941	962	948	932	935	931	929	893	884	891	897	886
963	899	951	959	954	955	926	929	945	928	930	901	930	882	892	911
973	954	938	936	941	954	936	919	935	911	932	892	897	890	908	881
946	948	941	953	942	935	956	922	944	927	945	886	899	892	880	893
954	928	964	956	951	938	960	929	949	936	940	898	896	902	911	889
959	936	932	938	950	960	939	933	943	929	939	899	907	894	896	897
950	964	953	959	944	963	936	930	951	936	914	898	894	898	903	875
958	928	956	952	948	950	911	939	921	926	946	884	901	901	895	897
957	947	949	943	944	954	926	910	924	935	942	898	894	893	892	890
957	949	957	942	942	957	930	924	942	933	945	901	889	896	888	896
942	974	964	942	961	957	918	927	936	941	934	900	882	891	880	904
992	939	938	948	942	953	914	947	928	943	938	900	898	892	891	889
959	959	970	953	951	969	924	940	936	937	934	903	882	893	886	905
940	937	951	944	950	954	919	946	935	950	925	892	890	909	889	889
935	938	944	934	947	954	949	931	933	924	956	890	903	902	893	887
958	934	953	959	967	950	915	934	965	958	931	912	885	895	888	907
955	936	949	952	949	955	932	934	932	940	938	901	896	889	890	898
953	958	944	954	941	954	937	938	930	965	936	898	901	890	896	900
957	960	939	945	963	936	945	934	945	938	935	888	897	887	886	871
945	948	949	942	940	955	943	946	905	910	947	885	894	893	890	891
951	933	962	955	947	938	941	928	936	940	939	905	897	893	890	898
954	941	942	939	953	959	959	905	914	926	937	897	887	900	894	904
935	954	942	946	973	928	954	909	920	927	938	878	884	900	904	894
953	954	945	953	951	944	928	944	933	934	941	894	884	898	892	901
945	958	942	961	967	944	939	949	919	933	937	905	885	886	899	881
945	952	952	937	948	953	929	914	935	934	944	903	889	899	894	888
930	941	941	932	968	952	934	917	937	927	935	899	894	900	900	887
961	913	948	969	943	932	956	915	919	938	935	898	880	888	886	886
949	962	949	943	943	954	947	944	923	926	910	894	889	879	891	890
966	904	949	959	963	955	948	929	941	893	931	893	880	891	881	891
940	965	971	953	945	940	928	939	929	933	937	890	895	895	894	886
976	953	949	940	907	942	922	949	925	931	941	901	890	898	895	909
955	935	942	945	948	953	948	937	934	928	932	883	899	883	888	887
950	961	927	947	959	952	942	935	926	922	938	916	898	893	882	889
954	943	940	976	948	957	935	913	923	936	937	891	886	897	897	901
940	950	956	942	962	968	944	941	920	932	936	900	887	897	899	892
945	938	960	944	949	947	936	901	928	920	941	886	894	898	889	887
928	936	949	946	949	954	933	934	934	928	927	894	906	903	890	891
947	947	918	948	931	944	935	919	939	935	949	897	875	894	887	887
948	949	942	946	932	960	890	908	918	952	946	893	890	901	889	902
951	917	903	951	948	968	911	891	942	936	934	902	885	898	889	888
930	950	942	951	947	982	923	939	937	922	943	881	886	893	891	898
947	969	954	930	952	946	941	946	960	959	940	890	905	889	909	896
945	943	937	937	948	951	929	932	925	936	933	894	887	901	892	884
953	949	945	947	937	954	918	932	939	949	939	890	889	903	889	897
938	938	953	913	946	958	941	945	942	952	942	893	897	886	884	916
939	927	955	948	952	942	931	941	904	950	943	879	883	897	888	885
935	939	933	946	942	960	942	911	916	915	945	892	884	884	902	882
969	955	948	944	899	946	932	932	949	941	941	898	886	896	897	882
904	953	963	932	949	959	942	930	934	939	946	886	892	886	891	893
955	942	938	946	966	969	952	932	935	931	930	911	918	883	886	884
908	956	940	941	978	960	899	934	966	948	937	891	902	879	893	893
907	955	945	927	945	956	918	952	935	893	935	894	889	886	892	899
946	944	950	940	941	949	926	933	934	960	944	887	888	883	888	890
965	951	956	951	945	960	927	921	939	935	929	894	900	883	912	893
957	945	969	947	968	946	931	919	934	928	952	890	892	902	895	890
949	943	953	936	938	949	947	937	951	933	932	900	899	891	903	883
946	956	949	950	936	953	947	936	941	934	937	899	889	906	891	887
906	953	945	938	952	938	954	920	930	915	935	926	910	907	882	897
965	951	954	948	934	948	946	944	930	929	934	899	889	887	895	894
949	945	942	934	922	946	950	966	933	939	946	904	907	900	889	886
942	962	953	949	956	949	942	905	956	949	934	894	894	888	886	882
945	930	937	955	956	950	936	939	913	952	941	895	915	904	893	899
965	949	951	953	951	954	934	947	933	943	936	891	892	899	884	887
954	946	955	948	946	936	947	934	931	901	927	887	897	895	888	880
947	931	949	959	954	952	939	951	959	937	941	883	894	888	897	901
951	968	945	947	951	944	932	930	937	935	944	902	908	891	900	895
950	957	942	943	956	957	926	911	924	927	942	898	899	885	893	898
951	954	961	934	950	953	927	949	960	930	946	907	919	889	880	900
943	949	949	939	948	945	933	928	928	937	921	900	891	886	896	898
952	962	950	949	949	941	940	910	934	929	936	909	895	886	887	902
963	922	943	947	943	954	923	921	926	929	949	890	896	896	887	897
938	944	931	955	938	968	935	936	929	941	948	904	905	899	901	901
954	955	954	947	946	942	943	940	939	909	932	902	900	888	895	909
932	968	941	949	948	953	939	903	941	940	941	893	896	889	897	895
974	946	948	959	943	948	926	908	931	933	938	901	889	897	884	883
952	946	955	945	934	946	941	914	931	932	954	899	884	875	888	884
952	952	942	938	953	956	940	922	950	932	944	901	892	897	877	889
959	950	935	956	952	944	950	934	911	951	938	901	899	891	898	883
958	910	924	949	951	939	927	945	933	935	929	889	891	891	900	896
959	953	938	939	956	957	962	914	929	937	941	898	896	891	892	890
954	942	962	942	950	946	931	928	922	933	931	899	894	891	893	901
942	948	949	935	947	956	937	928	900	936	938	896	899	894	884	900
922	956	927	946	946	938	924	965	943	940	949	892	892	898	892	874
968	942	953	956	947	959	928	915	929	959	928	897	906	897	894	895
951	952	953	944	942	963	932	909	925	940	941	908	890	899	894	892
962	938	946	940	951	944	931	932	937	938	935	900	898	885	893	893
977	951	952	949	940	937	917	902	924	943	935	913	891	898	875	877
957	933	951	934	920	950	913	928	926	940	944	903	890	917	894	896
950	954	960	933	954	965	927	924	928	929	936	904	901	894	891	894
920	964	959	944	949	943	910	957	940	937	940	891	901	890	886	897
957	947	953	934	942	963	935	959	928	945	946	891	897	891	887	897
949	947	945	938	976	959	928	895	925	925	955	907	890	899	886	888
906	948	961	946	954	959	930	933	919	961	932	890	875	889	891	891
959	948	961	943	957	963	934	928	940	940	932	895	897	888	892	884
942	947	956	950	943	947	936	933	917	935	944	891	893	889	886	876
949	960	946	954	925	948	948	951	941	932	936	877	892	893	883	888
965	910	959	953	943	951	927	902	906	945	942	908	895	888	897	900
946	968	951	948	961	961	946	934	958	930	932	901	897	900	897	901
969	946	953	950	956	960	918	923	929	937	936	890	892	893	894	904
954	962	936	958	944	938	939	935	942	948	926	886	888	894	896	899
936	943	937	952	942	960	931	940	934	945	948	890	893	901	902	907
941	958	939	936	951	948	938	929	928	939	942	884	877	895	887	879
960	958	950	953	951	958	924	908	909	925	935	894	908	895	891	894
936	952	928	952	947	937	946	934	943	946	929	894	885	891	885	892
958	929	948	965	939	949	939	932	901	931	930	889	901	896	893	889
971	952	947	943	941	948	917	940	925	947	940	890	895	889	887	901
941	947	966	955	952	952	949	946	935	948	954	896	883	882	881	900
916	939	949	944	950	944	892	911	933	936	953	887	896	888	880	891
953	951	954	890	951	949	946	941	931	951	938	895	890	895	888	888
958	923	943	912	944	954	930	906	922	932	946	895	888	904	888	889
959	904	919	985	941	953	936	940	925	957	932	894	889	896	889	908
951	956	947	939	956	952	935	955	894	924	948	886	903	896	894	895
944	947	960	945	943	944	878	920	924	931	944	893	892	897	888	884
922	946	915	966	952	957	928	936	921	939	941	901	877	892	887	899
955	942	943	941	939	952	939	916	909	930	937	916	889	880	901	897
941	951	949	946	923	946	923	922	929	938	936	914	895	886	907	891
951	938	952	947	965	945	920	915	938	926	922	901	884	891	883	877
947	956	941	921	951	945	926	950	926	934	936	898	885	888	887	902
959	941	978	935	954	954	938	912	936	894	934	894	903	894	891	885
957	950	951	956	946	954	939	923	931	932	930	878	894	889	896	881
956	952	964	946	948	945	944	922	928	909	962	896	886	887	886	886
942	944	949	950	949	955	946	939	913	939	939	885	897	888	897	887
964	937	943	934	957	953	951	930	934	928	938	896	887	884	892	889
947	916	945	942	944	947	938	897	927	925	937	910	894	893	890	908
939	942	945	950	953	934	936	955	922	932	937	894	891	902	896	885
960	967	961	933	957	945	956	922	928	939	936	888	888	893	893	891
928	962	949	948	960	952	914	905	926	949	965	904	896	893	887	896
949	930	955	944	954	953	949	960	925	940	945	891	903	898	887	900
920	937	944	946	951	940	935	949	927	948	931	906	879	904	904	879
948	952	955	946	934	957	946	948	932	942	939	898	897	896	903	881
952	941	940	929	925	942	937	934	931	928	915	888	893	896	895	894
958	946	940	951	942	942	945	926	933	932	919	892	907	891	891	906
912	948	933	950	947	960	936	918	942	939	891	893	898	885	899	882
946	971	934	944	950	958	935	940	928	952	938	887	895	898	899	895
933	936	955	943	949	955	934	920	934	910	936	898	897	899	891	894
949	960	949	943	942	951	942	931	935	933	938	884	887	899	904	888
941	921	949	938	955	948	932	922	951	916	931	902	888	894	897	882
937	964	949	949	945	945	943	961	936	934	932	882	886	885	890	892
950	940	955	942	942	956	936	930	900	943	928	911	886	891	904	899
944	939	942	948	944	961	927	907	938	932	948	915	895	892	894	889
920	942	967	950	939	947	965	932	942	934	931	888	894	897	895	889
941	949	953	941	951	967	908	936	925	929	923	894	903	891	892	891
945	952	944	946	943	947	909	899	940	948	946	906	889	883	890	891
949	928	947	950	955	951	921	953	926	930	954	904	912	891	893	887
955	939	949	950	953	947	938	957	916	928	932	907	895	883	887	871
957	939	953	941	953	942	933	928	939	909	930	903	898	907	897	893
957	964	957	953	944	941	911	947	916	935	939	891	897	891	887	889
949	955	945	944	949	951	934	934	932	929	939	897	895	887	889	894
956	901	939	934	961	951	934	883	917	922	937	896	891	896	882	895
947	953	946	953	949	943	927	922	944	956	928	893	889	883	890	902
950	947	932	934	947	943	901	948	947	929	940	890	901	892	894	875
953	945	944	952	959	942	933	932	932	935	937	892	909	894	884	895
942	960	960	957	943	950	932	954	936	943	954	889	890	893	891	890
945	957	919	961	945	951	928	932	932	931	966	898	895	904	883	899
945	936	984	948	951	962	937	930	935	927	955	896	895	890	885	898
957	944	964	952	946	956	946	947	939	942	941	896	882	892	899	891
955	950	948	946	949	957	951	933	937	937	939	880	907	908	894	887
930	955	917	944	968	956	929	936	926	930	947	893	891	896	885	889
956	950	912	908	946	951	949	933	929	947	940	898	896	896	899	891
938	956	953	941	961	958	929	936	955	938	947	900	892	894	889	893
946	951	942	934	947	950	929	940	933	929	945	888	901	883	891	892
952	941	936	931	936	940	933	937	942	962	939	906	892	887	891	893
955	956	948	950	945	957	936	964	914	934	961	901	886	891	877	895
951	953	942	960	944	951	951	949	925	922	940	890	911	899	890	911
932	955	971	949	966	946	935	931	926	914	936	886	889	882	898	897
953	946	958	953	948	947	937	918	946	937	923	888	900	902	887	891
933	941	945	956	948	952	934	935	934	924	952	901	902	880	894	899
959	960	958	962	953	953	925	911	928	932	958	895	884	890	888	891
947	944	945	945	959	947	933	947	937	931	938	884	886	897	901	888
956	945	957	938	962	948	940	931	935	936	916	898	899	888	903	888
930	946	940	984	941	952	940	940	930	943	936	892	871	907	881	885
959	956	954	955	952	960	934	936	941	941	935	897	894	884	906	884
956	945	939	955	966	942	931	913	907	908	936	897	891	895	898	886
962	950	920	948	954	950	937	931	940	929	941	886	896	881	898	899
959	951	956	942	950	952	944	939	933	943	949	906	893	891	895	894
939	957	940	944	941	974	923	936	962	939	938	891	909	888	890	888
960	949	964	964	933	961	940	937	937	926	901	898	906	897	900	892
909	936	946	933	945	952	940	945	914	934	933	930	894	885	900	906
942	941	941	942	952	959	917	886	922	942	932	901	886	904	889	882
934	943	948	944	953	963	931	932	920	934	957	885	888	888	887	892
941	932	950	961	958	976	933	920	921	940	933	889	891	890	890	893
967	948	942	934	951	951	937	907	946	935	925	898	893	889	891	892
961	959	955	942	945	971	934	933	933	945	938	890	901	896	881	888
953	950	972	960	950	955	928	945	943	937	938	898	893	889	902	882
891	956	950	938	966	951	938	936	927	930	946	878	893	894	892	891
948	942	943	943	951	956	940	923	955	940	940	906	888	886	886	901
951	946	942	934	954	953	942	900	900	937	933	915	891	892	892	893
950	954	941	948	948	955	918	884	934	929	942	906	886	876	892	896
956	945	948	936	954	940	944	926	938	920	940	895	896	893	888	892
956	951	954	944	942	952	942	915	906	924	928	899	890	893	899	890
969	969	945	952	937	950	935	937	936	939	945	890	902	895	879	890
917	947	933	959	963	953	938	940	939	926	934	893	888	893	895	886
964	968	954	949	944	949	920	909	933	942	942	895	886	894	897	887
957	968	930	951	944	951	951	928	944	915	944	895	888	891	891	892
956	936	930	954	961	947	932	945	906	963	938	914	884	891	900	888
952	940	948	944	935	942	959	936	927	934	949	899	890	898	901	898
941	945	927	913	944	960	905	929	932	930	947	907	887	884	899	892
980	941	927	947	938	961	905	938	949	897	942	892	884	891	895	889
971	959	953	950	944	945	917	919	951	938	931	917	887	890	889	895
947	943	950	943	952	957	958	938	934	927	934	903	890	909	885	883
945	939	956	943	952	966	936	921	932	931	954	890	896	895	892	896
952	946	942	949	949	954	932	928	930	900	941	889	889	899	896	893
985	957	950	949	951	942	909	940	927	938	927	887	890	887	898	911
959	946	950	962	949	954	902	956	947	934	942	894	896	890	897	898
956	956	946	943	946	939	928	946	932	925	943	908	891	890	895	894
953	973	941	953	947	943	945	924	903	931	922	893	891	890	899	892
948	960	939	917	952	948	944	928	952	942	949	910	894	894	905	900
949	950	955	949	948	955	913	925	935	933	936	908	891	895	911	894
951	950	943	937	955	953	939	926	932	932	960	893	891	888	903	894
946	969	946	946	952	923	894	912	932	930	941	887	889	903	887	896
970	963	932	949	958	959	927	950	948	930	935	904	899	880	895	884
962	955	915	945	936	947	932	939	934	954	928	905	890	903	892	894
948	950	958	944	948	946	932	922	941	936	956	901	884	887	899	896
957	958	927	950	934	926	960	908	944	962	923	884	892	893	897	886
966	941	933	953	955	952	929	938	923	932	919	898	895	893	875	880
950	960	955	940	943	935	937	962	949	941	931	874	914	896	894	887
958	955	951	946	948	956	954	909	923	900	940	895	887	902	905	890
949	949	945	946	967	966	929	927	928	941	936	887	912	906	885	897
966	939	928	951	943	952	926	928	924	935	930	894	894	893	905	890
958	965	964	967	932	936	912	905	930	934	934	892	894	893	888	910
948	944	948	965	943	947	966	938	941	919	931	878	891	883	891	897
936	938	943	927	936	958	941	905	922	941	951	905	899	895	888	893
942	968	982	953	940	962	928	943	962	946	937	903	885	887	902	898
937	931	945	947	958	950	929	908	924	938	943	888	897	884	881	893
954	950	931	949	949	919	942	933	938	935	951	894	905	890	880	892
958	956	952	949	939	954	942	906	929	921	935	884	896	903	891	894
935	955	935	961	947	971	914	946	942	919	931	883	894	902	888	898
923	946	945	950	943	954	938	955	955	939	931	897	899	893	894	888
918	951	946	944	944	966	938	935	939	930	930	901	892	904	902	894
944	962	954	953	958	943	927	940	903	942	955	914	893	887	921	891
936	931	949	964	941	949	918	935	911	938	929	896	877	905	899	898
926	952	943	954	950	941	951	923	928	936	943	886	892	893	891	882
934	924	967	955	939	954	933	927	910	944	930	903	897	899	899	893
936	945	964	936	941	957	924	924	946	953	941	900	896	891	906	897
954	964	944	954	953	961	947	931	921	948	919	896	889	891	894	903
941	963	948	934	941	948	944	936	947	935	940	907	884	896	893	896
946	956	938	923	944	953	938	942	943	919	927	911	894	888	893	901
948	945	943	938	939	958	976	938	910	923	959	900	897	884	879	889
959	954	961	935	948	957	934	922	935	935	947	905	894	890	897	898
949	935	915	943	934	945	944	928	944	933	928	887	897	879	892	885
962	943	942	949	928	954	942	945	900	924	946	897	892	892	895	895
958	967	962	948	946	959	941	947	929	927	930	889	896	886	889	914
951	952	939	947	949	965	942	953	938	936	925	906	889	883	889	895
951	950	945	949	949	941	950	933	944	918	926	896	895	903	888	893
949	939	923	940	960	948	931	937	923	943	943	880	893	891	892	897
946	948	944	952	949	952	939	944	969	931	951	891	891	864	885	888
956	947	946	951	968	966	952	941	936	932	939	887	896	884	894	897
956	947	941	945	941	948	928	912	923	920	933	897	898	887	890	896
962	961	968	951	954	940	922	943	932	912	934	895	887	884	898	890
923	945	948	940	951	963	915	930	922	936	934	891	883	887	888	891
955	948	959	964	946	945	921	935	937	941	933	900	893	891	894	895
952	911	948	929	952	957	956	912	923	941	929	900	887	890	894	901
951	938	931	949	945	944	922	947	940	949	940	884	894	882	897	885
960	905	970	949	944	972	907	947	946	946	940	900	883	901	899	895
952	950	958	947	931	958	934	947	954	931	937	890	898	885	884	904
947	955	936	915	964	972	909	935	925	929	941	889	895	877	883	903
966	949	958	935	946	938	936	925	920	931	925	905	895	883	884	891
953	943	957	958	954	952	939	895	940	938	958	909	883	886	886	890
959	944	958	962	949	958	921	933	931	963	925	900	893	880	889	891
954	945	950	946	966	953	912	917	924	919	925	890	898	887	896	894
952	954	962	954	942	950	939	925	899	911	931	901	891	890	900	889
959	966	947	953	962	960	886	939	881	943	897	886	892	889	890	891
947	960	941	940	956	949	938	942	931	918	939	891	895	887	892	888
940	955	954	952	943	945	952	951	939	944	960	894	884	890	890	900
955	947	948	939	940	938	940	919	942	943	937	902	890	897	906	893
954	954	954	950	943	948	925	935	913	925	935	895	894	898	904	892
949	958	921	945	962	944	937	913	916	937	932	905	882	897	889	892
957	949	930	946	913	952	947	921	940	931	923	898	900	879	882	888
947	948	974	951	940	943	953	929	934	894	946	892	902	891	895	896
939	954	948	961	947	951	940	920	935	938	931	900	890	882	884	898
951	946	928	951	947	969	932	935	926	954	932	907	889	893	901	894
945	975	937	945	950	945	905	919	950	944	962	898	892	889	889	893
937	948	920	950	949	952	943	940	927	928	938	886	898	884	896	894
960	937	941	937	959	951	965	917	941	938	944	886	900	887	890	897
913	942	944	939	943	948	947	920	944	932	947	892	889	886	884	895
957	950	953	941	945	949	949	952	947	937	943	891	897	889	886	897
951	955	938	946	950	940	945	941	944	936	940	901	887	886	891	888
926	933	946	938	955	955	933	921	939	927	942	891	886	891	892	901
956	945	946	940	946	949	898	917	936	947	937	896	895	886	897	909
958	958	941	948	939	947	948	935	933	938	930	898	883	900	891	894
971	940	941	945	946	948	915	912	928	912	932	906	885	905	887	901
956	952	934	947	955	947	938	934	950	935	946	899	898	894	901	897
952	965	961	951	944	949	939	949	934	954	938	891	882	898	886	894
960	946	944	946	944	938	943	945	924	929	946	893	896	893	895	891
962	960	952	958	955	945	939	917	916	913	943	888	897	887	894	884
956	916	937	958	926	942	934	926	933	944	940	893	901	889	889	895
959	935	954	946	948	948	913	934	923	932	939	896	884	896	895	903
952	956	955	936	944	957	908	943	891	961	938	892	891	895	889	885
943	951	950	982	949	947	927	918	939	945	943	895	892	889	896	888
930	947	948	977	957	952	893	930	915	934	944	899	907	886	883	898
955	946	950	949	943	959	940	927	924	919	959	899	893	879	891	887
956	949	949	952	950	948	943	931	929	913	956	896	902	893	873	885
954	945	940	943	949	954	937	947	936	924	936	897	891	893	898	893
945	953	944	937	958	951	945	937	941	938	932	897	894	886	887	891
953	948	954	954	907	943	905	937	935	942	923	900	899	903	909	892
961	944	948	949	951	951	940	945	921	923	943	886	913	895	880	891
954	908	954	953	952	952	933	934	942	937	939	905	888	910	886	890
953	953	940	947	942	940	922	932	920	940	932	896	885	910	888	893
960	961	943	955	950	955	940	925	932	936	926	890	892	895	885	899
945	954	926	940	941	945	930	942	936	925	929	904	897	884	887	896
966	949	939	935	942	969	933	943	919	921	943	895	894	895	893	899
948	947	951	965	948	945	929	938	935	939	940	888	899	893	887	895
970	948	943	942	939	942	939	918	954	926	947	895	890	893	890	901
921	953	952	949	951	943	917	927	940	925	935	900	892	885	888	885
969	945	941	964	945	951	931	945	934	930	904	885	891	895	892	885
951	953	948	941	947	959	930	934	925	934	933	883	888	898	887	887
921	934	954	936	950	955	942	930	923	898	898	891	888	887	886	887
939	951	944	945	939	957	931	946	938	909	955	899	901	892	889	887
974	937	946	936	965	954	946	954	890	944	935	895	895	894	898	894
954	935	956	929	943	947	921	923	931	947	938	898	890	896	894	889
911	948	947	944	940	950	953	908	917	939	938	887	890	890	885	894
933	923	954	939	946	946	930	923	938	938	949	903	906	891	883	896
950	931	953	940	949	951	935	925	923	927	960	901	884	894	890	893
922	948	956	941	941	949	932	940	935	950	933	891	887	910	899	881
935	956	948	970	953	948	965	954	936	934	932	904	892	890	887	887
940	936	943	944	954	951	906	937	943	933	942	902	892	897	898	894
919	968	941	950	953	940	942	948	933	938	923	888	911	884	887	885
960	934	957	956	957	961	915	941	914	945	930	901	891	899	913	897
937	944	945	937	956	951	931	942	902	933	941	904	889	897	906	895
957	940	939	968	936	956	898	924	935	907	956	895	889	887	891	883
949	970	947	953	976	937	900	934	904	925	941	891	899	893	898	885
954	952	956	951	949	944	934	923	915	933	911	894	895	888	895	896
959	959	943	948	948	945	939	965	932	947	936	889	896	888	884	889
965	941	935	956	956	964	935	932	939	939	941	901	902	887	909	892
956	961	954	945	908	955	923	937	947	933	941	909	884	889	887	888
958	940	973	955	946	958	939	940	939	939	943	897	879	887	896	905
952	953	965	952	955	960	905	930	920	921	928	894	895	907	901	898
944	953	949	934	943	938	916	928	918	928	955	903	884	896	898	888
948	945	941	948	946	943	944	937	942	950	934	885	891	896	888	895
954	947	961	957	952	949	937	937	943	954	933	901	895	894	897	892
954	949	957	941	943	965	922	960	891	933	942	895	890	878	901	888
958	945	951	966	949	956	909	924	893	927	943	889	893	894	898	890
944	947	938	961	964	950	909	950	932	923	948	898	893	897	896	889
950	953	974	944	949	944	941	924	909	938	951	903	881	891	897	889
950	974	931	941	954	962	929	955	924	934	931	896	898	890	891	887
927	919	946	946	953	943	930	939	933	933	928	912	882	889	898	892
971	938	970	949	953	948	945	928	937	921	940	895	897	892	883	884
953	933	951	935	943	939	923	955	937	948	942	904	904	900	895	882
956	981	950	975	953	946	945	937	957	934	941	893	878	894	883	888
973	939	945	955	944	954	955	936	931	930	956	894	877	886	896	889
950	930	950	956	942	960	953	947	931	931	955	891	883	896	895	888
978	892	940	949	970	960	908	924	925	954	944	887	889	881	884	879
915	956	952	946	952	942	923	922	902	942	943	902	885	891	886	890
953	964	941	959	946	941	947	929	949	929	945	900	896	916	889	895
940	949	952	933	961	967	939	929	933	929	937	898	903	890	890	900
961	953	964	943	968	960	918	876	930	947	909	892	889	890	898	886
954	950	940	946	968	951	926	931	950	966	940	905	899	889	882	892
958	948	948	951	948	954	932	946	907	928	971	893	891	882	894	882
956	923	933	938	971	960	931	924	939	926	937	904	888	899	886	882
955	939	936	941	939	939	916	925	931	943	934	892	901	896	909	896
951	946	944	949	954	953	915	944	941	917	949	905	907	882	889	895
952	943	952	936	948	961	941	934	919	946	944	900	891	885	885	892
944	958	944	960	951	951	949	918	935	940	939	896	884	908	895	885
951	953	945	939	946	955	918	944	940	936	935	906	896	886	894	880
955	932	937	940	956	942	921	938	926	941	932	899	885	886	890	897
952	964	938	964	952	945	935	941	940	940	949	900	886	894	884	879
968	948	943	961	972	957	959	915	930	947	941	890	881	905	898	885
940	946	952	946	944	950	954	949	947	956	965	904	900	886	896	891
971	937	931	944	943	940	938	924	947	940	934	895	895	897	891	890
917	947	928	942	961	932	931	955	924	952	935	889	891	900	898	889
943	953	958	939	980	963	934	917	949	931	936	899	899	906	895	896
903	963	976	954	974	952	928	963	914	936	959	896	893	899	895	885
950	942	949	949	946	943	915	952	940	940	946	899	898	891	908	896
960	955	949	951	956	962	948	932	945	951	944	909	893	904	890	899
948	943	947	941	948	959	918	937	946	932	939	901	899	910	887	891
925	944	935	954	949	960	919	946	914	931	946	891	898	893	891	887
946	947	934	952	937	948	923	943	930	925	936	887	886	887	887	887
954	933	938	969	946	954	902	945	929	936	933	909	896	886	894	893
951	975	957	942	942	947	950	935	926	938	936	891	889	892	880	886
957	953	944	961	959	908	901	924	947	927	897	913	890	895	893	889
941	945	957	947	946	958	954	944	889	927	933	892	893	898	894	893
952	957	945	938	954	952	904	933	934	930	930	902	913	890	896	891
951	926	950	957	957	955	946	943	933	932	931	892	900	905	889	891
908	960	953	944	943	950	954	934	933	939	938	900	895	888	881	891
939	953	941	940	945	950	951	926	950	944	947	895	892	905	891	886
963	948	938	938	952	935	949	942	939	908	962	898	879	889	896	895
948	933	948	927	948	951	942	957	934	940	916	882	894	886	876	897
950	945	965	937	941	950	933	922	945	945	946	896	886	894	897	893
949	945	960	952	956	960	915	920	927	929	935	905	903	893	887	898
950	939	962	943	935	953	923	932	933	943	932	888	911	889	895	890
951	941	962	952	936	952	951	935	929	930	942	904	891	884	883	885
948	941	941	952	961	934	939	915	933	929	934	895	915	886	907	891
948	963	943	964	951	953	929	911	932	928	940	892	882	893	892	886
951	948	936	944	947	930	918	908	938	944	928	898	886	893	889	880
959	928	930	931	977	956	928	930	928	926	928	916	893	911	903	897
945	951	947	945	952	975	932	907	930	932	945	886	891	900	890	893
957	938	936	925	938	954	944	949	963	933	954	905	890	890	907	884
939	949	952	957	944	950	894	949	918	935	942	895	893	888	890	897
976	951	949	954	965	950	923	948	941	940	932	891	919	891	883	888
957	953	942	953	951	957	947	929	941	923	954	906	882	890	892	902
941	956	953	957	953	962	946	939	954	955	933	894	899	890	905	895
953	963	893	943	971	959	942	922	923	932	944	899	896	884	888	896
962	954	946	949	960	951	904	934	919	933	937	896	890	887	887	900
929	952	949	948	955	948	928	915	932	900	932	898	892	900	899	878
946	970	958	966	940	969	928	935	873	937	941	904	897	892	892	890
959	936	956	949	950	954	925	945	890	934	938	897	896	887	891	892
883	936	933	948	934	943	928	941	956	930	941	889	906	893	890	895
931	955	940	912	946	969	942	935	947	940	940	889	900	888	894	891
956	946	948	950	944	942	931	938	924	935	943	900	895	882	892	892
951	921	946	969	972	956	907	933	925	919	948	906	906	906	887	901
944	945	942	944	951	950	931	930	942	950	949	898	888	897	882	887
945	956	944	950	965	944	950	907	910	939	935	893	875	886	895	898
959	948	950	939	937	948	928	940	959	931	940	900	891	894	892	900
928	953	957	946	962	949	934	923	935	939	955	910	896	889	898	900
958	944	963	951	943	951	919	936	945	925	946	892	876	885	887	901
960	954	941	952	946	950	936	919	917	943	938	901	890	884	909	889
935	963	954	950	950	945	933	942	943	918	936	885	897	886	903	886
940	945	921	956	948	966	937	944	928	932	935	897	897	901	893	896
962	962	947	955	945	955	944	945	927	950	947	893	896	893	898	893
960	954	956	943	939	947	917	938	919	929	939	901	889	897	880	890
952	948	953	952	945	939	956	907	927	929	930	886	895	897	889	891
956	970	962	942	959	954	940	954	934	935	946	889	905	901	885	906
957	955	941	938	969	963	935	934	923	940	933	900	895	877	892	890
959	951	944	955	948	966	922	934	928	927	943	890	893	888	896	903
947	926	956	929	941	965	926	941	929	952	947	888	886	893	897	892
950	948	945	963	952	946	945	925	927	924	908	888	894	887	881	900
959	959	951	938	939	950	931	926	959	921	941	914	913	896	895	893
908	947	933	961	938	955	960	918	926	932	934	884	882	896	892	888
961	947	957	946	938	942	948	938	917	931	945	899	892	894	887	897
943	962	948	950	942	965	948	914	934	962	940	896	896	887	893	916
911	954	965	970	960	951	938	936	930	945	943	896	896	902	908	893
948	955	960	942	959	941	939	946	934	925	928	904	893	886	899	902
963	950	916	946	967	950	938	959	937	928	943	902	895	894	885	902
967	961	951	956	943	948	941	936	930	938	931	892	898	894	887	886
945	953	961	941	949	948	920	944	920	933	934	898	893	897	894	896
976	946	950	950	954	955	889	940	949	924	934	892	890	889	889	897
958	942	955	950	961	944	936	921	930	942	946	885	884	897	900	891
947	950	945	953	958	940	942	922	936	930	945	905	886	896	890	893
932	954	961	944	943	950	933	930	924	922	953	904	895	886	883	898
944	965	944	957	936	962	944	945	928	941	945	904	893	886	894	882
946	951	945	935	962	954	908	933	938	932	947	898	900	891	892	893
955	946	947	939	925	950	929	936	955	932	933	900	904	902	887	891
953	963	945	942	950	960	931	934	924	934	945	904	898	884	890	880
914	956	942	916	950	954	950	928	948	933	947	894	892	891	889	881
943	971	940	945	947	953	936	944	935	936	918	890	889	890	889	875
941	955	942	948	943	919	940	934	938	942	925	889	890	881	899	903
952	945	956	923	941	936	946	955	947	940	924	893	896	888	887	901
964	945	959	949	943	931	937	923	917	933	929	893	895	902	900	890
949	945	942	950	947	970	961	935	927	930	934	886	895	897	894	905
956	911	945	948	940	944	938	939	935	938	946	899	895	889	893	897
934	935	966	951	949	953	918	930	937	941	912	905	885	889	892	903
952	956	949	948	955	948	948	950	948	937	956	889	893	887	893	890
948	950	937	933	950	963	948	948	937	932	959	890	895	895	888	904
955	949	945	951	949	945	935	936	939	932	940	902	897	887	894	888
950	948	953	939	945	950	939	938	937	918	942	904	882	912	890	906
947	945	970	944	959	949	928	957	934	928	940	902	885	888	895	891
946	951	962	936	949	950	926	961	929	935	939	889	919	902	891	892
927	961	928	947	955	948	941	912	932	938	939	877	901	887	919	888
955	945	959	925	940	971	935	930	902	927	939	884	888	887	892	888
942	947	958	962	959	947	940	947	929	932	931	919	891	898	888	900
938	947	945	945	942	964	947	939	940	962	942	904	871	900	884	900
952	979	944	952	929	950	938	950	941	943	953	895	892	887	891	874
956	961	951	966	941	947	916	934	935	947	943	898	909	895	888	908
951	952	952	973	946	947	949	933	935	926	938	894	890	896	890	885
950	948	945	950	954	964	934	921	955	912	938	887	910	889	892	900
957	947	946	933	945	948	931	926	924	937	942	884	888	897	888	882
956	955	952	943	957	948	946	921	944	945	933	907	893	892	893	898
949	951	943	937	945	947	933	963	956	912	937	895	894	902	887	891
917	951	958	945	959	957	923	904	946	938	952	899	883	885	891	885
973	952	942	945	947	950	949	931	926	945	939	905	892	890	886	904
980	957	946	936	952	949	938	906	894	930	930	924	899	897	889	881
954	937	955	962	928	936	924	936	922	934	915	912	887	889	892	881
941	934	931	970	944	946	969	938	940	945	939	886	895	892	886	879
959	955	945	946	931	956	920	936	917	926	928	904	900	890	894	884
936	940	947	940	933	966	951	934	929	945	944	884	902	893	893	871
934	945	974	950	939	952	936	916	928	926	933	893	893	895	888	898
958	958	952	950	933	947	941	938	938	932	942	895	891	894	896	911
930	944	955	940	944	961	931	932	930	943	911	900	890	892	900	891
956	967	957	943	954	946	934	946	944	947	936	894	893	896	898	893
943	951	945	958	939	950	937	914	938	945	939	891	892	901	889	916
942	951	943	937	931	955	924	935	931	952	952	895	894	891	887	897
954	945	945	950	950	951	934	939	930	930	938	900	904	901	892	892
941	943	948	963	954	948	952	918	926	950	934	898	894	897	886	892
940	954	948	941	947	949	941	910	941	916	945	913	886	885	893	891
951	913	954	944	954	944	936	928	931	943	938	891	897	886	900	894
930	955	938	966	933	956	945	952	898	952	916	886	903	888	892	893
962	951	940	948	952	954	951	931	947	918	938	899	893	902	886	890
963	929	952	940	962	955	947	963	928	943	944	895	884	889	882	899
950	954	963	941	941	952	940	942	971	927	942	896	894	893	888	888
960	950	977	906	947	947	944	946	908	941	943	890	894	899	884	884
950	959	963	941	940	954	935	931	926	942	938	895	891	887	905	890
966	960	920	947	921	956	913	918	937	936	937	899	909	895	885	885
928	947	963	943	951	953	937	908	949	936	931	891	885	894	897	888
950	927	948	955	939	951	918	912	914	929	942	893	887	894	894	891
952	948	935	950	957	954	927	928	946	967	939	896	889	887	895	900
948	951	963	918	947	949	941	892	931	945	933	890	886	895	885	892
952	955	940	958	941	939	905	909	905	943	949	891	897	906	886	891
926	949	952	935	932	931	952	929	914	936	924	903	879	907	888	889
957	937	950	936	959	959	924	927	949	927	929	894	902	882	896	898
959	952	957	945	955	951	939	933	929	925	939	902	901	886	898	890
951	936	957	949	951	920	929	937	931	950	912	914	885	893	884	881
954	954	951	950	950	948	955	922	934	943	946	896	892	894	897	896
949	962	972	934	933	949	940	947	938	935	949	897	885	889	879	885
939	940	956	956	968	947	914	936	928	935	939	896	893	881	888	901
954	935	938	950	950	948	932	943	930	914	957	901	887	892	899	898
956	947	934	938	939	951	927	925	935	939	957	910	895	893	889	915
949	945	947	940	977	954	936	907	930	924	939	908	898	884	904	898
951	957	953	939	964	948	925	951	902	935	941	888	893	897	886	890
959	949	945	940	949	956	938	907	936	934	935	895	889	894	897	897
939	903	935	957	959	946	946	937	939	942	937	900	892	896	899	890
956	935	948	951	940	930	914	911	952	904	940	897	886	877	893	895
948	952	958	949	952	952	913	933	941	928	941	895	883	889	892	894
952	918	934	966	943	949	943	907	934	929	927	894	890	885	892	886
972	955	948	945	950	949	912	928	947	947	941	893	892	896	884	906
948	970	956	943	940	943	928	937	929	928	912	881	890	904	889	894
949	957	943	952	956	946	958	940	930	943	932	907	883	885	887	895
962	945	925	947	947	948	936	917	939	925	928	887	889	887	907	905
941	938	948	925	940	944	960	931	929	924	931	898	907	890	895	896
950	955	950	944	946	961	931	888	928	899	943	893	898	893	892	897
954	946	958	951	959	946	935	924	945	935	946	899	899	892	893	886
955	979	946	959	954	936	937	941	940	927	939	900	909	891	882	894
934	949	953	945	949	962	943	953	931	941	944	902	893	895	900	889
949	957	948	947	971	949	907	941	946	938	930	891	887	894	888	890
952	966	954	945	943	953	933	935	921	946	930	893	902	896	890	892
959	949	938	965	949	953	926	941	927	936	941	892	891	887	892	880
958	947	940	959	942	938	939	926	942	932	928	886	882	890	883	888
946	945	947	949	951	949	960	951	942	943	938	893	891	888	900	906
938	946	943	952	961	957	938	944	936	934	937	886	884	892	892	887
953	964	943	948	947	948	916	926	937	938	932	893	885	893	890	896
951	947	947	937	953	946	940	920	942	921	905	894	900	910	895	899
945	958	939	951	936	947	951	940	915	942	929	899	884	892	898	886
958	952	947	932	974	953	945	927	914	967	930	893	888	893	892	894
954	916	960	934	941	949	933	927	927	901	942	898	906	889	884	897
959	956	940	938	942	953	954	918	934	937	950	896	899	892	899	896
963	948	953	951	956	948	920	950	933	936	921	899	908	892	884	881
952	912	931	946	932	964	932	926	934	925	936	899	889	901	882	885
960	954	942	948	962	963	937	913	937	904	936	897	902	886	888	894
945	954	964	931	948	949	918	933	929	939	932	894	889	879	887	883
959	955	946	953	937	968	931	954	928	951	942	900	887	888	894	897
952	942	968	937	954	951	938	909	932	944	941	900	892	887	891	889
957	961	937	940	952	956	932	931	937	954	930	883	883	890	891	890
934	952	935	968	949	940	925	929	924	939	939	892	903	892	905	886
948	957	941	945	934	952	932	927	947	938	942	900	894	896	894	890
925	935	945	933	933	954	942	934	901	946	935	916	889	890	899	901
965	953	970	957	951	944	946	945	949	949	920	903	896	882	882	896
952	953	978	950	949	956	943	957	938	927	940	895	897	897	890	896
956	942	939	960	951	955	917	925	935	960	941	892	879	906	897	889
948	966	948	943	940	939	969	906	938	952	930	905	893	892	891	898
970	933	939	940	936	946	938	939	916	920	928	893	889	889	889	902
945	959	952	944	948	951	927	951	939	931	947	886	892	898	889	889
943	936	956	945	958	934	919	938	939	940	944	899	878	893	890	886
959	969	946	942	937	935	923	911	936	938	940	896	894	894	890	893
940	964	944	939	943	944	938	935	940	932	943	905	890	888	896	893
949	951	947	954	948	948	948	937	926	933	938	898	886	894	885	910
952	937	940	962	944	946	956	929	919	936	931	878	877	887	897	895
957	943	955	950	969	946	953	912	945	936	935	896	888	889	897	891
942	942	958	952	955	944	946	924	948	944	931	900	895	908	887	904
952	949	930	955	945	953	930	941	965	941	932	904	890	876	893	892
942	960	938	949	939	960	941	932	927	931	949	892	894	883	895	888
952	949	952	941	952	948	917	917	939	924	937	907	889	898	889	886
952	946	944	941	963	954	912	927	922	927	938	885	889	899	893	894
951	951	952	948	976	945	931	930	923	937	933	890	890	892	886	891
942	926	941	947	935	957	932	930	939	953	945	872	896	890	923	882
956	975	959	954	944	943	937	948	929	927	963	904	909	892	886	887
939	949	950	957	947	961	931	939	931	943	938	895	897	878	888	894
952	932	950	952	943	946	936	933	926	946	942	894	881	897	885	885
975	967	952	951	951	959	944	945	917	941	929	891	879	884	895	889
951	934	946	958	948	948	945	913	949	926	951	903	896	902	889	887
918	971	952	951	943	963	927	936	941	947	938	892	889	900	886	896
955	962	945	959	946	956	957	942	943	930	935	896	909	902	889	887
957	950	944	957	941	960	936	918	946	933	947	895	886	900	897	909
953	956	945	942	946	948	948	934	937	944	940	887	904	897	892	897
963	946	936	953	943	955	928	943	937	940	940	886	887	900	897	889
945	935	953	951	946	967	926	939	937	923	940	879	898	894	887	887
960	950	959	945	937	959	922	930	926	928	933	893	888	900	883	887
958	949	963	965	924	951	931	917	914	947	955	895	879	888	894	885
943	930	933	940	951	955	939	934	928	922	926	895	894	889	893	886
960	949	934	940	953	958	927	943	928	934	941	910	890	889	888	890
953	962	952	950	958	958	949	944	913	911	943	909	906	893	881	899
953	943	931	952	944	964	951	931	928	922	945	892	909	908	884	881
936	963	948	978	941	957	951	908	932	930	964	901	880	892	890	895
962	948	950	953	951	947	950	932	963	923	928	894	903	901	886	891
947	950	933	943	957	947	945	924	935	951	930	908	889	895	902	894
944	964	944	946	940	957	929	928	911	941	928	898	880	890	891	883
949	956	947	952	953	930	957	939	918	939	934	890	893	893	898	892
951	936	972	961	961	962	941	945	934	937	935	901	889	914	897	892
961	966	950	951	942	958	938	936	944	949	938	903	895	892	887	882
949	936	952	945	943	945	930	937	927	931	953	916	902	891	900	899
938	951	959	945	961	958	939	921	921	929	937	907	887	891	888	897
936	950	943	943	935	949	933	930	957	951	927	892	892	901	883	902
954	969	958	944	947	949	940	952	937	928	933	884	900	884	895	904
962	956	940	946	943	947	906	904	931	939	945	888	889	898	899	888
943	945	942	944	955	906	920	927	937	938	953	898	905	890	907	896
971	932	958	947	962	948	920	949	920	926	935	893	895	903	893	891
950	941	964	948	957	941	936	946	936	934	936	894	895	886	890	877
958	954	939	935	974	967	926	948	938	940	932	896	894	888	884	889
921	953	944	949	886	911	939	956	928	947	933	895	895	888	892	895
962	947	953	944	944	942	944	931	937	941	941	897	899	891	892	897
943	942	956	948	949	943	934	924	940	932	930	899	892	895	890	885
957	954	957	943	946	940	924	954	948	924	939	889	900	892	884	900
947	949	981	970	954	972	942	960	944	935	939	900	900	885	901	888
941	963	943	924	948	945	921	942	913	922	928	885	908	894	890	888
954	933	947	938	954	949	952	922	911	939	958	890	900	901	889	892
966	950	954	938	940	948	951	941	933	951	942	905	895	894	892	883
939	954	943	949	952	952	939	941	940	930	925	897	892	892	895	898
920	937	929	944	952	946	945	934	933	931	931	886	895	885	895	882
946	942	936	955	947	966	944	931	928	934	915	901	895	882	892	890
935	943	950	962	951	943	927	930	925	955	939	896	887	903	893	882
961	953	964	934	959	954	951	931	931	950	938	901	892	897	891	894
957	945	945	958	949	956	902	953	929	915	939	891	903	884	884	888
972	918	955	953	967	942	934	925	937	934	926	902	907	894	879	898
956	948	943	942	952	973	933	944	951	919	937	889	896	897	898	896
957	957	951	969	949	949	932	900	938	941	934	893	901	884	882	895
936	956	945	931	945	953	921	943	913	948	930	891	875	893	898	890
957	955	968	954	953	947	922	960	924	942	937	892	899	897	898	893
958	953	951	948	964	953	929	967	969	941	931	893	911	895	897	899
932	943	951	945	939	947	934	948	933	949	937	896	878	888	892	899
950	928	949	939	950	958	939	911	950	931	937	898	907	897	892	890
956	950	934	948	953	945	953	934	934	936	943	894	895	910	890	885
905	966	945	944	948	950	929	947	933	922	934	899	888	896	905	890
951	956	955	941	948	958	928	938	932	942	938	901	904	905	896	885
950	950	939	974	913	943	903	935	934	930	937	886	901	897	891	902
943	948	949	948	941	961	938	923	914	955	933	890	889	888	894	888
961	965	961	952	951	898	941	925	929	937	934	895	890	894	896	894
942	947	926	932	941	942	943	917	918	928	934	898	896	884	891	905
950	938	964	944	943	956	937	906	904	908	953	885	889	895	894	900
954	932	941	954	936	950	939	910	926	922	937	902	893	911	890	891
961	939	951	949	939	956	942	941	923	926	953	897	882	885	891	884
944	947	944	931	947	936	934	938	930	933	929	897	888	897	900	898
956	949	940	941	936	946	909	941	933	932	928	899	904	875	887	887
961	944	941	954	953	950	927	923	942	929	945	894	895	903	891	898
946	958	929	942	943	955	944	923	938	954	943	912	907	895	881	901
942	951	948	954	932	949	937	959	951	917	948	894	888	901	899	899
946	976	956	953	963	951	929	946	942	941	919	897	889	893	898	881
948	960	941	937	951	951	919	933	930	937	941	899	894	892	887	889
958	942	957	950	947	948	948	921	934	941	929	894	889	896	882	894
950	957	954	951	938	947	933	924	932	931	933	877	898	878	899	890
960	951	952	965	952	948	929	951	946	931	937	897	889	888	894	892
959	939	934	935	955	929	947	945	949	939	943	900	900	892	897	881
977	956	955	952	978	964	947	915	902	942	942	896	907	896	890	893
958	954	950	960	945	947	939	936	913	913	936	885	897	887	884	882
947	943	946	925	950	954	942	913	949	934	943	898	890	891	895	888
954	946	914	949	938	939	949	933	927	935	945	887	896	884	887	887
949	955	948	936	948	945	947	944	926	920	929	895	900	896	890	897
947	940	959	950	962	949	932	957	936	905	937	889	893	890	898	897
949	948	964	962	951	947	941	924	943	928	937	904	885	898	892	887
941	943	980	944	946	938	943	942	934	933	943	901	886	909	885	884
950	950	951	957	947	950	956	947	885	936	925	879	904	905	891	893
967	967	949	935	951	956	920	926	928	921	937	886	892	891	892	874
949	940	950	948	943	944	938	914	949	947	902	901	892	896	903	888
918	966	927	950	943	953	940	946	929	917	930	898	888	891	886	895
936	900	948	939	960	950	944	914	936	938	930	889	890	899	891	888
951	944	931	938	942	955	934	922	918	948	929	898	900	903	892	890
971	943	969	943	947	950	938	955	944	946	941	889	899	899	895	885
961	953	943	940	961	950	934	915	960	947	932	890	877	880	897	888
949	950	929	952	959	948	951	947	917	949	936	898	897	895	885	889
953	948	946	948	934	967	931	945	928	937	945	898	891	905	884	890
961	954	944	956	932	958	945	924	934	922	952	888	891	895	890	875
955	947	943	970	952	950	936	943	932	938	953	877	883	901	895	889
958	975	943	956	940	949	956	918	934	911	939	908	886	890	896	903
952	938	940	953	951	952	941	959	946	924	942	894	882	886	891	904
920	936	968	950	961	940	931	924	957	919	945	894	896	886	893	894
927	936	953	965	955	954	919	918	934	926	944	911	909	887	893	894
946	922	952	942	938	970	916	913	931	958	933	897	884	883	897	889
945	922	953	947	953	955	901	933	932	954	921	897	893	890	891	890
962	946	960	952	945	967	904	947	939	924	938	901	896	896	894	894
962	953	967	957	946	948	943	924	935	942	900	904	888	885	892	890
951	954	978	939	935	944	929	927	932	938	920	901	902	880	888	893
953	955	927	975	927	958	938	943	935	947	944	905	890	898	893	891
949	944	979	948	936	948	951	922	922	945	952	912	897	893	892	884
950	965	935	942	954	946	930	941	945	922	935	887	896	892	888	892
948	950	936	920	950	955	949	928	936	931	932	890	894	892	891	883
965	958	938	912	948	952	943	928	924	938	933	900	894	887	902	890
949	967	945	933	930	966	961	893	942	943	932	905	899	893	894	885
952	943	937	943	939	954	944	941	942	936	927	899	884	894	884	886
966	950	934	946	949	947	905	931	939	950	935	896	904	894	887	893
944	950	938	966	953	970	953	933	933	942	961	898	886	893	905	879
968	947	949	953	944	955	944	938	901	930	931	886	890	896	887	884
951	948	949	949	943	944	933	929	931	924	936	895	898	890	907	907
910	958	954	936	955	947	935	955	949	912	933	908	895	899	886	880
956	951	955	934	954	947	962	943	930	946	940	890	892	889	904	886
950	957	963	949	950	916	915	949	936	944	951	902	891	888	888	904
901	952	922	952	945	946	910	947	930	922	933	881	883	893	892	892
941	942	935	943	940	955	925	931	926	928	938	898	895	897	898	889
952	958	942	944	951	946	928	897	935	931	925	898	895	882	889	891
940	941	947	947	946	934	933	932	960	915	937	886	889	895	893	890
943	947	954	938	947	955	923	936	942	930	949	892	891	898	888	905
942	951	948	942	935	954	946	935	909	943	916	892	892	887	886	888
948	951	967	948	948	962	941	930	933	965	940	908	899	892	887	897
957	946	964	945	949	906	948	925	950	938	926	901	888	898	893	886
954	962	957	952	956	943	941	946	942	936	935	879	902	896	892	886
964	928	963	952	960	950	941	952	931	943	926	901	894	900	893	880
940	956	941	942	942	966	930	954	935	957	937	890	898	888	879	887
960	967	940	940	955	950	939	925	931	937	933	892	886	894	899	896
948	947	964	950	935	951	944	927	958	928	933	907	890	880	889	895
960	939	957	948	937	967	957	930	937	945	906	892	885	885	885	883
951	951	935	963	945	965	933	904	945	912	935	894	892	900	896	890
945	952	953	975	951	946	926	912	915	932	935	891	889	889	884	886
935	955	960	944	936	948	938	926	953	938	938	890	892	895	889	889
906	957	927	959	947	947	934	933	931	956	945	901	894	898	892	888
934	960	970	961	951	946	941	937	922	929	933	898	902	918	906	892
953	938	951	949	938	948	950	910	926	965	939	911	901	898	906	892
941	959	956	937	951	954	958	939	916	931	922	899	885	884	903	890
956	946	968	943	971	947	897	937	940	953	938	892	884	888	901	894
945	901	953	934	966	966	916	943	940	925	944	900	897	892	890	892
922	944	965	950	954	968	933	948	924	937	945	901	897	896	897	895
967	944	921	960	937	967	919	899	933	890	937	904	878	893	887	894
929	958	963	944	943	954	933	919	939	921	952	898	882	896	896	896
961	954	950	935	952	959	945	928	939	935	946	898	896	890	896	895
944	962	949	947	946	969	934	938	936	921	932	884	892	897	891	889
937	950	946	931	949	951	943	928	928	928	941	889	890	894	890	891
962	959	966	966	945	933	939	923	931	962	946	896	893	885	885	883
951	943	950	905	952	955	947	908	929	946	949	903	895	901	888	894
926	947	958	933	944	949	939	946	943	948	939	896	897	893	896	897
954	962	967	919	961	949	936	948	924	924	964	901	893	889	912	899
946	943	942	934	947	949	942	940	937	911	951	888	889	903	891	905
956	949	929	937	970	946	941	911	924	921	927	884	891	883	892	890
926	942	951	930	946	963	937	919	932	932	949	896	898	893	889	899
909	936	949	951	947	951	915	928	905	931	916	888	893	889	890	890
939	942	936	949	951	941	904	918	943	935	941	888	896	892	894	884
962	955	943	944	951	942	919	900	934	952	928	880	900	895	888	891
947	925	939	948	951	947	942	938	935	942	940	909	891	904	911	885
956	969	946	950	945	934	943	955	938	896	938	893	891	892	887	887
930	949	950	961	940	951	961	937	941	934	937	898	882	904	879	899
966	946	942	957	952	952	942	957	924	927	938	889	895	906	888	894
953	946	951	940	952	949	916	941	935	940	935	894	900	881	894	885
954	946	959	928	950	943	916	940	900	937	944	894	893	889	893	887
958	961	946	941	954	932	960	944	930	936	936	904	894	899	892	913
970	960	974	943	948	878	912	938	919	918	936	886	909	896	888	893
944	888	945	951	948	929	920	941	926	925	919	894	891	895	895	896
918	956	934	965	949	954	941	934	941	936	934	905	894	891	891	889
968	945	950	971	950	951	933	926	924	927	934	890	899	877	888	890
972	958	960	931	943	948	921	934	942	936	947	900	882	882	895	891
948	877	970	948	939	953	932	934	929	936	928	894	878	882	897	894
965	975	954	939	943	957	935	936	932	951	947	886	887	879	891	892
942	962	955	950	950	910	963	934	929	938	940	888	902	889	901	882
943	953	941	931	966	948	932	932	882	937	929	897	892	897	905	892
944	926	942	953	954	968	916	941	896	961	942	894	898	884	882	903
958	954	976	951	958	952	914	935	943	940	934	900	894	890	889	907
955	938	959	955	946	943	931	940	901	958	937	894	906	896	888	894
929	940	952	949	952	955	927	944	934	932	927	910	890	894	899	889
953	954	954	954	955	949	950	939	920	941	950	889	891	895	887	894
954	948	935	940	952	962	935	933	943	940	935	899	898	892	894	889
966	962	945	953	944	951	961	958	926	936	946	901	898	883	886	890
958	946	957	943	941	960	932	938	945	938	927	897	896	895	880	893
969	905	952	941	950	932	934	942	924	937	938	889	884	898	894	888
942	956	946	953	949	960	914	924	917	933	939	915	893	899	898	892
921	951	951	941	940	968	955	924	934	928	934	901	899	889	904	898
948	952	938	946	936	941	939	932	932	941	941	901	893	900	891	889
958	958	960	942	958	947	949	916	947	940	935	902	896	894	886	884
971	950	931	951	950	980	939	927	942	951	934	908	892	889	889	894
937	948	975	922	943	970	933	931	936	944	933	889	891	891	891	901
908	951	933	931	940	952	929	932	913	927	937	892	892	900	899	896
952	963	950	939	956	951	945	922	928	938	935	916	891	888	891	893
947	981	945	960	956	950	923	934	948	932	933	893	890	897	888	887
928	944	945	951	939	959	923	923	924	927	930	903	886	894	899	902
956	947	953	948	948	953	936	932	887	936	939	895	916	881	892	889
956	909	949	944	943	953	935	902	937	924	946	902	896	891	897	895
957	933	950	945	945	951	935	926	951	933	940	901	887	890	892	903
968	948	966	941	942	965	943	927	940	906	950	899	888	895	895	887
953	966	948	950	967	959	916	929	939	936	941	898	891	897	890	912
953	951	949	942	947	970	923	931	955	931	963	876	890	890	890	896
939	946	948	948	947	943	968	938	925	879	938	894	890	903	904	892
928	958	946	935	949	957	954	916	920	938	952	893	913	892	884	894
945	946	968	950	948	909	927	931	939	911	930	895	892	888	902	896
951	959	946	941	948	951	934	935	932	937	934	890	905	896	874	889
948	943	951	949	943	952	940	952	933	932	954	893	884	887	893	901
950	952	964	946	942	960	956	922	918	935	940	896	897	894	895	893
941	947	949	939	950	949	934	929	933	940	949	892	892	881	895	893
939	932	931	951	944	939	936	912	935	935	940	901	911	892	893	895
974	937	958	934	945	949	924	948	926	933	964	893	897	894	879	888
955	949	957	950	953	915	937	936	898	943	945	900	896	885	896	882
947	952	958	960	944	962	926	936	959	925	934	896	892	897	891	906
959	950	945	944	970	949	931	935	933	936	931	901	892	892	899	898
952	945	944	950	948	954	929	935	943	930	941	888	894	902	895	894
947	951	954	939	961	941	928	951	928	926	934	884	898	888	891	895
967	942	920	939	945	966	926	954	921	927	951	898	907	902	897	902
941	952	954	955	963	934	939	930	923	932	915	904	894	890	885	901
946	945	964	949	964	946	937	924	927	931	942	896	892	887	893	883
935	933	951	955	939	953	952	932	956	930	934	881	891	900	892	881
944	944	951	949	949	954	926	939	932	900	926	899	893	902	917	901
942	948	968	954	958	953	918	933	962	945	938	903	904	895	887	889
954	949	951	946	951	953	946	932	934	936	928	891	907	886	899	901
961	952	955	934	950	947	929	903	937	956	937	893	892	885	892	898
947	967	947	943	934	945	935	925	934	932	947	895	896	901	890	895
953	955	974	932	947	950	932	936	934	913	932	911	895	895	910	889
956	911	944	945	953	953	939	915	954	938	971	899	900	902	893	897
941	950	928	951	937	939	946	934	929	920	919	895	887	890	882	892
944	948	951	936	963	962	924	931	926	948	934	895	887	885	891	900
965	956	973	942	947	952	938	971	930	933	940	886	894	892	899	884
955	947	941	944	936	964	938	940	929	936	934	894	896	886	898	900
904	945	966	943	958	955	939	938	941	942	949	897	913	890	887	890
949	952	952	939	947	956	943	931	933	931	929	883	911	893	916	892
919	941	939	946	925	940	928	937	943	947	934	887	881	893	893	897
950	953	956	948	951	949	901	943	947	944	921	892	886	891	886	890
953	968	957	949	944	944	919	940	943	943	925	893	904	896	900	892
954	953	954	953	943	949	921	953	943	929	937	901	902	900	884	887
963	916	958	949	943	950	934	939	932	933	941	911	877	888	893	892
968	948	941	946	966	956	920	934	925	918	926	895	899	884	893	890
939	948	948	960	945	952	952	935	933	936	939	887	902	890	895	889
965	970	945	958	962	946	944	917	947	925	929	901	877	879	893	899
949	959	953	952	926	959	925	931	936	924	943	902	893	889	915	894
935	948	951	943	951	967	933	918	928	933	944	893	898	894	901	887
965	963	957	935	956	974	940	939	930	928	935	897	898	894	891	907
951	937	929	938	954	956	937	936	931	929	933	886	897	890	899	892
955	946	953	947	954	953	965	966	944	943	936	899	905	907	905	893
900	964	945	947	951	952	942	937	915	933	936	898	889	916	884	890
945	953	961	949	947	948	925	924	930	934	930	898	903	886	888	909
953	965	959	946	944	960	939	950	943	929	939	890	897	888	894	892
944	975	957	950	948	958	929	936	905	930	934	907	895	887	884	894
946	951	952	943	945	967	947	944	937	934	938	896	892	911	889	901
935	965	949	937	940	954	946	933	908	934	943	892	894	894	885	884
954	950	947	945	947	953	943	934	934	939	930	893	894	892	894	886
963	940	956	952	967	965	936	934	910	931	926	891	891	890	897	887
950	949	963	949	954	940	925	949	933	935	931	915	892	898	887	879
947	943	965	935	929	945	940	937	921	933	926	877	888	901	885	910
965	948	943	953	944	959	939	904	940	922	948	892	899	890	880	907
944	942	935	953	952	949	949	938	935	928	930	893	890	901	901	871
948	949	961	951	952	950	927	919	926	957	938	913	890	902	889	889
952	948	959	948	938	946	892	926	942	948	944	889	892	898	895	900
928	934	934	952	964	956	921	940	925	926	930	912	896	896	907	910
942	952	947	944	962	948	937	929	928	896	900	886	893	891	889	892
917	930	950	942	955	964	929	933	934	949	941	898	893	892	884	884
950	941	939	945	947	969	921	945	934	942	922	917	879	888	887	890
958	949	984	946	971	954	934	940	928	932	945	893	892	878	883	895
959	953	954	955	964	962	941	939	945	922	899	902	881	905	886	895
931	945	948	963	970	949	949	942	935	938	932	893	873	905	890	893
953	972	952	949	941	952	911	943	921	918	948	899	887	893	888	896
943	928	949	944	964	940	929	926	935	933	959	886	892	889	884	894
949	946	954	939	947	956	937	940	941	930	926	906	892	892	884	891
955	950	945	937	949	946	936	923	929	962	955	903	894	886	883	884
947	951	938	941	944	946	917	890	930	925	927	896	892	891	887	888
942	941	943	948	958	945	948	939	937	938	930	900	899	891	895	874
949	951	945	947	933	949	916	948	966	932	924	899	886	899	895	893
943	934	947	957	886	939	948	948	931	920	942	903	905	907	903	898
956	961	940	955	951	951	934	927	935	920	935	898	920	887	890	882
960	952	953	941	936	968	907	950	928	936	948	885	889	887	888	891
943	948	943	932	946	953	930	931	928	946	956	904	894	896	896	886
950	945	952	953	947	950	925	953	938	932	942	899	896	891	895	884
961	944	947	938	946	953	933	948	922	907	943	899	898	883	890	899
928	949	957	966	944	951	924	920	929	934	932	909	896	890	891	887
955	953	942	954	947	953	917	935	932	912	959	882	899	907	896	884
950	956	967	941	946	957	961	948	914	932	952	908	901	891	896	887
941	954	946	951	956	957	927	934	916	926	954	894	896	893	896	888
958	962	952	953	949	949	931	941	930	907	933	881	888	879	892	898
959	945	925	958	942	935	915	905	930	932	930	898	893	894	889	893
963	921	952	963	957	951	931	903	946	928	931	919	891	903	887	897
951	946	945	944	946	964	946	934	921	947	941	917	892	886	894	895
949	931	952	970	955	945	934	909	954	951	938	875	899	912	890	897
940	953	985	953	944	918	954	930	926	939	938	900	895	895	899	907
962	956	962	949	912	960	963	908	922	937	945	902	897	896	882	896
942	958	943	950	942	942	932	925	940	926	935	894	893	910	885	910
948	944	962	950	937	955	930	924	919	939	935	898	880	893	887	888
956	955	972	934	939	946	936	935	935	918	946	898	888	901	888	896
943	958	935	963	952	953	935	948	932	952	951	893	895	906	889	883
949	937	955	947	944	950	937	935	938	969	929	902	891	887	904	893
960	958	936	951	942	949	941	925	926	976	948	884	886	886	893	888
961	958	955	943	961	946	931	932	953	926	933	886	895	891	892	891
949	937	952	937	943	957	891	927	924	928	928	887	899	883	893	893
954	948	942	961	956	938	940	930	929	922	933	909	890	884	891	884
956	932	958	942	941	956	925	958	890	931	942	906	891	889	888	911
950	955	953	950	937	957	959	949	949	933	940	891	900	911	893	893
972	951	954	940	881	962	941	913	942	940	937	898	899	912	893	896
935	946	962	949	952	928	962	939	935	922	955	892	895	888	887	889
948	949	958	939	951	956	924	936	931	923	931	895	895	884	894	890
955	954	956	952	946	945	972	905	923	942	932	891	899	887	886	893
962	948	955	934	949	951	938	947	935	940	940	896	901	886	891	896
937	941	941	950	947	888	941	936	932	937	958	890	892	895	899	900
951	959	940	941	952	967	935	942	939	920	929	889	883	887	889	894
971	940	937	936	945	956	935	945	933	942	939	909	891	893	890	888
947	945	953	943	946	964	937	937	936	959	946	887	876	901	888	898
957	927	954	936	948	945	939	949	950	910	902	908	889	896	894	888
959	966	961	940	947	979	927	931	934	925	919	889	876	890	897	906
960	953	949	944	969	952	932	949	956	933	925	884	893	894	882	888
891	949	944	956	936	962	956	926	924	925	944	888	886	905	893	887
965	952	946	933	945	932	965	940	942	945	945	885	894	891	885	905
948	947	942	942	941	981	949	939	913	939	946	892	883	888	889	895
947	949	946	948	945	934	959	948	945	934	951	898	893	891	886	898
952	934	945	941	953	934	934	919	932	933	935	912	886	898	891	895
937	953	952	951	948	946	932	930	951	934	894	888	891	886	886	909
959	954	943	956	941	942	936	939	947	934	937	891	891	914	891	893
962	949	953	939	956	941	920	932	939	936	940	886	891	896	902	902
950	952	935	949	940	949	946	963	926	927	926	884	895	894	894	898
956	943	933	945	950	944	930	923	928	927	937	918	899	890	889	884
946	930	959	915	946	952	945	949	931	922	961	890	876	886	900	891
922	953	942	942	956	943	940	909	923	936	943	888	899	893	887	894
929	948	948	959	942	943	936	927	926	933	937	896	892	898	884	899
953	926	941	925	929	937	941	931	901	930	940	894	894	887	889	878
908	937	949	947	948	948	932	944	936	930	933	893	892	888	902	889
940	959	937	954	922	952	937	951	926	941	939	887	892	887	889	896
957	955	955	956	944	957	948	937	938	937	942	887	894	889	890	897
951	959	960	959	946	943	917	919	928	947	930	894	891	907	891	888
940	916	941	941	958	962	932	924	954	947	937	899	887	889	899	896
953	934	943	948	942	952	928	942	926	938	934	902	898	889	891	887
951	959	948	928	950	963	926	929	929	942	945	933	910	888	873	898
953	958	945	952	965	935	942	913	934	940	930	906	907	882	901	891
964	957	949	906	955	956	925	965	930	941	946	901	900	900	890	894
895	944	958	958	950	973	937	905	926	928	941	896	895	887	886	894
967	950	961	943	949	969	922	899	948	932	932	912	876	896	884	889
906	947	944	941	946	951	942	948	936	914	927	893	897	889	889	890
959	977	957	946	946	967	936	939	943	938	942	888	880	884	890	890
930	935	949	942	948	951	924	955	924	933	940	892	896	908	910	893
972	960	950	960	951	953	916	938	934	942	924	884	888	907	895	891
965	956	958	960	920	945	925	934	906	939	924	894	895	887	897	887
953	950	937	939	948	950	926	930	941	942	935	898	902	893	895	891
962	948	955	978	953	949	934	934	935	943	947	894	885	885	887	891
925	971	948	938	953	951	946	930	930	928	954	914	886	901	890	898
954	927	952	950	946	961	953	951	934	934	934	897	897	889	898	886
953	954	947	946	966	946	920	938	940	954	940	914	892	914	890	912
941	906	961	938	947	962	951	945	906	950	951	904	889	882	894	889
955	944	972	946	937	961	926	925	933	927	937	894	898	891	885	892
941	948	964	939	950	919	944	930	930	927	936	891	888	897	896	883
967	938	961	947	942	958	937	933	929	933	944	888	891	900	900	887
956	951	943	936	953	942	951	928	926	917	934	896	895	894	885	882
952	955	946	949	939	952	958	937	953	927	952	897	884	885	901	895
944	954	960	947	948	952	922	934	930	925	935	884	885	890	894	891
943	958	955	950	956	962	940	921	933	936	941	891	884	888	890	889
959	951	957	960	946	939	942	928	930	929	933	894	898	898	881	897
924	946	951	961	949	957	924	927	930	932	945	890	903	900	896	896
938	948	930	948	948	959	933	961	937	937	936	905	893	894	895	888
965	945	941	957	960	943	940	905	930	956	937	900	886	888	883	891
948	947	945	952	961	968	921	936	922	963	941	897	896	888	883	897
957	939	945	948	947	951	945	943	922	943	931	887	921	898	890	893
944	952	945	932	941	954	913	934	929	954	929	883	891	890	890	900
959	949	983	950	944	943	935	932	937	944	923	884	901	889	889	891
943	954	946	937	955	957	950	928	943	933	911	889	887	894	883	897
957	955	913	947	955	935	921	937	933	934	940	883	894	894	888	893
949	926	937	948	965	955	941	952	946	939	940	899	876	890	891	898
945	953	957	949	948	957	933	952	920	963	915	903	893	876	888	894
949	930	953	940	963	944	927	941	918	933	935	903	891	893	890	887
968	943	931	942	959	978	914	930	931	922	931	897	895	908	888	889
953	942	944	963	935	935	936	939	930	944	934	910	881	892	892	886
943	950	947	964	949	943	931	924	933	949	939	904	909	898	891	882
927	960	937	978	957	958	935	954	937	940	921	899	894	899	891	890
957	945	946	945	933	943	933	931	935	914	938	895	878	874	922	894
929	955	939	943	940	958	929	933	931	933	925	898	902	884	892	893
957	956	948	950	971	946	932	935	952	934	939	900	890	889	887	893
925	930	940	928	946	946	940	933	938	932	934	887	895	896	898	890
966	949	941	950	956	952	938	940	935	897	943	893	895	896	903	894
954	937	952	945	931	958	936	941	940	947	939	881	887	893	889	893
968	954	949	962	947	954	934	934	924	937	963	914	897	892	893	894
973	933	949	945	945	947	941	901	927	920	934	906	907	887	890	891
944	943	951	943	970	948	934	930	924	944	936	928	890	902	895	901
955	953	959	947	942	943	933	941	941	918	933	905	890	893	885	892
967	951	945	958	944	957	962	934	941	926	937	894	880	897	909	894
960	961	971	954	980	943	941	927	957	948	932	893	894	898	888	904
967	957	952	940	954	942	934	914	938	965	935	907	902	876	888	900
945	956	974	941	940	948	959	908	933	926	945	910	887	892	891	904
955	942	956	930	944	954	960	925	941	933	948	896	897	883	899	892
929	949	952	937	950	957	910	910	955	923	933	892	892	904	896	893
956	966	940	929	945	952	950	921	922	966	943	892	903	894	884	894
909	936	965	945	954	924	930	944	930	926	946	902	902	889	887	888
945	947	952	954	925	961	917	938	933	936	938	908	888	892	888	899
945	949	955	955	940	962	932	956	928	929	935	908	886	897	895	891
938	951	954	946	934	949	934	916	932	940	937	889	887	892	889	906
957	952	951	942	952	979	944	944	946	924	942	891	887	891	889	891
967	968	953	921	954	949	937	948	925	953	940	901	885	901	906	887
954	954	953	951	948	952	931	938	929	926	923	879	889	888	901	887
955	948	947	939	948	952	916	932	958	924	932	891	894	914	893	905
938	936	952	941	949	944	930	914	926	909	922	886	874	898	896	896
883	956	956	951	943	960	923	934	939	935	941	893	899	889	886	889
946	962	936	941	950	951	930	927	927	956	932	917	907	895	887	895
955	935	934	939	957	947	941	934	933	938	939	891	908	895	892	894
960	970	940	947	928	959	943	918	928	940	946	900	899	903	890	885
919	947	937	956	953	954	953	928	944	929	955	888	889	890	906	910
948	948	953	931	934	948	938	926	925	951	949	898	894	883	897	900
955	949	920	945	941	944	940	963	923	929	918	909	891	889	886	888
970	947	956	945	937	942	936	945	950	935	943	886	890	885	894	889
951	982	939	938	944	958	922	901	952	942	936	895	890	916	903	887
959	944	941	968	965	945	931	967	926	937	933	890	904	905	897	897
960	920	972	942	951	941	935	946	927	954	935	896	904	890	893	889
927	938	953	963	947	951	928	936	945	930	930	898	903	890	886	892
952	917	959	938	943	932	934	937	932	942	934	900	888	886	897	889
963	946	949	951	942	962	905	924	896	924	934	895	880	884	892	891
961	946	948	957	932	953	939	929	915	937	934	905	904	892	894	890
930	956	946	947	948	924	968	932	940	921	931	897	886	887	882	898
986	954	955	950	948	938	935	943	941	929	954	886	886	894	886	892
949	937	941	907	942	944	915	957	935	925	925	900	881	893	888	896
961	940	927	957	943	952	932	932	914	916	935	903	917	892	891	886
945	887	943	946	965	957	940	939	933	929	938	889	894	910	889	898
940	934	941	942	959	943	943	930	927	943	931	897	882	895	898	892
942	949	954	936	948	959	947	903	937	933	940	897	901	891	894	889
948	946	952	945	960	953	942	943	921	919	1023	894	881	904	893	893
954	975	945	960	952	959	934	928	920	950	945	887	897	890	881	917
900	952	948	953	967	943	952	933	954	944	932	894	891	895	888	898
951	950	948	933	943	954	955	935	938	943	948	890	896	894	900	890
973	947	951	958	934	957	950	915	948	942	940	914	887	889	896	886
953	968	953	947	945	954	943	926	949	937	939	910	892	890	889	889
953	959	972	940	949	954	930	950	924	935	957	902	893	883	893	881
971	947	947	946	955	947	930	925	928	950	956	906	889	895	894	882
936	969	954	931	944	943	941	928	934	949	946	892	889	897	912	900
933	952	955	938	943	946	943	936	934	935	932	900	875	890	892	898
958	954	945	945	950	948	955	942	929	919	934	898	895	893	884	888
945	956	926	958	963	949	934	932	957	944	938	895	885	892	892	898
921	946	954	955	955	952	906	924	927	930	933	895	892	902	893	894
949	947	947	936	953	945	930	942	935	936	937	897	888	887	888	889
908	963	948	961	935	959	962	909	938	949	941	894	906	880	889	886
955	960	959	946	946	952	920	926	942	937	947	884	907	900	892	883
940	957	950	962	944	964	924	951	937	955	935	886	893	894	884	888
960	952	943	944	944	962	893	932	960	945	936	903	900	883	895	889
958	963	955	933	952	952	938	933	942	929	922	896	901	895	893	887
956	960	938	942	933	938	931	919	922	946	897	897	894	887	886	890
954	941	936	947	948	948	933	913	938	939	943	893	885	900	894	892
955	940	947	972	966	960	901	905	968	936	946	902	900	905	885	896
931	949	928	950	936	954	921	923	954	940	947	896	897	890	889	888
942	919	955	945	928	943	938	921	889	962	952	892	892	889	888	888
952	970	959	906	959	961	922	941	941	934	930	896	894	886	883	897
932	948	931	945	955	949	926	894	936	931	951	896	887	899	881	891
948	949	946	950	946	929	951	948	932	942	951	893	892	897	895	899
947	936	976	930	958	958	965	929	932	936	932	895	896	880	895	893
963	949	962	940	952	968	945	939	944	928	934	895	896	892	887	897
936	966	917	940	953	958	924	943	928	941	938	899	881	892	897	888
927	950	956	943	944	941	913	955	943	937	932	896	887	885	889	891
947	956	952	938	943	949	934	908	933	921	922	888	889	896	896	889
969	940	944	949	954	941	936	944	907	953	936	900	908	886	897	893
959	975	949	953	940	941	908	928	930	926	937	894	907	907	884	902
962	964	941	944	952	942	938	928	940	920	932	898	885	895	890	888
946	949	972	949	939	958	923	939	958	931	944	900	896	887	887	904
956	962	961	927	933	953	937	939	942	938	913	899	895	895	884	900
964	937	954	960	951	942	936	944	939	917	923	890	883	896	893	895
951	954	943	941	946	945	933	930	948	963	944	873	905	892	901	882
958	954	957	946	937	956	942	944	900	941	938	894	879	913	887	897
956	964	946	945	947	955	893	934	947	960	934	901	895	884	881	886
949	950	938	952	946	953	915	931	942	939	951	904	893	893	902	897
946	949	961	941	949	962	932	929	953	934	943	897	885	898	888	904
949	942	973	951	938	938	966	932	936	925	941	893	892	883	891	887
946	944	941	949	913	958	934	934	939	945	932	889	894	907	888	885
947	945	952	939	946	951	952	954	936	943	941	897	889	896	886	889
949	951	949	936	947	950	939	935	928	938	940	911	892	891	896	896
941	960	914	933	948	952	950	949	931	930	934	887	887	890	886	895
915	947	968	946	966	954	910	922	935	923	946	896	889	903	886	899
955	953	942	934	937	956	953	957	931	943	934	909	890	891	883	866
954	943	959	960	946	944	939	930	927	946	936	897	900	890	889	900
940	948	946	937	953	947	939	922	936	941	929	919	898	879	902	887
948	952	946	953	950	969	929	935	940	948	938	906	897	891	892	899
885	953	931	960	942	963	922	933	955	943	945	899	898	891	891	889
908	932	954	949	897	951	916	939	922	944	935	892	904	888	892	888
946	959	956	949	949	978	940	932	944	943	947	903	890	912	887	889
901	955	942	954	950	942	947	936	926	932	941	896	884	882	893	886
946	939	935	947	945	955	943	924	945	930	935	893	896	896	897	898
940	941	942	944	945	936	951	938	926	944	934	905	887	894	885	887
906	953	947	951	946	955	935	914	943	919	942	898	908	880	886	884
950	951	947	969	947	980	932	912	913	940	937	899	886	881	891	893
956	946	944	942	924	950	947	946	955	948	941	892	891	911	887	902
978	965	935	941	950	939	926	948	944	938	935	905	896	894	888	897
949	974	951	945	956	964	978	960	920	927	935	928	880	890	888	894
937	949	955	941	938	953	937	915	926	950	942	880	887	899	894	895
951	962	959	948	972	960	933	879	922	933	934	896	893	892	892	890
937	955	956	949	946	949	920	924	919	928	953	910	878	896	886	897
957	949	967	951	955	940	901	942	957	923	943	891	894	885	886	896
953	953	939	954	949	951	949	931	931	935	937	896	908	884	887	908
950	944	944	976	949	953	942	947	936	924	927	890	892	897	897	893
954	961	954	944	941	950	947	927	920	938	955	890	893	899	886	890
945	942	955	940	958	950	926	941	938	899	942	895	892	908	899	883
977	943	952	954	942	938	933	936	935	941	948	889	896	907	890	887
944	948	954	948	959	954	936	956	941	925	940	882	885	914	898	896
973	960	946	953	892	959	935	926	921	945	922	906	892	899	894	885
902	958	950	954	957	946	899	924	934	947	946	880	894	907	888	883
945	941	936	942	942	955	971	948	924	925	926	899	897	892	886	895
908	943	923	956	942	957	932	945	911	930	942	892	899	886	898	878
951	959	963	967	945	952	917	933	936	934	940	878	889	890	889	891
940	939	913	953	958	966	921	943	959	933	935	911	889	892	897	896
958	951	937	943	953	956	910	917	935	896	950	900	887	888	878	894
952	971	950	941	951	953	945	932	935	936	946	898	889	899	884	887
954	963	941	953	948	931	944	939	945	944	925	914	896	907	887	894
950	948	949	938	955	951	917	908	950	936	933	897	905	899	898	900
922	957	958	937	938	959	939	933	930	931	946	885	905	886	895	888
956	944	955	954	964	952	905	909	946	928	944	887	879	881	898	905
953	956	938	934	949	954	938	947	935	957	937	893	900	897	885	892
947	956	964	942	950	944	948	940	948	947	941	908	899	896	891	897
963	946	926	951	947	953	937	947	954	903	955	886	889	888	903	895
944	953	944	945	944	942	940	934	900	898	942	891	900	893	891	912
951	953	953	945	928	946	941	937	964	922	941	882	895	888	878	888
951	938	952	961	956	947	935	919	942	952	943	897	926	896	884	888
948	963	953	939	979	947	939	966	937	941	943	917	889	888	889	903
921	873	976	949	911	945	937	938	937	944	921	888	913	895	891	890
944	958	952	938	947	962	933	924	948	921	935	895	890	889	886	896
955	958	941	952	939	948	959	931	952	937	943	899	892	887	885	896
945	943	957	951	936	943	942	951	936	945	933	893	884	884	879	887
977	944	956	953	937	947	943	929	915	930	944	895	890	901	892	887
960	945	956	967	947	947	902	936	932	945	952	884	897	888	886	896
937	937	956	953	958	949	926	936	925	931	950	903	899	904	893	899
891	941	953	934	956	945	944	943	931	959	949	905	888	889	879	885
957	938	969	941	955	954	953	911	939	929	938	897	891	893	893	890
938	940	960	960	955	939	887	918	921	935	937	889	887	887	887	901
948	957	946	962	935	951	955	925	921	934	928	901	881	896	887	891
951	950	952	920	955	948	936	937	927	922	921	898	893	891	894	899
949	943	928	948	957	956	939	894	942	957	938	888	885	886	889	891
965	959	938	952	949	941	949	915	906	933	940	892	898	902	889	893
950	952	953	947	958	947	922	949	939	918	938	895	886	888	884	895
957	959	936	943	948	944	897	945	927	921	931	904	893	908	886	886
944	954	924	917	943	948	945	947	930	942	937	893	882	891	892	901
951	947	968	955	885	942	940	924	919	950	936	897	898	882	907	905
938	943	948	940	945	952	937	925	923	943	930	900	896	885	886	896
951	944	938	948	942	944	937	921	932	954	936	903	886	881	891	887
947	946	971	938	952	966	943	934	939	935	941	891	885	899	890	893
953	950	948	947	953	960	938	929	925	940	951	897	890	899	889	894
940	958	954	952	948	945	942	932	939	931	927	902	897	906	896	913
947	932	950	943	969	962	940	949	943	931	927	897	900	911	909	896
960	945	948	926	952	982	916	945	956	932	938	892	893	884	898	891
935	941	972	950	956	953	966	940	948	949	930	891	897	892	902	889
948	935	946	958	953	955	918	939	933	929	940	889	891	888	897	894
953	957	948	949	949	967	927	942	928	947	929	901	903	892	893	894
937	946	943	946	937	962	927	926	932	942	941	894	898	901	889	877
956	951	950	947	965	947	937	919	901	939	948	900	895	898	888	891
945	945	942	964	944	965	926	926	933	938	953	895	881	893	894	894
957	952	966	946	940	959	922	933	899	916	951	913	893	884	891	901
957	958	947	955	940	948	933	938	922	949	941	894	904	884	896	879
956	934	942	953	949	952	917	934	941	936	953	895	913	890	890	891
951	943	953	933	948	954	938	924	948	935	936	899	893	879	888	887
943	946	930	953	947	951	933	928	927	934	954	887	889	883	888	897
938	937	940	951	944	955	919	941	918	937	936	897	895	891	900	885
963	959	941	947	972	962	901	948	957	949	924	898	893	890	895	898
950	946	942	948	950	952	951	920	929	931	930	883	899	896	898	902
958	945	942	969	945	952	926	940	932	917	944	896	898	890	892	896
975	960	948	973	956	951	947	938	941	930	937	897	900	890	885	894
958	954	949	950	940	951	946	924	922	950	943	894	908	894	881	875
950	953	907	949	943	959	942	909	918	943	957	896	905	894	898	894
949	912	959	941	945	955	951	944	922	937	934	903	905	885	901	887
939	943	946	945	940	949	939	947	939	915	936	896	902	890	882	884
946	949	957	941	940	964	945	947	945	936	937	889	895	882	896	894
965	941	938	951	948	945	937	930	926	921	961	903	894	891	887	885
953	954	953	955	979	952	922	921	931	933	940	896	896	892	883	894
945	956	944	948	962	947	923	944	927	925	933	892	904	892	887	893
931	950	944	943	949	954	932	940	921	931	935	894	897	889	899	891
958	958	940	948	940	948	932	942	931	940	926	892	890	884	897	895
948	948	950	939	953	937	928	941	942	899	967	897	912	897	877	895
961	897	948	950	951	953	953	928	937	926	952	897	895	891	897	895
946	939	946	945	945	947	897	932	920	934	950	893	913	887	896	895
958	954	962	950	930	950	928	924	920	951	948	897	888	886	894	891
948	932	933	947	967	947	935	959	948	939	943	892	887	899	889	897
972	947	948	950	927	950	937	906	905	943	940	888	883	890	888	893
950	966	965	949	955	956	901	910	937	920	943	906	886	886	894	880
957	969	951	951	954	940	941	929	960	937	949	884	894	889	886	887
955	962	949	943	943	955	943	934	958	931	939	896	895	884	890	889
951	962	951	944	941	948	937	936	940	934	945	899	895	889	890	889
955	938	956	925	951	946	944	950	936	941	936	896	884	890	889	901
972	948	938	944	947	967	934	927	933	926	937	887	888	889	900	896
940	948	938	943	940	956	935	930	949	964	941	896	892	912	895	894
960	952	954	947	956	962	953	948	930	942	938	903	890	896	892	884
948	945	944	941	949	959	941	946	944	943	933	891	881	897	889	886
941	954	953	930	942	950	912	932	951	922	953	902	904	890	883	891
964	961	959	961	950	949	945	932	932	931	937	900	891	901	890	892
942	939	941	952	924	940	925	925	902	913	942	883	897	891	887	898
951	953	962	939	945	947	945	925	926	908	947	910	896	886	896	885
940	943	959	955	958	955	937	956	925	938	938	892	883	895	908	898
966	952	950	948	939	955	933	948	921	936	939	904	891	883	878	903
956	938	946	952	945	951	947	929	940	933	940	898	893	877	896	904
945	948	901	946	947	959	916	921	897	930	929	898	900	890	896	888
944	952	942	942	945	944	946	943	945	961	952	903	888	892	886	890
958	934	969	951	942	951	934	922	935	924	941	893	896	895	889	889
954	943	941	939	922	949	940	952	909	940	953	892	911	894	888	904
972	948	947	930	943	942	933	939	914	936	953	888	898	888	891	890
939	947	949	946	950	953	917	933	957	932	967	890	890	885	902	892
937	951	955	956	958	958	936	924	930	942	933	903	898	900	893	903
951	947	949	954	949	960	935	944	929	933	938	904	892	890	880	884
948	931	947	947	946	943	893	916	927	939	937	894	884	887	876	888
943	958	944	939	948	950	923	933	943	931	934	894	889	875	905	890
953	956	946	946	949	948	928	903	928	941	939	892	908	892	895	910
943	939	960	947	958	951	932	937	926	934	927	899	903	885	886	884
948	960	952	955	951	950	929	929	917	932	937	886	911	887	891	899
941	928	965	949	952	929	946	949	921	905	947	897	891	886	890	897
954	948	962	948	952	946	936	942	952	911	936	898	892	893	895	889
940	967	951	941	938	945	953	935	937	952	928	905	888	892	907	886
956	953	959	953	959	961	942	936	943	936	928	890	892	899	894	891
938	954	954	928	930	962	929	921	933	941	938	901	895	892	897	892
941	974	941	944	954	961	928	922	943	933	933	887	917	888	889	889
946	944	954	948	946	943	935	912	929	928	935	898	898	898	895	908
957	955	956	952	958	952	942	925	924	902	943	900	905	896	891	876
946	953	970	949	947	949	912	923	920	935	941	899	900	894	887	892
947	947	952	901	954	945	897	926	943	933	930	894	908	898	899	890
956	950	940	942	944	947	923	939	940	952	936	891	904	889	891	902
953	944	907	964	959	969	935	928	940	922	942	887	888	894	891	889
946	973	954	943	947	956	944	932	902	924	933	904	897	886	892	911
898	960	941	956	963	947	948	936	939	944	944	901	887	890	901	889
955	953	957	946	971	947	922	920	958	919	948	908	906	890	881	904
935	955	966	966	950	950	926	940	927	933	936	892	894	910	884	891
930	936	949	969	942	949	907	934	932	936	940	895	899	882	886	863
935	951	946	949	963	957	924	960	895	933	941	887	894	889	891	895
954	950	936	939	954	953	938	936	954	917	931	899	875	892	893	899
962	948	949	948	941	946	939	940	931	924	950	910	884	891	897	888
939	943	953	957	945	975	914	904	925	937	938	894	897	898	898	897
942	953	952	947	945	948	939	939	939	925	936	907	885	883	877	892
923	949	948	932	944	942	931	924	927	930	940	897	885	895	898	898
955	936	944	961	950	957	951	929	944	910	939	904	891	895	891	885
959	949	950	947	953	952	926	942	949	917	927	908	889	894	884	892
955	956	943	938	949	951	948	936	947	943	921	887	887	909	912	894
946	954	939	955	957	942	963	922	908	939	920	908	894	900	893	889
939	949	951	941	949	950	940	951	938	948	945	890	877	896	896	893
956	965	955	958	957	944	930	925	926	937	938	896	895	893	896	889
953	946	935	945	974	947	944	925	929	947	939	914	895	893	887	898
940	954	944	954	941	947	909	935	903	939	943	898	893	885	884	896
939	949	936	939	950	950	937	935	931	933	943	896	895	884	899	880
946	945	948	948	955	957	932	953	910	939	932	886	906	890	887	895
960	948	967	971	944	946	936	926	933	960	898	893	906	899	890	888
922	954	952	941	952	942	930	970	917	934	957	906	895	894	890	889
950	946	950	950	951	957	941	916	933	951	941	900	889	882	881	892
949	940	942	944	948	948	923	958	954	933	971	897	905	880	886	892
959	959	945	951	953	962	909	926	920	936	951	898	895	901	897	900
926	947	952	943	935	955	949	921	922	939	957	897	883	893	904	890
956	933	931	939	961	945	927	944	938	920	946	875	889	892	880	899
952	973	936	955	950	955	935	910	927	947	929	899	890	890	888	892
956	946	947	949	944	944	935	911	918	933	934	895	897	887	885	893
956	945	957	944	955	952	965	931	918	937	935	886	912	899	879	885
969	953	948	937	961	959	936	943	945	940	953	892	883	891	887	894
971	950	961	958	941	955	942	949	938	941	935	894	887	889	888	885
948	909	947	970	942	951	943	928	923	935	950	882	886	898	897	887
963	957	961	940	954	967	916	951	956	928	931	905	893	900	905	887
961	948	960	961	963	949	916	936	936	938	933	893	903	893	888	893
946	957	950	944	950	954	951	917	927	941	927	894	900	894	904	896
917	944	958	922	964	950	922	923	940	918	931	901	888	890	884	895
957	933	956	946	949	938	914	955	919	932	948	891	895	891	892	890
948	941	949	950	943	951	946	951	947	941	930	898	891	890	876	896
962	951	958	950	960	947	954	940	940	935	913	884	894	893	887	891
912	951	965	954	957	946	955	932	932	949	949	887	887	887	907	884
963	947	951	928	949	956	934	940	930	944	952	893	884	900	902	908
937	946	947	939	942	937	936	946	935	909	950	898	896	898	879	886
963	947	944	936	963	955	899	951	931	943	959	905	883	899	902	892
930	951	943	932	950	975	931	941	935	924	937	889	890	897	887	889
946	941	955	951	940	956	935	924	949	926	955	903	899	893	889	888
952	952	946	949	938	944	942	961	942	935	954	884	902	898	889	892
948	949	918	955	964	942	934	959	921	933	945	893	885	894	896	890
930	953	952	951	955	940	925	943	926	929	944	886	898	889	897	893
957	949	946	966	958	949	933	911	932	931	937	904	884	881	889	889
952	957	953	940	944	945	921	913	926	919	945	903	886	889	893	904
958	952	973	942	961	948	952	953	949	941	941	890	899	894	883	891
953	947	942	933	944	949	960	935	946	930	922	897	893	896	885	899
942	945	967	948	944	948	945	936	931	908	953	899	895	902	887	895
944	959	952	948	963	961	933	943	911	935	940	891	888	880	896	890
967	958	949	950	965	954	924	928	931	950	935	892	884	893	896	881
915	947	962	949	932	946	912	970	908	939	955	899	899	904	891	892
951	953	929	945	946	948	932	923	936	938	944	900	902	901	887	894
944	965	952	943	942	946	937	925	937	930	943	897	894	892	894	888
971	955	943	949	964	941	957	928	942	944	948	888	894	888	894	898
945	952	944	951	952	950	930	934	930	932	936	894	902	885	884	890
900	957	949	953	949	951	940	922	908	917	954	911	886	890	901	893
961	949	946	949	940	959	894	903	928	922	947	888	880	896	893	893
949	943	943	950	938	962	942	953	934	924	913	905	926	893	891	889
937	935	941	948	946	956	954	940	933	955	934	900	897	894	885	899
949	950	949	947	942	954	932	951	937	929	937	898	886	887	888	884
953	968	965	954	952	940	934	937	946	932	946	892	888	913	885	898
953	958	943	964	944	950	938	940	938	945	940	896	893	892	896	891
947	915	933	938	932	942	931	896	950	922	936	892	897	887	887	893
954	965	951	953	959	959	913	920	941	933	894	880	889	898	901	892
962	938	943	960	955	955	923	945	930	947	956	893	896	893	889	893
960	946	962	945	944	962	935	910	947	898	946	902	896	894	891	886
951	952	945	943	940	952	945	929	932	931	933	900	893	881	903	902
951	947	973	936	949	961	933	937	927	949	915	899	903	908	882	895
966	954	956	942	948	963	923	930	956	942	937	901	885	891	904	900
958	949	962	970	941	944	922	942	935	930	938	902	887	889	897	894
948	942	946	946	956	947	915	925	931	935	945	892	889	891	900	896
935	939	947	946	961	940	918	914	930	928	941	896	889	884	893	886
957	944	937	954	941	949	941	963	918	949	950	898	897	883	894	890
950	955	951	944	936	938	910	903	926	938	940	910	901	904	905	889
947	956	943	952	955	934	949	900	928	931	937	881	889	892	891	889
964	954	970	940	956	940	916	922	939	931	965	882	892	885	881	898
932	952	946	949	946	959	941	956	932	928	939	898	889	888	886	905
910	940	936	948	958	950	907	931	926	955	941	912	888	884	888	897
953	947	968	949	951	949	911	933	941	934	952	901	880	897	892	889
950	924	955	952	957	947	922	933	927	905	929	900	900	889	887	893
944	947	951	953	957	951	939	938	939	918	958	894	887	882	898	891
961	947	960	937	961	963	938	941	939	954	934	892	895	886	891	903
952	945	939	950	946	945	916	894	940	902	935	895	899	896	886	886
947	945	961	955	946	954	933	941	937	934	941	914	886	891	897	887
939	948	954	957	950	949	937	923	901	937	937	898	896	879	896	898
966	947	950	935	942	939	931	895	932	935	940	889	893	881	886	885
962	940	956	949	956	962	943	927	934	926	945	889	888	885	901	888
953	947	948	929	958	942	935	942	918	929	945	896	902	894	887	899
940	947	946	952	901	946	959	931	925	949	944	890	902	908	893	893
948	942	948	948	948	944	925	913	953	915	948	909	896	895	889	901
944	982	953	942	948	945	929	950	925	929	961	888	890	898	889	886
950	958	934	944	949	948	944	946	933	930	936	885	892	911	880	885
956	954	949	946	947	949	931	952	948	953	951	894	904	895	888	896
949	917	945	940	945	941	953	940	923	928	934	893	925	891	886	909
965	949	956	976	949	951	959	926	956	937	918	892	886	891	887	885
938	966	944	941	955	952	953	945	955	952	944	901	893	885	889	893
936	943	942	945	948	954	951	925	935	933	936	889	887	894	901	895
941	947	951	948	951	951	950	947	931	937	934	894	904	898	889	895
946	951	966	918	951	961	940	945	964	951	933	889	897	899	890	890
949	925	953	948	955	945	926	929	935	907	944	890	889	895	898	896
945	945	962	917	971	956	936	921	928	946	940	893	892	904	885	890
944	961	956	947	944	957	933	932	924	915	943	889	893	901	899	891
967	952	935	957	952	949	936	912	935	951	942	882	880	897	886	901
954	940	961	944	945	953	922	941	947	929	929	888	891	892	887	892
970	955	952	946	965	953	933	936	938	937	939	890	883	900	891	899
951	952	943	950	945	948	943	920	920	937	952	897	877	885	894	887
962	954	974	930	947	950	919	924	931	946	936	899	901	899	897	900
943	945	899	942	943	958	931	931	954	930	932	898	907	889	905	902
960	945	941	953	943	947	925	928	931	941	938	898	912	894	900	895
942	949	970	942	957	949	954	934	934	939	944	891	895	891	879	893
947	951	966	938	949	949	904	936	923	940	945	881	895	891	899	886
956	945	967	952	944	954	949	929	936	926	938	894	893	888	892	886
968	946	949	948	944	947	906	926	903	910	930	898	899	891	902	889
925	955	935	950	949	942	909	930	924	930	941	891	900	903	889	890
969	952	945	945	949	949	935	941	925	933	942	900	914	886	896	895
936	963	944	948	970	931	953	946	927	909	938	891	894	887	896	883
947	945	952	945	956	960	947	935	933	930	933	898	894	887	897	891
944	951	952	955	938	950	954	950	901	949	951	892	878	900	906	913
951	924	948	936	957	949	952	948	941	946	929	893	897	900	890	889
970	967	948	940	950	965	938	920	952	923	940	905	892	892	903	890
958	969	948	934	952	962	926	951	921	944	925	909	903	898	885	911
958	954	946	935	902	952	936	951	936	932	917	927	888	894	898	894
938	944	958	940	959	957	954	954	929	932	912	907	897	891	890	881
955	945	944	973	956	950	946	932	951	953	921	900	895	922	888	882
892	949	972	958	965	967	938	952	934	931	949	887	908	896	887	895
946	942	923	942	970	948	931	934	938	931	933	884	904	882	891	892
960	953	930	947	949	943	915	925	941	929	945	896	892	891	893	887
958	939	936	958	937	947	931	922	953	936	945	917	887	898	901	890
958	957	951	962	953	948	925	931	936	916	942	898	893	899	887	892
942	922	947	935	963	954	950	940	931	927	949	901	900	900	891	897
923	964	957	954	895	952	928	936	926	926	926	880	898	890	895	885
922	947	951	947	955	948	917	935	937	938	943	890	892	892	889	893
940	961	947	946	952	934	934	944	926	946	943	889	891	896	886	886
961	957	948	946	949	959	915	938	901	923	940	895	896	904	893	899
951	958	934	940	963	936	922	921	934	945	935	894	884	889	891	896
949	950	964	955	946	948	903	926	929	936	937	909	896	893	892	896
960	966	940	952	952	943	940	926	935	928	955	890	899	886	900	895
925	943	952	941	952	951	940	924	946	951	951	891	889	895	895	889
940	931	952	947	949	946	929	923	917	945	946	894	891	900	901	893
923	926	950	955	949	952	923	915	930	942	938	908	887	900	893	891
946	956	952	959	946	936	956	936	954	933	939	889	902	906	899	890
929	903	956	943	954	950	925	926	933	963	940	890	889	895	893	899
934	946	947	953	949	965	947	918	922	951	938	892	878	899	886	899
941	957	942	948	948	955	935	938	940	941	933	900	894	901	882	898
926	968	939	953	945	944	927	944	942	935	942	902	894	902	893	893
942	947	948	950	947	960	950	945	936	969	927	886	883	895	885	901
949	946	937	939	948	938	961	929	955	913	962	908	901	900	894	884
929	951	958	948	960	956	940	933	948	926	935	891	888	889	892	896
950	945	947	938	965	937	917	951	947	930	936	910	893	905	879	891
930	940	968	947	943	954	956	936	935	942	933	898	886	877	890	889
949	938	948	948	947	947	925	933	949	944	938	905	907	895	894	888
944	940	947	955	956	959	965	936	949	921	943	896	894	892	895	892
950	949	942	961	932	972	949	901	937	926	937	893	888	907	881	894
946	947	943	929	947	957	957	948	925	919	916	884	902	900	892	898
948	956	945	941	941	951	936	931	914	933	939	894	892	883	892	898
950	936	973	943	948	959	942	947	933	930	936	900	894	890	899	892
948	951	949	946	957	909	899	908	938	949	929	899	903	885	888	891
956	951	952	970	931	959	924	945	922	964	924	886	896	894	898	890
946	897	947	954	949	947	927	953	923	950	939	922	897	894	891	899
963	946	947	943	937	954	926	931	947	933	938	901	889	891	886	899
958	956	961	941	954	955	946	910	925	931	931	904	893	908	884	885
946	948	962	951	941	950	941	908	919	941	936	889	895	888	891	890
927	920	946	950	960	938	936	935	880	938	933	897	899	891	890	895
948	952	965	942	950	936	943	943	928	939	939	912	897	897	891	887
947	957	950	940	945	940	916	937	912	955	946	898	903	887	918	894
939	953	939	945	949	910	948	920	938	938	937	890	890	897	893	891
965	955	947	941	972	957	943	932	938	937	951	895	897	895	890	893
957	947	960	950	933	960	927	944	945	950	925	884	892	894	900	889
952	949	950	944	947	960	938	930	934	912	933	896	887	897	889	893
946	954	943	937	938	958	940	924	918	949	936	896	897	898	884	892
947	949	958	946	953	945	910	941	946	938	953	911	901	892	882	892
944	942	952	936	949	950	932	933	911	935	944	887	901	896	891	885
984	966	961	947	935	942	949	936	902	946	933	884	891	889	896	893
956	959	976	958	954	957	941	907	928	937	945	894	882	906	883	904
948	944	937	949	948	942	944	939	957	932	949	896	888	896	882	887
941	938	963	968	969	945	931	932	929	891	931	903	903	893	892	894
940	950	969	958	952	945	937	934	926	932	938	897	907	878	889	887
952	924	939	957	940	947	952	950	914	917	935	902	893	888	888	890
955	949	947	985	937	954	950	916	944	922	939	900	881	882	895	893
960	936	948	949	935	936	944	911	940	957	949	897	897	891	888	899
947	936	936	948	950	944	940	937	931	939	951	906	889	897	895	896
948	980	945	942	951	952	930	934	936	933	946	896	890	891	886	896
945	958	948	951	959	950	935	944	937	915	929	893	891	891	894	901
944	949	919	956	937	943	949	931	915	941	947	890	888	896	896	905
936	907	959	955	940	952	904	946	927	936	943	902	896	890	894	887
955	934	949	954	951	952	916	924	942	926	924	900	894	882	904	891
947	944	926	966	956	967	942	937	930	931	930	890	905	887	897	890
934	949	937	946	961	948	914	916	912	930	932	887	888	889	884	899
948	952	948	964	955	944	937	933	938	952	941	896	870	889	896	888
957	946	962	958	962	947	925	930	935	918	937	898	893	899	898	889
913	950	939	940	954	949	923	893	935	933	928	897	894	885	882	899
927	951	936	951	942	950	938	909	917	932	941	903	895	887	884	913
950	952	962	961	949	961	923	917	945	937	937	901	906	897	890	892
959	956	947	964	938	956	953	912	948	930	938	890	897	906	900	890
945	949	965	953	946	959	955	903	933	926	953	900	898	885	895	890
944	956	928	931	946	955	924	925	931	964	940	902	895	895	883	897
946	973	937	960	945	965	926	927	957	931	927	898	890	887	887	891
941	955	952	947	979	954	936	929	961	926	943	895	900	894	890	887
959	956	946	947	945	952	949	941	969	930	946	904	890	887	875	885
959	943	932	950	942	953	936	921	941	952	937	897	887	883	892	899
946	942	945	945	951	940	942	935	940	941	939	890	902	894	882	897
953	952	949	959	947	876	940	915	942	929	924	909	895	900	901	884
941	956	943	941	947	954	936	940	921	944	939	896	892	886	888	893
943	964	945	946	935	951	925	933	937	936	917	901	910	889	893	897
953	965	942	955	896	955	942	906	933	963	936	891	888	899	875	891
927	945	951	929	945	948	944	937	940	931	938	898	889	907	893	893
944	960	940	929	952	949	948	924	971	934	936	881	893	893	896	892
943	935	950	932	957	933	934	921	927	945	948	885	894	892	893	882
949	947	952	948	945	946	946	916	932	929	945	922	895	885	892	884
958	954	954	968	950	947	926	938	944	919	944	896	900	894	898	888
952	919	946	937	974	975	924	948	924	953	956	884	891	888	885	899
949	954	948	938	947	947	930	942	929	929	944	901	881	901	892	887
939	945	957	951	941	942	906	919	933	934	946	893	910	902	883	893
953	948	950	950	954	946	941	904	923	945	945	899	893	915	887	911
976	954	952	931	934	952	934	931	950	947	933	912	904	892	901	897
948	942	964	954	920	968	913	937	940	920	941	898	898	886	888	897
928	960	933	935	939	954	912	919	938	937	925	896	887	888	895	886
942	937	937	955	945	945	962	929	935	941	917	885	881	894	888	898
972	957	950	952	935	954	944	939	927	894	941	882	901	895	892	902
943	963	943	956	963	952	938	936	926	930	946	894	891	913	894	888
959	956	937	938	961	950	940	940	951	934	947	908	899	888	901	887
947	941	949	936	943	947	962	924	931	912	942	899	905	904	895	893
934	938	944	947	966	945	950	932	948	955	952	892	888	892	916	889
948	949	962	946	961	958	900	944	920	946	950	906	905	900	892	887
960	946	943	945	962	925	890	915	934	951	945	894	896	907	894	906
924	953	966	949	954	956	923	912	948	929	939	894	919	895	892	892
959	953	955	940	948	947	932	921	935	958	939	899	894	903	893	882
959	945	953	956	943	952	935	928	908	936	935	891	902	885	901	890
951	954	943	929	945	953	897	929	929	919	932	898	882	885	902	894
955	940	966	953	944	943	930	932	920	928	929	897	889	884	891	898
940	956	945	949	943	950	941	932	934	920	941	896	898	901	888	891
962	951	951	942	949	935	912	926	938	931	936	907	902	892	885	901
947	959	943	943	932	948	924	931	950	917	953	881	889	897	890	895
969	941	950	939	942	954	940	914	917	927	930	896	896	880	887	882
958	903	962	951	958	964	940	904	925	941	922	902	900	904	898	888
959	943	975	947	946	949	957	941	919	925	944	899	889	893	897	904
956	952	956	929	935	946	925	959	938	943	936	902	898	898	892	897
953	983	940	954	959	948	944	925	932	934	944	894	895	889	886	893
965	958	955	952	951	952	930	913	944	933	946	894	898	907	886	892
961	959	955	949	951	969	938	934	926	932	944	901	897	880	891	887
955	967	931	928	948	945	926	941	944	945	933	898	910	893	890	895
949	957	951	947	958	958	949	935	954	931	940	888	893	895	894	894
908	926	944	941	953	971	928	935	930	928	927	885	896	886	891	890
930	939	941	941	963	946	923	945	934	934	936	891	889	880	893	884
954	952	952	963	942	959	938	931	929	930	916	889	884	888	889	901
941	920	948	953	947	968	950	951	933	943	934	895	891	894	908	902
957	945	961	952	945	969	917	935	942	942	962	891	888	880	892	894
962	950	936	940	949	955	953	919	945	938	939	918	893	888	907	893
976	956	948	956	971	941	950	941	930	935	933	900	897	888	886	881
943	941	942	934	949	946	942	909	958	928	951	896	910	895	889	883
955	949	946	965	964	968	926	943	917	957	930	891	900	907	920	890
944	950	941	942	943	952	938	952	933	932	939	894	889	899	881	892
938	935	955	962	946	949	960	937	949	906	935	898	905	892	890	887
955	955	946	950	965	948	932	939	936	925	935	911	886	899	888	899
954	936	947	948	943	956	932	935	939	944	941	894	894	905	887	893
946	967	957	932	952	940	904	926	930	937	942	897	891	895	890	900
984	953	943	945	953	963	960	934	954	946	947	892	901	891	881	886
946	938	959	922	938	932	953	938	933	930	932	888	890	893	885	884
946	965	959	950	938	946	952	945	903	923	955	898	903	890	887	889
946	968	944	945	936	949	929	927	916	945	923	895	888	887	905	888
942	946	946	960	951	944	930	948	906	945	935	913	901	895	896	899
953	948	931	938	930	953	937	942	931	935	941	895	889	899	896	893
964	946	951	950	943	942	925	931	919	939	933	899	889	873	883	887
946	965	947	945	958	964	921	950	933	934	932	905	889	899	890	891
933	950	970	942	953	958	931	919	939	945	918	886	901	890	891	887
937	923	946	935	946	954	937	955	926	954	946	897	902	888	892	890
965	949	965	961	935	944	930	920	957	939	938	896	902	911	888	888
953	943	956	936	944	964	923	960	952	948	940	888	890	884	894	892
979	951	948	952	952	959	937	922	926	913	955	891	895	904	869	891
953	941	949	948	953	968	928	939	945	940	945	889	887	894	892	891
956	952	947	945	957	967	910	972	935	935	929	892	907	895	885	891
962	936	949	956	946	941	931	956	927	942	927	894	886	886	886	892
942	941	940	952	953	939	931	929	935	929	949	889	900	890	879	900
943	960	949	943	953	952	917	928	936	954	934	899	893	887	885	893
942	945	940	930	949	943	946	940	920	952	934	896	901	889	891	902
944	952	889	933	956	948	944	957	929	934	959	897	891	895	893	901
974	967	951	936	941	941	924	961	940	951	946	898	917	891	890	890
943	958	954	953	938	940	942	949	925	952	968	889	894	887	892	895
937	971	944	948	946	944	967	927	941	921	933	895	901	894	899	891
938	954	933	957	960	945	930	936	935	946	931	890	897	896	884	893
960	958	962	971	912	955	917	949	935	931	941	917	887	900	898	890
913	947	937	946	948	947	948	934	937	938	933	895	890	910	886	896
979	958	949	937	947	947	940	936	929	922	945	897	898	893	883	884
942	959	950	942	950	943	939	935	956	933	939	902	889	894	882	898
952	897	952	946	954	954	948	932	922	934	950	878	884	880	891	890
918	939	941	949	951	951	930	952	938	928	937	891	883	891	895	891
970	960	935	936	953	937	935	929	939	931	963	898	900	897	891	889
955	965	959	942	952	957	954	917	934	934	934	901	897	881	892	891
951	931	946	944	943	947	937	913	952	947	936	884	887	895	889	891
919	951	978	965	945	951	939	929	929	932	938	900	893	900	887	888
948	956	958	940	931	938	946	936	943	952	952	900	872	880	890	889
988	950	933	961	950	960	945	927	930	933	939	888	900	899	899	883
937	935	949	956	954	945	921	938	948	951	920	892	893	901	882	891
955	949	946	960	950	957	935	909	945	926	950	895	899	891	897	896
961	952	967	954	954	952	939	939	954	937	947	894	910	888	887	887
947	947	947	958	943	952	947	933	928	958	936	900	895	885	887	898
956	968	945	944	932	940	952	950	943	938	941	892	891	913	894	887
959	948	927	942	947	935	944	923	932	913	935	900	898	892	887	899
956	946	937	953	939	952	924	918	916	929	936	904	895	888	891	894
931	957	915	966	947	959	931	942	931	935	941	900	895	888	880	891
949	950	938	938	941	962	922	904	921	901	941	900	886	895	901	900
963	942	954	949	942	948	934	949	943	963	940	908	885	898	891	886
952	948	948	945	951	941	948	945	923	932	905	891	902	874	894	894
951	964	947	940	956	951	945	924	924	939	942	897	887	889	885	889
943	964	941	955	952	945	931	934	921	928	933	893	890	886	893	886
962	963	937	947	949	963	922	896	926	937	925	895	885	894	894	908
952	953	964	950	932	941	947	938	918	963	947	888	893	886	890	883
949	938	948	951	961	947	937	941	932	943	944	911	886	892	891	892
956	928	977	940	943	951	932	938	920	952	936	913	902	910	891	898
962	918	945	961	956	964	925	936	930	937	937	903	910	890	882	891
947	925	951	896	953	968	963	934	952	926	924	899	897	891	886	887
939	958	960	945	946	951	909	922	935	936	950	899	896	895	894	892
965	951	911	961	963	953	936	920	932	923	929	897	900	896	896	900
933	954	971	968	956	960	919	929	932	933	924	899	889	889	898	896
904	926	944	957	956	949	944	927	893	931	936	898	891	898	886	891
945	958	938	953	948	954	919	937	934	926	938	896	888	889	888	894
934	970	931	949	950	953	942	950	941	936	950	894	912	899	888	897
943	949	941	938	946	952	925	903	928	930	935	887	906	892	890	896
971	953	942	949	951	958	939	930	915	931	938	912	900	902	900	899
939	915	941	955	950	950	922	951	938	948	925	904	886	892	880	882
948	952	939	951	945	944	905	937	923	939	949	910	892	895	880	885
942	951	945	931	949	958	932	930	933	946	934	893	911	886	904	899
957	926	948	935	954	959	930	922	921	922	934	903	887	887	904	887
947	934	942	945	951	949	935	931	923	926	912	894	893	884	896	886
936	952	941	953	947	951	958	932	936	932	943	887	909	890	885	898
945	957	946	887	970	954	925	947	926	933	938	900	897	898	901	892
952	947	926	947	942	958	935	937	931	935	932	890	894	888	894	897
958	951	950	955	944	960	930	940	946	937	952	895	899	893	881	890
955	963	937	932	946	950	950	932	943	936	932	892	894	889	894	888
952	962	928	957	953	949	941	949	945	944	953	885	887	900	877	893
941	963	950	936	948	961	932	928	915	943	932	892	890	886	894	894
934	940	938	947	942	962	936	952	949	930	933	906	884	887	907	894
912	954	946	943	952	954	933	923	952	940	954	902	894	886	894	893
957	965	947	949	942	943	942	947	914	936	932	900	873	895	877	891
961	945	961	961	947	926	927	912	923	923	940	891	899	885	891	891
959	954	955	966	941	948	952	932	921	923	944	901	884	896	890	902
956	949	932	951	962	949	950	921	939	940	932	916	889	905	884	886
933	934	936	956	957	951	931	928	932	931	945	893	905	889	890	894
960	940	945	945	943	971	955	930	931	941	936	918	892	891	888	897
939	942	938	950	959	946	938	928	929	925	942	895	889	898	890	889
946	953	937	942	964	944	945	903	929	925	919	897	890	894	893	890
969	939	933	944	942	945	921	930	948	935	935	890	893	902	887	896
943	947	945	956	963	957	935	945	930	933	938	890	884	896	891	914
962	963	946	930	953	952	939	940	896	932	938	906	898	894	899	898
943	951	941	963	954	938	953	921	924	933	929	891	896	886	903	887
946	957	951	949	956	965	953	938	909	939	942	902	893	886	890	889
955	940	951	934	944	958	962	954	928	927	931	896	896	888	889	891
940	927	933	940	954	956	938	956	908	959	940	902	889	898	889	891
952	939	948	947	954	931	919	948	948	914	938	885	898	900	902	885
973	953	957	944	931	964	933	909	911	933	939	890	899	896	883	879
951	943	947	948	947	945	954	942	915	931	939	898	888	900	886	885
940	944	969	946	952	952	929	927	921	938	927	890	889	889	908	897
952	951	954	945	943	959	937	912	914	931	936	888	891	887	905	882
947	930	946	951	948	943	929	942	928	957	934	899	896	888	899	908
942	929	965	967	950	949	929	930	932	927	895	895	897	894	891	898
960	940	947	947	955	937	949	934	916	929	943	893	902	895	887	889
951	954	958	947	936	947	938	953	908	942	940	909	905	889	907	893
938	954	945	963	951	950	923	922	937	950	935	885	900	887	886	888
939	943	933	944	942	974	960	953	948	933	959	888	888	912	892	897
957	951	935	940	951	964	939	921	901	934	941	906	890	903	888	899
951	923	945	955	953	952	940	918	933	924	912	907	890	890	890	905
934	953	937	953	940	951	939	924	937	924	943	890	904	895	898	888
965	950	947	955	956	955	936	930	939	917	947	900	890	889	889	884
956	942	940	961	955	959	938	931	934	941	937	891	880	904	891	892
947	960	952	931	955	947	934	902	929	927	936	895	890	895	887	891
931	901	953	956	937	941	934	900	942	936	955	911	897	897	896	887
964	950	947	947	929	946	909	923	921	940	946	892	899	894	893	891
938	948	951	950	951	958	919	933	938	925	936	888	884	892	900	902
922	937	949	941	949	954	914	934	916	937	939	896	893	884	903	900
944	946	938	936	956	953	942	939	938	916	931	898	896	897	887	885
925	919	947	935	946	957	955	943	934	931	937	887	887	881	891	873
944	944	956	935	958	949	915	932	926	931	946	892	897	887	893	890
952	946	953	950	942	954	925	939	935	929	924	887	877	896	897	881
960	950	944	946	967	946	917	935	943	923	940	891	898	902	880	885
948	944	948	943	953	956	945	914	932	955	928	892	904	895	900	890
945	957	942	938	944	951	909	928	927	955	935	917	888	910	889	898
958	945	945	950	946	942	945	920	920	946	926	890	905	884	891	896
955	940	949	949	942	950	939	934	953	935	939	911	903	890	885	884
955	960	975	956	965	944	935	923	942	936	932	897	896	878	885	899
926	950	944	962	943	955	943	960	943	954	922	888	887	892	895	897
938	933	958	944	972	952	937	965	956	945	934	890	892	888	897	895
948	947	949	949	948	949	943	892	936	930	944	895	902	896	902	892
933	953	969	947	944	959	937	928	923	937	931	895	899	894	905	911
951	939	946	955	954	954	901	935	929	931	933	887	888	902	888	890
955	936	945	956	956	947	940	899	930	937	927	900	885	891	893	882
947	948	943	951	957	949	909	920	929	906	943	902	901	896	881	899
953	971	956	987	960	951	938	937	935	933	935	884	884	893	897	895
950	942	963	945	950	951	933	935	954	939	941	896	895	894	884	883
935	941	956	939	941	941	907	956	931	938	947	897	893	894	884	894
939	930	940	951	938	946	888	938	932	949	931	890	883	894	887	900
949	963	947	968	943	955	948	950	940	942	940	884	905	893	896	892
961	950	949	945	961	950	943	935	933	935	903	891	885	893	890	898
928	958	940	915	943	946	933	932	929	937	934	905	888	897	895	878
966	960	954	950	951	946	933	922	947	938	917	909	893	893	889	895
944	946	953	942	962	952	946	931	958	925	923	894	884	897	896	886
925	945	948	932	946	962	944	963	944	968	946	895	902	898	900	898
950	944	956	942	965	940	932	923	945	929	947	915	915	896	892	888
939	960	945	964	960	949	935	945	940	939	937	898	899	894	883	894
959	944	945	972	944	963	932	944	913	928	905	919	893	893	885	890
942	950	954	951	953	950	925	934	919	937	937	894	891	893	899	884
945	932	937	940	947	964	940	933	929	923	944	898	901	892	886	882
943	953	955	949	954	946	955	929	935	925	939	912	890	897	900	894
960	958	952	965	954	942	931	948	937	939	934	882	893	893	887	890
951	954	940	942	948	942	913	904	941	908	932	891	910	901	897	892
939	941	951	933	882	907	948	914	943	938	943	896	892	888	892	889
969	931	935	944	943	955	950	911	928	931	927	895	892	885	891	894
933	939	967	935	950	955	941	926	918	945	939	894	893	897	891	894
946	938	969	927	955	963	947	937	933	930	940	896	897	896	878	888
958	955	957	964	942	953	963	942	955	948	943	895	893	885	890	886
916	954	949	946	935	950	926	936	912	935	954	893	891	905	908	882
960	948	957	943	955	948	940	922	941	931	962	911	908	896	882	888
958	955	944	948	948	965	929	917	941	934	939	891	890	894	886	888
944	937	941	943	952	948	942	926	935	939	936	897	883	886	887	895
951	954	956	947	951	950	936	929	867	922	943	896	896	898	889	880
956	950	945	961	963	958	916	942	945	935	940	906	902	890	887	886
914	950	948	925	950	946	914	944	938	939	934	893	888	895	893	894
943	942	946	956	936	947	912	947	930	946	958	886	894	894	885	912
940	941	937	961	952	945	937	932	943	929	947	893	897	903	893	895
964	957	955	952	950	947	956	952	938	931	949	895	888	888	887	892
962	958	955	947	938	942	928	935	932	932	935	892	887	897	892	892
958	952	952	960	954	955	930	931	929	950	936	895	895	883	901	897
941	954	952	948	947	947	945	942	958	952	931	913	894	878	901	899
957	955	912	965	944	943	920	918	920	934	937	888	895	886	890	890
959	949	941	951	950	950	915	937	921	960	957	898	891	887	881	889
960	951	939	952	937	941	933	926	950	929	928	906	892	899	888	889
974	956	955	941	942	954	912	919	940	939	929	888	888	887	894	890
949	947	955	957	952	972	933	926	957	962	934	890	898	892	901	899
955	968	958	942	961	940	941	916	927	946	941	896	901	900	895	891
964	950	948	952	945	917	949	939	938	941	931	881	884	892	911	895
940	916	969	954	944	959	961	922	947	927	932	908	894	908	894	882
962	948	945	927	953	973	915	957	965	955	928	898	904	892	896	902
947	937	946	941	942	944	963	945	952	939	937	892	890	890	875	901
947	958	956	954	944	911	908	935	947	930	946	891	891	884	886	904
930	956	946	951	948	950	937	933	931	944	944	890	881	886	886	892
958	928	937	909	971	946	931	936	928	938	939	889	961	916	893	893
969	935	938	942	949	955	950	932	939	924	899	896	889	885	891	889
951	937	949	947	946	953	913	946	936	945	945	897	887	888	904	890
948	959	975	953	943	949	948	930	938	924	945	897	880	891	874	887
955	914	940	923	953	955	942	939	947	933	910	886	906	900	908	893
950	946	944	950	941	965	934	924	942	939	927	898	907	890	885	897
928	957	947	943	933	942	932	912	931	936	944	910	883	893	891	891
945	954	946	951	949	953	941	946	948	942	942	905	897	884	902	881
924	949	955	942	952	947	944	943	936	915	944	897	895	896	897	879
955	956	935	946	945	947	916	947	931	925	936	888	882	888	892	886
939	951	945	944	964	947	936	929	924	961	935	893	891	894	896	888
953	960	941	954	953	979	941	916	934	932	945	896	904	896	893	903
958	937	950	932	950	942	940	945	922	947	940	888	894	895	895	892
927	942	954	953	940	958	943	932	942	935	953	896	902	895	889	889
975	952	942	941	949	949	924	906	928	925	936	891	892	890	892	892
950	948	937	970	941	948	934	931	930	926	935	888	896	892	883	903
954	944	978	955	944	944	933	911	938	916	942	898	894	890	885	886
969	958	947	962	944	946	931	922	936	944	921	888	889	890	891	902
962	950	935	943	945	953	909	933	916	930	943	890	890	889	897	887
943	953	929	973	971	944	940	928	892	947	943	906	895	889	890	891
941	950	959	925	957	945	891	929	941	925	937	899	889	895	886	878
956	945	947	949	939	934	939	927	930	930	953	896	885	892	888	901
943	954	958	948	947	948	950	943	920	944	937	882	889	907	899	900
957	954	930	935	972	944	945	968	932	926	920	896	892	885	896	885
954	948	944	920	947	952	938	942	927	947	956	890	884	893	894	904
927	962	943	938	942	943	937	920	924	941	937	894	887	895	891	895
942	955	957	947	945	955	926	949	943	954	936	893	889	894	911	888
918	930	946	970	940	942	931	906	936	936	962	900	885	902	893	899
940	946	940	957	954	939	940	934	925	944	943	895	894	904	889	888
953	961	942	969	949	946	945	942	922	939	945	890	889	884	888	890
936	961	952	953	954	955	925	939	932	939	952	904	874	887	886	889
945	939	961	944	945	962	954	936	933	925	955	894	909	910	888	892
950	960	952	981	937	947	954	950	926	932	934	884	889	892	897	888
966	977	973	956	952	931	957	920	940	943	954	904	907	889	878	879
948	907	947	926	945	954	943	941	925	934	939	900	884	883	897	893
925	971	966	956	941	949	923	931	923	950	936	909	888	909	884	890
953	939	971	944	938	948	953	943	932	942	944	892	895	898	887	892
947	944	952	952	941	956	939	932	932	945	942	888	888	888	896	886
951	932	952	954	956	972	943	939	951	948	942	888	887	880	893	886
952	954	959	947	935	950	934	940	932	940	931	899	910	883	905	892
951	946	928	947	943	954	930	862	920	939	936	898	888	893	894	895
962	956	941	940	946	948	923	944	916	941	936	889	906	902	893	892
969	940	950	974	970	966	951	952	937	946	955	900	885	886	893	880
960	953	942	952	935	950	923	960	936	917	939	905	886	896	887	881
961	955	951	953	946	943	923	939	930	937	950	899	890	895	911	899
953	960	954	947	946	952	933	930	925	947	939	887	897	898	892	888
942	947	963	955	946	971	937	927	938	934	940	900	890	885	896	889
947	942	955	944	942	951	912	946	930	961	940	894	887	893	898	896
909	966	905	953	939	943	928	945	935	945	935	918	904	892	900	892
946	942	963	945	956	955	945	926	941	939	937	883	893	902	872	885
899	931	954	951	968	957	925	942	925	948	949	893	891	902	884	896
927	949	954	947	928	951	942	929	939	933	928	900	888	891	898	891
952	929	952	956	957	943	924	947	959	955	936	893	893	893	884	893
935	943	946	958	958	942	924	918	939	929	951	898	887	891	886	895
950	959	950	972	952	948	899	951	934	955	928	885	894	889	898	886
967	946	952	948	951	938	932	923	924	940	939	914	894	908	888	882
916	922	957	947	942	954	897	949	932	943	958	894	894	888	892	887
962	959	948	966	942	950	948	926	938	934	945	903	906	913	897	887
969	952	950	946	973	961	935	933	933	937	944	889	892	890	893	903
944	937	950	951	941	944	923	930	942	929	945	921	891	889	884	886
950	950	948	948	960	954	899	936	943	941	940	901	904	901	892	888
956	929	950	939	948	958	929	910	938	929	950	882	900	891	897	885
947	966	947	921	952	958	935	953	924	950	952	896	895	896	887	885
949	953	950	939	940	946	906	954	903	938	939	902	908	893	893	878
911	954	984	952	940	944	940	957	948	939	937	892	907	888	914	890
916	946	949	962	969	945	940	918	916	930	941	896	902	895	905	894
954	949	948	900	944	956	934	938	933	937	936	896	887	887	886	891
946	966	943	943	963	948	941	928	894	936	956	900	886	887	898	899
949	961	943	954	950	945	933	911	903	928	940	895	898	887	891	896
963	956	958	938	944	933	947	943	935	956	927	889	894	889	882	894
955	967	927	970	942	949	899	965	932	927	941	895	890	888	905	884
970	955	951	952	959	956	960	934	934	934	930	909	890	889	886	901
957	952	939	951	973	951	936	923	931	927	930	912	891	889	888	887
931	948	950	953	952	955	950	922	934	931	942	893	877	890	898	889
970	952	952	968	942	949	941	904	938	951	935	899	889	896	888	893
903	944	944	951	945	947	917	894	920	953	927	919	892	891	895	898
946	951	936	941	978	956	906	942	927	931	953	889	894	903	895	895
957	940	959	934	940	958	918	943	927	936	935	894	895	896	899	892
948	924	949	937	943	956	909	881	925	932	952	885	890	897	896	892
956	947	961	942	943	951	898	903	967	954	939	892	890	889	893	885
957	956	948	946	946	946	933	932	938	951	939	897	883	902	900	891
963	947	953	953	945	945	950	946	928	933	954	899	887	897	881	887
948	954	961	955	958	948	905	934	933	915	952	916	895	893	882	894
932	953	965	923	937	950	928	918	920	915	933	906	894	885	885	886
906	954	951	941	950	942	907	897	926	939	960	893	890	894	902	897
954	945	953	951	953	969	953	932	921	934	933	896	891	894	904	903
953	943	939	962	946	951	939	926	931	939	936	891	890	897	888	894
963	941	944	952	950	943	949	937	923	922	944	891	890	891	892	897
941	953	970	944	954	947	940	932	940	945	947	914	881	880	892	882
972	924	942	923	909	949	935	931	931	940	937	887	903	899	893	891
954	956	940	957	947	956	933	899	904	931	951	911	897	893	910	891
938	966	952	945	946	946	947	953	932	916	935	904	884	908	891	887
948	942	969	957	945	954	922	924	931	940	931	886	886	892	898	892
956	945	957	945	958	966	924	901	923	930	942	896	895	889	887	885
954	947	948	943	957	950	937	925	926	937	941	891	888	896	878	889
926	958	945	938	954	956	928	936	940	947	925	898	903	895	892	891
947	947	949	941	946	956	945	939	910	938	929	892	898	893	896	892
937	928	939	942	945	952	918	941	933	925	931	907	890	887	881	887
951	935	955	949	952	936	919	912	950	932	922	891	887	893	887	899
977	945	955	946	942	956	909	933	939	903	943	894	884	898	896	894
944	944	965	938	974	942	941	943	925	937	934	910	888	895	899	887
928	967	959	946	952	945	937	941	936	958	951	899	897	890	899	894
951	943	944	964	955	960	922	935	925	944	939	888	895	906	902	884
956	945	933	949	916	948	932	928	940	939	912	893	899	892	895	889
965	957	941	949	953	951	917	930	904	929	937	923	900	893	885	889
970	948	948	950	963	959	904	907	939	927	935	904	894	894	895	890
956	955	938	944	954	950	946	929	948	938	945	884	894	890	902	897
953	940	950	950	948	951	926	935	933	928	944	895	900	893	890	895
946	938	935	934	952	946	940	928	946	946	940	896	891	897	890	881
953	947	961	944	951	939	942	919	937	937	932	893	890	883	888	885
951	944	954	937	947	949	927	937	915	957	950	898	896	888	885	892
949	950	949	941	955	958	953	950	940	942	954	912	895	894	890	893
959	944	953	950	944	949	952	947	944	929	916	890	888	888	894	887
911	948	952	946	947	953	911	946	938	946	942	885	889	892	891	892
949	947	946	948	941	969	946	945	934	924	930	898	885	899	902	892
926	953	951	957	939	960	949	908	942	947	942	894	896	895	885	881
943	951	949	953	920	952	917	899	942	941	937	894	896	890	882	887
949	960	958	950	956	928	929	960	942	946	942	890	894	864	879	894
943	964	945	937	942	952	936	930	930	936	920	905	914	885	890	883
949	950	942	945	942	954	951	934	916	922	932	898	898	902	886	892
939	956	933	959	951	946	946	912	919	923	935	892	879	906	890	890
954	949	955	941	941	960	936	933	945	951	933	900	886	884	879	880
906	944	960	946	943	943	937	929	927	946	960	891	889	892	892	901
961	973	949	949	944	964	945	926	915	933	929	895	896	900	891	891
936	952	962	961	955	958	921	930	904	958	933	893	890	886	877	891
950	940	961	954	944	951	935	914	933	928	936	904	892	914	908	894
946	950	947	974	961	942	921	910	952	933	937	891	887	894	885	896
951	942	956	965	962	947	923	898	935	932	950	895	873	877	900	906
942	945	948	933	949	949	915	923	936	931	955	884	893	883	904	896
946	946	963	952	939	951	930	938	939	937	949	912	891	895	893	885
950	951	953	943	952	956	944	949	940	945	939	904	900	897	889	894
949	949	958	942	953	963	923	933	928	931	940	903	895	887	887	912
960	956	949	940	948	945	925	947	922	932	945	899	886	891	891	891
959	951	947	949	946	952	948	924	946	931	954	889	902	894	890	887
942	970	937	952	946	961	931	939	940	937	940	894	892	909	887	902
941	927	953	947	944	902	933	924	964	939	934	896	889	884	886	890
951	928	943	932	962	921	952	962	947	945	927	898	892	886	895	884
943	948	948	943	946	943	922	919	926	931	938	889	904	900	885	893
943	958	961	948	960	934	931	902	918	937	940	887	886	891	912	895
953	969	954	958	951	944	931	952	933	900	944	892	892	895	887	896
943	936	952	953	952	950	934	923	944	932	930	887	914	876	884	894
955	972	943	956	948	953	938	914	941	954	930	896	888	886	884	896
938	948	934	955	958	954	935	899	936	968	937	902	881	907	891	887
950	916	944	952	947	952	947	924	927	948	929	902	904	892	893	889
954	955	952	947	933	939	928	901	933	940	932	905	893	899	900	893
952	937	946	931	949	963	924	922	927	942	934	897	894	888	896	882
942	961	953	936	938	955	946	941	935	941	946	895	889	903	892	893
951	949	952	944	948	960	917	933	938	946	945	905	884	896	874	903
944	936	935	947	955	955	926	913	941	962	937	902	887	891	888	889
951	943	942	945	946	949	945	931	951	927	937	892	890	900	890	899
956	954	942	952	952	952	911	942	923	936	932	894	903	886	887	911
947	950	947	955	960	950	940	960	922	940	938	898	891	882	899	892
972	931	948	931	945	959	930	940	933	926	932	898	897	890	889	874
940	947	942	949	956	957	936	955	900	928	947	887	898	884	887	898
962	967	944	950	961	951	933	928	939	926	941	895	891	890	893	880
910	960	950	952	955	965	942	937	937	928	949	906	899	890	896	895
944	907	936	948	960	956	940	928	933	933	942	905	888	893	890	884
983	939	968	938	945	950	931	942	922	939	928	895	894	915	895	886
952	948	947	950	948	949	934	894	935	914	937	884	888	894	902	887
949	954	954	950	950	950	940	945	926	930	947	882	885	892	891	893
954	954	949	943	961	958	911	908	930	949	941	895	889	880	900	881
944	949	939	963	952	950	937	937	936	939	928	910	888	904	901	895
975	942	951	940	939	954	931	917	912	927	954	897	895	886	887	895
936	948	946	947	944	945	941	937	938	938	956	905	897	890	902	891
933	943	957	951	932	951	937	932	943	941	928	899	901	896	892	887
940	969	949	960	942	943	951	929	919	939	926	902	899	898	891	888
932	948	940	950	964	919	963	955	927	935	947	890	888	895	907	890
960	943	947	964	950	938	931	905	927	937	939	899	884	881	900	894
946	947	963	965	959	953	929	952	943	939	931	900	914	892	893	892
953	940	938	945	955	949	939	942	953	927	941	894	891	892	895	890
955	958	949	956	947	950	931	933	941	959	915	897	897	877	901	878
933	952	955	951	943	930	936	944	922	928	942	887	916	900	885	902
949	976	951	938	950	950	951	934	930	928	944	893	893	903	888	897
945	954	939	964	944	942	900	938	936	942	940	893	884	900	899	894
946	958	945	941	925	944	957	937	931	941	952	895	893	891	889	897
967	949	973	961	940	959	934	930	941	936	921	899	889	899	883	889
919	945	960	947	942	955	896	951	948	936	946	886	894	891	888	894
953	961	944	944	956	958	907	906	922	947	941	904	893	889	887	894
960	920	953	954	945	939	937	930	953	937	936	897	895	890	896	890
944	938	954	956	929	939	928	953	926	943	937	880	893	898	879	886
943	944	962	937	940	943	901	934	936	930	944	899	898	891	888	890
954	948	943	942	957	971	945	908	923	921	929	884	894	883	883	888
960	952	950	949	924	951	948	936	943	960	938	905	892	885	894	885
929	946	967	961	959	952	944	926	938	945	944	900	904	900	890	886
[truncated: 19,297 more rows]

## Sheet: Figure 3a
These data are contained in Table S1, note each condition and sensor type (ATP vs. Dead) in the tabs in Table S1

## Sheet: Figure 3b
These data are contained in Table S1, note each condition and sensor type (ATP vs. Dead) in the tabs in Table S1

## Sheet: Figure 3c
These data are contained in Table S1, note each condition and sensor type (ATP vs. Dead) in the tabs in Table S1
The genes indicated are those considered "hits" in both respiratory and glycolytic conditsion. This list of genes can be found in Table S3 in the corresponding tabs.

## Sheet: Figure 3d
These data are contained in Table S1, note each condition and sensor type (ATP vs. Dead) in the tabs in Table S1

## Sheet: Figure 6a
		Normalized		Normalized		Normalized			Normalized		Normalized		Normalized			Normalized		Normalized		Normalized
	Cont1Resp	Cont1Resp	Cont2Resp	Cont2Resp	MRPL10Resp	MRPL10Resp		Cont1Glyc	Cont1Glyc	Cont2Glyc	Cont2Glyc	MRPL10Glyc	MRPL10Glyc		Cont1Basal	Cont1Basal	Cont2Basal	Cont2Basal	MRPL10Basal	MRPL10Basal
	953	99.2605	947	98.8415	933	97.5125		955	99.4688	872	91.0135	957	100.021		964	100.406	962	100.407	958	100.125
	954	99.3646	959	100.094	946	98.8712		952	99.1563	961	100.303	946	98.8712		961	100.094	961	100.303	962	100.543
	948	98.7397	957	99.8852	946	98.8712		961	100.094	958	99.9896	959	100.23		960	99.9896	960	100.198	960	100.334
	939	97.8023	952	99.3633	876	91.5552		954	99.3646	954	99.5721	950	99.2893		965	100.51	959	100.094	953	99.6028
	959	99.8854	961	100.303	951	99.3938		961	100.094	955	99.6764	956	99.9164		964	100.406	953	99.4677	957	100.021
	961	100.094	954	99.5721	864	90.301		959	99.8854	949	99.0502	954	99.7074		961	100.094	962	100.407	955	99.8119
	959	99.8854	956	99.7808	944	98.6622		962	100.198	952	99.3633	945	98.7667		967	100.719	959	100.094	963	100.648
	934	97.2815	953	99.4677	959	100.23		958	99.7813	956	99.7808	959	100.23		957	99.6771	963	100.511	961	100.439
	957	99.6771	946	98.7371	946	98.8712		951	99.0522	952	99.3633	954	99.7074		959	99.8854	958	99.9896	958	100.125
	954	99.3646	953	99.4677	947	98.9758		961	100.094	867	90.4916	951	99.3938		957	99.6771	961	100.303	895	93.541
	960	99.9896	952	99.3633	944	98.6622		956	99.573	950	99.1546	957	100.021		960	99.9896	966	100.825	966	100.962
	957	99.6771	946	98.7371	951	99.3938		949	98.8439	957	99.8852	957	100.021		971	101.135	961	100.303	966	100.962
	959	99.8854	952	99.3633	953	99.6028		959	99.8854	958	99.9896	957	100.021		963	100.302	963	100.511	958	100.125
	960	99.9896	961	100.303	950	99.2893		961	100.094	908	94.7709	956	99.9164		963	100.302	963	100.511	959	100.23
	955	99.4688	959	100.094	939	98.1396		956	99.573	945	98.6327	943	98.5577		956	99.573	901	94.0403	960	100.334
	959	99.8854	951	99.259	952	99.4983		957	99.6771	949	99.0502	949	99.1848		963	100.302	958	99.9896	959	100.23
	956	99.573	955	99.6764	940	98.2441		946	98.5314	953	99.4677	956	99.9164		959	99.8854	960	100.198	961	100.439
	958	99.7813	940	98.1108	954	99.7074		957	99.6771	963	100.511	941	98.3487		954	99.3646	958	99.9896	959	100.23
	959	99.8854	956	99.7808	956	99.9164		961	100.094	957	99.8852	953	99.6028		965	100.51	960	100.198	956	99.9164
	865	90.0948	955	99.6764	853	89.1513		959	99.8854	948	98.9458	958	100.125		960	99.9896	965	100.72	962	100.543
	956	99.573	959	100.094	953	99.6028		952	99.1563	957	99.8852	955	99.8119		940	97.9065	957	99.8852	958	100.125
	957	99.6771	956	99.7808	956	99.9164		958	99.7813	954	99.5721	947	98.9758		964	100.406	959	100.094	949	99.1848
	960	99.9896	958	99.9896	955	99.8119		956	99.573	947	98.8415	962	100.543		955	99.4688	967	100.929	955	99.8119
	954	99.3646	951	99.259	954	99.7074		956	99.573	953	99.4677	958	100.125		962	100.198	957	99.8852	960	100.334
	953	99.2605	962	100.407	943	98.5577		955	99.4688	959	100.094	959	100.23		962	100.198	957	99.8852	967	101.066
	954	99.3646	958	99.9896	952	99.4983		957	99.6771	957	99.8852	956	99.9164		959	99.8854	961	100.303	965	100.857
	960	99.9896	908	94.7709	940	98.2441		961	100.094	954	99.5721	917	95.8403		911	94.8859	963	100.511	965	100.857
	956	99.573	951	99.259	943	98.5577		961	100.094	958	99.9896	951	99.3938		960	99.9896	962	100.407	959	100.23
	957	99.6771	960	100.198	951	99.3938		920	95.8234	946	98.7371	960	100.334		960	99.9896	966	100.825	961	100.439
	959	99.8854	963	100.511	958	100.125		957	99.6771	950	99.1546	957	100.021		960	99.9896	961	100.303	964	100.753
	955	99.4688	959	100.094	950	99.2893		966	100.615	957	99.8852	955	99.8119		960	99.9896	957	99.8852	963	100.648
	943	98.2189	952	99.3633	944	98.6622		962	100.198	959	100.094	958	100.125		956	99.573	960	100.198	956	99.9164
	959	99.8854	942	98.3196	955	99.8119		956	99.573	959	100.094	950	99.2893		958	99.7813	963	100.511	961	100.439
	955	99.4688	953	99.4677	948	99.0803		955	99.4688	963	100.511	956	99.9164		965	100.51	959	100.094	959	100.23
	950	98.948	954	99.5721	953	99.6028		959	99.8854	952	99.3633	947	98.9758		963	100.302	956	99.7808	952	99.4983
	950	98.948	955	99.6764	943	98.5577		961	100.094	949	99.0502	958	100.125		959	99.8854	956	99.7808	951	99.3938
	957	99.6771	946	98.7371	947	98.9758		960	99.9896	952	99.3633	952	99.4983		963	100.302	960	100.198	963	100.648
	958	99.7813	955	99.6764	955	99.8119		961	100.094	865	90.2829	942	98.4532		938	97.6982	954	99.5721	950	99.2893
	954	99.3646	951	99.259	956	99.9164		959	99.8854	957	99.8852	947	98.9758		964	100.406	960	100.198	959	100.23
	956	99.573	955	99.6764	948	99.0803		951	99.0522	953	99.4677	951	99.3938		960	99.9896	952	99.3633	965	100.857
	961	100.094	962	100.407	954	99.7074		961	100.094	948	98.9458	953	99.6028		960	99.9896	962	100.407	936	97.8261
	960	99.9896	919	95.919	942	98.4532		959	99.8854	952	99.3633	953	99.6028		962	100.198	961	100.303	955	99.8119
	963	100.302	957	99.8852	946	98.8712		951	99.0522	957	99.8852	953	99.6028		962	100.198	865	90.2829	945	98.7667
	957	99.6771	954	99.5721	957	100.021		959	99.8854	953	99.4677	954	99.7074		953	99.2605	961	100.303	958	100.125
	956	99.573	957	99.8852	935	97.7216		956	99.573	959	100.094	958	100.125		968	100.823	964	100.616	971	101.484
	958	99.7813	951	99.259	953	99.6028		958	99.7813	957	99.8852	957	100.021		964	100.406	957	99.8852	959	100.23
	956	99.573	958	99.9896	943	98.5577		965	100.51	953	99.4677	953	99.6028		962	100.198	961	100.303	961	100.439
	954	99.3646	960	100.198	946	98.8712		956	99.573	960	100.198	945	98.7667		961	100.094	952	99.3633	954	99.7074
	956	99.573	951	99.259	944	98.6622		960	99.9896	958	99.9896	956	99.9164		963	100.302	954	99.5721	933	97.5125
	959	99.8854	894	93.3097	947	98.9758		958	99.7813	953	99.4677	957	100.021		961	100.094	955	99.6764	958	100.125
	955	99.4688	950	99.1546	954	99.7074		948	98.7397	960	100.198	958	100.125		961	100.094	957	99.8852	959	100.23
	958	99.7813	952	99.3633	949	99.1848		957	99.6771	955	99.6764	957	100.021		950	98.948	962	100.407	960	100.334
	960	99.9896	953	99.4677	954	99.7074		960	99.9896	936	97.6934	954	99.7074		964	100.406	958	99.9896	959	100.23
	950	98.948	955	99.6764	952	99.4983		957	99.6771	958	99.9896	954	99.7074		961	100.094	957	99.8852	959	100.23
	958	99.7813	958	99.9896	956	99.9164		959	99.8854	953	99.4677	947	98.9758		961	100.094	966	100.825	958	100.125
	953	99.2605	955	99.6764	942	98.4532		962	100.198	957	99.8852	948	99.0803		963	100.302	959	100.094	959	100.23
	947	98.6356	906	94.5622	951	99.3938		959	99.8854	953	99.4677	951	99.3938		963	100.302	960	100.198	958	100.125
	958	99.7813	955	99.6764	954	99.7074		953	99.2605	870	90.8047	963	100.648		962	100.198	957	99.8852	958	100.125
	958	99.7813	959	100.094	947	98.9758		955	99.4688	955	99.6764	958	100.125		963	100.302	956	99.7808	944	98.6622
	953	99.2605	952	99.3633	952	99.4983		956	99.573	957	99.8852	954	99.7074		957	99.6771	959	100.094	960	100.334
	952	99.1563	957	99.8852	958	100.125		959	99.8854	949	99.0502	955	99.8119		913	95.0943	959	100.094	957	100.021
	959	99.8854	955	99.6764	949	99.1848		964	100.406	962	100.407	954	99.7074		962	100.198	958	99.9896	960	100.334
	952	99.1563	955	99.6764	957	100.021		949	98.8439	954	99.5721	950	99.2893		964	100.406	959	100.094	964	100.753
	932	97.0732	945	98.6327	955	99.8119		958	99.7813	958	99.9896	956	99.9164		958	99.7813	959	100.094	961	100.439
	958	99.7813	958	99.9896	945	98.7667		955	99.4688	958	99.9896	951	99.3938		965	100.51	957	99.8852	963	100.648
	946	98.5314	954	99.5721	950	99.2893		932	97.0732	955	99.6764	953	99.6028		964	100.406	964	100.616	961	100.439
	964	100.406	951	99.259	947	98.9758		957	99.6771	953	99.4677	952	99.4983		964	100.406	962	100.407	950	99.2893
	961	100.094	953	99.4677	961	100.439		960	99.9896	953	99.4677	957	100.021		963	100.302	959	100.094	957	100.021
	956	99.573	916	95.6059	952	99.4983		953	99.2605	945	98.6327	958	100.125		959	99.8854	956	99.7808	964	100.753
	960	99.9896	961	100.303	948	99.0803		960	99.9896	956	99.7808	948	99.0803		963	100.302	959	100.094	961	100.439
	957	99.6771	952	99.3633	955	99.8119		955	99.4688	954	99.5721	958	100.125		955	99.4688	963	100.511	950	99.2893
	956	99.573	955	99.6764	953	99.6028		959	99.8854	953	99.4677	951	99.3938		962	100.198	958	99.9896	953	99.6028
	957	99.6771	959	100.094	960	100.334		956	99.573	959	100.094	955	99.8119		964	100.406	964	100.616	926	96.7809
	955	99.4688	960	100.198	938	98.0351		958	99.7813	949	99.0502	951	99.3938		955	99.4688	956	99.7808	956	99.9164
	953	99.2605	958	99.9896	954	99.7074		961	100.094	944	98.5283	956	99.9164		950	98.948	958	99.9896	961	100.439
	959	99.8854	959	100.094	925	96.6764		957	99.6771	950	99.1546	948	99.0803		959	99.8854	961	100.303	958	100.125
	956	99.573	950	99.1546	949	99.1848		959	99.8854	958	99.9896	952	99.4983		960	99.9896	962	100.407	961	100.439
	959	99.8854	947	98.8415	950	99.2893		947	98.6356	960	100.198	957	100.021		957	99.6771	964	100.616	956	99.9164
	952	99.1563	936	97.6934	950	99.2893		957	99.6771	954	99.5721	958	100.125		957	99.6771	958	99.9896	965	100.857
	962	100.198	957	99.8852	947	98.9758		961	100.094	960	100.198	952	99.4983		966	100.615	957	99.8852	952	99.4983
	962	100.198	961	100.303	958	100.125		953	99.2605	954	99.5721	957	100.021		962	100.198	962	100.407	953	99.6028
	961	100.094	957	99.8852	945	98.7667		959	99.8854	957	99.8852	953	99.6028		957	99.6771	953	99.4677	950	99.2893
	964	100.406	957	99.8852	931	97.3035		958	99.7813	949	99.0502	939	98.1396		962	100.198	957	99.8852	954	99.7074
	953	99.2605	877	91.5353	948	99.0803		958	99.7813	956	99.7808	954	99.7074		958	99.7813	955	99.6764	955	99.8119
	958	99.7813	938	97.9021	953	99.6028		942	98.1148	955	99.6764	960	100.334		957	99.6771	961	100.303	959	100.23
	962	100.198	938	97.9021	957	100.021		955	99.4688	947	98.8415	956	99.9164		958	99.7813	963	100.511	960	100.334
	944	98.3231	955	99.6764	946	98.8712		955	99.4688	954	99.5721	955	99.8119		913	95.0943	958	99.9896	961	100.439
	952	99.1563	955	99.6764	953	99.6028		953	99.2605	957	99.8852	952	99.4983		963	100.302	963	100.511	961	100.439
	962	100.198	954	99.5721	946	98.8712		954	99.3646	953	99.4677	949	99.1848		958	99.7813	955	99.6764	964	100.753
	959	99.8854	957	99.8852	947	98.9758		955	99.4688	955	99.6764	958	100.125		950	98.948	939	98.0065	911	95.2132
	958	99.7813	951	99.259	948	99.0803		959	99.8854	956	99.7808	946	98.8712		963	100.302	957	99.8852	959	100.23
	960	99.9896	956	99.7808	927	96.8855		954	99.3646	953	99.4677	948	99.0803		960	99.9896	963	100.511	964	100.753
	963	100.302	935	97.589	953	99.6028		954	99.3646	955	99.6764	960	100.334		963	100.302	956	99.7808	961	100.439
	955	99.4688	949	99.0502	909	95.0042		957	99.6771	953	99.4677	957	100.021		964	100.406	960	100.198	960	100.334
	963	100.302	921	96.1278	938	98.0351		957	99.6771	922	96.2321	959	100.23		966	100.615	959	100.094	951	99.3938
	959	99.8854	952	99.3633	938	98.0351		959	99.8854	950	99.1546	957	100.021		966	100.615	951	99.259	963	100.648
	960	99.9896	963	100.511	957	100.021		960	99.9896	955	99.6764	918	95.9448		962	100.198	957	99.8852	925	96.6764
	956	99.573	958	99.9896	949	99.1848		963	100.302	951	99.259	952	99.4983		961	100.094	961	100.303	953	99.6028
	959	99.8854	951	99.259	955	99.8119		961	100.094	951	99.259	951	99.3938		964	100.406	961	100.303	957	100.021
	959	99.8854	959	100.094	947	98.9758		963	100.302	876	91.431	952	99.4983		962	100.198	959	100.094	957	100.021
	950	98.948	947	98.8415	934	97.6171		949	98.8439	913	95.2928	952	99.4983		963	100.302	957	99.8852	960	100.334
	960	99.9896	929	96.9627	899	93.959		955	99.4688	959	100.094	961	100.439		961	100.094	961	100.303	957	100.021
	955	99.4688	952	99.3633	953	99.6028		955	99.4688	954	99.5721	953	99.6028		960	99.9896	958	99.9896	956	99.9164
	957	99.6771	955	99.6764	946	98.8712		957	99.6771	946	98.7371	958	100.125		937	97.594	955	99.6764	956	99.9164
	960	99.9896	952	99.3633	952	99.4983		959	99.8854	952	99.3633	952	99.4983		957	99.6771	959	100.094	961	100.439
	952	99.1563	952	99.3633	947	98.9758		961	100.094	956	99.7808	956	99.9164		968	100.823	959	100.094	956	99.9164
	960	99.9896	959	100.094	960	100.334		958	99.7813	957	99.8852	958	100.125		966	100.615	957	99.8852	958	100.125
	960	99.9896	949	99.0502	956	99.9164		952	99.1563	951	99.259	952	99.4983		951	99.0522	958	99.9896	956	99.9164
	956	99.573	957	99.8852	952	99.4983		956	99.573	957	99.8852	949	99.1848		967	100.719	963	100.511	963	100.648
	962	100.198	949	99.0502	950	99.2893		956	99.573	953	99.4677	957	100.021		957	99.6771	962	100.407	957	100.021
	959	99.8854	955	99.6764	956	99.9164		964	100.406	953	99.4677	962	100.543		958	99.7813	947	98.8415	957	100.021
	946	98.5314	929	96.9627	944	98.6622		958	99.7813	946	98.7371	950	99.2893		961	100.094	959	100.094	954	99.7074
	951	99.0522	952	99.3633	950	99.2893		961	100.094	956	99.7808	952	99.4983		966	100.615	956	99.7808	962	100.543
	956	99.573	955	99.6764	946	98.8712		951	99.0522	964	100.616	953	99.6028		960	99.9896	962	100.407	965	100.857
	957	99.6771	949	99.0502	945	98.7667		961	100.094	954	99.5721	954	99.7074		973	101.344	963	100.511	956	99.9164
	957	99.6771	959	100.094	943	98.5577		957	99.6771	954	99.5721	950	99.2893		955	99.4688	954	99.5721	953	99.6028
	955	99.4688	957	99.8852	954	99.7074		958	99.7813	959	100.094	942	98.4532		949	98.8439	959	100.094	957	100.021
	959	99.8854	953	99.4677	943	98.5577		954	99.3646	959	100.094	952	99.4983		968	100.823	958	99.9896	957	100.021
	958	99.7813	951	99.259	958	100.125		954	99.3646	952	99.3633	954	99.7074		966	100.615	958	99.9896	953	99.6028
	950	98.948	952	99.3633	953	99.6028		958	99.7813	958	99.9896	954	99.7074		964	100.406	939	98.0065	958	100.125
	912	94.9901	956	99.7808	952	99.4983		960	99.9896	958	99.9896	950	99.2893		954	99.3646	961	100.303	958	100.125
	961	100.094	953	99.4677	948	99.0803		957	99.6771	939	98.0065	954	99.7074		955	99.4688	970	101.242	965	100.857
	961	100.094	917	95.7103	949	99.1848		955	99.4688	951	99.259	955	99.8119		965	100.51	960	100.198	957	100.021
	951	99.0522	955	99.6764	954	99.7074		954	99.3646	963	100.511	952	99.4983		964	100.406	957	99.8852	945	98.7667
	959	99.8854	954	99.5721	951	99.3938		955	99.4688	953	99.4677	957	100.021		963	100.302	960	100.198	959	100.23
	945	98.4272	958	99.9896	954	99.7074		960	99.9896	960	100.198	943	98.5577		961	100.094	961	100.303	954	99.7074
	953	99.2605	946	98.7371	946	98.8712		943	98.2189	952	99.3633	960	100.334		964	100.406	959	100.094	951	99.3938
	960	99.9896	948	98.9458	940	98.2441		958	99.7813	955	99.6764	948	99.0803		955	99.4688	961	100.303	959	100.23
	954	99.3646	959	100.094	926	96.7809		964	100.406	956	99.7808	947	98.9758		963	100.302	955	99.6764	962	100.543
	954	99.3646	943	98.424	954	99.7074		958	99.7813	962	100.407	952	99.4983		966	100.615	960	100.198	963	100.648
	906	94.3652	960	100.198	958	100.125		959	99.8854	958	99.9896	946	98.8712		964	100.406	962	100.407	957	100.021
	953	99.2605	954	99.5721	945	98.7667		957	99.6771	958	99.9896	950	99.2893		964	100.406	959	100.094	956	99.9164
	955	99.4688	955	99.6764	961	100.439		957	99.6771	956	99.7808	952	99.4983		962	100.198	961	100.303	957	100.021
	959	99.8854	955	99.6764	958	100.125		961	100.094	958	99.9896	951	99.3938		967	100.719	958	99.9896	951	99.3938
	945	98.4272	950	99.1546	951	99.3938		960	99.9896	957	99.8852	951	99.3938		961	100.094	957	99.8852	956	99.9164
	958	99.7813	954	99.5721	941	98.3487		959	99.8854	953	99.4677	959	100.23		951	99.0522	959	100.094	958	100.125
	873	90.928	961	100.303	945	98.7667		949	98.8439	958	99.9896	959	100.23		965	100.51	960	100.198	959	100.23
	957	99.6771	955	99.6764	949	99.1848		943	98.2189	950	99.1546	957	100.021		951	99.0522	962	100.407	954	99.7074
	955	99.4688	957	99.8852	905	94.5861		956	99.573	956	99.7808	937	97.9306		960	99.9896	959	100.094	957	100.021
	958	99.7813	955	99.6764	936	97.8261		950	98.948	949	99.0502	950	99.2893		962	100.198	865	90.2829	965	100.857
	955	99.4688	955	99.6764	935	97.7216		954	99.3646	955	99.6764	948	99.0803		949	98.8439	957	99.8852	956	99.9164
	953	99.2605	955	99.6764	949	99.1848		959	99.8854	959	100.094	950	99.2893		964	100.406	963	100.511	962	100.543
	956	99.573	956	99.7808	952	99.4983		961	100.094	955	99.6764	951	99.3938		959	99.8854	962	100.407	955	99.8119
	961	100.094	958	99.9896	947	98.9758		956	99.573	956	99.7808	952	99.4983		957	99.6771	957	99.8852	968	101.171
	953	99.2605	960	100.198	940	98.2441		957	99.6771	952	99.3633	950	99.2893		957	99.6771	963	100.511	957	100.021
	960	99.9896	938	97.9021	953	99.6028		934	97.2815	953	99.4677	956	99.9164		950	98.948	962	100.407	964	100.753
	963	100.302	961	100.303	958	100.125		951	99.0522	960	100.198	949	99.1848		969	100.927	971	101.346	954	99.7074
	953	99.2605	950	99.1546	950	99.2893		957	99.6771	957	99.8852	956	99.9164		961	100.094	952	99.3633	959	100.23
	958	99.7813	952	99.3633	951	99.3938		961	100.094	951	99.259	952	99.4983		960	99.9896	927	96.754	969	101.275
	962	100.198	961	100.303	953	99.6028		960	99.9896	954	99.5721	954	99.7074		967	100.719	965	100.72	962	100.543
	956	99.573	959	100.094	940	98.2441		949	98.8439	961	100.303	948	99.0803		940	97.9065	958	99.9896	965	100.857
	960	99.9896	955	99.6764	955	99.8119		953	99.2605	959	100.094	947	98.9758		963	100.302	958	99.9896	953	99.6028
	952	99.1563	957	99.8852	942	98.4532		960	99.9896	957	99.8852	952	99.4983		936	97.4898	960	100.198	955	99.8119
	953	99.2605	955	99.6764	944	98.6622		958	99.7813	963	100.511	956	99.9164		959	99.8854	954	99.5721	965	100.857
	954	99.3646	985	102.808	920	96.1538		961	100.094	953	99.4677	954	99.7074		961	100.094	959	100.094	960	100.334
	958	99.7813	957	99.8852	942	98.4532		956	99.573	959	100.094	961	100.439		957	99.6771	961	100.303	958	100.125
	955	99.4688	960	100.198	940	98.2441		960	99.9896	959	100.094	959	100.23		958	99.7813	956	99.7808	958	100.125
	959	99.8854	955	99.6764	922	96.3629		958	99.7813	957	99.8852	957	100.021		958	99.7813	955	99.6764	958	100.125
	963	100.302	956	99.7808	953	99.6028		956	99.573	956	99.7808	957	100.021		953	99.2605	960	100.198	959	100.23
	955	99.4688	957	99.8852	957	100.021		961	100.094	959	100.094	954	99.7074		965	100.51	960	100.198	952	99.4983
	959	99.8854	957	99.8852	956	99.9164		949	98.8439	957	99.8852	950	99.2893		964	100.406	961	100.303	953	99.6028
	955	99.4688	954	99.5721	955	99.8119		952	99.1563	962	100.407	955	99.8119		966	100.615	955	99.6764	956	99.9164
	950	98.948	958	99.9896	944	98.6622		957	99.6771	954	99.5721	957	100.021		962	100.198	955	99.6764	958	100.125
	957	99.6771	954	99.5721	953	99.6028		962	100.198	947	98.8415	952	99.4983		964	100.406	965	100.72	960	100.334
	956	99.573	959	100.094	936	97.8261		957	99.6771	955	99.6764	961	100.439		955	99.4688	963	100.511	959	100.23
	958	99.7813	959	100.094	959	100.23		961	100.094	959	100.094	958	100.125		959	99.8854	959	100.094	958	100.125
	958	99.7813	951	99.259	940	98.2441		962	100.198	958	99.9896	952	99.4983		959	99.8854	963	100.511	957	100.021
	956	99.573	961	100.303	945	98.7667		956	99.573	956	99.7808	950	99.2893		958	99.7813	964	100.616	948	99.0803
	954	99.3646	919	95.919	946	98.8712		955	99.4688	961	100.303	958	100.125		971	101.135	957	99.8852	961	100.439
	954	99.3646	954	99.5721	949	99.1848		957	99.6771	953	99.4677	957	100.021		959	99.8854	958	99.9896	952	99.4983
	961	100.094	956	99.7808	951	99.3938		958	99.7813	960	100.198	951	99.3938		961	100.094	957	99.8852	962	100.543
	948	98.7397	949	99.0502	948	99.0803		950	98.948	950	99.1546	948	99.0803		959	99.8854	954	99.5721	957	100.021
	954	99.3646	953	99.4677	954	99.7074		953	99.2605	954	99.5721	950	99.2893		959	99.8854	968	101.033	960	100.334
	961	100.094	942	98.3196	961	100.439		963	100.302	959	100.094	951	99.3938		955	99.4688	961	100.303	960	100.334
	965	100.51	952	99.3633	957	100.021		960	99.9896	958	99.9896	954	99.7074		958	99.7813	961	100.303	957	100.021
	958	99.7813	952	99.3633	949	99.1848		963	100.302	953	99.4677	955	99.8119		962	100.198	965	100.72	959	100.23
	960	99.9896	953	99.4677	957	100.021		958	99.7813	957	99.8852	949	99.1848		962	100.198	954	99.5721	946	98.8712
	949	98.8439	955	99.6764	959	100.23		960	99.9896	926	96.6496	964	100.753		969	100.927	957	99.8852	960	100.334
	962	100.198	951	99.259	957	100.021		953	99.2605	956	99.7808	951	99.3938		963	100.302	963	100.511	964	100.753
	946	98.5314	954	99.5721	957	100.021		958	99.7813	942	98.3196	953	99.6028		958	99.7813	956	99.7808	956	99.9164
	956	99.573	950	99.1546	944	98.6622		955	99.4688	960	100.198	953	99.6028		961	100.094	959	100.094	958	100.125
	960	99.9896	952	99.3633	949	99.1848		952	99.1563	961	100.303	958	100.125		967	100.719	962	100.407	957	100.021
	959	99.8854	958	99.9896	908	94.8997		941	98.0106	957	99.8852	956	99.9164		962	100.198	961	100.303	955	99.8119
	962	100.198	961	100.303	951	99.3938		950	98.948	951	99.259	913	95.4222		956	99.573	958	99.9896	955	99.8119
	958	99.7813	949	99.0502	944	98.6622		949	98.8439	958	99.9896	953	99.6028		962	100.198	960	100.198	960	100.334
	958	99.7813	943	98.424	953	99.6028		958	99.7813	953	99.4677	951	99.3938		961	100.094	954	99.5721	957	100.021
	952	99.1563	943	98.424	954	99.7074		948	98.7397	957	99.8852	949	99.1848		966	100.615	918	95.8146	957	100.021
	960	99.9896	958	99.9896	949	99.1848		951	99.0522	958	99.9896	958	100.125		963	100.302	961	100.303	964	100.753
	959	99.8854	955	99.6764	943	98.5577		953	99.2605	958	99.9896	956	99.9164		960	99.9896	952	99.3633	949	99.1848
	962	100.198	947	98.8415	959	100.23		958	99.7813	957	99.8852	955	99.8119		963	100.302	958	99.9896	958	100.125
	958	99.7813	949	99.0502	943	98.5577		962	100.198	956	99.7808	953	99.6028		960	99.9896	956	99.7808	951	99.3938
	962	100.198	944	98.5283	947	98.9758		954	99.3646	944	98.5283	949	99.1848		961	100.094	911	95.084	957	100.021
	957	99.6771	955	99.6764	952	99.4983		963	100.302	961	100.303	956	99.9164		963	100.302	964	100.616	958	100.125
	950	98.948	956	99.7808	926	96.7809		960	99.9896	958	99.9896	955	99.8119		962	100.198	962	100.407	952	99.4983
	955	99.4688	956	99.7808	956	99.9164		951	99.0522	956	99.7808	954	99.7074		961	100.094	963	100.511	963	100.648
	959	99.8854	956	99.7808	958	100.125		956	99.573	955	99.6764	944	98.6622		960	99.9896	963	100.511	959	100.23
	956	99.573	955	99.6764	944	98.6622		956	99.573	921	96.1278	956	99.9164		958	99.7813	958	99.9896	955	99.8119
	955	99.4688	957	99.8852	958	100.125		958	99.7813	966	100.825	948	99.0803		952	99.1563	960	100.198	958	100.125
	942	98.1148	952	99.3633	951	99.3938		961	100.094	961	100.303	954	99.7074		963	100.302	963	100.511	960	100.334
	952	99.1563	955	99.6764	949	99.1848		955	99.4688	952	99.3633	956	99.9164		959	99.8854	949	99.0502	959	100.23
	958	99.7813	960	100.198	956	99.9164		956	99.573	951	99.259	955	99.8119		968	100.823	961	100.303	942	98.4532
	959	99.8854	951	99.259	948	99.0803		942	98.1148	957	99.8852	955	99.8119		960	99.9896	963	100.511	969	101.275
	960	99.9896	954	99.5721	947	98.9758		954	99.3646	961	100.303	954	99.7074		962	100.198	958	99.9896	960	100.334
	953	99.2605	899	93.8315	951	99.3938		953	99.2605	957	99.8852	952	99.4983		965	100.51	963	100.511	965	100.857
	947	98.6356	955	99.6764	961	100.439		955	99.4688	951	99.259	957	100.021		962	100.198	957	99.8852	923	96.4674
	957	99.6771	947	98.8415	953	99.6028		959	99.8854	913	95.2928	956	99.9164		962	100.198	969	101.138	957	100.021
	961	100.094	957	99.8852	938	98.0351		961	100.094	952	99.3633	954	99.7074		964	100.406	961	100.303	942	98.4532
	955	99.4688	952	99.3633	942	98.4532		959	99.8854	954	99.5721	954	99.7074		960	99.9896	961	100.303	958	100.125
	959	99.8854	950	99.1546	945	98.7667		962	100.198	958	99.9896	957	100.021		958	99.7813	944	98.5283	958	100.125
	954	99.3646	956	99.7808	943	98.5577		962	100.198	947	98.8415	949	99.1848		963	100.302	965	100.72	953	99.6028
	955	99.4688	954	99.5721	953	99.6028		957	99.6771	956	99.7808	953	99.6028		965	100.51	960	100.198	963	100.648
	957	99.6771	958	99.9896	954	99.7074		956	99.573	951	99.259	957	100.021		967	100.719	958	99.9896	958	100.125
	949	98.8439	952	99.3633	957	100.021		954	99.3646	953	99.4677	962	100.543		964	100.406	955	99.6764	958	100.125
	952	99.1563	945	98.6327	958	100.125		957	99.6771	957	99.8852	953	99.6028		911	94.8859	959	100.094	956	99.9164
	961	100.094	955	99.6764	896	93.6455		962	100.198	956	99.7808	952	99.4983		962	100.198	961	100.303	955	99.8119
	950	98.948	953	99.4677	942	98.4532		956	99.573	955	99.6764	955	99.8119		950	98.948	963	100.511	949	99.1848
	959	99.8854	941	98.2152	919	96.0493		953	99.2605	952	99.3633	948	99.0803		959	99.8854	958	99.9896	958	100.125
	958	99.7813	959	100.094	957	100.021		958	99.7813	956	99.7808	962	100.543		966	100.615	962	100.407	957	100.021
	959	99.8854	903	94.249	944	98.6622		959	99.8854	951	99.259	961	100.439		960	99.9896	958	99.9896	955	99.8119
	954	99.3646	950	99.1546	936	97.8261		960	99.9896	957	99.8852	955	99.8119		956	99.573	961	100.303	964	100.753
	956	99.573	930	97.0671	950	99.2893		958	99.7813	959	100.094	950	99.2893		948	98.7397	961	100.303	957	100.021
	959	99.8854	906	94.5622	950	99.2893		955	99.4688	951	99.259	953	99.6028		971	101.135	952	99.3633	960	100.334
	959	99.8854	942	98.3196	955	99.8119		960	99.9896	961	100.303	940	98.2441		959	99.8854	960	100.198	969	101.275
	958	99.7813	954	99.5721	954	99.7074		943	98.2189	957	99.8852	955	99.8119		957	99.6771	990	103.33	951	99.3938
	963	100.302	950	99.1546	949	99.1848		960	99.9896	948	98.9458	956	99.9164		962	100.198	956	99.7808	960	100.334
	960	99.9896	946	98.7371	949	99.1848		962	100.198	956	99.7808	948	99.0803		957	99.6771	963	100.511	959	100.23
	962	100.198	948	98.9458	953	99.6028		960	99.9896	952	99.3633	958	100.125		963	100.302	959	100.094	962	100.543
	957	99.6771	958	99.9896	953	99.6028		951	99.0522	962	100.407	956	99.9164		957	99.6771	965	100.72	961	100.439
	953	99.2605	958	99.9896	955	99.8119		955	99.4688	953	99.4677	946	98.8712		965	100.51	905	94.4578	955	99.8119
	963	100.302	950	99.1546	957	100.021		958	99.7813	958	99.9896	955	99.8119		953	99.2605	962	100.407	958	100.125
	962	100.198	955	99.6764	949	99.1848		954	99.3646	961	100.303	957	100.021		971	101.135	947	98.8415	955	99.8119
	953	99.2605	955	99.6764	954	99.7074		961	100.094	948	98.9458	949	99.1848		966	100.615	961	100.303	956	99.9164
	961	100.094	905	94.4578	933	97.5125		953	99.2605	948	98.9458	957	100.021		964	100.406	961	100.303	952	99.4983
	953	99.2605	953	99.4677	952	99.4983		958	99.7813	959	100.094	958	100.125		957	99.6771	962	100.407	956	99.9164
	958	99.7813	950	99.1546	957	100.021		953	99.2605	954	99.5721	955	99.8119		956	99.573	968	101.033	906	94.6906
	962	100.198	950	99.1546	953	99.6028		956	99.573	951	99.259	949	99.1848		936	97.4898	964	100.616	960	100.334
	955	99.4688	953	99.4677	957	100.021		961	100.094	952	99.3633	951	99.3938		959	99.8854	939	98.0065	954	99.7074
	959	99.8854	947	98.8415	935	97.7216		957	99.6771	953	99.4677	947	98.9758		947	98.6356	964	100.616	962	100.543
	917	95.5109	958	99.9896	954	99.7074		956	99.573	956	99.7808	958	100.125		952	99.1563	960	100.198	960	100.334
	958	99.7813	956	99.7808	954	99.7074		954	99.3646	945	98.6327	951	99.3938		962	100.198	963	100.511	951	99.3938
	960	99.9896	955	99.6764	948	99.0803		957	99.6771	956	99.7808	962	100.543		966	100.615	961	100.303	956	99.9164
	953	99.2605	955	99.6764	949	99.1848		955	99.4688	952	99.3633	951	99.3938		962	100.198	960	100.198	958	100.125
	951	99.0522	952	99.3633	953	99.6028		955	99.4688	958	99.9896	957	100.021		913	95.0943	958	99.9896	965	100.857
	955	99.4688	952	99.3633	941	98.3487		951	99.0522	947	98.8415	947	98.9758		964	100.406	956	99.7808	955	99.8119
	952	99.1563	954	99.5721	950	99.2893		956	99.573	958	99.9896	958	100.125		962	100.198	960	100.198	963	100.648
	951	99.0522	953	99.4677	952	99.4983		956	99.573	962	100.407	956	99.9164		960	99.9896	954	99.5721	966	100.962
	955	99.4688	952	99.3633	957	100.021		954	99.3646	956	99.7808	956	99.9164		965	100.51	963	100.511	956	99.9164
	957	99.6771	923	96.3365	955	99.8119		950	98.948	948	98.9458	957	100.021		962	100.198	960	100.198	941	98.3487
	956	99.573	956	99.7808	936	97.8261		959	99.8854	947	98.8415	942	98.4532		961	100.094	961	100.303	959	100.23
	961	100.094	953	99.4677	945	98.7667		949	98.8439	959	100.094	958	100.125		956	99.573	962	100.407	964	100.753
	964	100.406	955	99.6764	952	99.4983		957	99.6771	952	99.3633	948	99.0803		960	99.9896	965	100.72	960	100.334
	957	99.6771	953	99.4677	951	99.3938		953	99.2605	958	99.9896	952	99.4983		961	100.094	963	100.511	956	99.9164
	959	99.8854	954	99.5721	947	98.9758		958	99.7813	952	99.3633	952	99.4983		968	100.823	958	99.9896	952	99.4983
	960	99.9896	945	98.6327	956	99.9164		958	99.7813	953	99.4677	958	100.125		962	100.198	959	100.094	958	100.125
	955	99.4688	950	99.1546	958	100.125		954	99.3646	955	99.6764	944	98.6622		964	100.406	963	100.511	965	100.857
	955	99.4688	955	99.6764	959	100.23		948	98.7397	960	100.198	956	99.9164		956	99.573	965	100.72	964	100.753
	957	99.6771	950	99.1546	948	99.0803		957	99.6771	956	99.7808	956	99.9164		962	100.198	958	99.9896	961	100.439
	954	99.3646	954	99.5721	954	99.7074		951	99.0522	953	99.4677	958	100.125		961	100.094	951	99.259	954	99.7074
	905	94.261	957	99.8852	957	100.021		961	100.094	952	99.3633	952	99.4983		947	98.6356	927	96.754	964	100.753
	965	100.51	906	94.5622	918	95.9448		919	95.7192	948	98.9458	951	99.3938		959	99.8854	960	100.198	961	100.439
	954	99.3646	959	100.094	953	99.6028		958	99.7813	861	89.8654	949	99.1848		961	100.094	964	100.616	957	100.021
	953	99.2605	952	99.3633	947	98.9758		962	100.198	953	99.4677	949	99.1848		963	100.302	960	100.198	965	100.857
	958	99.7813	939	98.0065	961	100.439		960	99.9896	956	99.7808	957	100.021		959	99.8854	963	100.511	961	100.439
	960	99.9896	960	100.198	954	99.7074		957	99.6771	953	99.4677	961	100.439		961	100.094	957	99.8852	961	100.439
	963	100.302	952	99.3633	957	100.021		958	99.7813	957	99.8852	958	100.125		959	99.8854	965	100.72	962	100.543
	962	100.198	957	99.8852	952	99.4983		960	99.9896	957	99.8852	955	99.8119		963	100.302	959	100.094	964	100.753
	955	99.4688	951	99.259	961	100.439		960	99.9896	960	100.198	954	99.7074		960	99.9896	956	99.7808	956	99.9164
	959	99.8854	953	99.4677	950	99.2893		954	99.3646	958	99.9896	942	98.4532		962	100.198	961	100.303	953	99.6028
	958	99.7813	956	99.7808	953	99.6028		954	99.3646	953	99.4677	957	100.021		960	99.9896	956	99.7808	959	100.23
	956	99.573	954	99.5721	951	99.3938		953	99.2605	947	98.8415	961	100.439		966	100.615	963	100.511	958	100.125
	956	99.573	957	99.8852	950	99.2893		952	99.1563	955	99.6764	957	100.021		956	99.573	967	100.929	954	99.7074
	960	99.9896	949	99.0502	953	99.6028		962	100.198	956	99.7808	959	100.23		963	100.302	960	100.198	965	100.857
	956	99.573	952	99.3633	954	99.7074		943	98.2189	953	99.4677	953	99.6028		962	100.198	967	100.929	960	100.334
	964	100.406	963	100.511	955	99.8119		959	99.8854	947	98.8415	950	99.2893		964	100.406	964	100.616	951	99.3938
	956	99.573	948	98.9458	940	98.2441		956	99.573	959	100.094	954	99.7074		961	100.094	959	100.094	957	100.021
	964	100.406	948	98.9458	949	99.1848		959	99.8854	954	99.5721	958	100.125		935	97.3857	964	100.616	962	100.543
	952	99.1563	956	99.7808	949	99.1848		959	99.8854	956	99.7808	956	99.9164		962	100.198	963	100.511	953	99.6028
	950	98.948	961	100.303	956	99.9164		958	99.7813	954	99.5721	952	99.4983		914	95.1984	963	100.511	956	99.9164
	958	99.7813	931	97.1715	950	99.2893		949	98.8439	953	99.4677	959	100.23		961	100.094	957	99.8852	955	99.8119
	961	100.094	957	99.8852	947	98.9758		953	99.2605	961	100.303	955	99.8119		959	99.8854	953	99.4677	955	99.8119
	956	99.573	954	99.5721	932	97.408		960	99.9896	957	99.8852	955	99.8119		961	100.094	968	101.033	943	98.5577
	957	99.6771	951	99.259	953	99.6028		955	99.4688	954	99.5721	949	99.1848		958	99.7813	914	95.3971	954	99.7074
	955	99.4688	958	99.9896	946	98.8712		962	100.198	956	99.7808	954	99.7074		958	99.7813	966	100.825	965	100.857
	956	99.573	959	100.094	938	98.0351		956	99.573	958	99.9896	948	99.0803		959	99.8854	960	100.198	956	99.9164
	955	99.4688	956	99.7808	955	99.8119		956	99.573	954	99.5721	958	100.125		963	100.302	955	99.6764	971	101.484
	958	99.7813	961	100.303	955	99.8119		957	99.6771	960	100.198	950	99.2893		966	100.615	957	99.8852	954	99.7074
	960	99.9896	955	99.6764	952	99.4983		962	100.198	955	99.6764	950	99.2893		963	100.302	957	99.8852	935	97.7216
	901	93.8444	955	99.6764	952	99.4983		957	99.6771	956	99.7808	944	98.6622		963	100.302	958	99.9896	957	100.021
	963	100.302	912	95.1884	930	97.199		958	99.7813	952	99.3633	957	100.021		962	100.198	953	99.4677	957	100.021
	953	99.2605	955	99.6764	949	99.1848		956	99.573	952	99.3633	949	99.1848		962	100.198	961	100.303	961	100.439
	961	100.094	956	99.7808	950	99.2893		954	99.3646	959	100.094	957	100.021		962	100.198	965	100.72	949	99.1848
	872	90.8239	957	99.8852	951	99.3938		951	99.0522	954	99.5721	951	99.3938		959	99.8854	952	99.3633	965	100.857
	959	99.8854	955	99.6764	953	99.6028		957	99.6771	954	99.5721	945	98.7667		964	100.406	964	100.616	961	100.439
	958	99.7813	960	100.198	952	99.4983		923	96.1358	959	100.094	951	99.3938		960	99.9896	962	100.407	957	100.021
	965	100.51	915	95.5015	956	99.9164		958	99.7813	953	99.4677	936	97.8261		955	99.4688	953	99.4677	961	100.439
	953	99.2605	955	99.6764	953	99.6028		949	98.8439	959	100.094	955	99.8119		969	100.927	964	100.616	955	99.8119
	951	99.0522	961	100.303	952	99.4983		960	99.9896	950	99.1546	948	99.0803		955	99.4688	962	100.407	956	99.9164
	960	99.9896	946	98.7371	949	99.1848		952	99.1563	959	100.094	950	99.2893		957	99.6771	962	100.407	958	100.125
	949	98.8439	956	99.7808	951	99.3938		955	99.4688	956	99.7808	959	100.23		956	99.573	942	98.3196	966	100.962
	968	100.823	953	99.4677	952	99.4983		959	99.8854	959	100.094	955	99.8119		959	99.8854	960	100.198	960	100.334
	958	99.7813	950	99.1546	930	97.199		954	99.3646	967	100.929	961	100.439		956	99.573	964	100.616	960	100.334
	961	100.094	951	99.259	947	98.9758		960	99.9896	951	99.259	950	99.2893		960	99.9896	964	100.616	950	99.2893
	960	99.9896	954	99.5721	945	98.7667		958	99.7813	950	99.1546	957	100.021		958	99.7813	963	100.511	962	100.543
	948	98.7397	963	100.511	951	99.3938		958	99.7813	951	99.259	952	99.4983		964	100.406	962	100.407	964	100.753
	961	100.094	957	99.8852	949	99.1848		957	99.6771	923	96.3365	949	99.1848		964	100.406	958	99.9896	958	100.125
	958	99.7813	961	100.303	950	99.2893		915	95.3026	956	99.7808	952	99.4983		964	100.406	960	100.198	955	99.8119
	959	99.8854	952	99.3633	948	99.0803		952	99.1563	950	99.1546	953	99.6028		956	99.573	972	101.451	965	100.857
	957	99.6771	930	97.0671	950	99.2893		953	99.2605	953	99.4677	946	98.8712		958	99.7813	962	100.407	956	99.9164
	960	99.9896	956	99.7808	945	98.7667		961	100.094	959	100.094	957	100.021		965	100.51	954	99.5721	953	99.6028
	960	99.9896	955	99.6764	955	99.8119		953	99.2605	956	99.7808	950	99.2893		962	100.198	958	99.9896	960	100.334
	959	99.8854	925	96.5452	946	98.8712		955	99.4688	954	99.5721	951	99.3938		966	100.615	958	99.9896	942	98.4532
	953	99.2605	956	99.7808	950	99.2893		955	99.4688	961	100.303	957	100.021		964	100.406	955	99.6764	960	100.334
	960	99.9896	953	99.4677	948	99.0803		957	99.6771	961	100.303	954	99.7074		966	100.615	958	99.9896	963	100.648
	955	99.4688	959	100.094	957	100.021		956	99.573	958	99.9896	951	99.3938		961	100.094	947	98.8415	960	100.334
	960	99.9896	953	99.4677	952	99.4983		958	99.7813	958	99.9896	957	100.021		918	95.615	957	99.8852	953	99.6028
	956	99.573	955	99.6764	943	98.5577		955	99.4688	951	99.259	953	99.6028		964	100.406	947	98.8415	957	100.021
	956	99.573	956	99.7808	954	99.7074		948	98.7397	955	99.6764	946	98.8712		960	99.9896	945	98.6327	958	100.125
	961	100.094	958	99.9896	955	99.8119		875	91.1363	957	99.8852	958	100.125		961	100.094	964	100.616	961	100.439
	965	100.51	961	100.303	953	99.6028		956	99.573	917	95.7103	952	99.4983		952	99.1563	869	90.7003	969	101.275
	961	100.094	954	99.5721	955	99.8119		952	99.1563	948	98.9458	951	99.3938		962	100.198	963	100.511	958	100.125
	941	98.0106	960	100.198	942	98.4532		958	99.7813	965	100.72	949	99.1848		964	100.406	965	100.72	953	99.6028
	955	99.4688	958	99.9896	954	99.7074		953	99.2605	954	99.5721	942	98.4532		907	94.4693	958	99.9896	927	96.8855
	954	99.3646	955	99.6764	946	98.8712		941	98.0106	961	100.303	939	98.1396		960	99.9896	959	100.094	969	101.275
	952	99.1563	947	98.8415	954	99.7074		959	99.8854	955	99.6764	953	99.6028		957	99.6771	959	100.094	968	101.171
	949	98.8439	955	99.6764	944	98.6622		953	99.2605	960	100.198	947	98.9758		963	100.302	958	99.9896	960	100.334
	961	100.094	959	100.094	949	99.1848		960	99.9896	959	100.094	955	99.8119		963	100.302	962	100.407	955	99.8119
	959	99.8854	953	99.4677	950	99.2893		953	99.2605	950	99.1546	956	99.9164		961	100.094	962	100.407	960	100.334
	951	99.0522	951	99.259	962	100.543		955	99.4688	954	99.5721	957	100.021		963	100.302	960	100.198	958	100.125
	957	99.6771	939	98.0065	956	99.9164		960	99.9896	949	99.0502	955	99.8119		961	100.094	957	99.8852	963	100.648
	959	99.8854	953	99.4677	956	99.9164		956	99.573	960	100.198	953	99.6028		968	100.823	964	100.616	961	100.439
	943	98.2189	954	99.5721	951	99.3938		953	99.2605	953	99.4677	954	99.7074		960	99.9896	950	99.1546	954	99.7074
	959	99.8854	940	98.1108	916	95.7358		957	99.6771	951	99.259	955	99.8119		959	99.8854	959	100.094	955	99.8119
	953	99.2605	958	99.9896	945	98.7667		950	98.948	960	100.198	958	100.125		962	100.198	960	100.198	957	100.021
	950	98.948	931	97.1715	943	98.5577		949	98.8439	953	99.4677	941	98.3487		959	99.8854	957	99.8852	954	99.7074
	954	99.3646	954	99.5721	923	96.4674		963	100.302	959	100.094	957	100.021		962	100.198	946	98.7371	960	100.334
	961	100.094	957	99.8852	943	98.5577		962	100.198	957	99.8852	948	99.0803		966	100.615	959	100.094	960	100.334
	957	99.6771	960	100.198	929	97.0945		954	99.3646	954	99.5721	949	99.1848		964	100.406	966	100.825	952	99.4983
	954	99.3646	955	99.6764	961	100.439		953	99.2605	954	99.5721	961	100.439		960	99.9896	958	99.9896	956	99.9164
	960	99.9896	961	100.303	951	99.3938		962	100.198	861	89.8654	950	99.2893		964	100.406	958	99.9896	969	101.275
	960	99.9896	951	99.259	950	99.2893		957	99.6771	949	99.0502	951	99.3938		964	100.406	953	99.4677	962	100.543
	956	99.573	952	99.3633	869	90.8236		956	99.573	954	99.5721	867	90.6145		963	100.302	962	100.407	959	100.23
	961	100.094	955	99.6764	958	100.125		962	100.198	949	99.0502	956	99.9164		967	100.719	966	100.825	960	100.334
	959	99.8854	951	99.259	948	99.0803		895	93.2195	953	99.4677	955	99.8119		962	100.198	953	99.4677	960	100.334
	957	99.6771	953	99.4677	951	99.3938		951	99.0522	955	99.6764	952	99.4983		963	100.302	957	99.8852	957	100.021
	954	99.3646	955	99.6764	953	99.6028		960	99.9896	957	99.8852	962	100.543		965	100.51	962	100.407	965	100.857
	961	100.094	957	99.8852	953	99.6028		957	99.6771	953	99.4677	954	99.7074		966	100.615	957	99.8852	951	99.3938
	952	99.1563	950	99.1546	944	98.6622		961	100.094	957	99.8852	954	99.7074		963	100.302	964	100.616	951	99.3938
	959	99.8854	953	99.4677	961	100.439		956	99.573	955	99.6764	958	100.125		963	100.302	956	99.7808	954	99.7074
	959	99.8854	959	100.094	949	99.1848		956	99.573	956	99.7808	960	100.334		953	99.2605	961	100.303	961	100.439
	961	100.094	950	99.1546	948	99.0803		960	99.9896	956	99.7808	959	100.23		959	99.8854	954	99.5721	957	100.021
	940	97.9065	954	99.5721	946	98.8712		957	99.6771	954	99.5721	947	98.9758		962	100.198	962	100.407	962	100.543
	955	99.4688	954	99.5721	944	98.6622		959	99.8854	957	99.8852	958	100.125		966	100.615	961	100.303	957	100.021
	961	100.094	956	99.7808	951	99.3938		952	99.1563	957	99.8852	952	99.4983		961	100.094	956	99.7808	958	100.125
	954	99.3646	960	100.198	951	99.3938		961	100.094	950	99.1546	945	98.7667		961	100.094	960	100.198	954	99.7074
	959	99.8854	956	99.7808	956	99.9164		958	99.7813	955	99.6764	956	99.9164		960	99.9896	977	101.973	963	100.648
	953	99.2605	954	99.5721	952	99.4983		955	99.4688	953	99.4677	950	99.2893		966	100.615	958	99.9896	958	100.125
	957	99.6771	957	99.8852	956	99.9164		956	99.573	937	97.7977	956	99.9164		962	100.198	963	100.511	961	100.439
	945	98.4272	953	99.4677	955	99.8119		954	99.3646	957	99.8852	947	98.9758		958	99.7813	955	99.6764	961	100.439
	961	100.094	958	99.9896	955	99.8119		957	99.6771	953	99.4677	954	99.7074		957	99.6771	960	100.198	960	100.334
	953	99.2605	958	99.9896	942	98.4532		960	99.9896	951	99.259	955	99.8119		877	91.3447	959	100.094	958	100.125
	952	99.1563	951	99.259	945	98.7667		956	99.573	957	99.8852	955	99.8119		959	99.8854	959	100.094	954	99.7074
	959	99.8854	955	99.6764	949	99.1848		962	100.198	953	99.4677	952	99.4983		964	100.406	962	100.407	963	100.648
	956	99.573	959	100.094	953	99.6028		963	100.302	957	99.8852	968	101.171		954	99.3646	961	100.303	961	100.439
	950	98.948	943	98.424	950	99.2893		957	99.6771	949	99.0502	948	99.0803		961	100.094	964	100.616	962	100.543
	958	99.7813	959	100.094	948	99.0803		958	99.7813	942	98.3196	956	99.9164		962	100.198	960	100.198	962	100.543
	948	98.7397	960	100.198	953	99.6028		954	99.3646	953	99.4677	953	99.6028		958	99.7813	958	99.9896	962	100.543
	955	99.4688	953	99.4677	934	97.6171		954	99.3646	950	99.1546	955	99.8119		961	100.094	945	98.6327	961	100.439
	948	98.7397	955	99.6764	919	96.0493		958	99.7813	959	100.094	952	99.4983		961	100.094	963	100.511	957	100.021
	960	99.9896	960	100.198	952	99.4983		956	99.573	950	99.1546	953	99.6028		958	99.7813	963	100.511	955	99.8119
	960	99.9896	950	99.1546	961	100.439		953	99.2605	955	99.6764	957	100.021		963	100.302	865	90.2829	953	99.6028
	963	100.302	950	99.1546	957	100.021		957	99.6771	958	99.9896	953	99.6028		962	100.198	959	100.094	954	99.7074
	947	98.6356	958	99.9896	937	97.9306		951	99.0522	956	99.7808	950	99.2893		964	100.406	955	99.6764	961	100.439
	954	99.3646	956	99.7808	950	99.2893		956	99.573	953	99.4677	957	100.021		962	100.198	960	100.198	948	99.0803
	956	99.573	958	99.9896	944	98.6622		952	99.1563	955	99.6764	956	99.9164		964	100.406	958	99.9896	956	99.9164
	949	98.8439	953	99.4677	953	99.6028		961	100.094	950	99.1546	958	100.125		959	99.8854	957	99.8852	955	99.8119
	947	98.6356	954	99.5721	954	99.7074		959	99.8854	953	99.4677	955	99.8119		958	99.7813	961	100.303	955	99.8119
	947	98.6356	957	99.8852	921	96.2584		954	99.3646	961	100.303	947	98.9758		908	94.5735	972	101.451	957	100.021
	957	99.6771	902	94.1447	949	99.1848		960	99.9896	951	99.259	955	99.8119		965	100.51	960	100.198	960	100.334
	953	99.2605	958	99.9896	952	99.4983		954	99.3646	965	100.72	955	99.8119		952	99.1563	949	99.0502	963	100.648
	952	99.1563	956	99.7808	954	99.7074		955	99.4688	954	99.5721	948	99.0803		958	99.7813	956	99.7808	959	100.23
	958	99.7813	957	99.8852	957	100.021		958	99.7813	949	99.0502	954	99.7074		967	100.719	963	100.511	964	100.753
	949	98.8439	904	94.3534	953	99.6028		959	99.8854	952	99.3633	956	99.9164		924	96.24	959	100.094	958	100.125
	958	99.7813	952	99.3633	947	98.9758		958	99.7813	956	99.7808	954	99.7074		971	101.135	957	99.8852	961	100.439
	958	99.7813	954	99.5721	952	99.4983		957	99.6771	954	99.5721	964	100.753		960	99.9896	962	100.407	966	100.962
	957	99.6771	954	99.5721	949	99.1848		965	100.51	954	99.5721	939	98.1396		958	99.7813	961	100.303	957	100.021
	954	99.3646	947	98.8415	955	99.8119		947	98.6356	958	99.9896	949	99.1848		964	100.406	955	99.6764	947	98.9758
	951	99.0522	961	100.303	939	98.1396		958	99.7813	953	99.4677	955	99.8119		966	100.615	961	100.303	962	100.543
	956	99.573	955	99.6764	949	99.1848		951	99.0522	950	99.1546	951	99.3938		959	99.8854	963	100.511	957	100.021
	952	99.1563	953	99.4677	952	99.4983		955	99.4688	954	99.5721	958	100.125		957	99.6771	959	100.094	958	100.125
	945	98.4272	956	99.7808	947	98.9758		955	99.4688	955	99.6764	948	99.0803		963	100.302	955	99.6764	964	100.753
	950	98.948	951	99.259	959	100.23		954	99.3646	958	99.9896	952	99.4983		951	99.0522	964	100.616	961	100.439
	960	99.9896	959	100.094	962	100.543		960	99.9896	955	99.6764	948	99.0803		965	100.51	963	100.511	949	99.1848
	959	99.8854	918	95.8146	956	99.9164		950	98.948	956	99.7808	955	99.8119		962	100.198	956	99.7808	929	97.0945
	958	99.7813	956	99.7808	951	99.3938		957	99.6771	956	99.7808	954	99.7074		954	99.3646	958	99.9896	954	99.7074
	959	99.8854	945	98.6327	948	99.0803		941	98.0106	955	99.6764	955	99.8119		983	102.385	963	100.511	946	98.8712
	952	99.1563	954	99.5721	944	98.6622		958	99.7813	956	99.7808	953	99.6028		960	99.9896	956	99.7808	960	100.334
	936	97.4898	952	99.3633	941	98.3487		951	99.0522	954	99.5721	954	99.7074		961	100.094	962	100.407	955	99.8119
	962	100.198	958	99.9896	939	98.1396		960	99.9896	957	99.8852	958	100.125		965	100.51	954	99.5721	962	100.543
	955	99.4688	944	98.5283	951	99.3938		953	99.2605	952	99.3633	957	100.021		962	100.198	961	100.303	961	100.439
	959	99.8854	961	100.303	948	99.0803		956	99.573	954	99.5721	955	99.8119		960	99.9896	959	100.094	958	100.125
	965	100.51	952	99.3633	955	99.8119		955	99.4688	963	100.511	958	100.125		961	100.094	958	99.9896	961	100.439
	962	100.198	961	100.303	936	97.8261		956	99.573	956	99.7808	948	99.0803		963	100.302	962	100.407	956	99.9164
	956	99.573	959	100.094	947	98.9758		950	98.948	962	100.407	953	99.6028		960	99.9896	959	100.094	958	100.125
	955	99.4688	945	98.6327	957	100.021		949	98.8439	950	99.1546	952	99.4983		963	100.302	961	100.303	966	100.962
	961	100.094	948	98.9458	951	99.3938		961	100.094	954	99.5721	959	100.23		964	100.406	959	100.094	965	100.857
	961	100.094	954	99.5721	957	100.021		961	100.094	953	99.4677	954	99.7074		959	99.8854	960	100.198	952	99.4983
	955	99.4688	958	99.9896	943	98.5577		941	98.0106	952	99.3633	949	99.1848		961	100.094	953	99.4677	955	99.8119
	952	99.1563	957	99.8852	954	99.7074		956	99.573	952	99.3633	957	100.021		962	100.198	963	100.511	949	99.1848
	958	99.7813	941	98.2152	950	99.2893		957	99.6771	956	99.7808	952	99.4983		962	100.198	947	98.8415	961	100.439
	956	99.573	958	99.9896	955	99.8119		957	99.6771	961	100.303	953	99.6028		957	99.6771	958	99.9896	964	100.753
	954	99.3646	953	99.4677	931	97.3035		960	99.9896	952	99.3633	958	100.125		903	94.0527	954	99.5721	961	100.439
	956	99.573	957	99.8852	965	100.857		946	98.5314	955	99.6764	958	100.125		961	100.094	960	100.198	951	99.3938
	958	99.7813	955	99.6764	956	99.9164		950	98.948	915	95.5015	951	99.3938		956	99.573	955	99.6764	953	99.6028
	955	99.4688	952	99.3633	943	98.5577		962	100.198	952	99.3633	950	99.2893		962	100.198	952	99.3633	967	101.066
	960	99.9896	954	99.5721	953	99.6028		948	98.7397	957	99.8852	952	99.4983		959	99.8854	953	99.4677	955	99.8119
	957	99.6771	948	98.9458	948	99.0803		959	99.8854	963	100.511	959	100.23		959	99.8854	957	99.8852	957	100.021
	960	99.9896	960	100.198	958	100.125		955	99.4688	951	99.259	959	100.23		958	99.7813	963	100.511	956	99.9164
	958	99.7813	962	100.407	949	99.1848		962	100.198	953	99.4677	955	99.8119		956	99.573	956	99.7808	957	100.021
	961	100.094	956	99.7808	943	98.5577		959	99.8854	952	99.3633	953	99.6028		960	99.9896	959	100.094	964	100.753
	960	99.9896	960	100.198	940	98.2441		955	99.4688	954	99.5721	912	95.3177		963	100.302	952	99.3633	952	99.4983
	954	99.3646	954	99.5721	934	97.6171		956	99.573	959	100.094	955	99.8119		962	100.198	955	99.6764	956	99.9164
	957	99.6771	947	98.8415	954	99.7074		953	99.2605	955	99.6764	953	99.6028		957	99.6771	960	100.198	958	100.125
	954	99.3646	957	99.8852	940	98.2441		958	99.7813	956	99.7808	959	100.23		962	100.198	961	100.303	953	99.6028
	957	99.6771	956	99.7808	949	99.1848		954	99.3646	955	99.6764	954	99.7074		971	101.135	956	99.7808	951	99.3938
	958	99.7813	947	98.8415	962	100.543		962	100.198	961	100.303	947	98.9758		963	100.302	964	100.616	957	100.021
	953	99.2605	956	99.7808	948	99.0803		961	100.094	956	99.7808	954	99.7074		962	100.198	959	100.094	963	100.648
	953	99.2605	974	101.66	918	95.9448		958	99.7813	954	99.5721	955	99.8119		963	100.302	959	100.094	939	98.1396
	954	99.3646	948	98.9458	954	99.7074		956	99.573	956	99.7808	958	100.125		966	100.615	904	94.3534	959	100.23
	961	100.094	955	99.6764	964	100.753		962	100.198	954	99.5721	953	99.6028		963	100.302	963	100.511	956	99.9164
	958	99.7813	939	98.0065	945	98.7667		957	99.6771	955	99.6764	954	99.7074		963	100.302	961	100.303	957	100.021
	956	99.573	949	99.0502	944	98.6622		946	98.5314	955	99.6764	947	98.9758		965	100.51	965	100.72	952	99.4983
	954	99.3646	960	100.198	944	98.6622		962	100.198	959	100.094	944	98.6622		959	99.8854	954	99.5721	959	100.23
	959	99.8854	952	99.3633	956	99.9164		956	99.573	958	99.9896	949	99.1848		963	100.302	961	100.303	950	99.2893
	958	99.7813	955	99.6764	945	98.7667		961	100.094	958	99.9896	950	99.2893		962	100.198	961	100.303	960	100.334
	956	99.573	953	99.4677	954	99.7074		957	99.6771	955	99.6764	941	98.3487		961	100.094	964	100.616	951	99.3938
	957	99.6771	955	99.6764	949	99.1848		954	99.3646	953	99.4677	946	98.8712		958	99.7813	964	100.616	957	100.021
	958	99.7813	939	98.0065	917	95.8403		957	99.6771	959	100.094	947	98.9758		959	99.8854	962	100.407	960	100.334
	951	99.0522	955	99.6764	960	100.334		960	99.9896	955	99.6764	958	100.125		962	100.198	959	100.094	958	100.125
	961	100.094	871	90.9091	939	98.1396		961	100.094	960	100.198	939	98.1396		964	100.406	950	99.1546	957	100.021
	953	99.2605	957	99.8852	912	95.3177		956	99.573	951	99.259	950	99.2893		961	100.094	957	99.8852	959	100.23
	930	96.8649	955	99.6764	953	99.6028		960	99.9896	953	99.4677	951	99.3938		962	100.198	962	100.407	951	99.3938
	955	99.4688	954	99.5721	944	98.6622		956	99.573	944	98.5283	953	99.6028		956	99.573	961	100.303	943	98.5577
	953	99.2605	964	100.616	930	97.199		958	99.7813	956	99.7808	954	99.7074		959	99.8854	954	99.5721	962	100.543
	961	100.094	955	99.6764	951	99.3938		957	99.6771	952	99.3633	952	99.4983		964	100.406	956	99.7808	956	99.9164
	945	98.4272	953	99.4677	934	97.6171		961	100.094	956	99.7808	954	99.7074		958	99.7813	954	99.5721	959	100.23
	951	99.0522	955	99.6764	946	98.8712		954	99.3646	957	99.8852	956	99.9164		953	99.2605	962	100.407	960	100.334
	958	99.7813	954	99.5721	955	99.8119		957	99.6771	950	99.1546	951	99.3938		968	100.823	960	100.198	960	100.334
	954	99.3646	956	99.7808	951	99.3938		955	99.4688	952	99.3633	954	99.7074		963	100.302	933	97.3802	960	100.334
	954	99.3646	955	99.6764	941	98.3487		959	99.8854	954	99.5721	959	100.23		962	100.198	960	100.198	969	101.275
	960	99.9896	958	99.9896	953	99.6028		952	99.1563	960	100.198	954	99.7074		966	100.615	963	100.511	957	100.021
	962	100.198	956	99.7808	945	98.7667		959	99.8854	956	99.7808	960	100.334		960	99.9896	962	100.407	952	99.4983
	955	99.4688	955	99.6764	945	98.7667		957	99.6771	955	99.6764	952	99.4983		958	99.7813	959	100.094	961	100.439
	959	99.8854	957	99.8852	955	99.8119		953	99.2605	952	99.3633	953	99.6028		957	99.6771	962	100.407	958	100.125
	958	99.7813	961	100.303	946	98.8712		940	97.9065	945	98.6327	952	99.4983		963	100.302	960	100.198	963	100.648
	960	99.9896	948	98.9458	945	98.7667		960	99.9896	958	99.9896	952	99.4983		965	100.51	957	99.8852	964	100.753
	951	99.0522	948	98.9458	943	98.5577		957	99.6771	947	98.8415	945	98.7667		962	100.198	960	100.198	955	99.8119
	960	99.9896	953	99.4677	942	98.4532		962	100.198	953	99.4677	953	99.6028		956	99.573	951	99.259	958	100.125
	959	99.8854	955	99.6764	957	100.021		956	99.573	959	100.094	944	98.6622		965	100.51	966	100.825	956	99.9164
	952	99.1563	950	99.1546	950	99.2893		955	99.4688	963	100.511	948	99.0803		961	100.094	963	100.511	959	100.23
	955	99.4688	954	99.5721	949	99.1848		959	99.8854	955	99.6764	953	99.6028		963	100.302	959	100.094	963	100.648
	957	99.6771	961	100.303	959	100.23		956	99.573	964	100.616	956	99.9164		958	99.7813	952	99.3633	961	100.439
	954	99.3646	960	100.198	951	99.3938		953	99.2605	950	99.1546	961	100.439		869	90.5114	957	99.8852	958	100.125
	957	99.6771	952	99.3633	960	100.334		956	99.573	974	101.66	952	99.4983		958	99.7813	966	100.825	963	100.648
	950	98.948	955	99.6764	955	99.8119		961	100.094	961	100.303	951	99.3938		963	100.302	966	100.825	949	99.1848
	957	99.6771	949	99.0502	922	96.3629		951	99.0522	945	98.6327	950	99.2893		964	100.406	910	94.9796	963	100.648
	955	99.4688	957	99.8852	951	99.3938		957	99.6771	959	100.094	959	100.23		959	99.8854	957	99.8852	955	99.8119
	961	100.094	955	99.6764	952	99.4983		955	99.4688	961	100.303	941	98.3487		911	94.8859	960	100.198	957	100.021
	959	99.8854	959	100.094	956	99.9164		954	99.3646	954	99.5721	955	99.8119		961	100.094	958	99.9896	951	99.3938
	959	99.8854	958	99.9896	944	98.6622		957	99.6771	955	99.6764	954	99.7074		958	99.7813	955	99.6764	957	100.021
	957	99.6771	953	99.4677	949	99.1848		954	99.3646	961	100.303	870	90.9281		959	99.8854	963	100.511	957	100.021
	961	100.094	949	99.0502	950	99.2893		960	99.9896	953	99.4677	950	99.2893		956	99.573	961	100.303	964	100.753
	960	99.9896	951	99.259	942	98.4532		954	99.3646	955	99.6764	956	99.9164		955	99.4688	959	100.094	948	99.0803
	961	100.094	958	99.9896	923	96.4674		958	99.7813	952	99.3633	955	99.8119		974	101.448	966	100.825	965	100.857
	960	99.9896	956	99.7808	955	99.8119		934	97.2815	959	100.094	869	90.8236		960	99.9896	960	100.198	960	100.334
	954	99.3646	959	100.094	954	99.7074		960	99.9896	956	99.7808	943	98.5577		961	100.094	963	100.511	963	100.648
	956	99.573	959	100.094	953	99.6028		959	99.8854	956	99.7808	951	99.3938		958	99.7813	963	100.511	960	100.334
	950	98.948	953	99.4677	949	99.1848		954	99.3646	958	99.9896	952	99.4983		964	100.406	963	100.511	958	100.125
	956	99.573	955	99.6764	945	98.7667		958	99.7813	950	99.1546	958	100.125		965	100.51	963	100.511	960	100.334
	955	99.4688	959	100.094	949	99.1848		959	99.8854	948	98.9458	950	99.2893		961	100.094	950	99.1546	963	100.648
	956	99.573	954	99.5721	949	99.1848		945	98.4272	960	100.198	941	98.3487		964	100.406	950	99.1546	960	100.334
	958	99.7813	960	100.198	950	99.2893		960	99.9896	953	99.4677	946	98.8712		958	99.7813	959	100.094	956	99.9164
	962	100.198	955	99.6764	951	99.3938		960	99.9896	962	100.407	959	100.23		965	100.51	955	99.6764	960	100.334
	954	99.3646	953	99.4677	949	99.1848		953	99.2605	953	99.4677	950	99.2893		964	100.406	958	99.9896	954	99.7074
	961	100.094	956	99.7808	949	99.1848		956	99.573	951	99.259	957	100.021		961	100.094	958	99.9896	952	99.4983
	963	100.302	952	99.3633	949	99.1848		940	97.9065	954	99.5721	974	101.798		963	100.302	968	101.033	967	101.066
	952	99.1563	952	99.3633	954	99.7074		964	100.406	959	100.094	954	99.7074		955	99.4688	956	99.7808	957	100.021
	954	99.3646	940	98.1108	954	99.7074		953	99.2605	958	99.9896	942	98.4532		957	99.6771	962	100.407	963	100.648
	960	99.9896	954	99.5721	953	99.6028		947	98.6356	956	99.7808	951	99.3938		963	100.302	957	99.8852	965	100.857
	957	99.6771	954	99.5721	952	99.4983		977	101.76	954	99.5721	956	99.9164		959	99.8854	956	99.7808	960	100.334
	959	99.8854	945	98.6327	934	97.6171		957	99.6771	949	99.0502	959	100.23		961	100.094	959	100.094	958	100.125
	953	99.2605	944	98.5283	954	99.7074		947	98.6356	958	99.9896	953	99.6028		961	100.094	961	100.303	960	100.334
	945	98.4272	954	99.5721	952	99.4983		959	99.8854	955	99.6764	955	99.8119		966	100.615	953	99.4677	957	100.021
	955	99.4688	959	100.094	956	99.9164		955	99.4688	953	99.4677	955	99.8119		959	99.8854	963	100.511	961	100.439
	945	98.4272	948	98.9458	946	98.8712		952	99.1563	907	94.6665	958	100.125		964	100.406	962	100.407	950	99.2893
	959	99.8854	946	98.7371	952	99.4983		949	98.8439	958	99.9896	944	98.6622		963	100.302	966	100.825	962	100.543
	959	99.8854	957	99.8852	947	98.9758		958	99.7813	951	99.259	950	99.2893		959	99.8854	959	100.094	955	99.8119
	961	100.094	954	99.5721	957	100.021		961	100.094	938	97.9021	954	99.7074		965	100.51	953	99.4677	964	100.753
	953	99.2605	955	99.6764	957	100.021		955	99.4688	954	99.5721	956	99.9164		961	100.094	966	100.825	954	99.7074
	950	98.948	953	99.4677	920	96.1538		955	99.4688	949	99.0502	952	99.4983		959	99.8854	963	100.511	959	100.23
	952	99.1563	953	99.4677	862	90.092		958	99.7813	945	98.6327	960	100.334		958	99.7813	962	100.407	960	100.334
	955	99.4688	954	99.5721	952	99.4983		952	99.1563	950	99.1546	943	98.5577		967	100.719	961	100.303	951	99.3938
	957	99.6771	946	98.7371	935	97.7216		958	99.7813	957	99.8852	954	99.7074		965	100.51	962	100.407	966	100.962
	952	99.1563	956	99.7808	950	99.2893		910	94.7818	953	99.4677	949	99.1848		963	100.302	947	98.8415	962	100.543
	961	100.094	957	99.8852	956	99.9164		949	98.8439	960	100.198	899	93.959		968	100.823	954	99.5721	957	100.021
	952	99.1563	954	99.5721	952	99.4983		951	99.0522	959	100.094	959	100.23		963	100.302	960	100.198	961	100.439
	957	99.6771	961	100.303	947	98.9758		943	98.2189	947	98.8415	955	99.8119		961	100.094	960	100.198	948	99.0803
	960	99.9896	954	99.5721	949	99.1848		950	98.948	959	100.094	955	99.8119		963	100.302	960	100.198	957	100.021
	955	99.4688	955	99.6764	949	99.1848		960	99.9896	951	99.259	950	99.2893		964	100.406	958	99.9896	958	100.125
	955	99.4688	954	99.5721	957	100.021		955	99.4688	954	99.5721	959	100.23		958	99.7813	965	100.72	960	100.334
	957	99.6771	944	98.5283	958	100.125		951	99.0522	948	98.9458	955	99.8119		916	95.4067	959	100.094	960	100.334
	955	99.4688	957	99.8852	950	99.2893		962	100.198	958	99.9896	907	94.7952		962	100.198	960	100.198	962	100.543
	960	99.9896	956	99.7808	944	98.6622		953	99.2605	948	98.9458	951	99.3938		963	100.302	957	99.8852	955	99.8119
	955	99.4688	934	97.4846	942	98.4532		950	98.948	964	100.616	955	99.8119		960	99.9896	965	100.72	962	100.543
	956	99.573	951	99.259	962	100.543		949	98.8439	948	98.9458	946	98.8712		961	100.094	961	100.303	953	99.6028
	958	99.7813	958	99.9896	948	99.0803		952	99.1563	958	99.9896	950	99.2893		965	100.51	966	100.825	957	100.021
	961	100.094	952	99.3633	953	99.6028		958	99.7813	954	99.5721	953	99.6028		957	99.6771	962	100.407	958	100.125
	955	99.4688	959	100.094	950	99.2893		957	99.6771	963	100.511	955	99.8119		960	99.9896	968	101.033	958	100.125
	958	99.7813	957	99.8852	943	98.5577		954	99.3646	950	99.1546	958	100.125		961	100.094	960	100.198	960	100.334
	956	99.573	957	99.8852	954	99.7074		950	98.948	955	99.6764	955	99.8119		974	101.448	964	100.616	956	99.9164
	956	99.573	955	99.6764	949	99.1848		950	98.948	952	99.3633	955	99.8119		957	99.6771	964	100.616	955	99.8119
	956	99.573	964	100.616	951	99.3938		956	99.573	911	95.084	954	99.7074		961	100.094	958	99.9896	953	99.6028
	959	99.8854	953	99.4677	947	98.9758		957	99.6771	961	100.303	949	99.1848		961	100.094	961	100.303	950	99.2893
	939	97.8023	960	100.198	941	98.3487		958	99.7813	959	100.094	955	99.8119		961	100.094	961	100.303	943	98.5577
	963	100.302	954	99.5721	949	99.1848		959	99.8854	909	94.8753	951	99.3938		952	99.1563	953	99.4677	948	99.0803
	948	98.7397	955	99.6764	951	99.3938		959	99.8854	953	99.4677	958	100.125		962	100.198	964	100.616	961	100.439
	958	99.7813	954	99.5721	953	99.6028		956	99.573	948	98.9458	957	100.021		964	100.406	857	89.4479	961	100.439
	956	99.573	956	99.7808	952	99.4983		945	98.4272	951	99.259	955	99.8119		958	99.7813	988	103.121	951	99.3938
	959	99.8854	959	100.094	953	99.6028		959	99.8854	960	100.198	950	99.2893		953	99.2605	967	100.929	960	100.334
	957	99.6771	954	99.5721	955	99.8119		956	99.573	957	99.8852	957	100.021		959	99.8854	963	100.511	957	100.021
	952	99.1563	956	99.7808	953	99.6028		955	99.4688	957	99.8852	954	99.7074		960	99.9896	950	99.1546	954	99.7074
	961	100.094	951	99.259	960	100.334		955	99.4688	952	99.3633	950	99.2893		956	99.573	908	94.7709	957	100.021
	918	95.615	951	99.259	944	98.6622		960	99.9896	948	98.9458	949	99.1848		961	100.094	956	99.7808	967	101.066
	957	99.6771	957	99.8852	945	98.7667		942	98.1148	951	99.259	946	98.8712		961	100.094	956	99.7808	947	98.9758
	951	99.0522	955	99.6764	952	99.4983		952	99.1563	953	99.4677	955	99.8119		967	100.719	955	99.6764	959	100.23
	958	99.7813	949	99.0502	958	100.125		953	99.2605	953	99.4677	955	99.8119		955	99.4688	956	99.7808	959	100.23
	953	99.2605	955	99.6764	951	99.3938		954	99.3646	954	99.5721	953	99.6028		966	100.615	953	99.4677	963	100.648
	954	99.3646	938	97.9021	948	99.0803		955	99.4688	956	99.7808	953	99.6028		961	100.094	958	99.9896	947	98.9758
	958	99.7813	956	99.7808	898	93.8545		958	99.7813	963	100.511	959	100.23		956	99.573	963	100.511	967	101.066
	956	99.573	964	100.616	956	99.9164		960	99.9896	948	98.9458	934	97.6171		961	100.094	956	99.7808	965	100.857
	956	99.573	947	98.8415	950	99.2893		954	99.3646	956	99.7808	953	99.6028		959	99.8854	961	100.303	953	99.6028
	961	100.094	957	99.8852	941	98.3487		959	99.8854	948	98.9458	957	100.021		959	99.8854	949	99.0502	957	100.021
	954	99.3646	957	99.8852	944	98.6622		956	99.573	956	99.7808	928	96.99		961	100.094	959	100.094	956	99.9164
	960	99.9896	952	99.3633	955	99.8119		959	99.8854	944	98.5283	952	99.4983		957	99.6771	960	100.198	952	99.4983
	960	99.9896	957	99.8852	945	98.7667		907	94.4693	959	100.094	942	98.4532		963	100.302	962	100.407	969	101.275
	957	99.6771	950	99.1546	945	98.7667		944	98.3231	959	100.094	961	100.439		959	99.8854	959	100.094	964	100.753
	958	99.7813	955	99.6764	949	99.1848		954	99.3646	958	99.9896	955	99.8119		964	100.406	958	99.9896	919	96.0493
	958	99.7813	948	98.9458	958	100.125		957	99.6771	921	96.1278	954	99.7074		966	100.615	955	99.6764	959	100.23
	963	100.302	953	99.4677	956	99.9164		950	98.948	959	100.094	950	99.2893		964	100.406	958	99.9896	961	100.439
	955	99.4688	960	100.198	954	99.7074		963	100.302	951	99.259	944	98.6622		960	99.9896	960	100.198	960	100.334
	958	99.7813	948	98.9458	947	98.9758		955	99.4688	957	99.8852	949	99.1848		961	100.094	965	100.72	952	99.4983
	951	99.0522	956	99.7808	950	99.2893		960	99.9896	961	100.303	945	98.7667		962	100.198	960	100.198	951	99.3938
	957	99.6771	949	99.0502	917	95.8403		953	99.2605	953	99.4677	954	99.7074		963	100.302	964	100.616	933	97.5125
	953	99.2605	956	99.7808	942	98.4532		952	99.1563	953	99.4677	958	100.125		961	100.094	959	100.094	964	100.753
	961	100.094	954	99.5721	949	99.1848		954	99.3646	959	100.094	951	99.3938		957	99.6771	964	100.616	957	100.021
	967	100.719	955	99.6764	955	99.8119		957	99.6771	956	99.7808	958	100.125		967	100.719	959	100.094	963	100.648
	957	99.6771	943	98.424	940	98.2441		950	98.948	959	100.094	951	99.3938		958	99.7813	952	99.3633	956	99.9164
	961	100.094	943	98.424	953	99.6028		948	98.7397	956	99.7808	951	99.3938		958	99.7813	961	100.303	954	99.7074
	960	99.9896	954	99.5721	950	99.2893		957	99.6771	951	99.259	949	99.1848		964	100.406	959	100.094	952	99.4983
	960	99.9896	954	99.5721	949	99.1848		955	99.4688	955	99.6764	951	99.3938		967	100.719	961	100.303	953	99.6028
	942	98.1148	953	99.4677	947	98.9758		957	99.6771	959	100.094	954	99.7074		967	100.719	961	100.303	964	100.753
	958	99.7813	957	99.8852	903	94.3771		945	98.4272	958	99.9896	965	100.857		956	99.573	957	99.8852	964	100.753
	961	100.094	951	99.259	914	95.5268		954	99.3646	955	99.6764	960	100.334		961	100.094	949	99.0502	960	100.334
	954	99.3646	960	100.198	951	99.3938		962	100.198	953	99.4677	931	97.3035		964	100.406	960	100.198	958	100.125
	957	99.6771	936	97.6934	949	99.1848		957	99.6771	955	99.6764	957	100.021		961	100.094	962	100.407	953	99.6028
	959	99.8854	957	99.8852	963	100.648		942	98.1148	957	99.8852	956	99.9164		962	100.198	952	99.3633	958	100.125
	959	99.8854	945	98.6327	950	99.2893		952	99.1563	956	99.7808	952	99.4983		964	100.406	954	99.5721	961	100.439
	950	98.948	956	99.7808	955	99.8119		954	99.3646	957	99.8852	958	100.125		958	99.7813	963	100.511	957	100.021
	946	98.5314	952	99.3633	959	100.23		953	99.2605	959	100.094	954	99.7074		907	94.4693	966	100.825	960	100.334
	958	99.7813	949	99.0502	957	100.021		960	99.9896	953	99.4677	946	98.8712		962	100.198	963	100.511	960	100.334
	957	99.6771	951	99.259	950	99.2893		963	100.302	961	100.303	943	98.5577		952	99.1563	955	99.6764	963	100.648
	956	99.573	953	99.4677	951	99.3938		959	99.8854	960	100.198	948	99.0803		963	100.302	963	100.511	960	100.334
	961	100.094	953	99.4677	955	99.8119		953	99.2605	956	99.7808	952	99.4983		955	99.4688	959	100.094	957	100.021
	960	99.9896	954	99.5721	946	98.8712		962	100.198	958	99.9896	952	99.4983		870	90.6156	959	100.094	952	99.4983
	945	98.4272	959	100.094	957	100.021		950	98.948	954	99.5721	958	100.125		958	99.7813	953	99.4677	961	100.439
	958	99.7813	954	99.5721	950	99.2893		960	99.9896	953	99.4677	954	99.7074		961	100.094	965	100.72	959	100.23
	958	99.7813	958	99.9896	947	98.9758		961	100.094	962	100.407	958	100.125		962	100.198	957	99.8852	945	98.7667
	961	100.094	957	99.8852	949	99.1848		956	99.573	954	99.5721	943	98.5577		960	99.9896	955	99.6764	962	100.543
	949	98.8439	959	100.094	962	100.543		964	100.406	958	99.9896	956	99.9164		962	100.198	964	100.616	961	100.439
	958	99.7813	953	99.4677	945	98.7667		958	99.7813	957	99.8852	953	99.6028		938	97.6982	960	100.198	957	100.021
	956	99.573	955	99.6764	959	100.23		955	99.4688	950	99.1546	959	100.23		963	100.302	961	100.303	961	100.439
	958	99.7813	954	99.5721	907	94.7952		958	99.7813	953	99.4677	958	100.125		921	95.9275	960	100.198	959	100.23
	958	99.7813	956	99.7808	945	98.7667		957	99.6771	958	99.9896	951	99.3938		964	100.406	966	100.825	963	100.648
	959	99.8854	961	100.303	951	99.3938		954	99.3646	955	99.6764	958	100.125		958	99.7813	958	99.9896	957	100.021
	952	99.1563	958	99.9896	913	95.4222		957	99.6771	952	99.3633	956	99.9164		965	100.51	962	100.407	957	100.021
	962	100.198	954	99.5721	946	98.8712		957	99.6771	959	100.094	949	99.1848		964	100.406	960	100.198	956	99.9164
	902	93.9485	959	100.094	951	99.3938		955	99.4688	953	99.4677	953	99.6028		963	100.302	963	100.511	959	100.23
	956	99.573	955	99.6764	960	100.334		958	99.7813	956	99.7808	953	99.6028		967	100.719	957	99.8852	959	100.23
	954	99.3646	868	90.596	937	97.9306		961	100.094	956	99.7808	954	99.7074		959	99.8854	961	100.303	957	100.021
	962	100.198	953	99.4677	952	99.4983		958	99.7813	956	99.7808	954	99.7074		961	100.094	957	99.8852	960	100.334
	961	100.094	956	99.7808	941	98.3487		953	99.2605	955	99.6764	959	100.23		959	99.8854	960	100.198	956	99.9164
	956	99.573	950	99.1546	946	98.8712		956	99.573	952	99.3633	953	99.6028		964	100.406	954	99.5721	960	100.334
	958	99.7813	959	100.094	946	98.8712		960	99.9896	953	99.4677	945	98.7667		963	100.302	961	100.303	961	100.439
	955	99.4688	950	99.1546	945	98.7667		962	100.198	957	99.8852	948	99.0803		962	100.198	961	100.303	956	99.9164
	953	99.2605	956	99.7808	949	99.1848		953	99.2605	960	100.198	950	99.2893		965	100.51	960	100.198	964	100.753
	954	99.3646	952	99.3633	946	98.8712		961	100.094	959	100.094	941	98.3487		960	99.9896	954	99.5721	953	99.6028
	957	99.6771	950	99.1546	950	99.2893		955	99.4688	959	100.094	959	100.23		962	100.198	962	100.407	959	100.23
	958	99.7813	956	99.7808	951	99.3938		959	99.8854	935	97.589	954	99.7074		960	99.9896	956	99.7808	960	100.334
	951	99.0522	916	95.6059	955	99.8119		962	100.198	958	99.9896	957	100.021		963	100.302	956	99.7808	951	99.3938
	962	100.198	953	99.4677	945	98.7667		952	99.1563	956	99.7808	954	99.7074		961	100.094	959	100.094	959	100.23
	955	99.4688	954	99.5721	951	99.3938		951	99.0522	955	99.6764	960	100.334		957	99.6771	957	99.8852	960	100.334
	958	99.7813	960	100.198	944	98.6622		948	98.7397	957	99.8852	956	99.9164		965	100.51	957	99.8852	966	100.962
	958	99.7813	954	99.5721	933	97.5125		955	99.4688	945	98.6327	948	99.0803		925	96.3441	964	100.616	952	99.4983
	954	99.3646	952	99.3633	946	98.8712		954	99.3646	953	99.4677	943	98.5577		960	99.9896	956	99.7808	957	100.021
	962	100.198	954	99.5721	954	99.7074		956	99.573	950	99.1546	959	100.23		959	99.8854	959	100.094	956	99.9164
	961	100.094	945	98.6327	962	100.543		953	99.2605	953	99.4677	955	99.8119		958	99.7813	966	100.825	959	100.23
	962	100.198	955	99.6764	953	99.6028		959	99.8854	953	99.4677	943	98.5577		963	100.302	959	100.094	960	100.334
	955	99.4688	946	98.7371	931	97.3035		954	99.3646	958	99.9896	963	100.648		960	99.9896	962	100.407	959	100.23
	962	100.198	960	100.198	951	99.3938		942	98.1148	954	99.5721	948	99.0803		958	99.7813	970	101.242	963	100.648
	952	99.1563	950	99.1546	949	99.1848		947	98.6356	955	99.6764	954	99.7074		960	99.9896	962	100.407	958	100.125
	954	99.3646	955	99.6764	954	99.7074		956	99.573	953	99.4677	957	100.021		969	100.927	958	99.9896	962	100.543
	967	100.719	954	99.5721	954	99.7074		963	100.302	956	99.7808	960	100.334		960	99.9896	952	99.3633	958	100.125
	942	98.1148	957	99.8852	952	99.4983		958	99.7813	960	100.198	948	99.0803		964	100.406	959	100.094	961	100.439
	944	98.3231	958	99.9896	947	98.9758		957	99.6771	947	98.8415	955	99.8119		961	100.094	952	99.3633	963	100.648
	954	99.3646	957	99.8852	923	96.4674		962	100.198	961	100.303	947	98.9758		965	100.51	954	99.5721	958	100.125
	964	100.406	957	99.8852	948	99.0803		954	99.3646	960	100.198	959	100.23		956	99.573	953	99.4677	964	100.753
	959	99.8854	956	99.7808	959	100.23		957	99.6771	955	99.6764	950	99.2893		966	100.615	960	100.198	969	101.275
	953	99.2605	950	99.1546	952	99.4983		958	99.7813	954	99.5721	957	100.021		955	99.4688	958	99.9896	956	99.9164
	959	99.8854	955	99.6764	949	99.1848		955	99.4688	966	100.825	962	100.543		960	99.9896	961	100.303	963	100.648
	959	99.8854	955	99.6764	960	100.334		961	100.094	958	99.9896	954	99.7074		967	100.719	947	98.8415	958	100.125
	958	99.7813	951	99.259	942	98.4532		952	99.1563	951	99.259	955	99.8119		964	100.406	960	100.198	957	100.021
	955	99.4688	962	100.407	940	98.2441		954	99.3646	913	95.2928	961	100.439		962	100.198	963	100.511	955	99.8119
	958	99.7813	961	100.303	901	94.1681		961	100.094	951	99.259	954	99.7074		964	100.406	959	100.094	957	100.021
	956	99.573	954	99.5721	954	99.7074		956	99.573	954	99.5721	952	99.4983		964	100.406	964	100.616	958	100.125
	949	98.8439	955	99.6764	955	99.8119		954	99.3646	953	99.4677	949	99.1848		960	99.9896	965	100.72	959	100.23
	955	99.4688	957	99.8852	926	96.7809		951	99.0522	952	99.3633	957	100.021		959	99.8854	963	100.511	952	99.4983
	958	99.7813	957	99.8852	940	98.2441		955	99.4688	914	95.3971	956	99.9164		955	99.4688	959	100.094	953	99.6028
	959	99.8854	956	99.7808	942	98.4532		958	99.7813	948	98.9458	959	100.23		960	99.9896	959	100.094	956	99.9164
	952	99.1563	951	99.259	944	98.6622		958	99.7813	945	98.6327	903	94.3771		962	100.198	959	100.094	965	100.857
	956	99.573	931	97.1715	956	99.9164		954	99.3646	958	99.9896	954	99.7074		961	100.094	953	99.4677	958	100.125
	957	99.6771	946	98.7371	951	99.3938		956	99.573	956	99.7808	958	100.125		960	99.9896	957	99.8852	952	99.4983
	955	99.4688	960	100.198	952	99.4983		960	99.9896	956	99.7808	951	99.3938		958	99.7813	959	100.094	961	100.439
	955	99.4688	951	99.259	959	100.23		953	99.2605	967	100.929	956	99.9164		961	100.094	962	100.407	956	99.9164
	956	99.573	958	99.9896	954	99.7074		954	99.3646	958	99.9896	961	100.439		965	100.51	957	99.8852	956	99.9164
	955	99.4688	961	100.303	943	98.5577		953	99.2605	956	99.7808	973	101.693		958	99.7813	943	98.424	961	100.439
	949	98.8439	957	99.8852	951	99.3938		956	99.573	963	100.511	958	100.125		960	99.9896	962	100.407	960	100.334
	957	99.6771	960	100.198	956	99.9164		958	99.7813	953	99.4677	953	99.6028		966	100.615	957	99.8852	962	100.543
	951	99.0522	953	99.4677	951	99.3938		953	99.2605	959	100.094	955	99.8119		961	100.094	963	100.511	954	99.7074
	960	99.9896	948	98.9458	943	98.5577		917	95.5109	947	98.8415	962	100.543		959	99.8854	957	99.8852	961	100.439
	958	99.7813	958	99.9896	967	101.066		956	99.573	959	100.094	956	99.9164		962	100.198	959	100.094	961	100.439
	958	99.7813	946	98.7371	957	100.021		952	99.1563	956	99.7808	957	100.021		964	100.406	964	100.616	958	100.125
	959	99.8854	960	100.198	950	99.2893		961	100.094	958	99.9896	956	99.9164		963	100.302	961	100.303	962	100.543
	959	99.8854	955	99.6764	954	99.7074		953	99.2605	951	99.259	953	99.6028		956	99.573	965	100.72	957	100.021
	964	100.406	957	99.8852	953	99.6028		955	99.4688	953	99.4677	946	98.8712		962	100.198	949	99.0502	914	95.5268
	954	99.3646	954	99.5721	950	99.2893		954	99.3646	961	100.303	954	99.7074		951	99.0522	962	100.407	958	100.125
	958	99.7813	960	100.198	944	98.6622		958	99.7813	955	99.6764	948	99.0803		961	100.094	957	99.8852	959	100.23
	956	99.573	957	99.8852	950	99.2893		954	99.3646	956	99.7808	952	99.4983		969	100.927	961	100.303	955	99.8119
	952	99.1563	948	98.9458	954	99.7074		966	100.615	953	99.4677	952	99.4983		969	100.927	959	100.094	963	100.648
	952	99.1563	957	99.8852	944	98.6622		955	99.4688	950	99.1546	960	100.334		963	100.302	957	99.8852	952	99.4983
	936	97.4898	952	99.3633	946	98.8712		955	99.4688	959	100.094	956	99.9164		957	99.6771	957	99.8852	953	99.6028
	961	100.094	950	99.1546	955	99.8119		953	99.2605	953	99.4677	955	99.8119		960	99.9896	956	99.7808	960	100.334
	960	99.9896	959	100.094	947	98.9758		961	100.094	957	99.8852	948	99.0803		962	100.198	965	100.72	961	100.439
	951	99.0522	950	99.1546	951	99.3938		954	99.3646	958	99.9896	951	99.3938		962	100.198	959	100.094	954	99.7074
	962	100.198	955	99.6764	943	98.5577		948	98.7397	957	99.8852	949	99.1848		955	99.4688	960	100.198	964	100.753
	960	99.9896	957	99.8852	946	98.8712		953	99.2605	956	99.7808	955	99.8119		950	98.948	949	99.0502	965	100.857
	954	99.3646	947	98.8415	951	99.3938		955	99.4688	949	99.0502	953	99.6028		963	100.302	963	100.511	956	99.9164
	951	99.0522	952	99.3633	955	99.8119		959	99.8854	950	99.1546	957	100.021		961	100.094	960	100.198	955	99.8119
	953	99.2605	955	99.6764	960	100.334		948	98.7397	953	99.4677	952	99.4983		960	99.9896	961	100.303	953	99.6028
	959	99.8854	955	99.6764	958	100.125		955	99.4688	951	99.259	958	100.125		960	99.9896	927	96.754	961	100.439
	958	99.7813	951	99.259	957	100.021		953	99.2605	958	99.9896	956	99.9164		969	100.927	957	99.8852	954	99.7074
	955	99.4688	955	99.6764	956	99.9164		957	99.6771	968	101.033	948	99.0803		964	100.406	963	100.511	962	100.543
	948	98.7397	957	99.8852	950	99.2893		954	99.3646	956	99.7808	938	98.0351		961	100.094	959	100.094	957	100.021
	953	99.2605	946	98.7371	949	99.1848		954	99.3646	952	99.3633	955	99.8119		961	100.094	965	100.72	957	100.021
	956	99.573	962	100.407	941	98.3487		964	100.406	962	100.407	955	99.8119		959	99.8854	966	100.825	951	99.3938
	957	99.6771	956	99.7808	953	99.6028		961	100.094	952	99.3633	961	100.439		972	101.239	962	100.407	967	101.066
	954	99.3646	956	99.7808	947	98.9758		961	100.094	960	100.198	953	99.6028		963	100.302	958	99.9896	962	100.543
	957	99.6771	955	99.6764	951	99.3938		954	99.3646	953	99.4677	951	99.3938		962	100.198	965	100.72	955	99.8119
	962	100.198	956	99.7808	907	94.7952		957	99.6771	959	100.094	954	99.7074		967	100.719	960	100.198	960	100.334
	955	99.4688	951	99.259	957	100.021		949	98.8439	960	100.198	952	99.4983		962	100.198	956	99.7808	955	99.8119
	952	99.1563	941	98.2152	927	96.8855		954	99.3646	956	99.7808	954	99.7074		961	100.094	958	99.9896	962	100.543
	961	100.094	959	100.094	949	99.1848		958	99.7813	960	100.198	960	100.334		958	99.7813	958	99.9896	898	93.8545
	959	99.8854	952	99.3633	940	98.2441		946	98.5314	954	99.5721	952	99.4983		958	99.7813	958	99.9896	958	100.125
	944	98.3231	958	99.9896	957	100.021		953	99.2605	960	100.198	953	99.6028		965	100.51	959	100.094	961	100.439
	946	98.5314	956	99.7808	947	98.9758		952	99.1563	953	99.4677	951	99.3938		962	100.198	959	100.094	956	99.9164
	952	99.1563	958	99.9896	956	99.9164		959	99.8854	955	99.6764	952	99.4983		966	100.615	958	99.9896	961	100.439
	961	100.094	961	100.303	959	100.23		953	99.2605	940	98.1108	951	99.3938		958	99.7813	964	100.616	962	100.543
	957	99.6771	956	99.7808	954	99.7074		952	99.1563	949	99.0502	954	99.7074		963	100.302	959	100.094	959	100.23
	949	98.8439	959	100.094	950	99.2893		964	100.406	960	100.198	949	99.1848		960	99.9896	961	100.303	946	98.8712
	962	100.198	960	100.198	953	99.6028		959	99.8854	953	99.4677	956	99.9164		961	100.094	962	100.407	955	99.8119
	955	99.4688	956	99.7808	952	99.4983		953	99.2605	957	99.8852	943	98.5577		959	99.8854	957	99.8852	959	100.23
	958	99.7813	955	99.6764	956	99.9164		958	99.7813	955	99.6764	956	99.9164		966	100.615	961	100.303	956	99.9164
	960	99.9896	958	99.9896	948	99.0803		954	99.3646	955	99.6764	956	99.9164		962	100.198	964	100.616	959	100.23
	949	98.8439	948	98.9458	954	99.7074		956	99.573	962	100.407	954	99.7074		963	100.302	961	100.303	952	99.4983
	963	100.302	954	99.5721	946	98.8712		959	99.8854	958	99.9896	959	100.23		964	100.406	961	100.303	914	95.5268
	951	99.0522	957	99.8852	948	99.0803		954	99.3646	951	99.259	955	99.8119		964	100.406	968	101.033	957	100.021
	953	99.2605	954	99.5721	949	99.1848		959	99.8854	949	99.0502	943	98.5577		957	99.6771	960	100.198	957	100.021
	955	99.4688	954	99.5721	945	98.7667		959	99.8854	957	99.8852	956	99.9164		962	100.198	960	100.198	956	99.9164
	953	99.2605	954	99.5721	948	99.0803		956	99.573	959	100.094	949	99.1848		956	99.573	963	100.511	961	100.439
	959	99.8854	952	99.3633	961	100.439		939	97.8023	957	99.8852	958	100.125		962	100.198	956	99.7808	968	101.171
	902	93.9485	938	97.9021	957	100.021		964	100.406	955	99.6764	944	98.6622		954	99.3646	962	100.407	963	100.648
	956	99.573	964	100.616	957	100.021		952	99.1563	952	99.3633	958	100.125		960	99.9896	957	99.8852	947	98.9758
	951	99.0522	954	99.5721	954	99.7074		957	99.6771	955	99.6764	942	98.4532		961	100.094	957	99.8852	959	100.23
	962	100.198	959	100.094	946	98.8712		955	99.4688	954	99.5721	953	99.6028		967	100.719	956	99.7808	959	100.23
	960	99.9896	957	99.8852	951	99.3938		970	101.031	956	99.7808	957	100.021		964	100.406	915	95.5015	956	99.9164
	961	100.094	976	101.868	949	99.1848		955	99.4688	960	100.198	946	98.8712		957	99.6771	966	100.825	960	100.334
	959	99.8854	959	100.094	940	98.2441		947	98.6356	956	99.7808	942	98.4532		957	99.6771	962	100.407	951	99.3938
	955	99.4688	942	98.3196	949	99.1848		959	99.8854	956	99.7808	952	99.4983		963	100.302	957	99.8852	960	100.334
	957	99.6771	960	100.198	952	99.4983		959	99.8854	954	99.5721	942	98.4532		963	100.302	961	100.303	953	99.6028
	953	99.2605	962	100.407	963	100.648		945	98.4272	957	99.8852	959	100.23		964	100.406	959	100.094	962	100.543
	960	99.9896	919	95.919	948	99.0803		959	99.8854	955	99.6764	956	99.9164		963	100.302	957	99.8852	963	100.648
	960	99.9896	956	99.7808	945	98.7667		947	98.6356	962	100.407	905	94.5861		963	100.302	962	100.407	954	99.7074
	959	99.8854	947	98.8415	943	98.5577		950	98.948	949	99.0502	953	99.6028		959	99.8854	959	100.094	960	100.334
	954	99.3646	955	99.6764	948	99.0803		955	99.4688	952	99.3633	937	97.9306		964	100.406	960	100.198	958	100.125
	952	99.1563	948	98.9458	963	100.648		957	99.6771	957	99.8852	956	99.9164		961	100.094	961	100.303	959	100.23
	966	100.615	955	99.6764	942	98.4532		956	99.573	958	99.9896	955	99.8119		938	97.6982	953	99.4677	960	100.334
	958	99.7813	956	99.7808	954	99.7074		960	99.9896	949	99.0502	904	94.4816		964	100.406	960	100.198	960	100.334
	954	99.3646	954	99.5721	953	99.6028		958	99.7813	953	99.4677	956	99.9164		973	101.344	962	100.407	960	100.334
	905	94.261	958	99.9896	952	99.4983		952	99.1563	960	100.198	957	100.021		961	100.094	957	99.8852	952	99.4983
	953	99.2605	954	99.5721	955	99.8119		954	99.3646	954	99.5721	959	100.23		966	100.615	956	99.7808	959	100.23
	953	99.2605	946	98.7371	951	99.3938		944	98.3231	955	99.6764	961	100.439		962	100.198	961	100.303	956	99.9164
	960	99.9896	949	99.0502	950	99.2893		958	99.7813	959	100.094	956	99.9164		955	99.4688	913	95.2928	965	100.857
	960	99.9896	959	100.094	959	100.23		965	100.51	949	99.0502	954	99.7074		958	99.7813	949	99.0502	962	100.543
	961	100.094	955	99.6764	952	99.4983		955	99.4688	960	100.198	957	100.021		962	100.198	964	100.616	960	100.334
	915	95.3026	958	99.9896	939	98.1396		953	99.2605	951	99.259	958	100.125		967	100.719	958	99.9896	953	99.6028
	953	99.2605	953	99.4677	936	97.8261		951	99.0522	957	99.8852	948	99.0803		962	100.198	963	100.511	957	100.021
	963	100.302	953	99.4677	958	100.125		957	99.6771	957	99.8852	956	99.9164		964	100.406	963	100.511	956	99.9164
	951	99.0522	941	98.2152	941	98.3487		955	99.4688	957	99.8852	958	100.125		967	100.719	963	100.511	963	100.648
	953	99.2605	955	99.6764	922	96.3629		955	99.4688	950	99.1546	938	98.0351		960	99.9896	955	99.6764	956	99.9164
	961	100.094	954	99.5721	951	99.3938		939	97.8023	959	100.094	953	99.6028		964	100.406	961	100.303	959	100.23
	904	94.1569	950	99.1546	955	99.8119		955	99.4688	955	99.6764	949	99.1848		961	100.094	961	100.303	957	100.021
	958	99.7813	948	98.9458	940	98.2441		961	100.094	957	99.8852	944	98.6622		964	100.406	954	99.5721	956	99.9164
	955	99.4688	954	99.5721	953	99.6028		961	100.094	949	99.0502	957	100.021		962	100.198	958	99.9896	957	100.021
	952	99.1563	955	99.6764	936	97.8261		953	99.2605	957	99.8852	958	100.125		960	99.9896	964	100.616	955	99.8119
	952	99.1563	922	96.2321	936	97.8261		960	99.9896	955	99.6764	954	99.7074		968	100.823	964	100.616	965	100.857
	955	99.4688	948	98.9458	954	99.7074		955	99.4688	956	99.7808	949	99.1848		958	99.7813	905	94.4578	961	100.439
	956	99.573	945	98.6327	959	100.23		953	99.2605	956	99.7808	957	100.021		961	100.094	964	100.616	960	100.334
	956	99.573	953	99.4677	954	99.7074		954	99.3646	958	99.9896	950	99.2893		962	100.198	954	99.5721	959	100.23
	955	99.4688	954	99.5721	948	99.0803		959	99.8854	945	98.6327	956	99.9164		956	99.573	964	100.616	957	100.021
	962	100.198	966	100.825	951	99.3938		947	98.6356	959	100.094	949	99.1848		963	100.302	949	99.0502	957	100.021
	957	99.6771	957	99.8852	948	99.0803		958	99.7813	952	99.3633	953	99.6028		963	100.302	963	100.511	960	100.334
	959	99.8854	904	94.3534	946	98.8712		959	99.8854	953	99.4677	943	98.5577		961	100.094	962	100.407	960	100.334
	957	99.6771	950	99.1546	946	98.8712		956	99.573	955	99.6764	956	99.9164		963	100.302	962	100.407	958	100.125
	958	99.7813	952	99.3633	955	99.8119		953	99.2605	958	99.9896	957	100.021		963	100.302	962	100.407	964	100.753
	948	98.7397	959	100.094	942	98.4532		957	99.6771	957	99.8852	957	100.021		959	99.8854	959	100.094	951	99.3938
	958	99.7813	955	99.6764	957	100.021		959	99.8854	944	98.5283	952	99.4983		967	100.719	958	99.9896	922	96.3629
	959	99.8854	954	99.5721	956	99.9164		961	100.094	942	98.3196	949	99.1848		961	100.094	962	100.407	953	99.6028
	957	99.6771	960	100.198	937	97.9306		959	99.8854	958	99.9896	961	100.439		970	101.031	966	100.825	957	100.021
	962	100.198	956	99.7808	952	99.4983		959	99.8854	957	99.8852	957	100.021		964	100.406	958	99.9896	963	100.648
	963	100.302	959	100.094	956	99.9164		950	98.948	963	100.511	951	99.3938		964	100.406	963	100.511	947	98.9758
	959	99.8854	956	99.7808	945	98.7667		958	99.7813	960	100.198	945	98.7667		967	100.719	953	99.4677	959	100.23
	952	99.1563	962	100.407	945	98.7667		959	99.8854	961	100.303	958	100.125		965	100.51	964	100.616	957	100.021
	957	99.6771	911	95.084	953	99.6028		957	99.6771	951	99.259	960	100.334		959	99.8854	953	99.4677	960	100.334
	956	99.573	962	100.407	951	99.3938		959	99.8854	952	99.3633	948	99.0803		963	100.302	959	100.094	960	100.334
	958	99.7813	956	99.7808	957	100.021		957	99.6771	950	99.1546	958	100.125		956	99.573	968	101.033	955	99.8119
	957	99.6771	901	94.0403	884	92.3913		957	99.6771	952	99.3633	954	99.7074		958	99.7813	952	99.3633	960	100.334
	956	99.573	956	99.7808	942	98.4532		959	99.8854	956	99.7808	944	98.6622		963	100.302	960	100.198	961	100.439
	964	100.406	958	99.9896	946	98.8712		952	99.1563	957	99.8852	953	99.6028		958	99.7813	957	99.8852	964	100.753
	958	99.7813	953	99.4677	955	99.8119		958	99.7813	951	99.259	952	99.4983		954	99.3646	962	100.407	966	100.962
	952	99.1563	959	100.094	942	98.4532		961	100.094	881	91.9528	943	98.5577		960	99.9896	964	100.616	960	100.334
	963	100.302	906	94.5622	942	98.4532		957	99.6771	952	99.3633	948	99.0803		962	100.198	964	100.616	954	99.7074
	958	99.7813	954	99.5721	947	98.9758		959	99.8854	958	99.9896	951	99.3938		967	100.719	966	100.825	962	100.543
	960	99.9896	954	99.5721	952	99.4983		956	99.573	954	99.5721	955	99.8119		960	99.9896	963	100.511	956	99.9164
	954	99.3646	953	99.4677	949	99.1848		956	99.573	955	99.6764	959	100.23		944	98.3231	959	100.094	966	100.962
	957	99.6771	935	97.589	948	99.0803		961	100.094	957	99.8852	953	99.6028		953	99.2605	959	100.094	963	100.648
	926	96.4483	953	99.4677	960	100.334		952	99.1563	955	99.6764	951	99.3938		968	100.823	960	100.198	957	100.021
	963	100.302	955	99.6764	949	99.1848		957	99.6771	948	98.9458	957	100.021		966	100.615	966	100.825	958	100.125
	955	99.4688	954	99.5721	955	99.8119		949	98.8439	960	100.198	957	100.021		963	100.302	952	99.3633	960	100.334
	953	99.2605	956	99.7808	952	99.4983		956	99.573	950	99.1546	945	98.7667		964	100.406	958	99.9896	959	100.23
	954	99.3646	963	100.511	954	99.7074		959	99.8854	950	99.1546	959	100.23		966	100.615	965	100.72	949	99.1848
	951	99.0522	955	99.6764	948	99.0803		955	99.4688	952	99.3633	948	99.0803		955	99.4688	960	100.198	955	99.8119
	955	99.4688	949	99.0502	957	100.021		951	99.0522	960	100.198	957	100.021		956	99.573	957	99.8852	959	100.23
	959	99.8854	961	100.303	955	99.8119		958	99.7813	958	99.9896	957	100.021		957	99.6771	958	99.9896	971	101.484
	948	98.7397	958	99.9896	954	99.7074		953	99.2605	955	99.6764	958	100.125		958	99.7813	960	100.198	909	95.0042
	959	99.8854	956	99.7808	956	99.9164		955	99.4688	960	100.198	959	100.23		959	99.8854	957	99.8852	961	100.439
	948	98.7397	964	100.616	947	98.9758		945	98.4272	959	100.094	959	100.23		958	99.7813	959	100.094	949	99.1848
	952	99.1563	950	99.1546	943	98.5577		956	99.573	955	99.6764	958	100.125		964	100.406	961	100.303	957	100.021
	943	98.2189	955	99.6764	950	99.2893		962	100.198	962	100.407	950	99.2893		965	100.51	959	100.094	959	100.23
	958	99.7813	961	100.303	953	99.6028		964	100.406	958	99.9896	956	99.9164		959	99.8854	955	99.6764	961	100.439
	962	100.198	953	99.4677	940	98.2441		959	99.8854	956	99.7808	959	100.23		965	100.51	953	99.4677	955	99.8119
	961	100.094	956	99.7808	948	99.0803		961	100.094	958	99.9896	957	100.021		960	99.9896	957	99.8852	958	100.125
	957	99.6771	956	99.7808	955	99.8119		944	98.3231	957	99.8852	956	99.9164		966	100.615	957	99.8852	958	100.125
	956	99.573	956	99.7808	944	98.6622		949	98.8439	956	99.7808	953	99.6028		962	100.198	970	101.242	960	100.334
	957	99.6771	958	99.9896	951	99.3938		959	99.8854	955	99.6764	957	100.021		961	100.094	952	99.3633	955	99.8119
	948	98.7397	905	94.4578	942	98.4532		906	94.3652	955	99.6764	952	99.4983		962	100.198	959	100.094	959	100.23
	955	99.4688	911	95.084	948	99.0803		954	99.3646	954	99.5721	949	99.1848		957	99.6771	957	99.8852	957	100.021
	952	99.1563	934	97.4846	953	99.6028		957	99.6771	958	99.9896	959	100.23		961	100.094	954	99.5721	964	100.753
	954	99.3646	958	99.9896	946	98.8712		948	98.7397	964	100.616	953	99.6028		961	100.094	912	95.1884	948	99.0803
	962	100.198	958	99.9896	930	97.199		954	99.3646	950	99.1546	958	100.125		964	100.406	965	100.72	961	100.439
	953	99.2605	954	99.5721	948	99.0803		954	99.3646	960	100.198	960	100.334		959	99.8854	957	99.8852	962	100.543
	959	99.8854	955	99.6764	952	99.4983		955	99.4688	954	99.5721	954	99.7074		958	99.7813	958	99.9896	947	98.9758
	958	99.7813	942	98.3196	949	99.1848		960	99.9896	964	100.616	955	99.8119		959	99.8854	957	99.8852	950	99.2893
	948	98.7397	954	99.5721	913	95.4222		964	100.406	956	99.7808	962	100.543		962	100.198	958	99.9896	952	99.4983
	960	99.9896	953	99.4677	949	99.1848		957	99.6771	959	100.094	954	99.7074		973	101.344	960	100.198	956	99.9164
	961	100.094	957	99.8852	953	99.6028		959	99.8854	961	100.303	942	98.4532		953	99.2605	957	99.8852	954	99.7074
	959	99.8854	960	100.198	944	98.6622		958	99.7813	956	99.7808	950	99.2893		960	99.9896	962	100.407	957	100.021
	950	98.948	959	100.094	943	98.5577		960	99.9896	956	99.7808	945	98.7667		966	100.615	962	100.407	956	99.9164
	948	98.7397	933	97.3802	951	99.3938		957	99.6771	960	100.198	957	100.021		963	100.302	960	100.198	900	94.0635
	961	100.094	954	99.5721	957	100.021		958	99.7813	943	98.424	957	100.021		962	100.198	960	100.198	961	100.439
	958	99.7813	960	100.198	954	99.7074		958	99.7813	953	99.4677	954	99.7074		955	99.4688	962	100.407	858	89.6739
	954	99.3646	958	99.9896	959	100.23		958	99.7813	957	99.8852	957	100.021		962	100.198	962	100.407	955	99.8119
	955	99.4688	955	99.6764	949	99.1848		953	99.2605	949	99.0502	950	99.2893		960	99.9896	962	100.407	955	99.8119
	955	99.4688	950	99.1546	939	98.1396		959	99.8854	954	99.5721	957	100.021		964	100.406	905	94.4578	965	100.857
	950	98.948	953	99.4677	952	99.4983		964	100.406	957	99.8852	942	98.4532		960	99.9896	962	100.407	961	100.439
	952	99.1563	960	100.198	949	99.1848		951	99.0522	949	99.0502	954	99.7074		960	99.9896	960	100.198	945	98.7667
	940	97.9065	948	98.9458	962	100.543		956	99.573	953	99.4677	954	99.7074		959	99.8854	948	98.9458	957	100.021
	950	98.948	952	99.3633	957	100.021		955	99.4688	952	99.3633	950	99.2893		971	101.135	958	99.9896	963	100.648
	958	99.7813	958	99.9896	944	98.6622		951	99.0522	958	99.9896	958	100.125		962	100.198	964	100.616	964	100.753
	958	99.7813	951	99.259	929	97.0945		955	99.4688	953	99.4677	958	100.125		958	99.7813	959	100.094	963	100.648
	959	99.8854	955	99.6764	952	99.4983		953	99.2605	959	100.094	962	100.543		959	99.8854	959	100.094	959	100.23
	953	99.2605	957	99.8852	950	99.2893		952	99.1563	955	99.6764	952	99.4983		957	99.6771	959	100.094	965	100.857
	969	100.927	948	98.9458	939	98.1396		956	99.573	955	99.6764	943	98.5577		962	100.198	959	100.094	954	99.7074
	955	99.4688	954	99.5721	950	99.2893		956	99.573	953	99.4677	927	96.8855		956	99.573	965	100.72	958	100.125
	961	100.094	941	98.2152	950	99.2893		955	99.4688	951	99.259	957	100.021		962	100.198	953	99.4677	961	100.439
	960	99.9896	955	99.6764	960	100.334		953	99.2605	955	99.6764	952	99.4983		952	99.1563	960	100.198	960	100.334
	959	99.8854	953	99.4677	961	100.439		959	99.8854	957	99.8852	947	98.9758		912	94.9901	958	99.9896	959	100.23
	953	99.2605	955	99.6764	953	99.6028		956	99.573	950	99.1546	955	99.8119		964	100.406	964	100.616	956	99.9164
	966	100.615	944	98.5283	944	98.6622		956	99.573	865	90.2829	956	99.9164		962	100.198	959	100.094	958	100.125
	959	99.8854	953	99.4677	953	99.6028		959	99.8854	956	99.7808	957	100.021		963	100.302	960	100.198	951	99.3938
	958	99.7813	962	100.407	906	94.6906		953	99.2605	953	99.4677	958	100.125		958	99.7813	960	100.198	960	100.334
	960	99.9896	957	99.8852	947	98.9758		964	100.406	961	100.303	954	99.7074		963	100.302	961	100.303	946	98.8712
	958	99.7813	957	99.8852	954	99.7074		970	101.031	947	98.8415	870	90.9281		954	99.3646	959	100.094	929	97.0945
	958	99.7813	945	98.6327	949	99.1848		948	98.7397	964	100.616	951	99.3938		961	100.094	963	100.511	962	100.543
	887	92.3862	945	98.6327	959	100.23		953	99.2605	962	100.407	955	99.8119		967	100.719	957	99.8852	957	100.021
	959	99.8854	952	99.3633	957	100.021		956	99.573	959	100.094	956	99.9164		960	99.9896	959	100.094	964	100.753
	960	99.9896	951	99.259	958	100.125		958	99.7813	959	100.094	951	99.3938		953	99.2605	956	99.7808	955	99.8119
	961	100.094	954	99.5721	938	98.0351		961	100.094	962	100.407	945	98.7667		964	100.406	952	99.3633	959	100.23
	956	99.573	957	99.8852	954	99.7074		955	99.4688	959	100.094	954	99.7074		959	99.8854	958	99.9896	958	100.125
	965	100.51	953	99.4677	959	100.23		960	99.9896	958	99.9896	953	99.6028		963	100.302	959	100.094	959	100.23
	958	99.7813	951	99.259	954	99.7074		961	100.094	956	99.7808	958	100.125		981	102.177	962	100.407	958	100.125
	953	99.2605	956	99.7808	950	99.2893		958	99.7813	952	99.3633	950	99.2893		961	100.094	961	100.303	955	99.8119
	960	99.9896	943	98.424	948	99.0803		953	99.2605	955	99.6764	930	97.199		964	100.406	967	100.929	962	100.543
	875	91.1363	944	98.5283	939	98.1396		955	99.4688	957	99.8852	958	100.125		963	100.302	955	99.6764	962	100.543
	955	99.4688	952	99.3633	960	100.334		959	99.8854	951	99.259	954	99.7074		961	100.094	956	99.7808	959	100.23
	960	99.9896	954	99.5721	949	99.1848		955	99.4688	956	99.7808	952	99.4983		959	99.8854	961	100.303	955	99.8119
	960	99.9896	963	100.511	936	97.8261		960	99.9896	962	100.407	951	99.3938		966	100.615	862	89.9697	956	99.9164
	956	99.573	961	100.303	941	98.3487		959	99.8854	959	100.094	957	100.021		934	97.2815	958	99.9896	961	100.439
	963	100.302	939	98.0065	955	99.8119		960	99.9896	952	99.3633	952	99.4983		966	100.615	962	100.407	955	99.8119
	951	99.0522	957	99.8852	951	99.3938		957	99.6771	962	100.407	952	99.4983		964	100.406	963	100.511	962	100.543
	959	99.8854	955	99.6764	954	99.7074		957	99.6771	954	99.5721	950	99.2893		955	99.4688	953	99.4677	958	100.125
	956	99.573	957	99.8852	952	99.4983		957	99.6771	955	99.6764	958	100.125		957	99.6771	957	99.8852	955	99.8119
	954	99.3646	909	94.8753	945	98.7667		954	99.3646	956	99.7808	962	100.543		957	99.6771	958	99.9896	954	99.7074
	961	100.094	958	99.9896	941	98.3487		951	99.0522	954	99.5721	949	99.1848		964	100.406	961	100.303	960	100.334
	964	100.406	947	98.8415	941	98.3487		949	98.8439	959	100.094	959	100.23		962	100.198	953	99.4677	957	100.021
	882	91.8654	959	100.094	951	99.3938		958	99.7813	939	98.0065	956	99.9164		964	100.406	959	100.094	965	100.857
	961	100.094	956	99.7808	954	99.7074		955	99.4688	956	99.7808	958	100.125		966	100.615	956	99.7808	958	100.125
	965	100.51	959	100.094	943	98.5577		946	98.5314	958	99.9896	958	100.125		972	101.239	960	100.198	957	100.021
	960	99.9896	959	100.094	950	99.2893		953	99.2605	951	99.259	961	100.439		968	100.823	958	99.9896	963	100.648
	959	99.8854	953	99.4677	950	99.2893		958	99.7813	956	99.7808	955	99.8119		968	100.823	964	100.616	969	101.275
	912	94.9901	960	100.198	947	98.9758		957	99.6771	954	99.5721	956	99.9164		957	99.6771	958	99.9896	964	100.753
	963	100.302	955	99.6764	956	99.9164		955	99.4688	958	99.9896	944	98.6622		919	95.7192	957	99.8852	961	100.439
	938	97.6982	954	99.5721	953	99.6028		948	98.7397	953	99.4677	951	99.3938		961	100.094	961	100.303	956	99.9164
	958	99.7813	953	99.4677	939	98.1396		956	99.573	952	99.3633	956	99.9164		962	100.198	964	100.616	957	100.021
	957	99.6771	959	100.094	946	98.8712		957	99.6771	865	90.2829	953	99.6028		964	100.406	954	99.5721	962	100.543
	945	98.4272	957	99.8852	947	98.9758		958	99.7813	955	99.6764	955	99.8119		956	99.573	965	100.72	964	100.753
	958	99.7813	957	99.8852	952	99.4983		955	99.4688	948	98.9458	955	99.8119		943	98.2189	964	100.616	962	100.543
	958	99.7813	958	99.9896	953	99.6028		952	99.1563	951	99.259	946	98.8712		962	100.198	963	100.511	959	100.23
	873	90.928	948	98.9458	954	99.7074		943	98.2189	959	100.094	954	99.7074		960	99.9896	948	98.9458	961	100.439
	958	99.7813	954	99.5721	941	98.3487		954	99.3646	958	99.9896	954	99.7074		966	100.615	959	100.094	962	100.543
	954	99.3646	956	99.7808	954	99.7074		960	99.9896	958	99.9896	950	99.2893		962	100.198	954	99.5721	960	100.334
	962	100.198	956	99.7808	956	99.9164		954	99.3646	959	100.094	955	99.8119		955	99.4688	960	100.198	965	100.857
	957	99.6771	951	99.259	951	99.3938		947	98.6356	948	98.9458	954	99.7074		959	99.8854	963	100.511	964	100.753
	955	99.4688	929	96.9627	948	99.0803		953	99.2605	956	99.7808	952	99.4983		964	100.406	964	100.616	961	100.439
	957	99.6771	953	99.4677	953	99.6028		958	99.7813	953	99.4677	940	98.2441		962	100.198	963	100.511	960	100.334
	958	99.7813	955	99.6764	952	99.4983		962	100.198	950	99.1546	947	98.9758		959	99.8854	961	100.303	959	100.23
	955	99.4688	955	99.6764	945	98.7667		957	99.6771	950	99.1546	955	99.8119		964	100.406	964	100.616	962	100.543
	961	100.094	946	98.7371	955	99.8119		961	100.094	949	99.0502	951	99.3938		967	100.719	961	100.303	953	99.6028
	959	99.8854	959	100.094	940	98.2441		961	100.094	961	100.303	952	99.4983		964	100.406	958	99.9896	954	99.7074
	962	100.198	946	98.7371	954	99.7074		960	99.9896	953	99.4677	956	99.9164		944	98.3231	954	99.5721	963	100.648
	942	98.1148	957	99.8852	951	99.3938		958	99.7813	964	100.616	950	99.2893		960	99.9896	956	99.7808	957	100.021
	959	99.8854	958	99.9896	953	99.6028		956	99.573	958	99.9896	946	98.8712		967	100.719	961	100.303	953	99.6028
	959	99.8854	929	96.9627	957	100.021		950	98.948	960	100.198	958	100.125		961	100.094	961	100.303	962	100.543
	951	99.0522	965	100.72	948	99.0803		959	99.8854	950	99.1546	951	99.3938		959	99.8854	957	99.8852	963	100.648
	952	99.1563	949	99.0502	957	100.021		957	99.6771	952	99.3633	952	99.4983		944	98.3231	960	100.198	961	100.439
	962	100.198	955	99.6764	951	99.3938		962	100.198	954	99.5721	944	98.6622		962	100.198	962	100.407	956	99.9164
	957	99.6771	955	99.6764	946	98.8712		955	99.4688	949	99.0502	959	100.23		964	100.406	956	99.7808	959	100.23
	957	99.6771	957	99.8852	953	99.6028		972	101.239	960	100.198	955	99.8119		964	100.406	958	99.9896	965	100.857
	959	99.8854	954	99.5721	954	99.7074		955	99.4688	952	99.3633	953	99.6028		959	99.8854	967	100.929	959	100.23
	961	100.094	951	99.259	949	99.1848		948	98.7397	958	99.9896	955	99.8119		948	98.7397	953	99.4677	950	99.2893
	938	97.6982	959	100.094	965	100.857		958	99.7813	956	99.7808	958	100.125		964	100.406	964	100.616	951	99.3938
	943	98.2189	908	94.7709	948	99.0803		957	99.6771	955	99.6764	950	99.2893		955	99.4688	958	99.9896	960	100.334
	959	99.8854	956	99.7808	947	98.9758		958	99.7813	905	94.4578	951	99.3938		962	100.198	949	99.0502	960	100.334
	951	99.0522	954	99.5721	945	98.7667		949	98.8439	959	100.094	956	99.9164		963	100.302	963	100.511	936	97.8261
	962	100.198	951	99.259	940	98.2441		980	102.073	957	99.8852	952	99.4983		958	99.7813	959	100.094	963	100.648
	956	99.573	956	99.7808	956	99.9164		949	98.8439	954	99.5721	945	98.7667		973	101.344	958	99.9896	950	99.2893
	958	99.7813	943	98.424	957	100.021		959	99.8854	956	99.7808	906	94.6906		961	100.094	918	95.8146	879	91.8687
	932	97.0732	953	99.4677	946	98.8712		958	99.7813	956	99.7808	942	98.4532		958	99.7813	871	90.9091	948	99.0803
	960	99.9896	950	99.1546	941	98.3487		964	100.406	957	99.8852	956	99.9164		965	100.51	959	100.094	960	100.334
	958	99.7813	958	99.9896	926	96.7809		956	99.573	955	99.6764	951	99.3938		964	100.406	958	99.9896	958	100.125
	962	100.198	951	99.259	957	100.021		960	99.9896	966	100.825	875	91.4507		961	100.094	962	100.407	957	100.021
	957	99.6771	951	99.259	956	99.9164		952	99.1563	955	99.6764	948	99.0803		961	100.094	958	99.9896	961	100.439
	951	99.0522	952	99.3633	948	99.0803		955	99.4688	952	99.3633	924	96.5719		964	100.406	958	99.9896	968	101.171
	965	100.51	953	99.4677	963	100.648		952	99.1563	962	100.407	958	100.125		959	99.8854	968	101.033	961	100.439
	955	99.4688	951	99.259	952	99.4983		955	99.4688	954	99.5721	956	99.9164		961	100.094	951	99.259	949	99.1848
	958	99.7813	953	99.4677	950	99.2893		953	99.2605	960	100.198	953	99.6028		958	99.7813	959	100.094	961	100.439
	959	99.8854	957	99.8852	953	99.6028		949	98.8439	957	99.8852	951	99.3938		962	100.198	957	99.8852	964	100.753
	962	100.198	958	99.9896	926	96.7809		951	99.0522	957	99.8852	946	98.8712		965	100.51	962	100.407	950	99.2893
	952	99.1563	944	98.5283	956	99.9164		954	99.3646	950	99.1546	953	99.6028		965	100.51	958	99.9896	961	100.439
	958	99.7813	956	99.7808	949	99.1848		953	99.2605	955	99.6764	957	100.021		960	99.9896	959	100.094	958	100.125
	958	99.7813	956	99.7808	944	98.6622		958	99.7813	959	100.094	945	98.7667		963	100.302	961	100.303	961	100.439
	960	99.9896	954	99.5721	946	98.8712		955	99.4688	960	100.198	957	100.021		966	100.615	958	99.9896	960	100.334
	956	99.573	959	100.094	946	98.8712		956	99.573	956	99.7808	953	99.6028		959	99.8854	963	100.511	955	99.8119
	961	100.094	943	98.424	944	98.6622		955	99.4688	957	99.8852	954	99.7074		967	100.719	960	100.198	957	100.021
	963	100.302	953	99.4677	941	98.3487		950	98.948	960	100.198	958	100.125		961	100.094	912	95.1884	957	100.021
	953	99.2605	948	98.9458	948	99.0803		959	99.8854	952	99.3633	959	100.23		900	93.7402	962	100.407	963	100.648
	956	99.573	953	99.4677	957	100.021		951	99.0522	959	100.094	958	100.125		958	99.7813	957	99.8852	960	100.334
	964	100.406	964	100.616	945	98.7667		961	100.094	957	99.8852	959	100.23		964	100.406	956	99.7808	961	100.439
	961	100.094	950	99.1546	958	100.125		959	99.8854	947	98.8415	957	100.021		967	100.719	965	100.72	959	100.23
	962	100.198	956	99.7808	952	99.4983		957	99.6771	957	99.8852	955	99.8119		962	100.198	960	100.198	959	100.23
	956	99.573	957	99.8852	946	98.8712		951	99.0522	954	99.5721	954	99.7074		957	99.6771	957	99.8852	965	100.857
	960	99.9896	956	99.7808	956	99.9164		955	99.4688	952	99.3633	953	99.6028		958	99.7813	960	100.198	954	99.7074
	960	99.9896	954	99.5721	954	99.7074		954	99.3646	955	99.6764	942	98.4532		961	100.094	959	100.094	960	100.334
	961	100.094	951	99.259	939	98.1396		957	99.6771	952	99.3633	954	99.7074		977	101.76	960	100.198	956	99.9164
	951	99.0522	956	99.7808	958	100.125		951	99.0522	959	100.094	946	98.8712		958	99.7813	955	99.6764	961	100.439
	957	99.6771	953	99.4677	926	96.7809		960	99.9896	951	99.259	956	99.9164		971	101.135	873	91.1178	956	99.9164
	954	99.3646	951	99.259	941	98.3487		957	99.6771	958	99.9896	955	99.8119		965	100.51	956	99.7808	959	100.23
	958	99.7813	950	99.1546	942	98.4532		958	99.7813	952	99.3633	957	100.021		957	99.6771	961	100.303	944	98.6622
	958	99.7813	954	99.5721	943	98.5577		957	99.6771	874	91.2222	958	100.125		959	99.8854	957	99.8852	952	99.4983
	963	100.302	907	94.6665	913	95.4222		958	99.7813	961	100.303	948	99.0803		963	100.302	959	100.094	946	98.8712
	956	99.573	956	99.7808	949	99.1848		959	99.8854	960	100.198	956	99.9164		958	99.7813	957	99.8852	962	100.543
	962	100.198	961	100.303	952	99.4983		958	99.7813	953	99.4677	955	99.8119		959	99.8854	963	100.511	964	100.753
	959	99.8854	955	99.6764	937	97.9306		952	99.1563	962	100.407	961	100.439		965	100.51	955	99.6764	937	97.9306
	952	99.1563	957	99.8852	960	100.334		956	99.573	957	99.8852	953	99.6028		964	100.406	958	99.9896	967	101.066
	961	100.094	955	99.6764	960	100.334		956	99.573	960	100.198	952	99.4983		961	100.094	955	99.6764	961	100.439
	956	99.573	957	99.8852	954	99.7074		963	100.302	953	99.4677	955	99.8119		957	99.6771	958	99.9896	959	100.23
	960	99.9896	948	98.9458	949	99.1848		960	99.9896	955	99.6764	956	99.9164		959	99.8854	965	100.72	967	101.066
	957	99.6771	961	100.303	956	99.9164		954	99.3646	962	100.407	954	99.7074		962	100.198	962	100.407	962	100.543
	956	99.573	955	99.6764	946	98.8712		956	99.573	954	99.5721	958	100.125		952	99.1563	958	99.9896	956	99.9164
	957	99.6771	957	99.8852	950	99.2893		953	99.2605	955	99.6764	954	99.7074		958	99.7813	959	100.094	956	99.9164
	958	99.7813	953	99.4677	950	99.2893		954	99.3646	954	99.5721	950	99.2893		964	100.406	959	100.094	954	99.7074
	946	98.5314	954	99.5721	937	97.9306		955	99.4688	960	100.198	950	99.2893		964	100.406	955	99.6764	953	99.6028
	946	98.5314	960	100.198	946	98.8712		957	99.6771	961	100.303	950	99.2893		964	100.406	956	99.7808	961	100.439
	962	100.198	957	99.8852	955	99.8119		956	99.573	954	99.5721	953	99.6028		958	99.7813	958	99.9896	950	99.2893
	963	100.302	959	100.094	946	98.8712		953	99.2605	958	99.9896	957	100.021		966	100.615	963	100.511	951	99.3938
	958	99.7813	864	90.1785	956	99.9164		956	99.573	957	99.8852	951	99.3938		945	98.4272	953	99.4677	958	100.125
	961	100.094	949	99.0502	946	98.8712		964	100.406	957	99.8852	953	99.6028		956	99.573	966	100.825	965	100.857
	949	98.8439	950	99.1546	942	98.4532		960	99.9896	951	99.259	959	100.23		963	100.302	958	99.9896	953	99.6028
	958	99.7813	954	99.5721	950	99.2893		955	99.4688	946	98.7371	957	100.021		963	100.302	958	99.9896	960	100.334
	958	99.7813	957	99.8852	948	99.0803		965	100.51	944	98.5283	953	99.6028		962	100.198	962	100.407	962	100.543
	955	99.4688	958	99.9896	954	99.7074		959	99.8854	958	99.9896	957	100.021		962	100.198	955	99.6764	954	99.7074
	958	99.7813	955	99.6764	951	99.3938		962	100.198	956	99.7808	958	100.125		971	101.135	959	100.094	958	100.125
	950	98.948	958	99.9896	953	99.6028		956	99.573	960	100.198	955	99.8119		958	99.7813	960	100.198	960	100.334
	953	99.2605	953	99.4677	949	99.1848		955	99.4688	958	99.9896	958	100.125		963	100.302	957	99.8852	954	99.7074
	962	100.198	953	99.4677	956	99.9164		955	99.4688	958	99.9896	959	100.23		957	99.6771	964	100.616	953	99.6028
	963	100.302	958	99.9896	953	99.6028		958	99.7813	959	100.094	951	99.3938		958	99.7813	953	99.4677	952	99.4983
	956	99.573	955	99.6764	951	99.3938		958	99.7813	957	99.8852	943	98.5577		958	99.7813	863	90.0741	960	100.334
	956	99.573	957	99.8852	954	99.7074		957	99.6771	966	100.825	955	99.8119		967	100.719	962	100.407	951	99.3938
	958	99.7813	959	100.094	915	95.6313		957	99.6771	945	98.6327	949	99.1848		956	99.573	961	100.303	962	100.543
	942	98.1148	953	99.4677	959	100.23		958	99.7813	959	100.094	954	99.7074		963	100.302	955	99.6764	962	100.543
	963	100.302	954	99.5721	956	99.9164		957	99.6771	954	99.5721	951	99.3938		961	100.094	964	100.616	955	99.8119
	921	95.9275	955	99.6764	952	99.4983		965	100.51	956	99.7808	955	99.8119		958	99.7813	960	100.198	954	99.7074
	948	98.7397	955	99.6764	954	99.7074		957	99.6771	953	99.4677	953	99.6028		958	99.7813	964	100.616	958	100.125
	956	99.573	922	96.2321	947	98.9758		959	99.8854	954	99.5721	953	99.6028		957	99.6771	962	100.407	963	100.648
	948	98.7397	957	99.8852	938	98.0351		953	99.2605	952	99.3633	866	90.51		961	100.094	958	99.9896	951	99.3938
	960	99.9896	961	100.303	926	96.7809		956	99.573	909	94.8753	948	99.0803		959	99.8854	958	99.9896	901	94.1681
	957	99.6771	959	100.094	957	100.021		962	100.198	950	99.1546	955	99.8119		957	99.6771	962	100.407	983	102.738
	951	99.0522	956	99.7808	958	100.125		951	99.0522	959	100.094	947	98.9758		965	100.51	959	100.094	956	99.9164
	934	97.2815	953	99.4677	952	99.4983		951	99.0522	958	99.9896	953	99.6028		953	99.2605	955	99.6764	958	100.125
	952	99.1563	950	99.1546	957	100.021		958	99.7813	954	99.5721	949	99.1848		963	100.302	960	100.198	950	99.2893
	962	100.198	949	99.0502	950	99.2893		955	99.4688	957	99.8852	963	100.648		970	101.031	958	99.9896	963	100.648
	951	99.0522	947	98.8415	944	98.6622		949	98.8439	959	100.094	946	98.8712		954	99.3646	955	99.6764	959	100.23
	958	99.7813	953	99.4677	951	99.3938		957	99.6771	957	99.8852	949	99.1848		957	99.6771	962	100.407	956	99.9164
	957	99.6771	957	99.8852	960	100.334		960	99.9896	960	100.198	937	97.9306		957	99.6771	960	100.198	960	100.334
	951	99.0522	959	100.094	946	98.8712		951	99.0522	958	99.9896	953	99.6028		966	100.615	960	100.198	958	100.125
	952	99.1563	955	99.6764	948	99.0803		958	99.7813	962	100.407	935	97.7216		953	99.2605	965	100.72	959	100.23
	958	99.7813	953	99.4677	950	99.2893		959	99.8854	948	98.9458	955	99.8119		962	100.198	960	100.198	958	100.125
	954	99.3646	956	99.7808	952	99.4983		961	100.094	922	96.2321	956	99.9164		960	99.9896	964	100.616	947	98.9758
	956	99.573	955	99.6764	942	98.4532		953	99.2605	958	99.9896	955	99.8119		961	100.094	960	100.198	956	99.9164
	945	98.4272	949	99.0502	939	98.1396		960	99.9896	953	99.4677	955	99.8119		965	100.51	957	99.8852	957	100.021
	960	99.9896	956	99.7808	947	98.9758		951	99.0522	962	100.407	950	99.2893		963	100.302	961	100.303	906	94.6906
	961	100.094	951	99.259	945	98.7667		960	99.9896	955	99.6764	958	100.125		958	99.7813	963	100.511	959	100.23
	952	99.1563	956	99.7808	957	100.021		929	96.7608	956	99.7808	947	98.9758		960	99.9896	954	99.5721	963	100.648
	957	99.6771	949	99.0502	904	94.4816		952	99.1563	945	98.6327	959	100.23		964	100.406	963	100.511	960	100.334
	950	98.948	955	99.6764	953	99.6028		943	98.2189	951	99.259	956	99.9164		964	100.406	959	100.094	957	100.021
	955	99.4688	951	99.259	959	100.23		953	99.2605	954	99.5721	950	99.2893		965	100.51	960	100.198	964	100.753
	959	99.8854	954	99.5721	953	99.6028		958	99.7813	953	99.4677	952	99.4983		964	100.406	960	100.198	957	100.021
	966	100.615	952	99.3633	956	99.9164		957	99.6771	953	99.4677	951	99.3938		964	100.406	962	100.407	958	100.125
	955	99.4688	944	98.5283	941	98.3487		961	100.094	896	93.5184	956	99.9164		965	100.51	956	99.7808	957	100.021
	958	99.7813	960	100.198	954	99.7074		958	99.7813	953	99.4677	956	99.9164		960	99.9896	963	100.511	960	100.334
	953	99.2605	958	99.9896	951	99.3938		956	99.573	956	99.7808	959	100.23		960	99.9896	962	100.407	957	100.021
	951	99.0522	953	99.4677	950	99.2893		963	100.302	952	99.3633	953	99.6028		962	100.198	963	100.511	963	100.648
	963	100.302	944	98.5283	957	100.021		959	99.8854	950	99.1546	957	100.021		951	99.0522	952	99.3633	961	100.439
	955	99.4688	953	99.4677	951	99.3938		954	99.3646	958	99.9896	960	100.334		961	100.094	958	99.9896	953	99.6028
	965	100.51	954	99.5721	913	95.4222		959	99.8854	959	100.094	938	98.0351		954	99.3646	949	99.0502	960	100.334
	960	99.9896	957	99.8852	961	100.439		956	99.573	954	99.5721	958	100.125		963	100.302	959	100.094	962	100.543
	965	100.51	955	99.6764	951	99.3938		949	98.8439	955	99.6764	958	100.125		955	99.4688	962	100.407	961	100.439
	951	99.0522	950	99.1546	933	97.5125		958	99.7813	947	98.8415	956	99.9164		963	100.302	962	100.407	961	100.439
	945	98.4272	957	99.8852	931	97.3035		951	99.0522	958	99.9896	952	99.4983		958	99.7813	962	100.407	957	100.021
	961	100.094	956	99.7808	952	99.4983		953	99.2605	943	98.424	960	100.334		960	99.9896	958	99.9896	960	100.334
	954	99.3646	952	99.3633	935	97.7216		955	99.4688	958	99.9896	957	100.021		963	100.302	960	100.198	958	100.125
	958	99.7813	942	98.3196	947	98.9758		954	99.3646	954	99.5721	946	98.8712		963	100.302	956	99.7808	951	99.3938
	948	98.7397	958	99.9896	955	99.8119		956	99.573	951	99.259	956	99.9164		950	98.948	961	100.303	963	100.648
	952	99.1563	950	99.1546	959	100.23		956	99.573	950	99.1546	956	99.9164		965	100.51	961	100.303	969	101.275
	953	99.2605	952	99.3633	956	99.9164		952	99.1563	956	99.7808	950	99.2893		958	99.7813	972	101.451	960	100.334
	946	98.5314	957	99.8852	965	100.857		955	99.4688	952	99.3633	948	99.0803		960	99.9896	946	98.7371	965	100.857
	959	99.8854	953	99.4677	947	98.9758		955	99.4688	963	100.511	954	99.7074		963	100.302	953	99.4677	954	99.7074
	957	99.6771	957	99.8852	958	100.125		956	99.573	955	99.6764	958	100.125		957	99.6771	921	96.1278	959	100.23
	960	99.9896	957	99.8852	957	100.021		961	100.094	953	99.4677	955	99.8119		957	99.6771	959	100.094	964	100.753
	964	100.406	957	99.8852	941	98.3487		956	99.573	960	100.198	944	98.6622		962	100.198	958	99.9896	964	100.753
	953	99.2605	954	99.5721	952	99.4983		960	99.9896	956	99.7808	951	99.3938		963	100.302	962	100.407	959	100.23
	954	99.3646	960	100.198	956	99.9164		959	99.8854	958	99.9896	950	99.2893		966	100.615	946	98.7371	958	100.125
	956	99.573	961	100.303	942	98.4532		957	99.6771	954	99.5721	946	98.8712		959	99.8854	956	99.7808	944	98.6622
	959	99.8854	962	100.407	945	98.7667		902	93.9485	960	100.198	956	99.9164		961	100.094	959	100.094	959	100.23
	954	99.3646	953	99.4677	951	99.3938		954	99.3646	955	99.6764	945	98.7667		958	99.7813	963	100.511	958	100.125
	960	99.9896	951	99.259	946	98.8712		969	100.927	954	99.5721	954	99.7074		951	99.0522	960	100.198	959	100.23
	956	99.573	953	99.4677	943	98.5577		956	99.573	958	99.9896	959	100.23		959	99.8854	958	99.9896	954	99.7074
	959	99.8854	955	99.6764	952	99.4983		953	99.2605	952	99.3633	955	99.8119		957	99.6771	960	100.198	902	94.2726
	953	99.2605	955	99.6764	949	99.1848		958	99.7813	955	99.6764	953	99.6028		965	100.51	960	100.198	947	98.9758
	964	100.406	956	99.7808	950	99.2893		956	99.573	955	99.6764	960	100.334		959	99.8854	929	96.9627	966	100.962
	952	99.1563	947	98.8415	949	99.1848		957	99.6771	957	99.8852	953	99.6028		967	100.719	958	99.9896	957	100.021
	956	99.573	956	99.7808	950	99.2893		959	99.8854	962	100.407	951	99.3938		950	98.948	914	95.3971	959	100.23
	948	98.7397	954	99.5721	946	98.8712		958	99.7813	961	100.303	955	99.8119		958	99.7813	958	99.9896	961	100.439
	961	100.094	947	98.8415	951	99.3938		953	99.2605	951	99.259	955	99.8119		959	99.8854	961	100.303	954	99.7074
	961	100.094	952	99.3633	954	99.7074		957	99.6771	958	99.9896	951	99.3938		959	99.8854	961	100.303	961	100.439
	953	99.2605	946	98.7371	954	99.7074		948	98.7397	954	99.5721	955	99.8119		966	100.615	936	97.6934	958	100.125
	959	99.8854	955	99.6764	953	99.6028		952	99.1563	949	99.0502	952	99.4983		959	99.8854	967	100.929	960	100.334
	955	99.4688	948	98.9458	957	100.021		956	99.573	944	98.5283	954	99.7074		960	99.9896	955	99.6764	960	100.334
	957	99.6771	961	100.303	951	99.3938		951	99.0522	953	99.4677	946	98.8712		968	100.823	961	100.303	951	99.3938
	952	99.1563	947	98.8415	960	100.334		959	99.8854	961	100.303	952	99.4983		962	100.198	959	100.094	961	100.439
	957	99.6771	952	99.3633	952	99.4983		957	99.6771	950	99.1546	961	100.439		958	99.7813	960	100.198	963	100.648
	963	100.302	956	99.7808	938	98.0351		961	100.094	949	99.0502	951	99.3938		960	99.9896	957	99.8852	964	100.753
	961	100.094	950	99.1546	941	98.3487		957	99.6771	948	98.9458	955	99.8119		964	100.406	960	100.198	956	99.9164
	955	99.4688	947	98.8415	947	98.9758		957	99.6771	955	99.6764	960	100.334		957	99.6771	961	100.303	960	100.334
	955	99.4688	958	99.9896	951	99.3938		958	99.7813	955	99.6764	955	99.8119		934	97.2815	957	99.8852	956	99.9164
	950	98.948	937	97.7977	954	99.7074		962	100.198	951	99.259	970	101.38		958	99.7813	960	100.198	956	99.9164
	963	100.302	961	100.303	950	99.2893		958	99.7813	908	94.7709	952	99.4983		962	100.198	956	99.7808	955	99.8119
	964	100.406	956	99.7808	951	99.3938		954	99.3646	958	99.9896	952	99.4983		965	100.51	962	100.407	961	100.439
	960	99.9896	963	100.511	949	99.1848		962	100.198	961	100.303	954	99.7074		968	100.823	961	100.303	959	100.23
	955	99.4688	953	99.4677	949	99.1848		955	99.4688	957	99.8852	961	100.439		962	100.198	965	100.72	942	98.4532
	960	99.9896	957	99.8852	959	100.23		959	99.8854	953	99.4677	955	99.8119		961	100.094	912	95.1884	959	100.23
	951	99.0522	956	99.7808	914	95.5268		950	98.948	959	100.094	948	99.0803		952	99.1563	957	99.8852	954	99.7074
	957	99.6771	956	99.7808	943	98.5577		952	99.1563	955	99.6764	960	100.334		962	100.198	952	99.3633	949	99.1848
	956	99.573	958	99.9896	957	100.021		956	99.573	957	99.8852	953	99.6028		964	100.406	966	100.825	960	100.334
	957	99.6771	961	100.303	952	99.4983		957	99.6771	959	100.094	945	98.7667		953	99.2605	961	100.303	954	99.7074
	956	99.573	934	97.4846	956	99.9164		961	100.094	953	99.4677	954	99.7074		960	99.9896	956	99.7808	960	100.334
	959	99.8854	939	98.0065	943	98.5577		957	99.6771	953	99.4677	956	99.9164		957	99.6771	959	100.094	955	99.8119
	966	100.615	938	97.9021	950	99.2893		958	99.7813	954	99.5721	953	99.6028		965	100.51	962	100.407	954	99.7074
	963	100.302	951	99.259	909	95.0042		958	99.7813	950	99.1546	957	100.021		962	100.198	956	99.7808	961	100.439
	951	99.0522	956	99.7808	931	97.3035		948	98.7397	958	99.9896	958	100.125		961	100.094	959	100.094	955	99.8119
	961	100.094	954	99.5721	948	99.0803		954	99.3646	957	99.8852	953	99.6028		960	99.9896	958	99.9896	960	100.334
	956	99.573	958	99.9896	940	98.2441		959	99.8854	957	99.8852	952	99.4983		962	100.198	957	99.8852	953	99.6028
	951	99.0522	951	99.259	948	99.0803		959	99.8854	957	99.8852	957	100.021		952	99.1563	963	100.511	952	99.4983
	906	94.3652	951	99.259	947	98.9758		954	99.3646	960	100.198	958	100.125		959	99.8854	938	97.9021	957	100.021
	951	99.0522	953	99.4677	950	99.2893		957	99.6771	956	99.7808	950	99.2893		957	99.6771	962	100.407	963	100.648
	957	99.6771	954	99.5721	956	99.9164		915	95.3026	952	99.3633	955	99.8119		961	100.094	962	100.407	963	100.648
	959	99.8854	959	100.094	956	99.9164		958	99.7813	953	99.4677	956	99.9164		962	100.198	951	99.259	958	100.125
	955	99.4688	953	99.4677	945	98.7667		957	99.6771	953	99.4677	956	99.9164		963	100.302	958	99.9896	955	99.8119
	959	99.8854	868	90.596	958	100.125		955	99.4688	952	99.3633	954	99.7074		960	99.9896	960	100.198	955	99.8119
	952	99.1563	959	100.094	942	98.4532		955	99.4688	961	100.303	945	98.7667		963	100.302	958	99.9896	965	100.857
	958	99.7813	964	100.616	955	99.8119		953	99.2605	949	99.0502	959	100.23		962	100.198	964	100.616	964	100.753
	960	99.9896	954	99.5721	947	98.9758		945	98.4272	957	99.8852	956	99.9164		945	98.4272	962	100.407	963	100.648
	962	100.198	958	99.9896	956	99.9164		961	100.094	955	99.6764	871	91.0326		958	99.7813	957	99.8852	963	100.648
	963	100.302	956	99.7808	953	99.6028		950	98.948	956	99.7808	940	98.2441		966	100.615	956	99.7808	956	99.9164
	950	98.948	955	99.6764	950	99.2893		960	99.9896	954	99.5721	957	100.021		915	95.3026	954	99.5721	947	98.9758
	956	99.573	953	99.4677	952	99.4983		958	99.7813	954	99.5721	951	99.3938		962	100.198	967	100.929	958	100.125
	954	99.3646	945	98.6327	943	98.5577		955	99.4688	959	100.094	947	98.9758		961	100.094	958	99.9896	953	99.6028
	953	99.2605	957	99.8852	940	98.2441		958	99.7813	957	99.8852	956	99.9164		960	99.9896	961	100.303	962	100.543
	958	99.7813	952	99.3633	949	99.1848		961	100.094	950	99.1546	950	99.2893		944	98.3231	956	99.7808	961	100.439
	939	97.8023	953	99.4677	952	99.4983		960	99.9896	958	99.9896	958	100.125		965	100.51	964	100.616	956	99.9164
	956	99.573	956	99.7808	909	95.0042		960	99.9896	955	99.6764	959	100.23		961	100.094	963	100.511	963	100.648
	953	99.2605	920	96.0234	930	97.199		964	100.406	961	100.303	957	100.021		958	99.7813	957	99.8852	965	100.857
	961	100.094	952	99.3633	948	99.0803		950	98.948	959	100.094	961	100.439		957	99.6771	953	99.4677	959	100.23
	962	100.198	957	99.8852	957	100.021		950	98.948	951	99.259	956	99.9164		957	99.6771	965	100.72	959	100.23
	944	98.3231	960	100.198	948	99.0803		959	99.8854	955	99.6764	952	99.4983		958	99.7813	962	100.407	960	100.334
	958	99.7813	956	99.7808	945	98.7667		959	99.8854	956	99.7808	952	99.4983		961	100.094	957	99.8852	963	100.648
	954	99.3646	956	99.7808	950	99.2893		956	99.573	957	99.8852	955	99.8119		960	99.9896	963	100.511	955	99.8119
	861	89.6782	951	99.259	906	94.6906		957	99.6771	939	98.0065	955	99.8119		964	100.406	957	99.8852	880	91.9732
	955	99.4688	958	99.9896	953	99.6028		959	99.8854	960	100.198	953	99.6028		956	99.573	962	100.407	963	100.648
	957	99.6771	952	99.3633	957	100.021		957	99.6771	956	99.7808	951	99.3938		961	100.094	961	100.303	963	100.648
	957	99.6771	960	100.198	945	98.7667		961	100.094	950	99.1546	953	99.6028		963	100.302	967	100.929	958	100.125
	873	90.928	958	99.9896	946	98.8712		958	99.7813	958	99.9896	957	100.021		959	99.8854	952	99.3633	959	100.23
	960	99.9896	957	99.8852	949	99.1848		961	100.094	955	99.6764	954	99.7074		907	94.4693	904	94.3534	958	100.125
	955	99.4688	952	99.3633	927	96.8855		955	99.4688	956	99.7808	952	99.4983		959	99.8854	957	99.8852	953	99.6028
	958	99.7813	954	99.5721	949	99.1848		956	99.573	960	100.198	955	99.8119		963	100.302	962	100.407	953	99.6028
	954	99.3646	962	100.407	956	99.9164		955	99.4688	960	100.198	957	100.021		951	99.0522	963	100.511	964	100.753
	957	99.6771	958	99.9896	957	100.021		958	99.7813	957	99.8852	950	99.2893		965	100.51	959	100.094	963	100.648
	962	100.198	954	99.5721	960	100.334		953	99.2605	959	100.094	956	99.9164		962	100.198	957	99.8852	963	100.648
	959	99.8854	954	99.5721	953	99.6028		963	100.302	953	99.4677	956	99.9164		963	100.302	959	100.094	956	99.9164
	963	100.302	951	99.259	950	99.2893		957	99.6771	959	100.094	955	99.8119		957	99.6771	964	100.616	963	100.648
	960	99.9896	953	99.4677	961	100.439		956	99.573	914	95.3971	958	100.125		962	100.198	956	99.7808	957	100.021
	953	99.2605	958	99.9896	935	97.7216		957	99.6771	951	99.259	957	100.021		964	100.406	959	100.094	958	100.125
	955	99.4688	959	100.094	949	99.1848		957	99.6771	958	99.9896	959	100.23		958	99.7813	958	99.9896	949	99.1848
	958	99.7813	959	100.094	957	100.021		948	98.7397	960	100.198	953	99.6028		962	100.198	964	100.616	965	100.857
	956	99.573	960	100.198	954	99.7074		950	98.948	952	99.3633	951	99.3938		956	99.573	958	99.9896	959	100.23
	955	99.4688	953	99.4677	949	99.1848		955	99.4688	953	99.4677	955	99.8119		960	99.9896	956	99.7808	959	100.23
	956	99.573	949	99.0502	957	100.021		955	99.4688	953	99.4677	943	98.5577		966	100.615	961	100.303	962	100.543
	962	100.198	958	99.9896	933	97.5125		963	100.302	957	99.8852	954	99.7074		967	100.719	958	99.9896	955	99.8119
	960	99.9896	952	99.3633	921	96.2584		958	99.7813	955	99.6764	955	99.8119		966	100.615	961	100.303	958	100.125
	963	100.302	950	99.1546	959	100.23		955	99.4688	958	99.9896	960	100.334		956	99.573	962	100.407	958	100.125
	961	100.094	948	98.9458	946	98.8712		956	99.573	958	99.9896	952	99.4983		934	97.2815	959	100.094	962	100.543
	959	99.8854	950	99.1546	928	96.99		954	99.3646	956	99.7808	955	99.8119		864	89.9906	957	99.8852	962	100.543
	958	99.7813	960	100.198	952	99.4983		956	99.573	863	90.0741	949	99.1848		969	100.927	958	99.9896	956	99.9164
	950	98.948	957	99.8852	946	98.8712		957	99.6771	949	99.0502	956	99.9164		958	99.7813	960	100.198	963	100.648
	946	98.5314	953	99.4677	945	98.7667		961	100.094	949	99.0502	963	100.648		961	100.094	962	100.407	952	99.4983
	960	99.9896	952	99.3633	960	100.334		959	99.8854	955	99.6764	957	100.021		959	99.8854	963	100.511	959	100.23
	954	99.3646	952	99.3633	951	99.3938		960	99.9896	955	99.6764	951	99.3938		961	100.094	961	100.303	956	99.9164
	915	95.3026	954	99.5721	951	99.3938		958	99.7813	959	100.094	957	100.021		958	99.7813	958	99.9896	959	100.23
	954	99.3646	954	99.5721	956	99.9164		959	99.8854	953	99.4677	951	99.3938		913	95.0943	960	100.198	949	99.1848
	961	100.094	960	100.198	942	98.4532		962	100.198	959	100.094	950	99.2893		958	99.7813	960	100.198	956	99.9164
	952	99.1563	958	99.9896	942	98.4532		954	99.3646	950	99.1546	956	99.9164		961	100.094	962	100.407	955	99.8119
	910	94.7818	960	100.198	934	97.6171		957	99.6771	955	99.6764	955	99.8119		965	100.51	956	99.7808	962	100.543
	956	99.573	945	98.6327	952	99.4983		954	99.3646	959	100.094	885	92.4958		957	99.6771	954	99.5721	957	100.021
	945	98.4272	942	98.3196	956	99.9164		958	99.7813	957	99.8852	954	99.7074		959	99.8854	952	99.3633	953	99.6028
	960	99.9896	957	99.8852	948	99.0803		953	99.2605	932	97.2759	948	99.0803		966	100.615	945	98.6327	958	100.125
	960	99.9896	950	99.1546	949	99.1848		958	99.7813	953	99.4677	955	99.8119		961	100.094	960	100.198	961	100.439
	955	99.4688	947	98.8415	951	99.3938		955	99.4688	955	99.6764	954	99.7074		960	99.9896	960	100.198	957	100.021
	954	99.3646	960	100.198	961	100.439		931	96.9691	961	100.303	957	100.021		954	99.3646	962	100.407	856	89.4649
	956	99.573	958	99.9896	940	98.2441		958	99.7813	956	99.7808	957	100.021		961	100.094	956	99.7808	966	100.962
	964	100.406	959	100.094	953	99.6028		953	99.2605	954	99.5721	948	99.0803		958	99.7813	924	96.4409	953	99.6028
	953	99.2605	950	99.1546	942	98.4532		960	99.9896	960	100.198	949	99.1848		961	100.094	957	99.8852	964	100.753
	951	99.0522	961	100.303	955	99.8119		959	99.8854	954	99.5721	953	99.6028		944	98.3231	957	99.8852	959	100.23
	954	99.3646	956	99.7808	956	99.9164		955	99.4688	954	99.5721	950	99.2893		963	100.302	955	99.6764	957	100.021
	960	99.9896	955	99.6764	961	100.439		953	99.2605	954	99.5721	957	100.021		968	100.823	953	99.4677	953	99.6028
	957	99.6771	958	99.9896	941	98.3487		957	99.6771	952	99.3633	954	99.7074		959	99.8854	956	99.7808	961	100.439
	959	99.8854	961	100.303	955	99.8119		951	99.0522	959	100.094	956	99.9164		960	99.9896	962	100.407	953	99.6028
	962	100.198	956	99.7808	957	100.021		958	99.7813	957	99.8852	951	99.3938		964	100.406	955	99.6764	956	99.9164
	953	99.2605	956	99.7808	942	98.4532		953	99.2605	954	99.5721	955	99.8119		962	100.198	955	99.6764	961	100.439
	956	99.573	955	99.6764	950	99.2893		957	99.6771	956	99.7808	959	100.23		954	99.3646	966	100.825	959	100.23
	955	99.4688	958	99.9896	950	99.2893		958	99.7813	955	99.6764	958	100.125		965	100.51	958	99.9896	964	100.753
	962	100.198	958	99.9896	955	99.8119		956	99.573	947	98.8415	950	99.2893		964	100.406	956	99.7808	954	99.7074
	957	99.6771	953	99.4677	948	99.0803		957	99.6771	948	98.9458	952	99.4983		962	100.198	963	100.511	964	100.753
	952	99.1563	954	99.5721	957	100.021		964	100.406	959	100.094	958	100.125		962	100.198	954	99.5721	960	100.334
	955	99.4688	954	99.5721	951	99.3938		953	99.2605	962	100.407	948	99.0803		955	99.4688	962	100.407	959	100.23
	954	99.3646	959	100.094	951	99.3938		956	99.573	951	99.259	949	99.1848		966	100.615	958	99.9896	959	100.23
	957	99.6771	943	98.424	952	99.4983		959	99.8854	954	99.5721	953	99.6028		961	100.094	968	101.033	957	100.021
	961	100.094	963	100.511	954	99.7074		955	99.4688	948	98.9458	954	99.7074		958	99.7813	959	100.094	959	100.23
	958	99.7813	956	99.7808	955	99.8119		963	100.302	951	99.259	952	99.4983		960	99.9896	959	100.094	954	99.7074
	952	99.1563	958	99.9896	943	98.5577		962	100.198	956	99.7808	952	99.4983		961	100.094	954	99.5721	953	99.6028
	953	99.2605	957	99.8852	953	99.6028		959	99.8854	956	99.7808	948	99.0803		959	99.8854	964	100.616	952	99.4983
	926	96.4483	951	99.259	943	98.5577		955	99.4688	897	93.6228	948	99.0803		955	99.4688	961	100.303	965	100.857
	958	99.7813	956	99.7808	951	99.3938		952	99.1563	956	99.7808	953	99.6028		963	100.302	958	99.9896	956	99.9164
	960	99.9896	952	99.3633	942	98.4532		958	99.7813	954	99.5721	953	99.6028		962	100.198	962	100.407	962	100.543
	951	99.0522	958	99.9896	954	99.7074		963	100.302	957	99.8852	952	99.4983		961	100.094	961	100.303	966	100.962
	963	100.302	951	99.259	954	99.7074		957	99.6771	950	99.1546	940	98.2441		962	100.198	959	100.094	954	99.7074
	961	100.094	955	99.6764	943	98.5577		958	99.7813	953	99.4677	952	99.4983		964	100.406	960	100.198	958	100.125
	956	99.573	954	99.5721	918	95.9448		948	98.7397	949	99.0502	953	99.6028		960	99.9896	962	100.407	969	101.275
	953	99.2605	958	99.9896	921	96.2584		958	99.7813	952	99.3633	955	99.8119		961	100.094	961	100.303	959	100.23
	962	100.198	868	90.596	928	96.99		953	99.2605	965	100.72	949	99.1848		962	100.198	966	100.825	960	100.334
	962	100.198	961	100.303	866	90.51		954	99.3646	951	99.259	956	99.9164		949	98.8439	956	99.7808	907	94.7952
	957	99.6771	959	100.094	954	99.7074		949	98.8439	959	100.094	950	99.2893		961	100.094	961	100.303	959	100.23
	953	99.2605	959	100.094	948	99.0803		958	99.7813	956	99.7808	945	98.7667		962	100.198	961	100.303	957	100.021
	940	97.9065	956	99.7808	879	91.8687		963	100.302	954	99.5721	957	100.021		962	100.198	960	100.198	959	100.23
	956	99.573	957	99.8852	952	99.4983		960	99.9896	956	99.7808	953	99.6028		967	100.719	972	101.451	957	100.021
	956	99.573	939	98.0065	944	98.6622		956	99.573	956	99.7808	947	98.9758		960	99.9896	959	100.094	959	100.23
	959	99.8854	957	99.8852	946	98.8712		954	99.3646	959	100.094	952	99.4983		960	99.9896	956	99.7808	955	99.8119
	958	99.7813	958	99.9896	960	100.334		951	99.0522	954	99.5721	954	99.7074		963	100.302	963	100.511	955	99.8119
	959	99.8854	960	100.198	954	99.7074		916	95.4067	950	99.1546	950	99.2893		962	100.198	965	100.72	954	99.7074
	958	99.7813	958	99.9896	950	99.2893		959	99.8854	954	99.5721	947	98.9758		959	99.8854	960	100.198	958	100.125
	965	100.51	942	98.3196	936	97.8261		951	99.0522	957	99.8852	951	99.3938		965	100.51	960	100.198	949	99.1848
	959	99.8854	957	99.8852	943	98.5577		954	99.3646	953	99.4677	957	100.021		963	100.302	960	100.198	961	100.439
	952	99.1563	957	99.8852	960	100.334		959	99.8854	955	99.6764	964	100.753		958	99.7813	958	99.9896	954	99.7074
	956	99.573	953	99.4677	953	99.6028		930	96.8649	955	99.6764	952	99.4983		962	100.198	960	100.198	953	99.6028
	959	99.8854	951	99.259	950	99.2893		957	99.6771	959	100.094	957	100.021		962	100.198	960	100.198	865	90.4055
	946	98.5314	908	94.7709	949	99.1848		957	99.6771	957	99.8852	959	100.23		953	99.2605	959	100.094	961	100.439
	958	99.7813	952	99.3633	957	100.021		956	99.573	951	99.259	956	99.9164		960	99.9896	956	99.7808	959	100.23
	949	98.8439	943	98.424	954	99.7074		955	99.4688	958	99.9896	964	100.753		964	100.406	960	100.198	959	100.23
	957	99.6771	952	99.3633	942	98.4532		963	100.302	960	100.198	949	99.1848		962	100.198	960	100.198	961	100.439
	962	100.198	954	99.5721	943	98.5577		955	99.4688	958	99.9896	955	99.8119		966	100.615	941	98.2152	954	99.7074
	958	99.7813	953	99.4677	910	95.1087		958	99.7813	962	100.407	953	99.6028		962	100.198	957	99.8852	960	100.334
	959	99.8854	939	98.0065	950	99.2893		959	99.8854	959	100.094	954	99.7074		951	99.0522	952	99.3633	961	100.439
	962	100.198	948	98.9458	946	98.8712		959	99.8854	957	99.8852	957	100.021		963	100.302	908	94.7709	964	100.753
	952	99.1563	952	99.3633	963	100.648		955	99.4688	948	98.9458	952	99.4983		963	100.302	960	100.198	956	99.9164
	957	99.6771	957	99.8852	956	99.9164		956	99.573	956	99.7808	958	100.125		966	100.615	961	100.303	961	100.439
	961	100.094	961	100.303	954	99.7074		957	99.6771	956	99.7808	954	99.7074		964	100.406	968	101.033	960	100.334
	968	100.823	961	100.303	953	99.6028		952	99.1563	957	99.8852	950	99.2893		963	100.302	952	99.3633	948	99.0803
	955	99.4688	958	99.9896	953	99.6028		954	99.3646	956	99.7808	957	100.021		957	99.6771	960	100.198	950	99.2893
	956	99.573	960	100.198	939	98.1396		959	99.8854	953	99.4677	958	100.125		958	99.7813	956	99.7808	966	100.962
	957	99.6771	959	100.094	943	98.5577		961	100.094	956	99.7808	953	99.6028		963	100.302	974	101.66	957	100.021
	956	99.573	950	99.1546	954	99.7074		953	99.2605	957	99.8852	954	99.7074		955	99.4688	963	100.511	963	100.648
	960	99.9896	959	100.094	947	98.9758		957	99.6771	953	99.4677	957	100.021		957	99.6771	962	100.407	962	100.543
	957	99.6771	956	99.7808	947	98.9758		951	99.0522	950	99.1546	953	99.6028		966	100.615	887	92.5791	964	100.753
	957	99.6771	955	99.6764	959	100.23		956	99.573	954	99.5721	961	100.439		965	100.51	959	100.094	956	99.9164
	961	100.094	959	100.094	956	99.9164		959	99.8854	860	89.761	954	99.7074		959	99.8854	961	100.303	959	100.23
	961	100.094	953	99.4677	958	100.125		954	99.3646	957	99.8852	944	98.6622		951	99.0522	955	99.6764	957	100.021
	958	99.7813	949	99.0502	950	99.2893		953	99.2605	954	99.5721	954	99.7074		956	99.573	961	100.303	964	100.753
	952	99.1563	958	99.9896	952	99.4983		959	99.8854	956	99.7808	959	100.23		952	99.1563	958	99.9896	961	100.439
	955	99.4688	956	99.7808	954	99.7074		955	99.4688	957	99.8852	950	99.2893		962	100.198	960	100.198	958	100.125
	954	99.3646	956	99.7808	952	99.4983		943	98.2189	957	99.8852	959	100.23		966	100.615	967	100.929	952	99.4983
	954	99.3646	957	99.8852	911	95.2132		957	99.6771	956	99.7808	957	100.021		961	100.094	960	100.198	960	100.334
	960	99.9896	930	97.0671	937	97.9306		951	99.0522	952	99.3633	952	99.4983		962	100.198	964	100.616	948	99.0803
	960	99.9896	951	99.259	950	99.2893		959	99.8854	955	99.6764	947	98.9758		955	99.4688	961	100.303	955	99.8119
	959	99.8854	957	99.8852	947	98.9758		966	100.615	949	99.0502	953	99.6028		963	100.302	960	100.198	965	100.857
	962	100.198	941	98.2152	940	98.2441		955	99.4688	955	99.6764	948	99.0803		960	99.9896	875	91.3266	956	99.9164
	951	99.0522	951	99.259	952	99.4983		954	99.3646	955	99.6764	952	99.4983		962	100.198	954	99.5721	960	100.334
	958	99.7813	952	99.3633	936	97.8261		959	99.8854	959	100.094	954	99.7074		958	99.7813	960	100.198	960	100.334
	959	99.8854	957	99.8852	959	100.23		953	99.2605	954	99.5721	953	99.6028		961	100.094	961	100.303	955	99.8119
	956	99.573	949	99.0502	957	100.021		961	100.094	963	100.511	959	100.23		963	100.302	957	99.8852	952	99.4983
	949	98.8439	959	100.094	940	98.2441		949	98.8439	962	100.407	936	97.8261		958	99.7813	956	99.7808	966	100.962
	953	99.2605	951	99.259	951	99.3938		964	100.406	958	99.9896	957	100.021		961	100.094	966	100.825	964	100.753
	962	100.198	953	99.4677	910	95.1087		954	99.3646	955	99.6764	958	100.125		965	100.51	956	99.7808	958	100.125
	948	98.7397	956	99.7808	954	99.7074		952	99.1563	952	99.3633	952	99.4983		960	99.9896	963	100.511	960	100.334
	958	99.7813	954	99.5721	951	99.3938		955	99.4688	958	99.9896	978	102.216		961	100.094	953	99.4677	963	100.648
	958	99.7813	942	98.3196	946	98.8712		958	99.7813	933	97.3802	952	99.4983		959	99.8854	949	99.0502	960	100.334
	954	99.3646	907	94.6665	951	99.3938		962	100.198	951	99.259	947	98.9758		965	100.51	954	99.5721	957	100.021
	959	99.8854	955	99.6764	949	99.1848		957	99.6771	948	98.9458	952	99.4983		967	100.719	957	99.8852	958	100.125
	957	99.6771	961	100.303	955	99.8119		952	99.1563	933	97.3802	953	99.6028		957	99.6771	957	99.8852	955	99.8119
	949	98.8439	960	100.198	937	97.9306		965	100.51	952	99.3633	956	99.9164		876	91.2405	959	100.094	962	100.543
	958	99.7813	953	99.4677	956	99.9164		960	99.9896	899	93.8315	949	99.1848		962	100.198	960	100.198	944	98.6622
	955	99.4688	949	99.0502	957	100.021		957	99.6771	955	99.6764	953	99.6028		954	99.3646	957	99.8852	955	99.8119
	959	99.8854	956	99.7808	913	95.4222		958	99.7813	951	99.259	940	98.2441		961	100.094	961	100.303	961	100.439
	954	99.3646	950	99.1546	960	100.334		945	98.4272	951	99.259	956	99.9164		955	99.4688	960	100.198	956	99.9164
	952	99.1563	953	99.4677	943	98.5577		956	99.573	958	99.9896	960	100.334		964	100.406	954	99.5721	958	100.125
	958	99.7813	952	99.3633	940	98.2441		948	98.7397	961	100.303	953	99.6028		967	100.719	959	100.094	960	100.334
	958	99.7813	959	100.094	940	98.2441		952	99.1563	953	99.4677	949	99.1848		961	100.094	964	100.616	964	100.753
	956	99.573	955	99.6764	952	99.4983		963	100.302	954	99.5721	958	100.125		955	99.4688	965	100.72	956	99.9164
	954	99.3646	948	98.9458	957	100.021		957	99.6771	939	98.0065	955	99.8119		960	99.9896	959	100.094	959	100.23
	960	99.9896	946	98.7371	948	99.0803		960	99.9896	960	100.198	951	99.3938		964	100.406	963	100.511	965	100.857
	956	99.573	954	99.5721	961	100.439		958	99.7813	954	99.5721	954	99.7074		964	100.406	962	100.407	950	99.2893
	959	99.8854	937	97.7977	949	99.1848		958	99.7813	929	96.9627	957	100.021		962	100.198	960	100.198	964	100.753
	961	100.094	952	99.3633	903	94.3771		959	99.8854	958	99.9896	956	99.9164		966	100.615	961	100.303	962	100.543
	963	100.302	929	96.9627	957	100.021		953	99.2605	954	99.5721	955	99.8119		970	101.031	963	100.511	958	100.125
	960	99.9896	909	94.8753	920	96.1538		949	98.8439	958	99.9896	957	100.021		961	100.094	958	99.9896	958	100.125
	961	100.094	949	99.0502	945	98.7667		953	99.2605	958	99.9896	962	100.543		961	100.094	955	99.6764	957	100.021
	952	99.1563	957	99.8852	946	98.8712		957	99.6771	958	99.9896	950	99.2893		967	100.719	961	100.303	955	99.8119
	955	99.4688	955	99.6764	933	97.5125		954	99.3646	958	99.9896	951	99.3938		958	99.7813	958	99.9896	959	100.23
	957	99.6771	955	99.6764	954	99.7074		956	99.573	963	100.511	959	100.23		966	100.615	959	100.094	958	100.125
	955	99.4688	956	99.7808	941	98.3487		954	99.3646	960	100.198	947	98.9758		961	100.094	954	99.5721	960	100.334
	961	100.094	960	100.198	943	98.5577		953	99.2605	965	100.72	951	99.3938		958	99.7813	964	100.616	960	100.334
	956	99.573	955	99.6764	957	100.021		957	99.6771	949	99.0502	952	99.4983		968	100.823	958	99.9896	961	100.439
	948	98.7397	959	100.094	958	100.125		955	99.4688	958	99.9896	954	99.7074		958	99.7813	962	100.407	962	100.543
	934	97.2815	959	100.094	946	98.8712		960	99.9896	951	99.259	963	100.648		962	100.198	959	100.094	961	100.439
	954	99.3646	954	99.5721	951	99.3938		951	99.0522	949	99.0502	951	99.3938		964	100.406	959	100.094	952	99.4983
	962	100.198	956	99.7808	950	99.2893		958	99.7813	950	99.1546	951	99.3938		962	100.198	961	100.303	954	99.7074
	957	99.6771	955	99.6764	952	99.4983		959	99.8854	957	99.8852	958	100.125		963	100.302	964	100.616	955	99.8119
	954	99.3646	949	99.0502	948	99.0803		959	99.8854	966	100.825	954	99.7074		970	101.031	955	99.6764	962	100.543
	947	98.6356	956	99.7808	953	99.6028		958	99.7813	956	99.7808	940	98.2441		955	99.4688	961	100.303	954	99.7074
	946	98.5314	953	99.4677	958	100.125		960	99.9896	958	99.9896	959	100.23		962	100.198	950	99.1546	959	100.23
	957	99.6771	945	98.6327	953	99.6028		961	100.094	958	99.9896	940	98.2441		956	99.573	954	99.5721	954	99.7074
	956	99.573	955	99.6764	954	99.7074		953	99.2605	951	99.259	948	99.0803		958	99.7813	960	100.198	963	100.648
	961	100.094	951	99.259	940	98.2441		960	99.9896	956	99.7808	954	99.7074		959	99.8854	960	100.198	958	100.125
	958	99.7813	954	99.5721	949	99.1848		959	99.8854	955	99.6764	950	99.2893		963	100.302	959	100.094	950	99.2893
	945	98.4272	951	99.259	950	99.2893		954	99.3646	961	100.303	958	100.125		959	99.8854	963	100.511	961	100.439
	953	99.2605	956	99.7808	947	98.9758		938	97.6982	945	98.6327	954	99.7074		961	100.094	961	100.303	965	100.857
	957	99.6771	930	97.0671	957	100.021		959	99.8854	953	99.4677	942	98.4532		964	100.406	960	100.198	953	99.6028
	950	98.948	954	99.5721	945	98.7667		957	99.6771	960	100.198	955	99.8119		958	99.7813	959	100.094	959	100.23
	958	99.7813	958	99.9896	938	98.0351		959	99.8854	952	99.3633	952	99.4983		954	99.3646	943	98.424	957	100.021
	956	99.573	954	99.5721	962	100.543		958	99.7813	959	100.094	960	100.334		964	100.406	964	100.616	959	100.23
	953	99.2605	949	99.0502	919	96.0493		962	100.198	958	99.9896	960	100.334		958	99.7813	958	99.9896	959	100.23
	953	99.2605	952	99.3633	908	94.8997		958	99.7813	962	100.407	956	99.9164		958	99.7813	955	99.6764	952	99.4983
	950	98.948	927	96.754	928	96.99		956	99.573	958	99.9896	944	98.6622		911	94.8859	962	100.407	956	99.9164
	957	99.6771	959	100.094	942	98.4532		963	100.302	957	99.8852	958	100.125		961	100.094	951	99.259	960	100.334
	956	99.573	948	98.9458	951	99.3938		956	99.573	951	99.259	959	100.23		949	98.8439	961	100.303	955	99.8119
	961	100.094	950	99.1546	954	99.7074		958	99.7813	956	99.7808	955	99.8119		964	100.406	960	100.198	958	100.125
	953	99.2605	953	99.4677	949	99.1848		961	100.094	955	99.6764	949	99.1848		962	100.198	961	100.303	962	100.543
	955	99.4688	958	99.9896	964	100.753		954	99.3646	950	99.1546	951	99.3938		964	100.406	960	100.198	952	99.4983
	954	99.3646	952	99.3633	945	98.7667		964	100.406	940	98.1108	956	99.9164		959	99.8854	961	100.303	958	100.125
	960	99.9896	959	100.094	952	99.4983		962	100.198	952	99.3633	952	99.4983		956	99.573	957	99.8852	940	98.2441
	958	99.7813	954	99.5721	951	99.3938		954	99.3646	961	100.303	962	100.543		962	100.198	956	99.7808	958	100.125
	950	98.948	954	99.5721	924	96.5719		945	98.4272	952	99.3633	951	99.3938		965	100.51	961	100.303	960	100.334
	950	98.948	946	98.7371	938	98.0351		952	99.1563	954	99.5721	953	99.6028		954	99.3646	959	100.094	956	99.9164
	963	100.302	952	99.3633	950	99.2893		957	99.6771	947	98.8415	954	99.7074		969	100.927	959	100.094	958	100.125
	960	99.9896	949	99.0502	935	97.7216		952	99.1563	953	99.4677	954	99.7074		958	99.7813	950	99.1546	946	98.8712
	960	99.9896	943	98.424	942	98.4532		957	99.6771	961	100.303	948	99.0803		966	100.615	961	100.303	955	99.8119
	964	100.406	951	99.259	948	99.0803		961	100.094	957	99.8852	947	98.9758		964	100.406	960	100.198	952	99.4983
	950	98.948	957	99.8852	955	99.8119		957	99.6771	937	97.7977	944	98.6622		960	99.9896	962	100.407	955	99.8119
	960	99.9896	949	99.0502	951	99.3938		951	99.0522	955	99.6764	957	100.021		961	100.094	956	99.7808	963	100.648
	960	99.9896	955	99.6764	959	100.23		956	99.573	954	99.5721	954	99.7074		962	100.198	967	100.929	960	100.334
	962	100.198	953	99.4677	948	99.0803		959	99.8854	954	99.5721	951	99.3938		960	99.9896	963	100.511	960	100.334
	954	99.3646	956	99.7808	950	99.2893		957	99.6771	964	100.616	944	98.6622		964	100.406	962	100.407	951	99.3938
	951	99.0522	955	99.6764	942	98.4532		955	99.4688	959	100.094	955	99.8119		962	100.198	865	90.2829	957	100.021
	951	99.0522	956	99.7808	947	98.9758		948	98.7397	959	100.094	954	99.7074		962	100.198	960	100.198	965	100.857
	971	101.135	960	100.198	938	98.0351		958	99.7813	956	99.7808	945	98.7667		958	99.7813	949	99.0502	963	100.648
	959	99.8854	954	99.5721	956	99.9164		957	99.6771	957	99.8852	946	98.8712		959	99.8854	960	100.198	954	99.7074
	955	99.4688	923	96.3365	957	100.021		960	99.9896	947	98.8415	951	99.3938		968	100.823	962	100.407	959	100.23
	949	98.8439	951	99.259	955	99.8119		948	98.7397	963	100.511	955	99.8119		955	99.4688	957	99.8852	961	100.439
	962	100.198	957	99.8852	952	99.4983		958	99.7813	956	99.7808	956	99.9164		956	99.573	958	99.9896	963	100.648
	961	100.094	956	99.7808	950	99.2893		950	98.948	951	99.259	952	99.4983		958	99.7813	962	100.407	963	100.648
	960	99.9896	954	99.5721	953	99.6028		952	99.1563	956	99.7808	952	99.4983		964	100.406	961	100.303	960	100.334
	956	99.573	944	98.5283	944	98.6622		958	99.7813	954	99.5721	954	99.7074		954	99.3646	962	100.407	956	99.9164
	955	99.4688	957	99.8852	951	99.3938		961	100.094	958	99.9896	957	100.021		961	100.094	962	100.407	957	100.021
	957	99.6771	958	99.9896	961	100.439		951	99.0522	956	99.7808	953	99.6028		965	100.51	956	99.7808	947	98.9758
	959	99.8854	958	99.9896	956	99.9164		944	98.3231	957	99.8852	953	99.6028		961	100.094	954	99.5721	957	100.021
	956	99.573	963	100.511	944	98.6622		956	99.573	954	99.5721	949	99.1848		958	99.7813	960	100.198	910	95.1087
	960	99.9896	957	99.8852	956	99.9164		962	100.198	958	99.9896	952	99.4983		961	100.094	959	100.094	959	100.23
	956	99.573	944	98.5283	948	99.0803		960	99.9896	954	99.5721	949	99.1848		965	100.51	957	99.8852	956	99.9164
	953	99.2605	956	99.7808	959	100.23		950	98.948	958	99.9896	938	98.0351		972	101.239	959	100.094	964	100.753
	959	99.8854	953	99.4677	934	97.6171		963	100.302	957	99.8852	961	100.439		961	100.094	958	99.9896	960	100.334
	951	99.0522	955	99.6764	946	98.8712		959	99.8854	947	98.8415	954	99.7074		957	99.6771	955	99.6764	954	99.7074
	956	99.573	949	99.0502	946	98.8712		955	99.4688	956	99.7808	952	99.4983		963	100.302	966	100.825	959	100.23
	962	100.198	958	99.9896	960	100.334		957	99.6771	949	99.0502	959	100.23		963	100.302	960	100.198	957	100.021
	959	99.8854	949	99.0502	926	96.7809		956	99.573	956	99.7808	951	99.3938		963	100.302	956	99.7808	955	99.8119
	953	99.2605	960	100.198	926	96.7809		947	98.6356	950	99.1546	956	99.9164		961	100.094	957	99.8852	964	100.753
	955	99.4688	959	100.094	957	100.021		954	99.3646	955	99.6764	952	99.4983		961	100.094	911	95.084	960	100.334
	959	99.8854	951	99.259	941	98.3487		955	99.4688	954	99.5721	952	99.4983		960	99.9896	957	99.8852	958	100.125
	962	100.198	955	99.6764	953	99.6028		955	99.4688	949	99.0502	956	99.9164		962	100.198	958	99.9896	962	100.543
	966	100.615	954	99.5721	950	99.2893		956	99.573	955	99.6764	953	99.6028		964	100.406	955	99.6764	952	99.4983
	963	100.302	860	89.761	952	99.4983		952	99.1563	958	99.9896	955	99.8119		959	99.8854	958	99.9896	959	100.23
	952	99.1563	956	99.7808	948	99.0803		958	99.7813	960	100.198	952	99.4983		966	100.615	958	99.9896	950	99.2893
	959	99.8854	951	99.259	954	99.7074		963	100.302	953	99.4677	934	97.6171		961	100.094	956	99.7808	959	100.23
	960	99.9896	954	99.5721	950	99.2893		958	99.7813	965	100.72	958	100.125		958	99.7813	965	100.72	958	100.125
	952	99.1563	959	100.094	949	99.1848		954	99.3646	954	99.5721	957	100.021		962	100.198	962	100.407	961	100.439
	964	100.406	955	99.6764	947	98.9758		953	99.2605	959	100.094	956	99.9164		962	100.198	938	97.9021	896	93.6455
	958	99.7813	957	99.8852	957	100.021		960	99.9896	949	99.0502	948	99.0803		962	100.198	955	99.6764	956	99.9164
	952	99.1563	938	97.9021	945	98.7667		959	99.8854	905	94.4578	958	100.125		960	99.9896	958	99.9896	957	100.021
	959	99.8854	954	99.5721	953	99.6028		958	99.7813	957	99.8852	951	99.3938		962	100.198	951	99.259	962	100.543
	957	99.6771	957	99.8852	963	100.648		960	99.9896	950	99.1546	958	100.125		958	99.7813	957	99.8852	956	99.9164
	959	99.8854	956	99.7808	950	99.2893		953	99.2605	960	100.198	958	100.125		962	100.198	961	100.303	958	100.125
	957	99.6771	953	99.4677	949	99.1848		951	99.0522	947	98.8415	951	99.3938		962	100.198	959	100.094	958	100.125
	950	98.948	953	99.4677	952	99.4983		955	99.4688	949	99.0502	952	99.4983		955	99.4688	958	99.9896	960	100.334
	959	99.8854	955	99.6764	956	99.9164		962	100.198	958	99.9896	925	96.6764		959	99.8854	936	97.6934	964	100.753
	953	99.2605	961	100.303	949	99.1848		908	94.5735	954	99.5721	954	99.7074		955	99.4688	962	100.407	963	100.648
	954	99.3646	955	99.6764	947	98.9758		953	99.2605	947	98.8415	940	98.2441		960	99.9896	959	100.094	903	94.3771
	956	99.573	939	98.0065	959	100.23		954	99.3646	960	100.198	955	99.8119		966	100.615	958	99.9896	964	100.753
	954	99.3646	952	99.3633	955	99.8119		961	100.094	956	99.7808	952	99.4983		912	94.9901	964	100.616	955	99.8119
	956	99.573	958	99.9896	958	100.125		961	100.094	959	100.094	958	100.125		954	99.3646	960	100.198	964	100.753
	958	99.7813	955	99.6764	955	99.8119		952	99.1563	945	98.6327	947	98.9758		961	100.094	963	100.511	958	100.125
	955	99.4688	956	99.7808	950	99.2893		955	99.4688	949	99.0502	952	99.4983		958	99.7813	955	99.6764	956	99.9164
	970	101.031	957	99.8852	944	98.6622		955	99.4688	957	99.8852	960	100.334		859	89.4698	961	100.303	951	99.3938
	958	99.7813	958	99.9896	948	99.0803		958	99.7813	957	99.8852	955	99.8119		965	100.51	961	100.303	953	99.6028
	956	99.573	954	99.5721	950	99.2893		957	99.6771	956	99.7808	953	99.6028		961	100.094	963	100.511	965	100.857
	962	100.198	953	99.4677	940	98.2441		954	99.3646	952	99.3633	949	99.1848		966	100.615	934	97.4846	958	100.125
	957	99.6771	957	99.8852	922	96.3629		963	100.302	953	99.4677	944	98.6622		963	100.302	957	99.8852	963	100.648
	958	99.7813	958	99.9896	947	98.9758		942	98.1148	962	100.407	957	100.021		952	99.1563	955	99.6764	958	100.125
	955	99.4688	953	99.4677	943	98.5577		959	99.8854	953	99.4677	949	99.1848		964	100.406	961	100.303	959	100.23
	954	99.3646	958	99.9896	900	94.0635		952	99.1563	958	99.9896	952	99.4983		962	100.198	956	99.7808	963	100.648
	962	100.198	946	98.7371	944	98.6622		957	99.6771	958	99.9896	949	99.1848		962	100.198	961	100.303	962	100.543
	956	99.573	955	99.6764	929	97.0945		961	100.094	959	100.094	948	99.0803		961	100.094	958	99.9896	956	99.9164
	957	99.6771	948	98.9458	943	98.5577		959	99.8854	957	99.8852	951	99.3938		915	95.3026	956	99.7808	961	100.439
	960	99.9896	961	100.303	959	100.23		956	99.573	952	99.3633	960	100.334		953	99.2605	962	100.407	958	100.125
	960	99.9896	954	99.5721	946	98.8712		958	99.7813	957	99.8852	951	99.3938		928	96.6566	966	100.825	955	99.8119
	952	99.1563	967	100.929	956	99.9164		958	99.7813	956	99.7808	945	98.7667		967	100.719	962	100.407	960	100.334
	952	99.1563	961	100.303	944	98.6622		956	99.573	951	99.259	956	99.9164		954	99.3646	959	100.094	960	100.334
	962	100.198	957	99.8852	951	99.3938		958	99.7813	950	99.1546	955	99.8119		952	99.1563	953	99.4677	956	99.9164
	955	99.4688	959	100.094	939	98.1396		963	100.302	949	99.0502	941	98.3487		963	100.302	960	100.198	961	100.439
	958	99.7813	959	100.094	954	99.7074		950	98.948	959	100.094	941	98.3487		968	100.823	958	99.9896	958	100.125
	960	99.9896	955	99.6764	954	99.7074		959	99.8854	954	99.5721	958	100.125		962	100.198	958	99.9896	956	99.9164
	959	99.8854	952	99.3633	905	94.5861		957	99.6771	953	99.4677	954	99.7074		962	100.198	965	100.72	960	100.334
	960	99.9896	941	98.2152	952	99.4983		961	100.094	950	99.1546	960	100.334		962	100.198	955	99.6764	961	100.439
	957	99.6771	953	99.4677	948	99.0803		952	99.1563	955	99.6764	953	99.6028		965	100.51	954	99.5721	961	100.439
	962	100.198	948	98.9458	941	98.3487		953	99.2605	953	99.4677	948	99.0803		962	100.198	944	98.5283	948	99.0803
	941	98.0106	957	99.8852	947	98.9758		953	99.2605	953	99.4677	949	99.1848		962	100.198	959	100.094	963	100.648
	954	99.3646	953	99.4677	947	98.9758		954	99.3646	952	99.3633	958	100.125		962	100.198	950	99.1546	963	100.648
	959	99.8854	954	99.5721	949	99.1848		955	99.4688	952	99.3633	953	99.6028		947	98.6356	957	99.8852	961	100.439
	954	99.3646	950	99.1546	953	99.6028		955	99.4688	948	98.9458	864	90.301		961	100.094	955	99.6764	957	100.021
	964	100.406	955	99.6764	945	98.7667		958	99.7813	946	98.7371	958	100.125		966	100.615	957	99.8852	944	98.6622
	957	99.6771	950	99.1546	959	100.23		956	99.573	956	99.7808	957	100.021		963	100.302	955	99.6764	954	99.7074
	953	99.2605	941	98.2152	955	99.8119		943	98.2189	948	98.9458	953	99.6028		963	100.302	962	100.407	955	99.8119
	952	99.1563	945	98.6327	948	99.0803		950	98.948	955	99.6764	955	99.8119		957	99.6771	958	99.9896	952	99.4983
	952	99.1563	947	98.8415	960	100.334		966	100.615	951	99.259	958	100.125		951	99.0522	959	100.094	959	100.23
	955	99.4688	955	99.6764	944	98.6622		954	99.3646	955	99.6764	913	95.4222		954	99.3646	960	100.198	953	99.6028
	960	99.9896	954	99.5721	956	99.9164		961	100.094	958	99.9896	951	99.3938		957	99.6771	962	100.407	954	99.7074
	959	99.8854	954	99.5721	955	99.8119		954	99.3646	947	98.8415	960	100.334		962	100.198	962	100.407	953	99.6028
	957	99.6771	949	99.0502	943	98.5577		962	100.198	963	100.511	954	99.7074		962	100.198	963	100.511	956	99.9164
	954	99.3646	875	91.3266	949	99.1848		957	99.6771	960	100.198	957	100.021		963	100.302	961	100.303	959	100.23
	961	100.094	960	100.198	950	99.2893		954	99.3646	954	99.5721	953	99.6028		956	99.573	963	100.511	961	100.439
	957	99.6771	950	99.1546	956	99.9164		956	99.573	957	99.8852	959	100.23		957	99.6771	961	100.303	908	94.8997
	959	99.8854	956	99.7808	943	98.5577		955	99.4688	960	100.198	961	100.439		962	100.198	961	100.303	957	100.021
	959	99.8854	912	95.1884	945	98.7667		951	99.0522	964	100.616	957	100.021		962	100.198	955	99.6764	960	100.334
	958	99.7813	951	99.259	949	99.1848		956	99.573	953	99.4677	949	99.1848		957	99.6771	963	100.511	955	99.8119
	959	99.8854	957	99.8852	953	99.6028		957	99.6771	955	99.6764	951	99.3938		964	100.406	954	99.5721	958	100.125
	956	99.573	957	99.8852	951	99.3938		955	99.4688	952	99.3633	948	99.0803		961	100.094	957	99.8852	953	99.6028
	960	99.9896	960	100.198	961	100.439		955	99.4688	954	99.5721	956	99.9164		960	99.9896	959	100.094	957	100.021
	959	99.8854	951	99.259	957	100.021		960	99.9896	958	99.9896	955	99.8119		958	99.7813	959	100.094	961	100.439
	956	99.573	956	99.7808	954	99.7074		962	100.198	952	99.3633	961	100.439		959	99.8854	960	100.198	961	100.439
	958	99.7813	955	99.6764	956	99.9164		953	99.2605	954	99.5721	952	99.4983		959	99.8854	958	99.9896	959	100.23
	951	99.0522	957	99.8852	952	99.4983		962	100.198	958	99.9896	948	99.0803		962	100.198	943	98.424	958	100.125
	950	98.948	954	99.5721	947	98.9758		957	99.6771	958	99.9896	953	99.6028		960	99.9896	962	100.407	950	99.2893
	953	99.2605	878	91.6397	948	99.0803		961	100.094	949	99.0502	957	100.021		964	100.406	919	95.919	960	100.334
	953	99.2605	948	98.9458	959	100.23		956	99.573	954	99.5721	952	99.4983		961	100.094	959	100.094	961	100.439
	955	99.4688	956	99.7808	940	98.2441		949	98.8439	958	99.9896	945	98.7667		968	100.823	959	100.094	959	100.23
	958	99.7813	959	100.094	950	99.2893		957	99.6771	953	99.4677	934	97.6171		964	100.406	963	100.511	955	99.8119
	960	99.9896	952	99.3633	952	99.4983		952	99.1563	958	99.9896	952	99.4983		961	100.094	957	99.8852	961	100.439
	957	99.6771	952	99.3633	951	99.3938		939	97.8023	954	99.5721	952	99.4983		964	100.406	962	100.407	959	100.23
	951	99.0522	952	99.3633	952	99.4983		954	99.3646	948	98.9458	959	100.23		971	101.135	958	99.9896	955	99.8119
	957	99.6771	960	100.198	942	98.4532		951	99.0522	948	98.9458	944	98.6622		958	99.7813	963	100.511	958	100.125
	958	99.7813	955	99.6764	939	98.1396		951	99.0522	951	99.259	951	99.3938		957	99.6771	956	99.7808	957	100.021
	950	98.948	947	98.8415	948	99.0803		959	99.8854	952	99.3633	952	99.4983		951	99.0522	954	99.5721	957	100.021
	962	100.198	953	99.4677	953	99.6028		958	99.7813	953	99.4677	952	99.4983		953	99.2605	966	100.825	956	99.9164
	956	99.573	950	99.1546	939	98.1396		960	99.9896	950	99.1546	948	99.0803		967	100.719	962	100.407	960	100.334
	962	100.198	945	98.6327	945	98.7667		961	100.094	958	99.9896	956	99.9164		963	100.302	957	99.8852	964	100.753
	962	100.198	946	98.7371	955	99.8119		955	99.4688	942	98.3196	948	99.0803		965	100.51	962	100.407	961	100.439
	952	99.1563	948	98.9458	917	95.8403		960	99.9896	954	99.5721	955	99.8119		957	99.6771	954	99.5721	958	100.125
	956	99.573	958	99.9896	953	99.6028		959	99.8854	968	101.033	957	100.021		963	100.302	959	100.094	967	101.066
	959	99.8854	952	99.3633	956	99.9164		951	99.0522	962	100.407	956	99.9164		963	100.302	954	99.5721	952	99.4983
	954	99.3646	959	100.094	955	99.8119		950	98.948	964	100.616	950	99.2893		956	99.573	962	100.407	963	100.648
	956	99.573	953	99.4677	955	99.8119		954	99.3646	957	99.8852	950	99.2893		967	100.719	961	100.303	963	100.648
	942	98.1148	953	99.4677	959	100.23		950	98.948	952	99.3633	947	98.9758		957	99.6771	960	100.198	951	99.3938
	958	99.7813	952	99.3633	960	100.334		958	99.7813	952	99.3633	958	100.125		962	100.198	963	100.511	960	100.334
	949	98.8439	948	98.9458	906	94.6906		957	99.6771	959	100.094	956	99.9164		962	100.198	964	100.616	964	100.753
	956	99.573	945	98.6327	961	100.439		957	99.6771	957	99.8852	957	100.021		963	100.302	958	99.9896	954	99.7074
	954	99.3646	948	98.9458	937	97.9306		961	100.094	959	100.094	957	100.021		956	99.573	963	100.511	962	100.543
	957	99.6771	958	99.9896	942	98.4532		959	99.8854	958	99.9896	952	99.4983		962	100.198	959	100.094	959	100.23
	963	100.302	954	99.5721	957	100.021		950	98.948	951	99.259	955	99.8119		962	100.198	961	100.303	957	100.021
	954	99.3646	955	99.6764	949	99.1848		950	98.948	951	99.259	957	100.021		969	100.927	957	99.8852	959	100.23
	957	99.6771	958	99.9896	949	99.1848		949	98.8439	965	100.72	955	99.8119		951	99.0522	960	100.198	962	100.543
	954	99.3646	953	99.4677	933	97.5125		955	99.4688	956	99.7808	952	99.4983		961	100.094	963	100.511	957	100.021
	960	99.9896	923	96.3365	959	100.23		959	99.8854	957	99.8852	949	99.1848		965	100.51	957	99.8852	962	100.543
	960	99.9896	953	99.4677	944	98.6622		956	99.573	852	88.926	955	99.8119		916	95.4067	960	100.198	960	100.334
	955	99.4688	957	99.8852	946	98.8712		959	99.8854	956	99.7808	953	99.6028		959	99.8854	957	99.8852	962	100.543
	959	99.8854	958	99.9896	954	99.7074		954	99.3646	956	99.7808	962	100.543		963	100.302	948	98.9458	957	100.021
	964	100.406	958	99.9896	952	99.4983		959	99.8854	956	99.7808	958	100.125		957	99.6771	967	100.929	958	100.125
	962	100.198	952	99.3633	958	100.125		959	99.8854	956	99.7808	956	99.9164		960	99.9896	962	100.407	963	100.648
	957	99.6771	956	99.7808	959	100.23		952	99.1563	959	100.094	949	99.1848		964	100.406	958	99.9896	958	100.125
	946	98.5314	962	100.407	931	97.3035		949	98.8439	949	99.0502	948	99.0803		967	100.719	961	100.303	964	100.753
	954	99.3646	955	99.6764	952	99.4983		955	99.4688	961	100.303	951	99.3938		956	99.573	966	100.825	963	100.648
	957	99.6771	959	100.094	954	99.7074		956	99.573	954	99.5721	947	98.9758		958	99.7813	963	100.511	957	100.021
	960	99.9896	899	93.8315	954	99.7074		951	99.0522	949	99.0502	952	99.4983		960	99.9896	958	99.9896	956	99.9164
	956	99.573	950	99.1546	952	99.4983		942	98.1148	909	94.8753	952	99.4983		958	99.7813	959	100.094	961	100.439
	955	99.4688	955	99.6764	954	99.7074		958	99.7813	965	100.72	955	99.8119		955	99.4688	964	100.616	946	98.8712
	958	99.7813	954	99.5721	930	97.199		959	99.8854	953	99.4677	948	99.0803		964	100.406	964	100.616	967	101.066
	961	100.094	954	99.5721	954	99.7074		962	100.198	953	99.4677	941	98.3487		962	100.198	959	100.094	957	100.021
	959	99.8854	955	99.6764	951	99.3938		961	100.094	956	99.7808	913	95.4222		959	99.8854	959	100.094	959	100.23
	958	99.7813	952	99.3633	952	99.4983		960	99.9896	951	99.259	952	99.4983		964	100.406	960	100.198	964	100.753
	958	99.7813	946	98.7371	949	99.1848		959	99.8854	958	99.9896	958	100.125		960	99.9896	963	100.511	955	99.8119
	947	98.6356	958	99.9896	947	98.9758		956	99.573	960	100.198	959	100.23		963	100.302	963	100.511	958	100.125
	946	98.5314	950	99.1546	941	98.3487		956	99.573	956	99.7808	946	98.8712		968	100.823	958	99.9896	962	100.543
	955	99.4688	957	99.8852	957	100.021		954	99.3646	952	99.3633	956	99.9164		959	99.8854	960	100.198	962	100.543
	957	99.6771	964	100.616	955	99.8119		963	100.302	953	99.4677	949	99.1848		960	99.9896	955	99.6764	960	100.334
	955	99.4688	959	100.094	951	99.3938		958	99.7813	949	99.0502	958	100.125		962	100.198	963	100.511	873	91.2416
	956	99.573	951	99.259	940	98.2441		959	99.8854	958	99.9896	959	100.23		956	99.573	960	100.198	955	99.8119
	960	99.9896	938	97.9021	949	99.1848		961	100.094	948	98.9458	944	98.6622		960	99.9896	958	99.9896	957	100.021
	957	99.6771	954	99.5721	951	99.3938		953	99.2605	953	99.4677	958	100.125		957	99.6771	962	100.407	963	100.648
	959	99.8854	955	99.6764	944	98.6622		950	98.948	952	99.3633	947	98.9758		963	100.302	956	99.7808	946	98.8712
	956	99.573	958	99.9896	954	99.7074		955	99.4688	960	100.198	957	100.021		962	100.198	959	100.094	962	100.543
	958	99.7813	957	99.8852	948	99.0803		950	98.948	958	99.9896	960	100.334		966	100.615	959	100.094	960	100.334
	954	99.3646	957	99.8852	957	100.021		956	99.573	955	99.6764	957	100.021		961	100.094	957	99.8852	958	100.125
	945	98.4272	940	98.1108	957	100.021		954	99.3646	956	99.7808	953	99.6028		968	100.823	955	99.6764	941	98.3487
	961	100.094	955	99.6764	952	99.4983		959	99.8854	947	98.8415	948	99.0803		961	100.094	959	100.094	958	100.125
	958	99.7813	953	99.4677	947	98.9758		961	100.094	954	99.5721	945	98.7667		957	99.6771	961	100.303	959	100.23
	950	98.948	961	100.303	951	99.3938		922	96.0317	957	99.8852	955	99.8119		964	100.406	958	99.9896	964	100.753
	960	99.9896	952	99.3633	951	99.3938		955	99.4688	954	99.5721	936	97.8261		953	99.2605	957	99.8852	963	100.648
	959	99.8854	958	99.9896	909	95.0042		955	99.4688	955	99.6764	951	99.3938		959	99.8854	959	100.094	956	99.9164
	964	100.406	952	99.3633	952	99.4983		958	99.7813	958	99.9896	955	99.8119		967	100.719	957	99.8852	960	100.334
	953	99.2605	955	99.6764	949	99.1848		953	99.2605	961	100.303	957	100.021		957	99.6771	954	99.5721	961	100.439
	968	100.823	954	99.5721	954	99.7074		960	99.9896	918	95.8146	954	99.7074		957	99.6771	956	99.7808	955	99.8119
	960	99.9896	956	99.7808	951	99.3938		953	99.2605	953	99.4677	947	98.9758		965	100.51	956	99.7808	966	100.962
	955	99.4688	956	99.7808	944	98.6622		960	99.9896	948	98.9458	953	99.6028		961	100.094	958	99.9896	948	99.0803
	959	99.8854	949	99.0502	946	98.8712		954	99.3646	955	99.6764	958	100.125		958	99.7813	962	100.407	954	99.7074
	957	99.6771	915	95.5015	957	100.021		957	99.6771	954	99.5721	960	100.334		977	101.76	968	101.033	957	100.021
	957	99.6771	954	99.5721	964	100.753		946	98.5314	958	99.9896	953	99.6028		963	100.302	955	99.6764	956	99.9164
	959	99.8854	953	99.4677	949	99.1848		962	100.198	944	98.5283	947	98.9758		965	100.51	962	100.407	960	100.334
	953	99.2605	946	98.7371	947	98.9758		954	99.3646	950	99.1546	944	98.6622		963	100.302	969	101.138	909	95.0042
	963	100.302	961	100.303	952	99.4983		954	99.3646	958	99.9896	955	99.8119		967	100.719	955	99.6764	960	100.334
	957	99.6771	955	99.6764	957	100.021		956	99.573	958	99.9896	957	100.021		967	100.719	958	99.9896	952	99.4983
	958	99.7813	957	99.8852	948	99.0803		916	95.4067	959	100.094	953	99.6028		964	100.406	963	100.511	960	100.334
	959	99.8854	954	99.5721	951	99.3938		954	99.3646	950	99.1546	946	98.8712		958	99.7813	959	100.094	956	99.9164
	962	100.198	957	99.8852	961	100.439		902	93.9485	953	99.4677	955	99.8119		961	100.094	960	100.198	961	100.439
	960	99.9896	958	99.9896	959	100.23		951	99.0522	944	98.5283	956	99.9164		962	100.198	957	99.8852	951	99.3938
	962	100.198	952	99.3633	934	97.6171		956	99.573	960	100.198	951	99.3938		959	99.8854	964	100.616	958	100.125
	960	99.9896	959	100.094	953	99.6028		959	99.8854	960	100.198	958	100.125		955	99.4688	958	99.9896	952	99.4983
	957	99.6771	952	99.3633	958	100.125		951	99.0522	952	99.3633	955	99.8119		960	99.9896	946	98.7371	959	100.23
	955	99.4688	945	98.6327	950	99.2893		953	99.2605	952	99.3633	946	98.8712		965	100.51	955	99.6764	967	101.066
	956	99.573	947	98.8415	951	99.3938		957	99.6771	957	99.8852	959	100.23		960	99.9896	963	100.511	960	100.334
	949	98.8439	954	99.5721	956	99.9164		957	99.6771	959	100.094	950	99.2893		961	100.094	960	100.198	945	98.7667
	962	100.198	958	99.9896	950	99.2893		958	99.7813	953	99.4677	956	99.9164		963	100.302	955	99.6764	962	100.543
	956	99.573	960	100.198	943	98.5577		944	98.3231	959	100.094	940	98.2441		960	99.9896	958	99.9896	953	99.6028
	960	99.9896	952	99.3633	938	98.0351		958	99.7813	961	100.303	955	99.8119		964	100.406	957	99.8852	959	100.23
	961	100.094	953	99.4677	958	100.125		963	100.302	958	99.9896	954	99.7074		961	100.094	964	100.616	960	100.334
	949	98.8439	958	99.9896	920	96.1538		954	99.3646	961	100.303	956	99.9164		946	98.5314	967	100.929	953	99.6028
	956	99.573	946	98.7371	947	98.9758		963	100.302	957	99.8852	957	100.021		965	100.51	957	99.8852	958	100.125
	941	98.0106	954	99.5721	952	99.4983		962	100.198	951	99.259	955	99.8119		958	99.7813	961	100.303	961	100.439
	942	98.1148	899	93.8315	949	99.1848		959	99.8854	955	99.6764	952	99.4983		960	99.9896	961	100.303	962	100.543
	950	98.948	960	100.198	947	98.9758		956	99.573	953	99.4677	952	99.4983		961	100.094	964	100.616	946	98.8712
	947	98.6356	945	98.6327	941	98.3487		959	99.8854	952	99.3633	959	100.23		958	99.7813	960	100.198	959	100.23
	948	98.7397	954	99.5721	951	99.3938		955	99.4688	947	98.8415	951	99.3938		957	99.6771	956	99.7808	961	100.439
	954	99.3646	957	99.8852	952	99.4983		960	99.9896	951	99.259	956	99.9164		957	99.6771	956	99.7808	961	100.439
	959	99.8854	952	99.3633	942	98.4532		960	99.9896	954	99.5721	960	100.334		965	100.51	963	100.511	945	98.7667
	960	99.9896	953	99.4677	945	98.7667		952	99.1563	954	99.5721	957	100.021		962	100.198	960	100.198	960	100.334
	960	99.9896	952	99.3633	950	99.2893		960	99.9896	958	99.9896	954	99.7074		964	100.406	961	100.303	955	99.8119
	958	99.7813	945	98.6327	957	100.021		953	99.2605	951	99.259	943	98.5577		963	100.302	952	99.3633	949	99.1848
	952	99.1563	952	99.3633	948	99.0803		958	99.7813	960	100.198	951	99.3938		963	100.302	960	100.198	940	98.2441
	956	99.573	938	97.9021	948	99.0803		958	99.7813	947	98.8415	958	100.125		947	98.6356	957	99.8852	954	99.7074
	951	99.0522	958	99.9896	951	99.3938		953	99.2605	929	96.9627	953	99.6028		959	99.8854	962	100.407	962	100.543
	953	99.2605	959	100.094	960	100.334		952	99.1563	956	99.7808	946	98.8712		959	99.8854	955	99.6764	957	100.021
	947	98.6356	958	99.9896	951	99.3938		955	99.4688	954	99.5721	959	100.23		961	100.094	954	99.5721	956	99.9164
	950	98.948	950	99.1546	953	99.6028		954	99.3646	959	100.094	958	100.125		935	97.3857	962	100.407	966	100.962
	957	99.6771	957	99.8852	963	100.648		960	99.9896	953	99.4677	957	100.021		966	100.615	961	100.303	911	95.2132
	958	99.7813	956	99.7808	951	99.3938		956	99.573	959	100.094	950	99.2893		940	97.9065	959	100.094	959	100.23
	956	99.573	957	99.8852	945	98.7667		953	99.2605	911	95.084	955	99.8119		959	99.8854	957	99.8852	958	100.125
	960	99.9896	956	99.7808	949	99.1848		954	99.3646	961	100.303	954	99.7074		962	100.198	957	99.8852	963	100.648
	957	99.6771	869	90.7003	958	100.125		959	99.8854	957	99.8852	949	99.1848		919	95.7192	956	99.7808	958	100.125
	950	98.948	951	99.259	931	97.3035		960	99.9896	961	100.303	954	99.7074		958	99.7813	960	100.198	950	99.2893
	939	97.8023	956	99.7808	951	99.3938		960	99.9896	955	99.6764	950	99.2893		967	100.719	964	100.616	963	100.648
	951	99.0522	947	98.8415	953	99.6028		955	99.4688	956	99.7808	955	99.8119		959	99.8854	960	100.198	955	99.8119
	958	99.7813	952	99.3633	955	99.8119		953	99.2605	957	99.8852	941	98.3487		960	99.9896	962	100.407	951	99.3938
	954	99.3646	957	99.8852	953	99.6028		951	99.0522	954	99.5721	956	99.9164		969	100.927	961	100.303	958	100.125
	945	98.4272	931	97.1715	923	96.4674		957	99.6771	955	99.6764	954	99.7074		957	99.6771	960	100.198	960	100.334
	947	98.6356	954	99.5721	930	97.199		957	99.6771	957	99.8852	951	99.3938		966	100.615	957	99.8852	958	100.125
	960	99.9896	950	99.1546	948	99.0803		955	99.4688	956	99.7808	951	99.3938		961	100.094	960	100.198	954	99.7074
	961	100.094	902	94.1447	955	99.8119		953	99.2605	958	99.9896	954	99.7074		958	99.7813	960	100.198	960	100.334
	957	99.6771	953	99.4677	952	99.4983		962	100.198	958	99.9896	946	98.8712		960	99.9896	962	100.407	950	99.2893
	953	99.2605	951	99.259	955	99.8119		936	97.4898	958	99.9896	948	99.0803		957	99.6771	951	99.259	969	101.275
	960	99.9896	955	99.6764	958	100.125		958	99.7813	961	100.303	942	98.4532		963	100.302	960	100.198	955	99.8119
	960	99.9896	948	98.9458	962	100.543		958	99.7813	958	99.9896	951	99.3938		961	100.094	961	100.303	956	99.9164
	938	97.6982	963	100.511	949	99.1848		963	100.302	962	100.407	953	99.6028		964	100.406	966	100.825	954	99.7074
	961	100.094	952	99.3633	953	99.6028		962	100.198	964	100.616	959	100.23		961	100.094	963	100.511	965	100.857
	957	99.6771	958	99.9896	953	99.6028		959	99.8854	954	99.5721	908	94.8997		963	100.302	959	100.094	950	99.2893
	962	100.198	959	100.094	954	99.7074		956	99.573	955	99.6764	950	99.2893		958	99.7813	960	100.198	951	99.3938
	954	99.3646	957	99.8852	955	99.8119		961	100.094	952	99.3633	956	99.9164		965	100.51	962	100.407	960	100.334
	961	100.094	954	99.5721	951	99.3938		959	99.8854	958	99.9896	956	99.9164		964	100.406	961	100.303	952	99.4983
	956	99.573	957	99.8852	936	97.8261		954	99.3646	951	99.259	952	99.4983		965	100.51	959	100.094	959	100.23
	940	97.9065	906	94.5622	959	100.23		958	99.7813	951	99.259	956	99.9164		965	100.51	970	101.242	956	99.9164
	962	100.198	959	100.094	957	100.021		955	99.4688	963	100.511	951	99.3938		961	100.094	952	99.3633	963	100.648
	956	99.573	959	100.094	954	99.7074		951	99.0522	956	99.7808	947	98.9758		965	100.51	963	100.511	960	100.334
	952	99.1563	955	99.6764	949	99.1848		960	99.9896	955	99.6764	955	99.8119		961	100.094	961	100.303	961	100.439
	953	99.2605	946	98.7371	941	98.3487		955	99.4688	956	99.7808	956	99.9164		959	99.8854	962	100.407	958	100.125
	957	99.6771	958	99.9896	954	99.7074		952	99.1563	952	99.3633	950	99.2893		964	100.406	950	99.1546	961	100.439
	960	99.9896	955	99.6764	953	99.6028		961	100.094	955	99.6764	941	98.3487		967	100.719	965	100.72	951	99.3938
	963	100.302	955	99.6764	957	100.021		962	100.198	963	100.511	956	99.9164		963	100.302	954	99.5721	960	100.334
	942	98.1148	956	99.7808	948	99.0803		957	99.6771	959	100.094	951	99.3938		957	99.6771	963	100.511	962	100.543
	951	99.0522	959	100.094	945	98.7667		953	99.2605	954	99.5721	950	99.2893		959	99.8854	963	100.511	960	100.334
	954	99.3646	958	99.9896	951	99.3938		954	99.3646	903	94.249	946	98.8712		966	100.615	962	100.407	957	100.021
	961	100.094	957	99.8852	947	98.9758		949	98.8439	963	100.511	953	99.6028		967	100.719	960	100.198	953	99.6028
	963	100.302	935	97.589	956	99.9164		960	99.9896	948	98.9458	953	99.6028		959	99.8854	961	100.303	946	98.8712
	958	99.7813	954	99.5721	955	99.8119		956	99.573	959	100.094	958	100.125		962	100.198	957	99.8852	961	100.439
	957	99.6771	951	99.259	948	99.0803		955	99.4688	946	98.7371	953	99.6028		963	100.302	907	94.6665	961	100.439
	959	99.8854	960	100.198	943	98.5577		953	99.2605	964	100.616	957	100.021		974	101.448	959	100.094	962	100.543
	952	99.1563	958	99.9896	956	99.9164		959	99.8854	951	99.259	959	100.23		957	99.6771	904	94.3534	953	99.6028
	956	99.573	954	99.5721	951	99.3938		953	99.2605	956	99.7808	961	100.439		963	100.302	957	99.8852	960	100.334
	954	99.3646	949	99.0502	955	99.8119		954	99.3646	952	99.3633	954	99.7074		958	99.7813	952	99.3633	958	100.125
	961	100.094	954	99.5721	953	99.6028		955	99.4688	959	100.094	955	99.8119		964	100.406	955	99.6764	963	100.648
	960	99.9896	954	99.5721	949	99.1848		958	99.7813	953	99.4677	946	98.8712		949	98.8439	873	91.1178	951	99.3938
	957	99.6771	958	99.9896	950	99.2893		954	99.3646	950	99.1546	951	99.3938		958	99.7813	957	99.8852	955	99.8119
	958	99.7813	951	99.259	954	99.7074		966	100.615	957	99.8852	950	99.2893		961	100.094	961	100.303	953	99.6028
	951	99.0522	953	99.4677	922	96.3629		961	100.094	955	99.6764	957	100.021		966	100.615	964	100.616	957	100.021
	953	99.2605	957	99.8852	945	98.7667		957	99.6771	952	99.3633	958	100.125		959	99.8854	960	100.198	958	100.125
	957	99.6771	950	99.1546	947	98.9758		955	99.4688	967	100.929	956	99.9164		959	99.8854	949	99.0502	944	98.6622
	953	99.2605	952	99.3633	948	99.0803		953	99.2605	946	98.7371	954	99.7074		957	99.6771	960	100.198	952	99.4983
	962	100.198	947	98.8415	944	98.6622		961	100.094	961	100.303	953	99.6028		960	99.9896	960	100.198	956	99.9164
	956	99.573	960	100.198	959	100.23		946	98.5314	953	99.4677	956	99.9164		961	100.094	963	100.511	965	100.857
	958	99.7813	957	99.8852	949	99.1848		955	99.4688	955	99.6764	958	100.125		969	100.927	960	100.198	928	96.99
	943	98.2189	953	99.4677	928	96.99		955	99.4688	955	99.6764	956	99.9164		961	100.094	961	100.303	970	101.38
	952	99.1563	958	99.9896	948	99.0803		962	100.198	957	99.8852	948	99.0803		957	99.6771	957	99.8852	961	100.439
	954	99.3646	952	99.3633	949	99.1848		953	99.2605	951	99.259	955	99.8119		964	100.406	959	100.094	958	100.125
	961	100.094	958	99.9896	956	99.9164		953	99.2605	954	99.5721	952	99.4983		958	99.7813	942	98.3196	969	101.275
	958	99.7813	953	99.4677	943	98.5577		956	99.573	956	99.7808	953	99.6028		963	100.302	954	99.5721	953	99.6028
	963	100.302	961	100.303	959	100.23		964	100.406	958	99.9896	956	99.9164		963	100.302	961	100.303	954	99.7074
	959	99.8854	958	99.9896	936	97.8261		959	99.8854	955	99.6764	955	99.8119		960	99.9896	958	99.9896	960	100.334
	957	99.6771	961	100.303	952	99.4983		958	99.7813	958	99.9896	958	100.125		969	100.927	954	99.5721	960	100.334
	959	99.8854	950	99.1546	948	99.0803		958	99.7813	955	99.6764	949	99.1848		957	99.6771	962	100.407	955	99.8119
	960	99.9896	959	100.094	959	100.23		953	99.2605	907	94.6665	946	98.8712		966	100.615	959	100.094	958	100.125
	959	99.8854	959	100.094	910	95.1087		947	98.6356	970	101.242	948	99.0803		967	100.719	960	100.198	958	100.125
	951	99.0522	960	100.198	936	97.8261		959	99.8854	959	100.094	950	99.2893		963	100.302	955	99.6764	960	100.334
	949	98.8439	948	98.9458	954	99.7074		956	99.573	951	99.259	961	100.439		963	100.302	959	100.094	961	100.439
	957	99.6771	957	99.8852	953	99.6028		951	99.0522	953	99.4677	953	99.6028		960	99.9896	961	100.303	960	100.334
	960	99.9896	960	100.198	948	99.0803		950	98.948	957	99.8852	955	99.8119		961	100.094	962	100.407	961	100.439
	955	99.4688	953	99.4677	940	98.2441		957	99.6771	955	99.6764	962	100.543		949	98.8439	959	100.094	960	100.334
	955	99.4688	959	100.094	956	99.9164		960	99.9896	958	99.9896	955	99.8119		952	99.1563	960	100.198	933	97.5125
	957	99.6771	951	99.259	949	99.1848		961	100.094	958	99.9896	909	95.0042		958	99.7813	960	100.198	945	98.7667
	958	99.7813	929	96.9627	948	99.0803		952	99.1563	953	99.4677	948	99.0803		961	100.094	965	100.72	963	100.648
	954	99.3646	947	98.8415	949	99.1848		954	99.3646	951	99.259	951	99.3938		960	99.9896	953	99.4677	956	99.9164
	958	99.7813	956	99.7808	950	99.2893		955	99.4688	957	99.8852	957	100.021		961	100.094	958	99.9896	956	99.9164
	904	94.1569	957	99.8852	950	99.2893		956	99.573	951	99.259	954	99.7074		959	99.8854	965	100.72	961	100.439
	954	99.3646	952	99.3633	862	90.092		952	99.1563	957	99.8852	951	99.3938		969	100.927	955	99.6764	939	98.1396
	957	99.6771	957	99.8852	935	97.7216		952	99.1563	956	99.7808	913	95.4222		962	100.198	962	100.407	959	100.23
	964	100.406	957	99.8852	944	98.6622		957	99.6771	957	99.8852	957	100.021		965	100.51	960	100.198	956	99.9164
	961	100.094	955	99.6764	939	98.1396		958	99.7813	947	98.8415	949	99.1848		957	99.6771	966	100.825	966	100.962
	953	99.2605	957	99.8852	957	100.021		950	98.948	957	99.8852	957	100.021		961	100.094	867	90.4916	961	100.439
	960	99.9896	955	99.6764	959	100.23		959	99.8854	952	99.3633	951	99.3938		965	100.51	952	99.3633	958	100.125
	956	99.573	956	99.7808	952	99.4983		956	99.573	954	99.5721	959	100.23		964	100.406	960	100.198	960	100.334
	959	99.8854	957	99.8852	953	99.6028		952	99.1563	959	100.094	954	99.7074		963	100.302	956	99.7808	960	100.334
	959	99.8854	954	99.5721	943	98.5577		957	99.6771	957	99.8852	959	100.23		961	100.094	959	100.094	967	101.066
	953	99.2605	956	99.7808	952	99.4983		955	99.4688	903	94.249	955	99.8119		962	100.198	957	99.8852	954	99.7074
	945	98.4272	960	100.198	945	98.7667		942	98.1148	959	100.094	957	100.021		964	100.406	960	100.198	949	99.1848
	955	99.4688	950	99.1546	956	99.9164		955	99.4688	956	99.7808	950	99.2893		964	100.406	967	100.929	958	100.125
	956	99.573	951	99.259	954	99.7074		950	98.948	957	99.8852	964	100.753		965	100.51	957	99.8852	949	99.1848
	957	99.6771	958	99.9896	946	98.8712		958	99.7813	957	99.8852	953	99.6028		959	99.8854	955	99.6764	961	100.439
	959	99.8854	955	99.6764	948	99.0803		957	99.6771	955	99.6764	955	99.8119		961	100.094	960	100.198	960	100.334
	957	99.6771	956	99.7808	952	99.4983		955	99.4688	952	99.3633	948	99.0803		960	99.9896	963	100.511	945	98.7667
	956	99.573	953	99.4677	948	99.0803		960	99.9896	951	99.259	957	100.021		981	102.177	961	100.303	957	100.021
	961	100.094	961	100.303	951	99.3938		955	99.4688	956	99.7808	955	99.8119		963	100.302	963	100.511	952	99.4983
	963	100.302	953	99.4677	954	99.7074		960	99.9896	956	99.7808	958	100.125		963	100.302	955	99.6764	954	99.7074
	950	98.948	950	99.1546	957	100.021		960	99.9896	957	99.8852	950	99.2893		909	94.6776	959	100.094	964	100.753
	866	90.1989	953	99.4677	942	98.4532		961	100.094	945	98.6327	949	99.1848		960	99.9896	959	100.094	958	100.125
	961	100.094	949	99.0502	924	96.5719		950	98.948	959	100.094	958	100.125		958	99.7813	963	100.511	956	99.9164
	962	100.198	952	99.3633	946	98.8712		955	99.4688	953	99.4677	954	99.7074		958	99.7813	963	100.511	960	100.334
	955	99.4688	881	91.9528	950	99.2893		956	99.573	958	99.9896	951	99.3938		959	99.8854	957	99.8852	962	100.543
	963	100.302	957	99.8852	954	99.7074		956	99.573	955	99.6764	956	99.9164		952	99.1563	960	100.198	962	100.543
	974	101.448	948	98.9458	942	98.4532		952	99.1563	954	99.5721	951	99.3938		961	100.094	937	97.7977	948	99.0803
	953	99.2605	954	99.5721	926	96.7809		950	98.948	955	99.6764	949	99.1848		963	100.302	961	100.303	952	99.4983
	953	99.2605	955	99.6764	947	98.9758		959	99.8854	943	98.424	952	99.4983		961	100.094	965	100.72	960	100.334
	959	99.8854	956	99.7808	943	98.5577		955	99.4688	955	99.6764	965	100.857		961	100.094	954	99.5721	962	100.543
	959	99.8854	956	99.7808	949	99.1848		959	99.8854	946	98.7371	944	98.6622		970	101.031	956	99.7808	954	99.7074
	953	99.2605	954	99.5721	947	98.9758		962	100.198	954	99.5721	958	100.125		958	99.7813	957	99.8852	957	100.021
	968	100.823	960	100.198	955	99.8119		952	99.1563	949	99.0502	958	100.125		965	100.51	959	100.094	957	100.021
	951	99.0522	953	99.4677	938	98.0351		957	99.6771	950	99.1546	957	100.021		964	100.406	962	100.407	956	99.9164
	963	100.302	957	99.8852	864	90.301		960	99.9896	957	99.8852	951	99.3938		963	100.302	959	100.094	957	100.021
	962	100.198	954	99.5721	957	100.021		950	98.948	958	99.9896	924	96.5719		957	99.6771	958	99.9896	960	100.334
	951	99.0522	957	99.8852	954	99.7074		957	99.6771	954	99.5721	953	99.6028		961	100.094	962	100.407	965	100.857
	958	99.7813	953	99.4677	954	99.7074		954	99.3646	951	99.259	952	99.4983		968	100.823	957	99.8852	959	100.23
	909	94.6776	956	99.7808	952	99.4983		958	99.7813	957	99.8852	961	100.439		965	100.51	871	90.9091	959	100.23
	956	99.573	959	100.094	954	99.7074		950	98.948	954	99.5721	955	99.8119		960	99.9896	964	100.616	962	100.543
	964	100.406	946	98.7371	956	99.9164		954	99.3646	962	100.407	956	99.9164		965	100.51	962	100.407	958	100.125
	951	99.0522	914	95.3971	954	99.7074		957	99.6771	953	99.4677	944	98.6622		963	100.302	961	100.303	950	99.2893
	952	99.1563	954	99.5721	946	98.8712		961	100.094	952	99.3633	960	100.334		959	99.8854	960	100.198	961	100.439
	960	99.9896	955	99.6764	945	98.7667		960	99.9896	952	99.3633	956	99.9164		956	99.573	962	100.407	965	100.857
	962	100.198	952	99.3633	945	98.7667		958	99.7813	950	99.1546	947	98.9758		965	100.51	962	100.407	954	99.7074
	954	99.3646	951	99.259	951	99.3938		952	99.1563	959	100.094	948	99.0803		957	99.6771	955	99.6764	965	100.857
	961	100.094	860	89.761	958	100.125		955	99.4688	958	99.9896	957	100.021		964	100.406	962	100.407	955	99.8119
	959	99.8854	950	99.1546	945	98.7667		957	99.6771	963	100.511	957	100.021		961	100.094	968	101.033	960	100.334
	958	99.7813	950	99.1546	944	98.6622		954	99.3646	959	100.094	961	100.439		963	100.302	962	100.407	956	99.9164
	952	99.1563	955	99.6764	946	98.8712		956	99.573	956	99.7808	948	99.0803		957	99.6771	954	99.5721	963	100.648
	953	99.2605	954	99.5721	938	98.0351		954	99.3646	948	98.9458	947	98.9758		961	100.094	960	100.198	940	98.2441
	963	100.302	955	99.6764	948	99.0803		956	99.573	956	99.7808	957	100.021		955	99.4688	959	100.094	952	99.4983
	959	99.8854	958	99.9896	946	98.8712		951	99.0522	954	99.5721	955	99.8119		965	100.51	958	99.9896	954	99.7074
	954	99.3646	955	99.6764	952	99.4983		950	98.948	958	99.9896	947	98.9758		966	100.615	961	100.303	957	100.021
	961	100.094	947	98.8415	946	98.8712		955	99.4688	956	99.7808	949	99.1848		958	99.7813	962	100.407	964	100.753
	877	91.3447	949	99.0502	958	100.125		960	99.9896	954	99.5721	962	100.543		953	99.2605	961	100.303	938	98.0351
	959	99.8854	961	100.303	951	99.3938		960	99.9896	954	99.5721	958	100.125		968	100.823	966	100.825	960	100.334
	944	98.3231	910	94.9796	952	99.4983		958	99.7813	959	100.094	960	100.334		954	99.3646	957	99.8852	961	100.439
	962	100.198	953	99.4677	952	99.4983		954	99.3646	957	99.8852	953	99.6028		967	100.719	960	100.198	958	100.125
	959	99.8854	959	100.094	953	99.6028		960	99.9896	957	99.8852	960	100.334		962	100.198	955	99.6764	961	100.439
	956	99.573	953	99.4677	957	100.021		951	99.0522	959	100.094	948	99.0803		958	99.7813	960	100.198	965	100.857
	954	99.3646	955	99.6764	948	99.0803		950	98.948	958	99.9896	951	99.3938		956	99.573	953	99.4677	968	101.171
	959	99.8854	961	100.303	954	99.7074		955	99.4688	948	98.9458	952	99.4983		969	100.927	955	99.6764	959	100.23
	959	99.8854	956	99.7808	929	97.0945		956	99.573	955	99.6764	953	99.6028		966	100.615	960	100.198	954	99.7074
	961	100.094	960	100.198	946	98.8712		953	99.2605	945	98.6327	931	97.3035		964	100.406	961	100.303	957	100.021
	959	99.8854	953	99.4677	955	99.8119		958	99.7813	960	100.198	961	100.439		961	100.094	952	99.3633	918	95.9448
	954	99.3646	957	99.8852	974	101.798		956	99.573	955	99.6764	954	99.7074		958	99.7813	960	100.198	953	99.6028
	954	99.3646	952	99.3633	955	99.8119		961	100.094	957	99.8852	962	100.543		963	100.302	957	99.8852	960	100.334
	954	99.3646	955	99.6764	959	100.23		957	99.6771	961	100.303	952	99.4983		962	100.198	954	99.5721	959	100.23
	960	99.9896	957	99.8852	947	98.9758		954	99.3646	957	99.8852	943	98.5577		962	100.198	963	100.511	957	100.021
	959	99.8854	953	99.4677	954	99.7074		956	99.573	952	99.3633	951	99.3938		961	100.094	957	99.8852	958	100.125
	955	99.4688	960	100.198	948	99.0803		956	99.573	963	100.511	956	99.9164		957	99.6771	962	100.407	956	99.9164
	960	99.9896	958	99.9896	950	99.2893		957	99.6771	959	100.094	941	98.3487		950	98.948	963	100.511	961	100.439
	952	99.1563	955	99.6764	952	99.4983		958	99.7813	954	99.5721	955	99.8119		966	100.615	954	99.5721	951	99.3938
	960	99.9896	951	99.259	956	99.9164		959	99.8854	957	99.8852	956	99.9164		958	99.7813	960	100.198	950	99.2893
	960	99.9896	955	99.6764	933	97.5125		952	99.1563	914	95.3971	951	99.3938		962	100.198	924	96.4409	961	100.439
	961	100.094	957	99.8852	951	99.3938		961	100.094	953	99.4677	955	99.8119		963	100.302	950	99.1546	964	100.753
	960	99.9896	958	99.9896	914	95.5268		970	101.031	950	99.1546	958	100.125		964	100.406	967	100.929	945	98.7667
	962	100.198	957	99.8852	942	98.4532		963	100.302	946	98.7371	944	98.6622		966	100.615	962	100.407	962	100.543
	963	100.302	945	98.6327	942	98.4532		962	100.198	958	99.9896	944	98.6622		965	100.51	961	100.303	959	100.23
	962	100.198	950	99.1546	946	98.8712		960	99.9896	958	99.9896	954	99.7074		963	100.302	963	100.511	952	99.4983
	957	99.6771	962	100.407	915	95.6313		960	99.9896	959	100.094	952	99.4983		957	99.6771	956	99.7808	945	98.7667
	953	99.2605	948	98.9458	960	100.334		957	99.6771	936	97.6934	953	99.6028		969	100.927	957	99.8852	962	100.543
	945	98.4272	955	99.6764	940	98.2441		956	99.573	955	99.6764	957	100.021		965	100.51	963	100.511	960	100.334
	956	99.573	950	99.1546	941	98.3487		957	99.6771	956	99.7808	947	98.9758		963	100.302	956	99.7808	956	99.9164
	949	98.8439	940	98.1108	944	98.6622		951	99.0522	955	99.6764	949	99.1848		961	100.094	959	100.094	957	100.021
	957	99.6771	953	99.4677	936	97.8261		956	99.573	959	100.094	953	99.6028		965	100.51	961	100.303	959	100.23
	950	98.948	935	97.589	948	99.0803		955	99.4688	955	99.6764	948	99.0803		958	99.7813	958	99.9896	955	99.8119
	956	99.573	952	99.3633	952	99.4983		959	99.8854	952	99.3633	955	99.8119		964	100.406	962	100.407	952	99.4983
	957	99.6771	954	99.5721	944	98.6622		957	99.6771	870	90.8047	949	99.1848		967	100.719	958	99.9896	962	100.543
	951	99.0522	939	98.0065	950	99.2893		955	99.4688	959	100.094	955	99.8119		966	100.615	966	100.825	961	100.439
	957	99.6771	947	98.8415	947	98.9758		959	99.8854	957	99.8852	965	100.857		962	100.198	957	99.8852	959	100.23
	963	100.302	957	99.8852	937	97.9306		953	99.2605	958	99.9896	950	99.2893		964	100.406	960	100.198	962	100.543
	962	100.198	956	99.7808	949	99.1848		957	99.6771	958	99.9896	954	99.7074		960	99.9896	963	100.511	956	99.9164
	953	99.2605	954	99.5721	957	100.021		956	99.573	951	99.259	957	100.021		960	99.9896	962	100.407	960	100.334
	962	100.198	950	99.1546	954	99.7074		958	99.7813	964	100.616	955	99.8119		963	100.302	960	100.198	964	100.753
	956	99.573	961	100.303	957	100.021		953	99.2605	957	99.8852	957	100.021		963	100.302	963	100.511	959	100.23
	962	100.198	955	99.6764	947	98.9758		955	99.4688	955	99.6764	954	99.7074		959	99.8854	957	99.8852	955	99.8119
	960	99.9896	953	99.4677	951	99.3938		963	100.302	950	99.1546	946	98.8712		959	99.8854	961	100.303	960	100.334
	953	99.2605	956	99.7808	960	100.334		955	99.4688	956	99.7808	959	100.23		964	100.406	956	99.7808	959	100.23
	959	99.8854	951	99.259	955	99.8119		954	99.3646	959	100.094	956	99.9164		962	100.198	961	100.303	963	100.648
	955	99.4688	958	99.9896	947	98.9758		954	99.3646	958	99.9896	950	99.2893		950	98.948	959	100.094	958	100.125
	952	99.1563	953	99.4677	956	99.9164		958	99.7813	953	99.4677	948	99.0803		960	99.9896	954	99.5721	962	100.543
	958	99.7813	955	99.6764	943	98.5577		959	99.8854	950	99.1546	943	98.5577		949	98.8439	956	99.7808	958	100.125
	965	100.51	955	99.6764	935	97.7216		947	98.6356	953	99.4677	955	99.8119		968	100.823	959	100.094	956	99.9164
	958	99.7813	960	100.198	956	99.9164		956	99.573	953	99.4677	942	98.4532		965	100.51	966	100.825	959	100.23
	960	99.9896	951	99.259	953	99.6028		951	99.0522	953	99.4677	950	99.2893		961	100.094	962	100.407	957	100.021
	960	99.9896	953	99.4677	905	94.5861		969	100.927	965	100.72	957	100.021		965	100.51	964	100.616	949	99.1848
	961	100.094	955	99.6764	959	100.23		958	99.7813	954	99.5721	936	97.8261		963	100.302	956	99.7808	942	98.4532
	957	99.6771	951	99.259	954	99.7074		956	99.573	956	99.7808	959	100.23		951	99.0522	963	100.511	904	94.4816
	919	95.7192	956	99.7808	950	99.2893		943	98.2189	957	99.8852	949	99.1848		963	100.302	952	99.3633	957	100.021
	959	99.8854	944	98.5283	949	99.1848		953	99.2605	959	100.094	955	99.8119		961	100.094	958	99.9896	959	100.23
	950	98.948	952	99.3633	956	99.9164		960	99.9896	949	99.0502	958	100.125		955	99.4688	961	100.303	951	99.3938
	960	99.9896	957	99.8852	953	99.6028		954	99.3646	959	100.094	956	99.9164		964	100.406	963	100.511	959	100.23
	956	99.573	941	98.2152	936	97.8261		961	100.094	961	100.303	952	99.4983		965	100.51	966	100.825	956	99.9164
	954	99.3646	950	99.1546	935	97.7216		957	99.6771	952	99.3633	952	99.4983		956	99.573	952	99.3633	957	100.021
	956	99.573	956	99.7808	954	99.7074		959	99.8854	952	99.3633	959	100.23		962	100.198	960	100.198	963	100.648
	958	99.7813	956	99.7808	947	98.9758		957	99.6771	958	99.9896	929	97.0945		959	99.8854	965	100.72	956	99.9164
	958	99.7813	956	99.7808	948	99.0803		955	99.4688	954	99.5721	952	99.4983		961	100.094	956	99.7808	948	99.0803
	960	99.9896	953	99.4677	957	100.021		955	99.4688	954	99.5721	952	99.4983		939	97.8023	962	100.407	957	100.021
	952	99.1563	955	99.6764	954	99.7074		953	99.2605	956	99.7808	956	99.9164		960	99.9896	960	100.198	957	100.021
	957	99.6771	958	99.9896	948	99.0803		954	99.3646	950	99.1546	960	100.334		965	100.51	962	100.407	962	100.543
	958	99.7813	954	99.5721	953	99.6028		948	98.7397	955	99.6764	959	100.23		962	100.198	955	99.6764	954	99.7074
	957	99.6771	951	99.259	951	99.3938		953	99.2605	956	99.7808	957	100.021		964	100.406	952	99.3633	957	100.021
	958	99.7813	953	99.4677	954	99.7074		959	99.8854	959	100.094	945	98.7667		961	100.094	960	100.198	953	99.6028
	957	99.6771	952	99.3633	956	99.9164		952	99.1563	963	100.511	950	99.2893		966	100.615	966	100.825	962	100.543
	955	99.4688	953	99.4677	958	100.125		959	99.8854	950	99.1546	954	99.7074		959	99.8854	957	99.8852	953	99.6028
	961	100.094	959	100.094	958	100.125		958	99.7813	955	99.6764	956	99.9164		958	99.7813	959	100.094	957	100.021
	953	99.2605	953	99.4677	955	99.8119		956	99.573	956	99.7808	955	99.8119		960	99.9896	956	99.7808	960	100.334
	948	98.7397	954	99.5721	944	98.6622		960	99.9896	962	100.407	948	99.0803		964	100.406	957	99.8852	958	100.125
	953	99.2605	953	99.4677	956	99.9164		958	99.7813	959	100.094	954	99.7074		961	100.094	960	100.198	952	99.4983
	960	99.9896	956	99.7808	947	98.9758		953	99.2605	958	99.9896	956	99.9164		955	99.4688	960	100.198	958	100.125
	957	99.6771	949	99.0502	963	100.648		957	99.6771	963	100.511	954	99.7074		960	99.9896	963	100.511	963	100.648
	958	99.7813	956	99.7808	950	99.2893		963	100.302	958	99.9896	955	99.8119		964	100.406	958	99.9896	957	100.021
	964	100.406	910	94.9796	941	98.3487		955	99.4688	961	100.303	953	99.6028		910	94.7818	964	100.616	955	99.8119
	960	99.9896	944	98.5283	951	99.3938		960	99.9896	955	99.6764	957	100.021		963	100.302	959	100.094	955	99.8119
	958	99.7813	954	99.5721	903	94.3771		948	98.7397	954	99.5721	954	99.7074		960	99.9896	963	100.511	959	100.23
	960	99.9896	958	99.9896	947	98.9758		956	99.573	959	100.094	959	100.23		956	99.573	960	100.198	959	100.23
	957	99.6771	956	99.7808	932	97.408		954	99.3646	953	99.4677	952	99.4983		962	100.198	960	100.198	960	100.334
	962	100.198	954	99.5721	955	99.8119		955	99.4688	953	99.4677	953	99.6028		955	99.4688	964	100.616	961	100.439
	949	98.8439	953	99.4677	914	95.5268		953	99.2605	954	99.5721	960	100.334		964	100.406	960	100.198	957	100.021
	958	99.7813	955	99.6764	950	99.2893		958	99.7813	956	99.7808	961	100.439		962	100.198	958	99.9896	958	100.125
	960	99.9896	956	99.7808	956	99.9164		938	97.6982	948	98.9458	959	100.23		963	100.302	964	100.616	956	99.9164
	958	99.7813	958	99.9896	959	100.23		959	99.8854	959	100.094	944	98.6622		964	100.406	959	100.094	958	100.125
	954	99.3646	959	100.094	942	98.4532		955	99.4688	951	99.259	955	99.8119		960	99.9896	961	100.303	969	101.275
	959	99.8854	954	99.5721	950	99.2893		952	99.1563	953	99.4677	949	99.1848		964	100.406	957	99.8852	959	100.23
	954	99.3646	948	98.9458	949	99.1848		960	99.9896	956	99.7808	953	99.6028		964	100.406	963	100.511	961	100.439
	958	99.7813	951	99.259	947	98.9758		950	98.948	951	99.259	949	99.1848		958	99.7813	956	99.7808	959	100.23
	953	99.2605	957	99.8852	943	98.5577		955	99.4688	959	100.094	955	99.8119		962	100.198	962	100.407	960	100.334
	955	99.4688	949	99.0502	947	98.9758		950	98.948	952	99.3633	952	99.4983		959	99.8854	961	100.303	956	99.9164
	959	99.8854	958	99.9896	953	99.6028		956	99.573	950	99.1546	948	99.0803		967	100.719	934	97.4846	955	99.8119
	958	99.7813	958	99.9896	944	98.6622		955	99.4688	958	99.9896	957	100.021		966	100.615	957	99.8852	951	99.3938
	955	99.4688	950	99.1546	952	99.4983		956	99.573	958	99.9896	941	98.3487		956	99.573	959	100.094	961	100.439
	957	99.6771	877	91.5353	940	98.2441		960	99.9896	964	100.616	954	99.7074		958	99.7813	962	100.407	960	100.334
	948	98.7397	959	100.094	960	100.334		957	99.6771	958	99.9896	954	99.7074		958	99.7813	955	99.6764	960	100.334
	963	100.302	957	99.8852	939	98.1396		953	99.2605	953	99.4677	955	99.8119		962	100.198	962	100.407	949	99.1848
	956	99.573	866	90.3872	941	98.3487		958	99.7813	953	99.4677	953	99.6028		962	100.198	958	99.9896	958	100.125
	958	99.7813	954	99.5721	952	99.4983		959	99.8854	949	99.0502	953	99.6028		954	99.3646	959	100.094	865	90.4055
	963	100.302	956	99.7808	961	100.439		958	99.7813	957	99.8852	956	99.9164		964	100.406	959	100.094	963	100.648
	958	99.7813	957	99.8852	929	97.0945		958	99.7813	954	99.5721	955	99.8119		932	97.0732	960	100.198	950	99.2893
	952	99.1563	953	99.4677	951	99.3938		956	99.573	941	98.2152	948	99.0803		959	99.8854	954	99.5721	954	99.7074
	958	99.7813	935	97.589	947	98.9758		953	99.2605	956	99.7808	954	99.7074		963	100.302	955	99.6764	961	100.439
	954	99.3646	956	99.7808	944	98.6622		955	99.4688	952	99.3633	953	99.6028		963	100.302	956	99.7808	952	99.4983
	955	99.4688	958	99.9896	945	98.7667		959	99.8854	954	99.5721	958	100.125		964	100.406	964	100.616	952	99.4983
	960	99.9896	956	99.7808	948	99.0803		959	99.8854	959	100.094	938	98.0351		961	100.094	960	100.198	953	99.6028
	953	99.2605	954	99.5721	940	98.2441		951	99.0522	955	99.6764	959	100.23		973	101.344	955	99.6764	946	98.8712
	962	100.198	953	99.4677	948	99.0803		966	100.615	955	99.6764	956	99.9164		961	100.094	954	99.5721	966	100.962
	964	100.406	955	99.6764	942	98.4532		955	99.4688	952	99.3633	960	100.334		961	100.094	959	100.094	957	100.021
	944	98.3231	954	99.5721	951	99.3938		955	99.4688	953	99.4677	941	98.3487		962	100.198	939	98.0065	953	99.6028
	962	100.198	957	99.8852	937	97.9306		945	98.4272	955	99.6764	954	99.7074		964	100.406	962	100.407	957	100.021
	960	99.9896	954	99.5721	956	99.9164		953	99.2605	952	99.3633	945	98.7667		958	99.7813	961	100.303	957	100.021
	952	99.1563	952	99.3633	949	99.1848		954	99.3646	903	94.249	961	100.439		963	100.302	963	100.511	950	99.2893
	963	100.302	958	99.9896	955	99.8119		957	99.6771	958	99.9896	958	100.125		970	101.031	954	99.5721	962	100.543
	960	99.9896	953	99.4677	950	99.2893		942	98.1148	954	99.5721	957	100.021		963	100.302	947	98.8415	958	100.125
	959	99.8854	944	98.5283	956	99.9164		955	99.4688	952	99.3633	955	99.8119		959	99.8854	959	100.094	959	100.23
	961	100.094	953	99.4677	946	98.8712		960	99.9896	950	99.1546	946	98.8712		967	100.719	960	100.198	914	95.5268
	958	99.7813	945	98.6327	952	99.4983		956	99.573	964	100.616	945	98.7667		964	100.406	960	100.198	959	100.23
	956	99.573	956	99.7808	945	98.7667		959	99.8854	960	100.198	949	99.1848		961	100.094	958	99.9896	964	100.753
	957	99.6771	955	99.6764	949	99.1848		958	99.7813	957	99.8852	948	99.0803		965	100.51	960	100.198	956	99.9164
	956	99.573	960	100.198	949	99.1848		957	99.6771	844	88.091	949	99.1848		960	99.9896	965	100.72	970	101.38
	962	100.198	955	99.6764	947	98.9758		950	98.948	954	99.5721	958	100.125		960	99.9896	961	100.303	956	99.9164
	956	99.573	953	99.4677	947	98.9758		940	97.9065	953	99.4677	957	100.021		962	100.198	957	99.8852	956	99.9164
	955	99.4688	952	99.3633	947	98.9758		959	99.8854	958	99.9896	959	100.23		966	100.615	958	99.9896	962	100.543
	964	100.406	969	101.138	951	99.3938		954	99.3646	962	100.407	950	99.2893		963	100.302	963	100.511	962	100.543
	953	99.2605	949	99.0502	953	99.6028		956	99.573	956	99.7808	948	99.0803		965	100.51	957	99.8852	958	100.125
	959	99.8854	950	99.1546	947	98.9758		962	100.198	960	100.198	953	99.6028		960	99.9896	955	99.6764	970	101.38
	959	99.8854	965	100.72	950	99.2893		959	99.8854	958	99.9896	952	99.4983		947	98.6356	962	100.407	958	100.125
	956	99.573	954	99.5721	951	99.3938		954	99.3646	954	99.5721	954	99.7074		959	99.8854	961	100.303	959	100.23
	956	99.573	951	99.259	954	99.7074		953	99.2605	954	99.5721	955	99.8119		960	99.9896	961	100.303	960	100.334
	975	101.552	960	100.198	947	98.9758		959	99.8854	955	99.6764	961	100.439		965	100.51	960	100.198	955	99.8119
	947	98.6356	961	100.303	955	99.8119		957	99.6771	949	99.0502	956	99.9164		963	100.302	961	100.303	961	100.439
	955	99.4688	954	99.5721	948	99.0803		936	97.4898	956	99.7808	948	99.0803		959	99.8854	963	100.511	963	100.648
	944	98.3231	956	99.7808	950	99.2893		958	99.7813	952	99.3633	946	98.8712		959	99.8854	961	100.303	960	100.334
	960	99.9896	955	99.6764	948	99.0803		959	99.8854	954	99.5721	959	100.23		959	99.8854	954	99.5721	952	99.4983
	951	99.0522	943	98.424	966	100.962		958	99.7813	957	99.8852	951	99.3938		967	100.719	957	99.8852	961	100.439
	960	99.9896	953	99.4677	958	100.125		958	99.7813	957	99.8852	954	99.7074		959	99.8854	960	100.198	940	98.2441
	959	99.8854	958	99.9896	955	99.8119		956	99.573	939	98.0065	917	95.8403		959	99.8854	964	100.616	862	90.092
	952	99.1563	952	99.3633	943	98.5577		954	99.3646	949	99.0502	953	99.6028		960	99.9896	960	100.198	962	100.543
	960	99.9896	951	99.259	949	99.1848		953	99.2605	955	99.6764	954	99.7074		928	96.6566	961	100.303	958	100.125
	958	99.7813	948	98.9458	960	100.334		954	99.3646	957	99.8852	959	100.23		962	100.198	963	100.511	958	100.125
	964	100.406	931	97.1715	946	98.8712		951	99.0522	957	99.8852	959	100.23		960	99.9896	963	100.511	964	100.753
	959	99.8854	954	99.5721	923	96.4674		955	99.4688	954	99.5721	959	100.23		958	99.7813	908	94.7709	879	91.8687
	957	99.6771	956	99.7808	944	98.6622		960	99.9896	954	99.5721	953	99.6028		959	99.8854	964	100.616	958	100.125
	957	99.6771	958	99.9896	943	98.5577		962	100.198	951	99.259	957	100.021		967	100.719	950	99.1546	959	100.23
	953	99.2605	962	100.407	949	99.1848		956	99.573	956	99.7808	957	100.021		961	100.094	963	100.511	957	100.021
	960	99.9896	951	99.259	956	99.9164		955	99.4688	942	98.3196	958	100.125		962	100.198	962	100.407	958	100.125
	958	99.7813	961	100.303	946	98.8712		950	98.948	966	100.825	946	98.8712		959	99.8854	965	100.72	956	99.9164
	955	99.4688	952	99.3633	906	94.6906		951	99.0522	959	100.094	953	99.6028		952	99.1563	961	100.303	966	100.962
	951	99.0522	952	99.3633	950	99.2893		957	99.6771	951	99.259	958	100.125		959	99.8854	954	99.5721	958	100.125
	957	99.6771	956	99.7808	951	99.3938		942	98.1148	956	99.7808	959	100.23		961	100.094	958	99.9896	960	100.334
	953	99.2605	946	98.7371	943	98.5577		960	99.9896	954	99.5721	955	99.8119		961	100.094	962	100.407	958	100.125
	959	99.8854	954	99.5721	952	99.4983		954	99.3646	956	99.7808	956	99.9164		952	99.1563	956	99.7808	958	100.125
	958	99.7813	961	100.303	939	98.1396		956	99.573	939	98.0065	953	99.6028		954	99.3646	951	99.259	967	101.066
	957	99.6771	950	99.1546	951	99.3938		956	99.573	952	99.3633	940	98.2441		962	100.198	961	100.303	961	100.439
	959	99.8854	936	97.6934	940	98.2441		955	99.4688	957	99.8852	952	99.4983		960	99.9896	959	100.094	961	100.439
	956	99.573	955	99.6764	952	99.4983		959	99.8854	940	98.1108	947	98.9758		967	100.719	959	100.094	958	100.125
	955	99.4688	955	99.6764	941	98.3487		954	99.3646	959	100.094	953	99.6028		962	100.198	953	99.4677	939	98.1396
	956	99.573	955	99.6764	952	99.4983		954	99.3646	958	99.9896	954	99.7074		962	100.198	961	100.303	957	100.021
	952	99.1563	955	99.6764	958	100.125		961	100.094	952	99.3633	946	98.8712		965	100.51	888	92.6834	957	100.021
	961	100.094	956	99.7808	959	100.23		952	99.1563	955	99.6764	964	100.753		962	100.198	967	100.929	966	100.962
	960	99.9896	948	98.9458	947	98.9758		960	99.9896	953	99.4677	953	99.6028		961	100.094	907	94.6665	958	100.125
	954	99.3646	949	99.0502	955	99.8119		946	98.5314	958	99.9896	958	100.125		965	100.51	955	99.6764	955	99.8119
	962	100.198	957	99.8852	956	99.9164		955	99.4688	958	99.9896	954	99.7074		964	100.406	961	100.303	957	100.021
	953	99.2605	958	99.9896	913	95.4222		957	99.6771	961	100.303	957	100.021		963	100.302	954	99.5721	950	99.2893
	948	98.7397	951	99.259	944	98.6622		956	99.573	961	100.303	947	98.9758		918	95.615	960	100.198	957	100.021
	952	99.1563	956	99.7808	955	99.8119		957	99.6771	959	100.094	947	98.9758		955	99.4688	957	99.8852	953	99.6028
	956	99.573	945	98.6327	914	95.5268		960	99.9896	954	99.5721	942	98.4532		962	100.198	961	100.303	963	100.648
	958	99.7813	957	99.8852	948	99.0803		958	99.7813	956	99.7808	951	99.3938		964	100.406	956	99.7808	962	100.543
	951	99.0522	962	100.407	953	99.6028		959	99.8854	955	99.6764	957	100.021		960	99.9896	961	100.303	964	100.753
	953	99.2605	944	98.5283	953	99.6028		955	99.4688	956	99.7808	953	99.6028		955	99.4688	958	99.9896	958	100.125
	955	99.4688	949	99.0502	953	99.6028		947	98.6356	947	98.8415	948	99.0803		963	100.302	961	100.303	964	100.753
	947	98.6356	955	99.6764	948	99.0803		958	99.7813	954	99.5721	952	99.4983		963	100.302	962	100.407	953	99.6028
	960	99.9896	952	99.3633	961	100.439		948	98.7397	949	99.0502	955	99.8119		962	100.198	962	100.407	954	99.7074
	961	100.094	959	100.094	948	99.0803		958	99.7813	960	100.198	958	100.125		956	99.573	961	100.303	958	100.125
	955	99.4688	949	99.0502	947	98.9758		955	99.4688	960	100.198	954	99.7074		963	100.302	962	100.407	955	99.8119
	965	100.51	952	99.3633	953	99.6028		952	99.1563	959	100.094	945	98.7667		960	99.9896	963	100.511	960	100.334
	963	100.302	945	98.6327	956	99.9164		955	99.4688	954	99.5721	956	99.9164		967	100.719	964	100.616	961	100.439
	951	99.0522	946	98.7371	920	96.1538		956	99.573	963	100.511	953	99.6028		963	100.302	954	99.5721	960	100.334
	952	99.1563	951	99.259	912	95.3177		957	99.6771	950	99.1546	958	100.125		957	99.6771	957	99.8852	955	99.8119
	955	99.4688	933	97.3802	954	99.7074		959	99.8854	958	99.9896	944	98.6622		964	100.406	958	99.9896	962	100.543
	962	100.198	953	99.4677	948	99.0803		940	97.9065	955	99.6764	957	100.021		963	100.302	958	99.9896	959	100.23
	960	99.9896	961	100.303	960	100.334		956	99.573	953	99.4677	956	99.9164		960	99.9896	960	100.198	959	100.23
	955	99.4688	954	99.5721	942	98.4532		946	98.5314	941	98.2152	956	99.9164		957	99.6771	961	100.303	961	100.439
	958	99.7813	944	98.5283	953	99.6028		950	98.948	958	99.9896	951	99.3938		966	100.615	958	99.9896	966	100.962
	957	99.6771	957	99.8852	948	99.0803		956	99.573	954	99.5721	951	99.3938		913	95.0943	964	100.616	950	99.2893
	956	99.573	955	99.6764	954	99.7074		953	99.2605	955	99.6764	952	99.4983		966	100.615	961	100.303	957	100.021
	956	99.573	952	99.3633	947	98.9758		955	99.4688	950	99.1546	961	100.439		958	99.7813	960	100.198	956	99.9164
	948	98.7397	952	99.3633	930	97.199		950	98.948	952	99.3633	956	99.9164		962	100.198	950	99.1546	966	100.962
	959	99.8854	954	99.5721	949	99.1848		961	100.094	958	99.9896	954	99.7074		963	100.302	955	99.6764	946	98.8712
	938	97.6982	961	100.303	933	97.5125		967	100.719	900	93.9359	949	99.1848		959	99.8854	959	100.094	960	100.334
	958	99.7813	954	99.5721	945	98.7667		954	99.3646	962	100.407	904	94.4816		956	99.573	960	100.198	956	99.9164
	957	99.6771	951	99.259	956	99.9164		959	99.8854	917	95.7103	954	99.7074		967	100.719	956	99.7808	956	99.9164
	958	99.7813	956	99.7808	959	100.23		952	99.1563	956	99.7808	958	100.125		966	100.615	965	100.72	960	100.334
	950	98.948	951	99.259	955	99.8119		962	100.198	951	99.259	952	99.4983		952	99.1563	956	99.7808	957	100.021
	956	99.573	956	99.7808	949	99.1848		954	99.3646	959	100.094	949	99.1848		959	99.8854	956	99.7808	962	100.543
	957	99.6771	956	99.7808	952	99.4983		961	100.094	955	99.6764	953	99.6028		959	99.8854	962	100.407	962	100.543
	949	98.8439	957	99.8852	933	97.5125		947	98.6356	958	99.9896	945	98.7667		961	100.094	962	100.407	959	100.23
	960	99.9896	863	90.0741	957	100.021		951	99.0522	958	99.9896	952	99.4983		965	100.51	950	99.1546	908	94.8997
	958	99.7813	959	100.094	950	99.2893		954	99.3646	957	99.8852	958	100.125		953	99.2605	958	99.9896	953	99.6028
	957	99.6771	954	99.5721	958	100.125		957	99.6771	961	100.303	960	100.334		961	100.094	962	100.407	957	100.021
	952	99.1563	957	99.8852	944	98.6622		953	99.2605	955	99.6764	952	99.4983		962	100.198	959	100.094	958	100.125
	959	99.8854	955	99.6764	947	98.9758		959	99.8854	958	99.9896	943	98.5577		962	100.198	962	100.407	960	100.334
	956	99.573	954	99.5721	959	100.23		955	99.4688	957	99.8852	952	99.4983		971	101.135	959	100.094	948	99.0803
	960	99.9896	955	99.6764	964	100.753		964	100.406	960	100.198	956	99.9164		963	100.302	956	99.7808	961	100.439
	965	100.51	956	99.7808	940	98.2441		953	99.2605	958	99.9896	955	99.8119		958	99.7813	960	100.198	959	100.23
	954	99.3646	953	99.4677	913	95.4222		907	94.4693	960	100.198	924	96.5719		960	99.9896	962	100.407	960	100.334
	960	99.9896	943	98.424	935	97.7216		947	98.6356	952	99.3633	956	99.9164		956	99.573	960	100.198	957	100.021
	949	98.8439	957	99.8852	954	99.7074		955	99.4688	956	99.7808	948	99.0803		911	94.8859	957	99.8852	955	99.8119
	963	100.302	951	99.259	954	99.7074		959	99.8854	952	99.3633	957	100.021		962	100.198	950	99.1546	956	99.9164
	961	100.094	956	99.7808	929	97.0945		954	99.3646	957	99.8852	959	100.23		965	100.51	969	101.138	958	100.125
	962	100.198	956	99.7808	956	99.9164		955	99.4688	950	99.1546	955	99.8119		963	100.302	959	100.094	954	99.7074
	955	99.4688	953	99.4677	943	98.5577		952	99.1563	954	99.5721	954	99.7074		959	99.8854	961	100.303	959	100.23
	902	93.9485	954	99.5721	940	98.2441		955	99.4688	959	100.094	957	100.021		956	99.573	967	100.929	961	100.439
	956	99.573	964	100.616	922	96.3629		959	99.8854	954	99.5721	945	98.7667		965	100.51	963	100.511	962	100.543
	959	99.8854	953	99.4677	957	100.021		958	99.7813	956	99.7808	949	99.1848		963	100.302	960	100.198	960	100.334
	961	100.094	957	99.8852	964	100.753		960	99.9896	953	99.4677	949	99.1848		963	100.302	959	100.094	951	99.3938
	959	99.8854	932	97.2759	951	99.3938		963	100.302	960	100.198	955	99.8119		952	99.1563	958	99.9896	959	100.23
	960	99.9896	954	99.5721	955	99.8119		955	99.4688	958	99.9896	958	100.125		963	100.302	957	99.8852	957	100.021
	904	94.1569	954	99.5721	954	99.7074		961	100.094	933	97.3802	961	100.439		965	100.51	954	99.5721	961	100.439
	954	99.3646	958	99.9896	951	99.3938		954	99.3646	957	99.8852	944	98.6622		963	100.302	971	101.346	961	100.439
	956	99.573	951	99.259	950	99.2893		964	100.406	956	99.7808	953	99.6028		956	99.573	955	99.6764	962	100.543
	944	98.3231	953	99.4677	958	100.125		953	99.2605	943	98.424	958	100.125		962	100.198	961	100.303	956	99.9164
	952	99.1563	933	97.3802	948	99.0803		959	99.8854	954	99.5721	955	99.8119		963	100.302	959	100.094	947	98.9758
	958	99.7813	959	100.094	941	98.3487		952	99.1563	958	99.9896	953	99.6028		958	99.7813	954	99.5721	956	99.9164
	957	99.6771	956	99.7808	957	100.021		961	100.094	960	100.198	962	100.543		965	100.51	962	100.407	961	100.439
	953	99.2605	957	99.8852	944	98.6622		964	100.406	934	97.4846	960	100.334		967	100.719	958	99.9896	958	100.125
	958	99.7813	960	100.198	945	98.7667		951	99.0522	960	100.198	954	99.7074		930	96.8649	958	99.9896	960	100.334
	957	99.6771	951	99.259	943	98.5577		956	99.573	957	99.8852	947	98.9758		961	100.094	961	100.303	954	99.7074
	956	99.573	945	98.6327	952	99.4983		956	99.573	954	99.5721	954	99.7074		959	99.8854	961	100.303	960	100.334
	950	98.948	957	99.8852	941	98.3487		955	99.4688	954	99.5721	951	99.3938		963	100.302	958	99.9896	968	101.171
	953	99.2605	957	99.8852	938	98.0351		956	99.573	955	99.6764	953	99.6028		963	100.302	966	100.825	959	100.23
	961	100.094	961	100.303	938	98.0351		953	99.2605	953	99.4677	950	99.2893		965	100.51	958	99.9896	947	98.9758
	946	98.5314	957	99.8852	946	98.8712		953	99.2605	947	98.8415	955	99.8119		962	100.198	961	100.303	962	100.543
	950	98.948	954	99.5721	934	97.6171		954	99.3646	952	99.3633	951	99.3938		965	100.51	958	99.9896	959	100.23
	964	100.406	960	100.198	947	98.9758		959	99.8854	961	100.303	947	98.9758		953	99.2605	956	99.7808	957	100.021
	954	99.3646	946	98.7371	955	99.8119		959	99.8854	956	99.7808	953	99.6028		957	99.6771	961	100.303	964	100.753
	958	99.7813	956	99.7808	942	98.4532		953	99.2605	955	99.6764	956	99.9164		963	100.302	964	100.616	953	99.6028
	966	100.615	956	99.7808	945	98.7667		960	99.9896	954	99.5721	955	99.8119		960	99.9896	959	100.094	962	100.543
	956	99.573	953	99.4677	942	98.4532		954	99.3646	955	99.6764	949	99.1848		944	98.3231	960	100.198	927	96.8855
	956	99.573	957	99.8852	935	97.7216		959	99.8854	960	100.198	958	100.125		964	100.406	960	100.198	956	99.9164
	952	99.1563	904	94.3534	953	99.6028		956	99.573	960	100.198	958	100.125		964	100.406	959	100.094	961	100.439
	963	100.302	960	100.198	954	99.7074		953	99.2605	957	99.8852	952	99.4983		959	99.8854	964	100.616	952	99.4983
	954	99.3646	957	99.8852	939	98.1396		970	101.031	947	98.8415	953	99.6028		961	100.094	962	100.407	947	98.9758
	957	99.6771	958	99.9896	960	100.334		954	99.3646	955	99.6764	962	100.543		963	100.302	960	100.198	958	100.125
	963	100.302	957	99.8852	953	99.6028		959	99.8854	951	99.259	960	100.334		962	100.198	959	100.094	961	100.439
	960	99.9896	863	90.0741	947	98.9758		954	99.3646	953	99.4677	952	99.4983		959	99.8854	957	99.8852	960	100.334
	960	99.9896	956	99.7808	962	100.543		951	99.0522	950	99.1546	956	99.9164		961	100.094	964	100.616	955	99.8119
	954	99.3646	958	99.9896	943	98.5577		960	99.9896	956	99.7808	945	98.7667		963	100.302	960	100.198	961	100.439
	952	99.1563	958	99.9896	953	99.6028		951	99.0522	956	99.7808	958	100.125		962	100.198	960	100.198	962	100.543
	955	99.4688	958	99.9896	945	98.7667		951	99.0522	955	99.6764	944	98.6622		975	101.552	964	100.616	954	99.7074
	955	99.4688	947	98.8415	959	100.23		952	99.1563	957	99.8852	956	99.9164		952	99.1563	958	99.9896	959	100.23
	961	100.094	957	99.8852	945	98.7667		959	99.8854	949	99.0502	953	99.6028		964	100.406	958	99.9896	962	100.543
	961	100.094	956	99.7808	945	98.7667		959	99.8854	954	99.5721	955	99.8119		961	100.094	952	99.3633	963	100.648
	961	100.094	955	99.6764	956	99.9164		957	99.6771	954	99.5721	959	100.23		961	100.094	963	100.511	958	100.125
	955	99.4688	955	99.6764	951	99.3938		957	99.6771	956	99.7808	954	99.7074		962	100.198	959	100.094	963	100.648
	951	99.0522	954	99.5721	945	98.7667		950	98.948	955	99.6764	955	99.8119		961	100.094	962	100.407	968	101.171
	950	98.948	948	98.9458	955	99.8119		951	99.0522	954	99.5721	947	98.9758		967	100.719	963	100.511	958	100.125
	958	99.7813	950	99.1546	952	99.4983		955	99.4688	956	99.7808	956	99.9164		964	100.406	959	100.094	961	100.439
	954	99.3646	959	100.094	949	99.1848		956	99.573	942	98.3196	949	99.1848		964	100.406	957	99.8852	964	100.753
	960	99.9896	937	97.7977	948	99.0803		937	97.594	954	99.5721	944	98.6622		962	100.198	914	95.3971	957	100.021
	957	99.6771	957	99.8852	950	99.2893		933	97.1774	958	99.9896	952	99.4983		958	99.7813	915	95.5015	958	100.125
	961	100.094	957	99.8852	948	99.0803		954	99.3646	952	99.3633	952	99.4983		960	99.9896	958	99.9896	959	100.23
	955	99.4688	951	99.259	922	96.3629		952	99.1563	958	99.9896	960	100.334		962	100.198	966	100.825	955	99.8119
	958	99.7813	955	99.6764	952	99.4983		959	99.8854	953	99.4677	947	98.9758		953	99.2605	954	99.5721	960	100.334
	957	99.6771	958	99.9896	955	99.8119		958	99.7813	959	100.094	958	100.125		965	100.51	962	100.407	956	99.9164
	960	99.9896	956	99.7808	945	98.7667		955	99.4688	953	99.4677	957	100.021		963	100.302	962	100.407	961	100.439
	959	99.8854	956	99.7808	949	99.1848		953	99.2605	952	99.3633	959	100.23		957	99.6771	966	100.825	948	99.0803
	954	99.3646	933	97.3802	954	99.7074		961	100.094	955	99.6764	948	99.0803		960	99.9896	954	99.5721	951	99.3938
	959	99.8854	959	100.094	951	99.3938		962	100.198	957	99.8852	948	99.0803		962	100.198	965	100.72	953	99.6028
	953	99.2605	953	99.4677	953	99.6028		951	99.0522	959	100.094	954	99.7074		963	100.302	961	100.303	957	100.021
	961	100.094	943	98.424	946	98.8712		957	99.6771	948	98.9458	954	99.7074		956	99.573	959	100.094	961	100.439
	955	99.4688	955	99.6764	947	98.9758		959	99.8854	957	99.8852	951	99.3938		959	99.8854	956	99.7808	960	100.334
	955	99.4688	948	98.9458	958	100.125		956	99.573	956	99.7808	963	100.648		965	100.51	963	100.511	951	99.3938
	956	99.573	953	99.4677	950	99.2893		962	100.198	948	98.9458	951	99.3938		963	100.302	970	101.242	955	99.8119
	960	99.9896	955	99.6764	944	98.6622		952	99.1563	955	99.6764	940	98.2441		958	99.7813	958	99.9896	960	100.334
	959	99.8854	955	99.6764	949	99.1848		959	99.8854	950	99.1546	954	99.7074		954	99.3646	960	100.198	961	100.439
	964	100.406	956	99.7808	948	99.0803		955	99.4688	963	100.511	952	99.4983		958	99.7813	964	100.616	955	99.8119
	958	99.7813	944	98.5283	958	100.125		956	99.573	964	100.616	952	99.4983		963	100.302	957	99.8852	955	99.8119
	960	99.9896	948	98.9458	948	99.0803		957	99.6771	950	99.1546	943	98.5577		958	99.7813	952	99.3633	956	99.9164
	870	90.6156	965	100.72	953	99.6028		955	99.4688	954	99.5721	955	99.8119		960	99.9896	954	99.5721	930	97.199
	948	98.7397	955	99.6764	949	99.1848		962	100.198	959	100.094	957	100.021		963	100.302	960	100.198	962	100.543
	955	99.4688	874	91.2222	947	98.9758		959	99.8854	958	99.9896	960	100.334		964	100.406	957	99.8852	959	100.23
	952	99.1563	957	99.8852	873	91.2416		961	100.094	956	99.7808	953	99.6028		908	94.5735	951	99.259	940	98.2441
	960	99.9896	957	99.8852	960	100.334		945	98.4272	966	100.825	954	99.7074		961	100.094	960	100.198	958	100.125
	951	99.0522	954	99.5721	953	99.6028		955	99.4688	957	99.8852	947	98.9758		957	99.6771	962	100.407	952	99.4983
	959	99.8854	925	96.5452	950	99.2893		960	99.9896	952	99.3633	955	99.8119		963	100.302	965	100.72	963	100.648
	958	99.7813	958	99.9896	947	98.9758		958	99.7813	951	99.259	955	99.8119		959	99.8854	964	100.616	962	100.543
	959	99.8854	954	99.5721	943	98.5577		955	99.4688	948	98.9458	954	99.7074		959	99.8854	961	100.303	955	99.8119
	961	100.094	955	99.6764	941	98.3487		955	99.4688	957	99.8852	952	99.4983		963	100.302	959	100.094	956	99.9164
	961	100.094	959	100.094	948	99.0803		962	100.198	952	99.3633	948	99.0803		957	99.6771	960	100.198	961	100.439
	962	100.198	959	100.094	952	99.4983		978	101.864	961	100.303	951	99.3938		959	99.8854	960	100.198	960	100.334
	954	99.3646	949	99.0502	952	99.4983		955	99.4688	954	99.5721	947	98.9758		962	100.198	964	100.616	962	100.543
	962	100.198	953	99.4677	951	99.3938		957	99.6771	948	98.9458	955	99.8119		962	100.198	959	100.094	944	98.6622
	956	99.573	947	98.8415	941	98.3487		951	99.0522	955	99.6764	943	98.5577		953	99.2605	959	100.094	957	100.021
	962	100.198	948	98.9458	955	99.8119		959	99.8854	954	99.5721	951	99.3938		966	100.615	963	100.511	962	100.543
	955	99.4688	888	92.6834	954	99.7074		959	99.8854	957	99.8852	956	99.9164		960	99.9896	958	99.9896	962	100.543
	964	100.406	957	99.8852	960	100.334		956	99.573	959	100.094	945	98.7667		966	100.615	959	100.094	947	98.9758
	953	99.2605	948	98.9458	961	100.439		957	99.6771	959	100.094	939	98.1396		960	99.9896	960	100.198	967	101.066
	956	99.573	956	99.7808	960	100.334		958	99.7813	947	98.8415	959	100.23		961	100.094	964	100.616	955	99.8119
	964	100.406	945	98.6327	955	99.8119		956	99.573	953	99.4677	958	100.125		964	100.406	957	99.8852	956	99.9164
	963	100.302	960	100.198	942	98.4532		962	100.198	958	99.9896	953	99.6028		963	100.302	958	99.9896	956	99.9164
	961	100.094	957	99.8852	953	99.6028		954	99.3646	955	99.6764	954	99.7074		964	100.406	958	99.9896	959	100.23
	951	99.0522	958	99.9896	945	98.7667		957	99.6771	951	99.259	956	99.9164		961	100.094	956	99.7808	948	99.0803
	966	100.615	959	100.094	957	100.021		957	99.6771	957	99.8852	955	99.8119		960	99.9896	958	99.9896	959	100.23
	961	100.094	957	99.8852	953	99.6028		957	99.6771	960	100.198	955	99.8119		963	100.302	956	99.7808	951	99.3938
	956	99.573	954	99.5721	960	100.334		945	98.4272	957	99.8852	953	99.6028		965	100.51	957	99.8852	954	99.7074
	958	99.7813	959	100.094	950	99.2893		948	98.7397	955	99.6764	959	100.23		961	100.094	960	100.198	959	100.23
	958	99.7813	952	99.3633	942	98.4532		950	98.948	940	98.1108	950	99.2893		961	100.094	957	99.8852	969	101.275
	959	99.8854	955	99.6764	941	98.3487		958	99.7813	955	99.6764	956	99.9164		960	99.9896	954	99.5721	956	99.9164
	964	100.406	949	99.0502	939	98.1396		958	99.7813	953	99.4677	954	99.7074		964	100.406	953	99.4677	954	99.7074
	954	99.3646	952	99.3633	941	98.3487		962	100.198	959	100.094	950	99.2893		963	100.302	960	100.198	957	100.021
	959	99.8854	954	99.5721	947	98.9758		958	99.7813	907	94.6665	965	100.857		958	99.7813	964	100.616	957	100.021
	902	93.9485	961	100.303	958	100.125		954	99.3646	959	100.094	959	100.23		955	99.4688	959	100.094	957	100.021
	936	97.4898	952	99.3633	942	98.4532		962	100.198	950	99.1546	948	99.0803		964	100.406	957	99.8852	954	99.7074
	957	99.6771	957	99.8852	956	99.9164		956	99.573	955	99.6764	940	98.2441		965	100.51	966	100.825	952	99.4983
	958	99.7813	962	100.407	957	100.021		956	99.573	956	99.7808	950	99.2893		963	100.302	962	100.407	952	99.4983
	958	99.7813	956	99.7808	949	99.1848		958	99.7813	939	98.0065	956	99.9164		965	100.51	963	100.511	959	100.23
	960	99.9896	948	98.9458	943	98.5577		954	99.3646	955	99.6764	957	100.021		953	99.2605	963	100.511	956	99.9164
	964	100.406	958	99.9896	954	99.7074		958	99.7813	949	99.0502	954	99.7074		964	100.406	957	99.8852	959	100.23
	958	99.7813	957	99.8852	925	96.6764		962	100.198	958	99.9896	954	99.7074		962	100.198	953	99.4677	955	99.8119
	953	99.2605	955	99.6764	951	99.3938		957	99.6771	954	99.5721	955	99.8119		912	94.9901	957	99.8852	965	100.857
	961	100.094	958	99.9896	947	98.9758		955	99.4688	955	99.6764	947	98.9758		961	100.094	958	99.9896	962	100.543
	955	99.4688	951	99.259	942	98.4532		955	99.4688	957	99.8852	950	99.2893		965	100.51	961	100.303	960	100.334
	957	99.6771	956	99.7808	950	99.2893		959	99.8854	950	99.1546	951	99.3938		963	100.302	963	100.511	967	101.066
	960	99.9896	958	99.9896	954	99.7074		962	100.198	949	99.0502	950	99.2893		965	100.51	953	99.4677	970	101.38
	955	99.4688	955	99.6764	942	98.4532		960	99.9896	951	99.259	878	91.7642		961	100.094	962	100.407	958	100.125
	958	99.7813	957	99.8852	945	98.7667		960	99.9896	957	99.8852	954	99.7074		955	99.4688	959	100.094	955	99.8119
	958	99.7813	955	99.6764	918	95.9448		952	99.1563	956	99.7808	948	99.0803		960	99.9896	961	100.303	959	100.23
	961	100.094	956	99.7808	944	98.6622		916	95.4067	954	99.5721	956	99.9164		962	100.198	961	100.303	959	100.23
	960	99.9896	960	100.198	959	100.23		959	99.8854	958	99.9896	956	99.9164		958	99.7813	959	100.094	955	99.8119
	959	99.8854	952	99.3633	956	99.9164		953	99.2605	962	100.407	950	99.2893		957	99.6771	957	99.8852	959	100.23
	960	99.9896	955	99.6764	946	98.8712		864	89.9906	955	99.6764	955	99.8119		964	100.406	963	100.511	959	100.23
	955	99.4688	938	97.9021	947	98.9758		865	90.0948	949	99.0502	954	99.7074		964	100.406	958	99.9896	947	98.9758
	960	99.9896	944	98.5283	949	99.1848		958	99.7813	956	99.7808	870	90.9281		966	100.615	952	99.3633	960	100.334
	952	99.1563	954	99.5721	943	98.5577		949	98.8439	957	99.8852	947	98.9758		953	99.2605	960	100.198	958	100.125
	958	99.7813	954	99.5721	964	100.753		948	98.7397	948	98.9458	959	100.23		960	99.9896	956	99.7808	951	99.3938
	959	99.8854	956	99.7808	952	99.4983		961	100.094	954	99.5721	960	100.334		961	100.094	962	100.407	960	100.334
	951	99.0522	953	99.4677	927	96.8855		948	98.7397	956	99.7808	960	100.334		962	100.198	956	99.7808	959	100.23
	953	99.2605	933	97.3802	946	98.8712		952	99.1563	958	99.9896	936	97.8261		954	99.3646	957	99.8852	952	99.4983
	956	99.573	956	99.7808	935	97.7216		958	99.7813	955	99.6764	949	99.1848		961	100.094	955	99.6764	958	100.125
	960	99.9896	957	99.8852	956	99.9164		951	99.0522	957	99.8852	959	100.23		961	100.094	958	99.9896	951	99.3938
	953	99.2605	960	100.198	946	98.8712		958	99.7813	956	99.7808	953	99.6028		957	99.6771	950	99.1546	956	99.9164
	959	99.8854	958	99.9896	953	99.6028		960	99.9896	954	99.5721	943	98.5577		961	100.094	965	100.72	963	100.648
	962	100.198	959	100.094	956	99.9164		962	100.198	949	99.0502	957	100.021		958	99.7813	970	101.242	957	100.021
	952	99.1563	958	99.9896	946	98.8712		952	99.1563	957	99.8852	948	99.0803		962	100.198	962	100.407	962	100.543
	958	99.7813	955	99.6764	952	99.4983		952	99.1563	956	99.7808	953	99.6028		963	100.302	961	100.303	963	100.648
	957	99.6771	954	99.5721	953	99.6028		953	99.2605	959	100.094	955	99.8119		966	100.615	961	100.303	956	99.9164
	961	100.094	961	100.303	955	99.8119		954	99.3646	952	99.3633	954	99.7074		958	99.7813	961	100.303	960	100.334
	961	100.094	965	100.72	894	93.4365		901	93.8444	970	101.242	949	99.1848		963	100.302	964	100.616	957	100.021
	961	100.094	957	99.8852	958	100.125		959	99.8854	952	99.3633	953	99.6028		956	99.573	963	100.511	957	100.021
	958	99.7813	954	99.5721	956	99.9164		961	100.094	958	99.9896	957	100.021		962	100.198	955	99.6764	959	100.23
	906	94.3652	955	99.6764	959	100.23		957	99.6771	954	99.5721	952	99.4983		958	99.7813	966	100.825	961	100.439
	963	100.302	959	100.094	951	99.3938		959	99.8854	961	100.303	955	99.8119		964	100.406	957	99.8852	961	100.439
	964	100.406	946	98.7371	946	98.8712		957	99.6771	959	100.094	960	100.334		962	100.198	959	100.094	962	100.543
	953	99.2605	956	99.7808	949	99.1848		955	99.4688	952	99.3633	952	99.4983		960	99.9896	965	100.72	955	99.8119
	954	99.3646	951	99.259	950	99.2893		947	98.6356	954	99.5721	950	99.2893		965	100.51	959	100.094	959	100.23
	961	100.094	942	98.3196	950	99.2893		958	99.7813	954	99.5721	960	100.334		962	100.198	956	99.7808	960	100.334
	955	99.4688	957	99.8852	945	98.7667		957	99.6771	957	99.8852	954	99.7074		957	99.6771	944	98.5283	959	100.23
	965	100.51	959	100.094	946	98.8712		954	99.3646	952	99.3633	947	98.9758		958	99.7813	959	100.094	958	100.125
	959	99.8854	956	99.7808	943	98.5577		943	98.2189	942	98.3196	949	99.1848		961	100.094	965	100.72	958	100.125
	959	99.8854	951	99.259	959	100.23		960	99.9896	951	99.259	954	99.7074		915	95.3026	955	99.6764	954	99.7074
	960	99.9896	951	99.259	951	99.3938		956	99.573	958	99.9896	941	98.3487		966	100.615	963	100.511	963	100.648
	960	99.9896	945	98.6327	949	99.1848		955	99.4688	953	99.4677	944	98.6622		960	99.9896	955	99.6764	955	99.8119
	960	99.9896	960	100.198	954	99.7074		948	98.7397	953	99.4677	957	100.021		963	100.302	958	99.9896	956	99.9164
	961	100.094	954	99.5721	933	97.5125		953	99.2605	952	99.3633	951	99.3938		961	100.094	961	100.303	948	99.0803
	956	99.573	949	99.0502	953	99.6028		955	99.4688	957	99.8852	954	99.7074		958	99.7813	957	99.8852	951	99.3938
	960	99.9896	939	98.0065	947	98.9758		955	99.4688	952	99.3633	953	99.6028		963	100.302	955	99.6764	968	101.171
	953	99.2605	960	100.198	938	98.0351		947	98.6356	957	99.8852	955	99.8119		957	99.6771	960	100.198	956	99.9164
	957	99.6771	951	99.259	948	99.0803		958	99.7813	946	98.7371	959	100.23		963	100.302	970	101.242	957	100.021
	960	99.9896	951	99.259	945	98.7667		955	99.4688	956	99.7808	951	99.3938		962	100.198	965	100.72	958	100.125
	959	99.8854	955	99.6764	952	99.4983		960	99.9896	959	100.094	959	100.23		966	100.615	952	99.3633	956	99.9164
	959	99.8854	954	99.5721	948	99.0803		959	99.8854	864	90.1785	950	99.2893		964	100.406	962	100.407	956	99.9164
	958	99.7813	960	100.198	949	99.1848		957	99.6771	960	100.198	955	99.8119		962	100.198	956	99.7808	955	99.8119
	960	99.9896	955	99.6764	931	97.3035		955	99.4688	953	99.4677	967	101.066		962	100.198	963	100.511	943	98.5577
	932	97.0732	962	100.407	951	99.3938		964	100.406	948	98.9458	955	99.8119		962	100.198	962	100.407	950	99.2893
	947	98.6356	954	99.5721	955	99.8119		957	99.6771	954	99.5721	951	99.3938		964	100.406	958	99.9896	956	99.9164
	961	100.094	955	99.6764	955	99.8119		956	99.573	953	99.4677	951	99.3938		874	91.0322	957	99.8852	946	98.8712
	965	100.51	958	99.9896	948	99.0803		953	99.2605	959	100.094	954	99.7074		959	99.8854	963	100.511	957	100.021
	912	94.9901	957	99.8852	957	100.021		949	98.8439	957	99.8852	956	99.9164		958	99.7813	965	100.72	961	100.439
	953	99.2605	951	99.259	963	100.648		957	99.6771	957	99.8852	873	91.2416		961	100.094	959	100.094	952	99.4983
	961	100.094	959	100.094	940	98.2441		961	100.094	948	98.9458	950	99.2893		963	100.302	955	99.6764	962	100.543
	954	99.3646	933	97.3802	959	100.23		952	99.1563	956	99.7808	948	99.0803		960	99.9896	959	100.094	949	99.1848
	958	99.7813	962	100.407	955	99.8119		952	99.1563	951	99.259	953	99.6028		964	100.406	962	100.407	968	101.171
	958	99.7813	951	99.259	951	99.3938		959	99.8854	949	99.0502	954	99.7074		947	98.6356	963	100.511	957	100.021
	946	98.5314	957	99.8852	950	99.2893		944	98.3231	953	99.4677	950	99.2893		958	99.7813	958	99.9896	956	99.9164
	960	99.9896	959	100.094	947	98.9758		952	99.1563	957	99.8852	950	99.2893		966	100.615	956	99.7808	959	100.23
	958	99.7813	953	99.4677	917	95.8403		956	99.573	954	99.5721	953	99.6028		952	99.1563	963	100.511	964	100.753
	951	99.0522	950	99.1546	952	99.4983		956	99.573	956	99.7808	953	99.6028		954	99.3646	957	99.8852	960	100.334
	957	99.6771	953	99.4677	951	99.3938		957	99.6771	947	98.8415	955	99.8119		965	100.51	957	99.8852	957	100.021
	958	99.7813	949	99.0502	946	98.8712		958	99.7813	957	99.8852	951	99.3938		964	100.406	966	100.825	962	100.543
	954	99.3646	956	99.7808	951	99.3938		954	99.3646	952	99.3633	958	100.125		960	99.9896	947	98.8415	959	100.23
	958	99.7813	955	99.6764	947	98.9758		953	99.2605	946	98.7371	956	99.9164		959	99.8854	958	99.9896	958	100.125
	961	100.094	949	99.0502	942	98.4532		940	97.9065	961	100.303	959	100.23		966	100.615	953	99.4677	958	100.125
	939	97.8023	958	99.9896	948	99.0803		956	99.573	956	99.7808	874	91.3462		956	99.573	962	100.407	965	100.857
	952	99.1563	954	99.5721	952	99.4983		953	99.2605	954	99.5721	952	99.4983		957	99.6771	958	99.9896	968	101.171
	957	99.6771	954	99.5721	955	99.8119		964	100.406	961	100.303	951	99.3938		966	100.615	962	100.407	962	100.543
	950	98.948	959	100.094	945	98.7667		963	100.302	957	99.8852	956	99.9164		960	99.9896	960	100.198	961	100.439
	955	99.4688	951	99.259	949	99.1848		956	99.573	956	99.7808	952	99.4983		957	99.6771	960	100.198	959	100.23
	957	99.6771	952	99.3633	957	100.021		961	100.094	956	99.7808	943	98.5577		965	100.51	956	99.7808	956	99.9164
	951	99.0522	950	99.1546	954	99.7074		942	98.1148	953	99.4677	957	100.021		957	99.6771	953	99.4677	952	99.4983
	955	99.4688	952	99.3633	950	99.2893		944	98.3231	962	100.407	947	98.9758		910	94.7818	959	100.094	953	99.6028
	949	98.8439	955	99.6764	932	97.408		958	99.7813	950	99.1546	954	99.7074		959	99.8854	957	99.8852	951	99.3938
	960	99.9896	947	98.8415	933	97.5125		957	99.6771	949	99.0502	955	99.8119		968	100.823	962	100.407	959	100.23
	958	99.7813	957	99.8852	956	99.9164		948	98.7397	953	99.4677	958	100.125		955	99.4688	963	100.511	963	100.648
	956	99.573	955	99.6764	945	98.7667		956	99.573	961	100.303	950	99.2893		959	99.8854	964	100.616	959	100.23
	959	99.8854	955	99.6764	951	99.3938		954	99.3646	955	99.6764	957	100.021		961	100.094	958	99.9896	959	100.23
	959	99.8854	957	99.8852	941	98.3487		954	99.3646	946	98.7371	954	99.7074		963	100.302	963	100.511	959	100.23
	956	99.573	957	99.8852	958	100.125		951	99.0522	955	99.6764	959	100.23		966	100.615	957	99.8852	954	99.7074
[truncated: 9,973 more rows]

## Sheet: Figure 6b
	ATP (luciferase)
			No Treatment				Glycolysis Blocked				Respiration Blocked
	Experiment	Cont1	Cont2	MRPL10		Cont1	Cont2	MRPL10		Cont1	Cont2	MRPL10
	1	113.692	126.179	113.927		61.8464	67.9272	40.1948		72.7813	80.2693	82.4674
	1	93.8529	116.46	139.59		67.8894	61.5613	38.5623		63.1603	89.2141	82.2013
	2	62.2654	105.691	108.814		50.6518	56.4713	37.0924		63.8376	99.4097	66.1851
	2	73.3371	66.5336	107.746		42.8303	51.1744	28.0981		66.5331	36.8616	66.1982
	mean	85.7868	103.716	117.519		55.8045	59.2835	35.9869		66.5781	76.4387	74.263
		Normalized data
		Cont1	Cont2	MRPL10		Cont1	Cont2	MRPL10		Cont1	Cont2	MRPL10
	1	132.524	121.677	96.9588		72.0904	65.5036	34.2084		84.8366	77.4053	70.185
	1	109.398	112.304	118.8		79.1344	59.3648	32.819		73.622	86.0309	69.9585
	2	72.5788	101.92	92.6074		59.0416	54.4564	31.568		74.4115	95.8628	56.3277
	2	85.4845	64.1597	91.6991		49.9246	49.3485	23.9133		77.5535	35.5464	56.3389
	mean	99.9963	100.015	100.016		65.0478	57.1683	30.6272		77.6059	73.7113	63.2025

## Sheet: Figure 6c
ATP level vs baseline for respiration and glycolysis conditions were calculated by dividing individual raw luciferase readings by the average of the corresponding basal (baseline) luciferase readings
Raw Luciferase readings (luminescence)	Replicate 1:										Replicate 2:										Replicate 3:										Replicate 4:
	Non-targeting	PAF1	ATP5MPL	KPNB1	PDSS2	PDSS1	COX16	COX11	MRPL10		Non-targeting	PAF1	ATP5MPL	KPNB1	PDSS2	PDSS1	COX16	COX11	MRPL10		Non-targeting	COX11	PDSS2	PAF1	ATP5MPL	KPNB1	SC30A9	ISCA2	TIMM22		Non-targeting	COX11	PDSS2	PDSS1	PAF1	COX16	SC30A9	ISCA2	TIMM22
Basal (Baseline)	21577.4	53231.1	40696.8	15226.2	50813.6	37351.1	26127.6	42269.2	22024.4		23355.2	55728.1	41209.6	16368.3	50510.8	38511.2	27109.9	42288.1	22150.8		25821.3	34694.8	25608.4	25059.6	46919.5	32463.4	7805.99	10663.5	14803		9516.18	24341.8	21991.8	29863.4	8237.52	25623.6	3130.7	4792.65	7706.57
	21998.6	52661.8	40896.1	14100.4	51115	37060.9	25840.5	41838.6	21613		23281.2	53994.8	39997.4	15507.1	49363.1	37102.2	27365	41672.5	22745.9		27740.4	32015.6	24742.6	25581.6	44664.4	31839	7818.6	11239	15583.6		10838.8	26208	24022.9	31131	8309.77	25692.8	3278.36	4718.82	7645.31
	21331.3	52095.7	39594.8	14707.9	51443.5	35469.4	25118.1	42830.5	21954.3		22322.4	52113.4	39599.1	15335.5	49156.9	36707.1	26919.5	40942	21988.7		27231.1	32329.4	23247.6	24430.4	43861.8	31581.9	8070.92	11176	15686.1		10793.3	26303.8	24125.1	29013.5	8411.88	25311	3322.34	4998.43	7573.05
	19286.1	51835.8	39239.2	14210.4	50657.3	36757.9	25411.6	41832.2	22545.9		21536.8	51872.6	39899.8	14808.1	48327.2	36799.9	26144.9	39610.1	20869.3		26609.7	31036.3	22698.9	23646.6	42627	30829.7	7441.71	11300.5	16018.8		10132	25433.6	23474.7	27306	7998.75	24114.1	2998.74	4516.18	7722.28
	18237	46115.6	37008.2	13598	45873.2	36102.4	26027.1	38175.6	19200.2		22490.9	51719.9	39835.3	14995.5	46307.3	35208.3	23402.4	36851.9	18899.8		23919.4	29730.6	23693.9	21178.7	39356.4	29166	7583.63	10512.1	15798.1		10340.9	25531	23338.1	28072.6	7716	25622.1	2912.35	4461.2	7147.35
	17786.2	46839.6	37199.6	14033.4	48936.6	38443.5	26492.8	39137.2	21150.5		22357	52661.3	39575.5	15129.3	48168.2	36674	23962.9	39564.5	19096.6		24127.6	30135.8	23671.8	21606	39515.6	30165.8					10204.2	25113.1	23339.6	28545.4	7899.78	26016.4
	17564.5	47924	37501	13950.4	48024.4	38754.4	25931.4	40358.7	20763		22500.3	53650	40291.8	15845.6	47247.2	37025.1	23870	38199.5	18879.4		24719	31775.9	24961.8	20500.6	39958.8	31268.1					9967.02	25216.8	23556.4	31167.2	8696.2	26110.6
	17622.8	47058	36209.3	13416.2	47877.7	38446.7	25016.1	38245.7	20487.1		22804.2	53883	40441.4	15482	48555.5	36231.6	23467	38043.7	19772		25198.4	34059.3	26652.3	23413.2	43533.7	33300.8					10339.3	25705.3	22205.5	29657.6	8727.62	25909.5
Respiration	13433.3	30375.4	14027.5	8504.5	13054.9	16331.9	15718.6	22669.1	8751.1		12947.3	27784.3	12984.2	8529.57	10357.1	13294.1	11904.4	21841.6	8505.25		16975.1	15424.3	8835.33	14837.8	8854.31	12488.7	3703.92	5812.76	6833.99		6676.52	6200.75	6660.76	8040.81	3951.09	7316.13	1183.12	2438.71	2122.05
	12486.9	28575.8	13818.1	8213.26	12658.4	15452.9	15087.2	23152.7	9567.43		14139.3	30105.7	14024.9	8607.84	11424.2	13303.6	12681.7	24246.6	9386.23		19265.7	18574.9	7962.71	14742.9	8743.65	13544.7	3536.35	6057.79	7376.22		6898.65	6298.42	6824.6	8529.18	3884.92	7391.75	1157.91	2312.68	2296.92
	12159.2	28655.5	12897.6	7847.61	12763.7	15480.5	15687.8	23075.2	8806.38		13938.5	28576.5	13270.8	9044.63	11439	13444.3	12950.4	23900.8	8946.27		18919.5	19400.1	8308.91	14301.9	8481.23	12283.2	3224.92	6004.04	7516.91		7549.28	6391.37	6843.51	8732.41	4141.71	7886.42	1331.21	2317.4	2394.6
	13061.1	28164.5	13214.3	8102.72	12602.1	15409.3	14712	22594.7	8657.57		13560.7	29150.7	13834.5	8725.23	11371.4	13169.3	12339.1	23771.8	8631.1		18672.9	21129.6	8546.04	16376	8775.26	11470.6	3503.15	5915.52	7559.6		7048.31	6544.18	6775.77	9748.53	4354.39	6681.24	1335.93	2402.47	2315.83
	13576.5	32966.8	13447.1	8168.62	12885.9	12167.4	12552.1	21726.3	8750.04		15470.4	31157	14679.5	8758.01	11972.1	15781.6	13752	24425.4	9482.47		18427.9	20272.7	8359.5	16301.7	9085.11	13399.2	3544.25	6117.86	7294.01		6626.1	6279.52	7667.44	8546.51	4111.78	7635.93	1274.49	2221.3	2224.45
	13026.1	32539.5	13208	7853.99	13129.3	11866.6	12284.3	21699.7	8517.26		15377.1	30819.6	14526.2	8975.88	12307.3	13884.2	13490.8	24114.4	9010.78		17340.3	15971.3	9439.22	16034.5	8944.41	12430.2					6585.14	6323.63	7404.35	8396.85	3773.07	7320.85
	13323.6	32483.1	13191	8009.18	11993	12258.8	11860.2	22287.5	8361.01		15258.6	30585.9	14160.3	8344.49	11939.3	14748.3	14005.8	23906.1	9083.76		18016.9	17308.7	9499.29	17008.3	10027.3	13306					6930.15	6457.54	7987.24	8332.25	3903.82	6975.84
	13533.5	33302.7	13366.3	7994.3	12335.3	12786	12300.2	21721	8587.41		15008.8	31259.6	14325.2	8551.78	11794.4	13228.5	13580.7	24427.5	9562.85		18763	18043.8	10133.2	18092.8	10556.9	13984.1					7157.01	6804.12	8437.81	9400.37	4311.85	7398.05
Glycolysis	16005.1	31822.6	31025.9	12234.5	33277.8	28637.2	20475.6	32495.3	14952.3		15866.8	27900.3	26613.7	10061.3	34482.1	21126	15763.5	27895.6	14677.2		10005.2	20000.9	15246.2	15517.8	25884.7	17793.3	4292	6562.75	10573.7		3782.59	12868.3	12156.8	15160.2	3380.45	14362.2	1316.37	2456.8	3875.27
	16116.5	29915.8	28842.3	12355.3	31412.3	28172.8	19906.2	33629.2	15105		15339.3	29692.5	27718.8	10380.6	31409.6	21877.3	16644.7	27631.1	13927.5		10118.9	17376.4	13638.7	13190.2	22912.8	16623.2	3971.44	6291.15	8626.64		4189.44	13876.8	12508.6	16820.6	3356.89	14706.2	1416.9	2353.12	4181.58
	15971.7	30404	28579.9	11881.4	31829	28015.4	20693.4	32247.2	15375.4		15204.7	30160.5	27485.5	10792.3	28384	20550	16802.8	27723.4	14633.4		8969.31	16069	12752.8	12654.9	21322.6	15020.4	3770.9	5999.01	9103.53		3814.01	12697.1	11872.4	14973.3	3158.97	13892.5	1258.24	2442.66	3606.66
	14600.9	30103.5	28331.8	11469.5	31313.7	27722.7	20965.4	32824.5	14585		14170.1	28142.9	27158.4	10084.8	30713	21440.6	16613.4	27116.1	13860.2		8512.94	15740.5	11803.8	12486	20577.3	14453.5	3668.26	5550.55	8764.02		3452.71	11713.8	10557.6	14591.6	3154.25	13627.1	1233.11	2554.19	3850.14
	15862	30585.3	29309.9	9813.96	29971.5	21835.3	17993.1	29674.1	14618.4		1272.54	24693.2	25693.3	8982.89	26394.6	22429.8	17144	28387.1	13284.2		6954.37	13780.8	10139.4	11592.2	20282	12612.3	3545.09	5522.12	9424.09		3264.21	10070.7	9005.64	13612.9	2866.79	12450.5	1377.63	2574.61	3473.13
	15098.6	29424.4	28333.4	10070	30878	24387.8	17535	30155.9	14400.5		1208.36	24171.9	25344.3	8641.66	25525.9	20806.7	17150.3	27967.6	13262.2		7172.29	14313	10674.7	11601.7	20019.9	12474.9					3374.17	10749.3	9008.78	12964.2	2885.64	12232.2
	16126	29421.2	28696	10330.8	29480.1	24375.1	18223.7	29833.1	14494.3		1347.67	24485	24655.6	9175.41	25973.5	22558.2	17436.7	27343.1	12726.9		7186.5	14549.9	11431.1	11767.5	21979.5	13670.3					3215.51	11230	9982.7	13781	2987.74	12986.2
	15717.3	30866.8	29171.5	9931.65	31017.9	24157.2	18393.8	31541.1	14877.6		14282.8	27385.4	25380.3	9588.63	30138.6	22933.8	17217.6	28357.4	13605		7614.44	18124.9	13255	13446.1	26756.3	16718					3429.15	11957.3	10793.3	14794.2	3226.51	13977.4
											Note: cell plating error for cells L31-33, excluded from average
Compiled ATP level vs Baseline (%), Respiration													Compiled ATP level vs Baseline (%), Glycolysis
Non-targeting	PAF1	ATP5MPL	KPNB1	PDSS2	PDSS1	COX16	COX11	MRPL10	SC30A9	ISCA2	TIMM22		Non-targeting	PAF1	ATP5MPL	KPNB1	PDSS2	PDSS1	COX16	COX11	MRPL10	SC30A9	ISCA2	TIMM22
69.1531	61.0926	36.3943	60.0797	26.4577	43.7873	61.0534	55.8546	41.2451					70.2661	52.4414	66.358	65.1897	71.1639	57.435	62.3551	70.3608	71.4209
64.2809	57.4733	35.851	58.0222	25.6541	41.4305	58.6011	57.0462	45.0926					67.9302	55.81	69.1133	67.2585	64.8228	59.4776	65.841	69.6936	67.7725
62.594	57.6336	33.4627	55.4391	25.8674	41.5046	60.9337	56.855	41.5056					67.334	56.6896	68.5318	69.9258	58.5786	55.869	66.4663	69.9265	71.2076
67.237	56.6459	34.2846	57.2413	25.54	41.3137	57.1437	55.6713	40.8043					62.7522	52.8974	67.7161	65.3418	63.3853	58.2903	65.7171	68.3947	67.445
69.8901	66.3046	34.8885	57.7069	26.1151	32.6218	48.7544	53.5316	41.2401						46.4132	64.0632	58.2022	54.4729	60.9797	67.8161	71.6005	64.6421
67.0568	65.4452	34.268	55.4842	26.6085	31.8153	47.714	53.4661	40.143						45.4335	63.1929	55.9913	52.6801	56.5669	67.8408	70.5424	64.5355
68.5881	65.3319	34.2239	56.5805	24.3056	32.8669	46.0667	54.9144	39.4066						46.0219	61.4757	59.4496	53.6039	61.3287	68.9739	68.9672	61.9306
69.669	66.9801	34.6789	56.4754	24.9993	34.2804	47.7759	53.5185	40.4736					63.2513	51.4734	63.2827	62.1269	62.1998	62.3499	68.1071	71.5255	66.2035
57.3373	52.2233	32.3745	55.2651	21.3749	36.1425	47.0898	55.0909	41.3874					82.3925	64.0034	80.4965	86.4298	67.4422	76.7788	79.5302	80.0655	70.4724
62.616	56.5867	34.9693	55.7721	23.5772	36.1683	50.1647	61.157	45.6744					82.9656	60.1683	74.8313	87.2836	63.6616	75.5338	77.3188	82.8593	71.1919
61.7268	53.7122	33.0891	58.6022	23.6078	36.5508	51.2273	60.2847	43.5335					82.2206	61.1503	74.1505	83.9356	64.506	75.1117	80.3765	79.4542	72.4662
60.0536	54.7916	34.4947	56.5328	23.4681	35.8032	48.8092	59.9592	41.9999					75.1635	60.5457	73.5068	81.0258	63.4618	74.3271	81.4327	80.8766	68.7409
68.5107	58.5626	36.6016	56.7452	24.7079	42.9052	54.3984	61.6078	46.1427					81.6557	61.5149	76.0444	69.3303	60.7415	58.5424	69.8877	73.1142	68.8983
68.0977	57.9285	36.2193	58.1568	25.3998	37.7469	53.3651	60.8235	43.8474					77.726	59.18	73.5109	71.1391	62.5786	65.3859	68.1087	74.3015	67.8714
67.5726	57.4892	35.3069	54.0659	24.6402	40.096	55.4025	60.298	44.2025					83.0147	59.1736	74.4517	72.9817	59.7456	65.3518	70.7834	73.506	68.3137
66.4665	58.7554	35.7182	55.4089	24.3412	35.9642	53.7207	61.6131	46.5339					80.9107	62.0811	75.6854	70.1617	62.8623	64.7676	71.4444	77.7144	70.1201
66.126	64.0193	20.8069	39.8657	36.196			48.2428		47.8285	52.9482	43.8697		38.9749	66.9534	60.8269	56.799	62.4598			62.5572		55.4224	59.7798	67.8761
75.0491	63.61	20.5469	43.2366	32.6211			58.0971		45.6646	55.1801	47.3505		39.4178	56.9108	53.8432	53.0638	55.8742			54.3486		51.283	57.3057	55.3774
73.7005	61.7071	19.9302	39.2097	34.0394			60.678		41.6432	54.6905	48.2537		34.9397	54.6011	50.1065	47.9475	52.245			50.2591		48.6934	54.6447	58.4387
72.7398	70.6559	20.6212	36.6159	35.0109			66.0872		45.236	53.8841	48.5277		33.1619	53.8721	48.355	46.1378	48.357			49.2318		47.368	50.5597	56.2593
71.7853	70.3353	21.3493	42.7724	34.2467			63.4074		45.7667	55.7273	46.8228		27.0905	50.0158	47.6611	40.2604	41.5385			43.1025		45.7775	50.3008	60.4965
67.5485	69.1826	21.0187	39.679	38.67			49.9536						27.9394	50.0567	47.0451	39.8218	43.7316			44.767
70.1842	73.3841	23.5633	42.4746	38.9161			54.1366						27.9948	50.7721	51.6501	43.6376	46.8303			45.5078
73.0908	78.0631	24.8078	44.6395	41.5131			56.4357						29.6618	58.0145	62.8752	53.3663	54.3022			56.6897
65.0323	47.8937			28.6401	27.4013	28.6345	24.3342		37.8175	51.9155	28.0736		36.8441	40.9767			52.2719	51.6627	56.2122	50.5004		42.0766	52.3006	51.2676
67.196	47.0917			29.3446	29.0656	28.9305	24.7175		37.0118	49.2325	30.387		40.807	40.6911			53.7849	57.3209	57.5586	54.4581		45.2901	50.0935	55.3199
73.5335	50.2044			29.4259	29.7582	30.8666	25.0822		42.551	49.3332	31.6791		37.1502	38.2919			51.0493	51.0257	54.3739	49.8284		40.2188	51.9996	47.7139
68.6538	52.7824			29.1346	33.2209	26.1497	25.6819		42.7021	51.1442	30.6371		33.631	38.2348			45.396	49.7249	53.3349	45.9694		39.4154	54.3739	50.935
64.5413	49.8416			32.9686	29.1247	29.8862	24.6433		40.7382	47.2874	29.4282		31.7949	34.7503			38.7227	46.3899	48.7299	39.5212		44.0349	54.8086	45.9475
64.1423	45.7359			31.8374	28.6146	28.653	24.8164						32.8659	34.9787			38.7362	44.1791	47.8753	42.1843
67.5029	47.3209			34.3437	28.3945	27.3027	25.3419						31.3206	36.2164			42.9239	46.9627	50.8264	44.0707
69.7126	52.2668			36.2811	32.0344	28.9552	26.702						33.4015	39.1107			46.4091	50.4154	54.7059	46.9249

[truncated: 10 more sheets: Figure 6d, Figure 6e, Figure 7a, Figure 7b, Figure 7c, Figure 7d, Figure 8a, Figure 8b, Figure 8c, Figure 8d]
