# Supplementary material for: A high-throughput screen of real-time ATP levels in individual cells reveals mechanisms of energy failure
Source: PLoS Biol. 2018 Aug 27;16(8):e2004624. doi: 10.1371/journal.pbio.2004624 (PMC6110572; doi:10.1371/journal.pbio.2004624)
Supplement: S2 Data — (XLSX) [file pbio.2004624.s015.xlsx]

## Sheet: Figure S1h
								Donor
								7	8			11	12
								543.595	550.059			181.147	164.677
								518.389	485.804			176.112	171.457
								491.677	455.952			174.837	164.758
								484.664	440.81			178.239	164.13
								16.831	16.178			16.373	15.613
								16.489	16.56			15.899	15.305
								17.005	16.264			16.456	16.716
								18.074	16.349			16.126	16.642
															FRET
															7	8			11	12
															353.001	355.731			102.977	93.552
															569.387	535.826			103.245	100.296
															598.73	555.649			103.85	97.64
															636.802	569.788			106.357	95.98
															9.436	9.408			9.232	8.519
															9.301	9.345			9.209	8.415
															9.167	9.389			9.218	9.355
															9.875	9.123			9.004	9.594
								mM ATP	CFP_Venus ATP		CFP-Venus Dead		SD-ATP			SD-Dead
								0	0.650442		0.568019		0.651841	0.64906	0.00196604	0.568231	0.567784	0.000316075
								1	1.11885		0.587864		1.11597	1.12194	0.00422319	0.58853	0.587178	0.000955666
								2.5	1.24221		0.597187		1.24084	1.24368	0.00200877	0.597791	0.596543	0.000882509
								6	1.3328		0.595361		1.34196	1.32269	0.0136275	0.6015	0.588632	0.00909853

## Sheet: Figure S2a
START	Basal-15min	Basal-30min	Basal-45min	Basal-60min	Basal-90min	Resp-15min	Resp-30min	Resp-45min	Resp-60min	Resp-90min	Max-15min	Max-30min	Max-45min	Max-60min	Max-90min
968	959	979	969	957	966	945	945	957	948	930	955	906	904	907	915
972	976	970	961	946	980	962	951	949	959	958	924	915	901	923	893
961	949	972	964	956	965	947	924	938	946	940	938	909	904	894	893
971	991	958	959	951	954	971	936	942	946	954	902	912	907	905	895
967	962	952	964	959	977	955	946	956	944	952	906	901	908	904	904
967	967	958	970	962	956	946	948	947	945	946	916	917	903	912	902
955	965	960	966	958	965	963	944	945	947	951	949	900	899	904	897
957	948	957	962	956	955	957	959	935	961	947	952	906	902	894	901
990	955	988	955	955	955	957	940	940	953	945	900	900	895	896	906
971	958	954	945	968	969	938	958	949	945	945	916	898	922	907	908
974	959	955	953	950	958	952	946	953	935	948	906	900	907	906	929
982	949	952	959	954	955	944	950	976	945	946	914	913	910	905	918
985	956	960	952	942	961	969	960	950	953	949	899	901	910	897	895
957	962	964	973	955	953	958	972	961	945	955	908	898	900	901	902
961	963	973	976	952	962	948	965	933	951	929	926	924	904	918	902
947	959	965	960	970	957	949	961	946	934	964	931	901	895	905	898
959	959	970	973	950	952	947	949	977	947	942	946	908	927	915	897
974	949	949	970	954	958	948	949	934	945	937	917	900	903	901	911
962	959	958	957	975	969	940	968	935	969	926	938	908	915	909	893
966	961	971	942	976	957	933	946	935	957	959	904	903	905	909	908
973	944	972	980	967	952	944	949	945	966	959	912	919	913	913	897
977	964	957	954	963	953	958	923	940	951	942	902	909	919	907	910
908	956	964	960	954	969	945	954	933	944	956	902	930	903	913	911
964	979	949	954	951	956	959	949	946	917	941	904	914	923	909	903
974	968	959	953	951	959	951	947	973	948	977	924	912	900	914	903
955	962	959	988	948	958	928	947	945	947	947	912	906	904	905	910
985	960	969	960	952	961	933	960	907	948	965	914	915	918	908	899
962	947	959	978	949	961	955	949	973	949	942	903	906	899	902	902
970	962	964	958	942	964	953	968	971	952	955	918	913	915	896	907
960	981	966	978	961	963	933	946	951	946	952	894	890	899	913	904
966	978	968	974	942	971	951	963	955	946	922	925	901	902	917	908
957	954	946	951	963	945	946	933	948	936	974	916	909	893	920	898
978	959	958	949	953	981	944	947	937	952	951	908	902	917	902	902
966	964	949	956	956	959	952	938	917	968	912	929	928	893	916	913
962	959	983	970	949	959	933	957	950	962	944	901	925	905	898	907
968	962	958	954	973	967	947	950	963	953	930	907	914	909	909	903
970	984	960	953	953	957	952	944	948	947	939	896	916	908	903	930
965	950	950	958	949	966	938	956	944	940	952	918	915	901	906	919
970	957	975	950	981	953	977	948	953	937	945	920	907	910	911	909
960	988	986	957	951	956	941	940	967	943	952	911	905	903	899	900
960	964	941	961	956	953	972	938	938	947	942	907	914	898	911	917
964	957	968	958	983	948	970	938	943	965	942	929	907	894	914	902
979	954	957	961	961	962	958	951	947	948	961	910	923	901	901	897
964	982	945	948	967	966	934	961	953	933	943	939	919	917	899	897
962	946	969	950	966	968	948	968	974	942	954	914	920	913	901	902
971	967	954	964	958	962	972	917	930	947	937	904	903	898	900	898
977	957	967	958	961	965	946	958	949	935	938	915	908	904	921	901
984	956	981	972	955	959	941	972	944	958	968	907	908	897	907	896
966	963	981	956	960	951	947	940	950	952	978	927	917	915	916	902
954	952	934	944	952	955	946	946	949	965	942	906	898	910	915	919
972	988	965	973	967	965	943	933	954	963	955	937	914	897	908	895
948	967	943	951	955	956	915	947	953	951	955	929	895	903	905	898
964	958	986	968	986	955	953	961	917	953	966	907	905	910	895	909
958	958	952	930	957	956	944	950	955	940	950	915	908	901	899	904
974	962	971	970	959	963	940	946	949	951	955	918	920	898	902	916
967	942	954	955	966	964	936	941	952	960	924	909	928	911	897	903
982	983	950	946	945	953	949	944	944	954	958	903	926	898	904	910
957	971	986	960	959	970	960	957	946	953	963	931	916	914	903	915
962	945	953	969	959	958	954	943	950	964	947	947	902	897	918	902
964	965	933	955	969	961	973	949	940	959	950	923	924	915	899	905
963	961	941	956	960	958	950	943	958	966	952	905	922	909	916	897
957	969	948	951	968	957	963	948	967	947	948	956	923	892	905	904
959	955	956	922	953	966	953	945	951	942	962	914	912	912	921	915
966	957	956	972	954	951	931	948	939	972	964	918	894	897	908	902
978	967	945	971	955	977	952	924	957	956	956	898	896	915	898	901
964	978	956	961	958	965	946	938	951	948	964	913	918	902	906	914
956	954	974	949	947	976	937	963	945	952	973	930	917	896	908	904
968	959	949	953	972	950	940	951	945	944	946	915	900	919	901	898
958	954	957	960	954	949	944	940	940	948	953	909	915	921	915	905
959	958	946	956	974	965	941	953	938	953	947	953	930	901	907	919
973	968	938	954	953	955	952	935	934	940	940	910	905	899	911	901
951	949	946	955	962	955	939	955	959	944	905	901	906	912	918	908
958	973	953	948	923	954	955	940	946	952	974	915	914	899	915	907
967	975	966	955	951	968	948	966	942	948	951	960	895	898	911	914
967	953	972	968	971	948	949	943	938	967	938	905	910	906	919	898
975	987	989	963	946	963	960	923	938	947	958	916	898	895	896	897
968	967	967	958	957	959	930	963	950	949	952	918	903	924	903	895
961	991	949	950	960	944	966	956	945	944	953	907	901	895	900	912
971	948	957	946	945	959	958	943	948	952	948	944	910	904	901	908
965	962	941	951	962	976	948	944	933	942	949	921	910	905	900	898
962	977	960	981	957	956	949	936	952	924	911	908	904	903	909	908
967	971	963	966	938	948	976	955	965	951	940	927	915	917	912	913
954	976	954	956	981	970	953	955	960	966	958	905	900	919	896	909
987	959	965	957	954	963	946	944	945	976	949	908	922	899	901	911
966	970	956	952	954	957	938	948	947	951	953	910	900	900	904	918
961	964	947	976	969	963	948	968	941	967	948	904	923	922	899	915
971	955	957	964	951	960	950	939	936	958	948	898	907	908	916	906
952	949	975	963	968	957	943	938	946	926	950	909	921	906	911	911
954	958	950	960	964	962	949	953	953	958	953	917	926	928	906	901
958	973	961	960	961	965	955	952	951	952	942	947	899	903	906	901
966	946	946	969	965	957	955	976	940	976	947	924	898	900	909	901
992	951	960	960	955	963	947	950	955	950	965	921	904	936	899	895
954	959	966	965	988	957	961	957	965	947	932	942	904	910	902	896
990	955	957	965	954	962	931	944	962	951	940	908	923	898	927	901
969	961	966	953	960	955	925	952	955	964	912	903	911	918	898	906
970	959	958	976	957	958	943	944	957	957	951	924	899	888	909	900
989	948	958	959	954	958	946	973	951	942	930	939	901	898	928	902
983	972	962	954	980	927	941	941	952	952	956	928	903	901	899	910
972	949	962	984	953	939	943	959	956	946	949	908	906	905	916	899
956	965	968	961	974	970	977	945	935	947	955	918	911	902	889	896
976	963	961	970	952	969	968	916	949	958	959	919	893	897	908	905
958	955	948	964	969	966	951	965	941	953	958	916	918	897	913	904
959	968	962	957	960	952	959	945	939	942	964	925	908	899	913	903
966	966	965	974	970	966	946	951	948	977	951	925	904	891	891	905
984	966	970	955	946	972	906	949	908	973	952	916	905	905	895	895
976	950	960	949	941	951	939	950	923	937	946	910	915	922	905	912
981	970	955	970	951	960	968	969	946	957	956	929	906	902	917	908
959	962	993	961	960	973	935	948	948	936	949	904	905	899	894	898
961	961	959	956	958	961	961	938	948	956	974	904	924	897	927	912
968	961	955	958	972	960	959	979	953	978	972	930	915	902	911	903
965	921	968	977	952	959	979	972	954	948	949	918	898	905	924	905
980	959	960	960	980	956	943	945	945	942	948	897	901	906	913	906
959	970	948	955	953	952	953	939	952	948	941	940	902	910	909	901
968	963	940	954	955	983	954	950	962	972	931	919	921	909	898	894
963	953	957	962	960	960	945	913	950	963	950	911	913	905	914	904
968	964	954	950	959	952	947	950	943	939	951	915	919	892	903	894
965	948	962	975	965	964	952	939	957	955	942	943	910	918	917	912
985	952	964	969	972	955	953	977	968	957	947	893	899	895	905	899
963	967	954	948	955	978	950	957	946	968	934	921	911	922	911	914
956	966	910	954	956	978	950	942	948	952	953	899	906	918	912	900
968	929	962	949	959	947	947	936	940	944	953	906	892	895	900	895
967	972	961	959	956	967	963	934	955	950	936	911	901	917	907	893
973	961	986	949	952	960	941	944	940	941	944	920	907	901	910	906
970	961	951	941	958	946	955	950	936	945	949	911	894	914	897	911
931	989	983	977	958	953	952	972	939	978	943	927	917	944	897	894
956	963	954	966	961	958	961	937	940	943	941	949	911	906	904	899
951	959	965	981	958	952	953	950	970	947	967	935	913	905	922	898
960	940	958	961	955	960	932	941	935	958	945	910	925	920	914	906
965	970	955	961	962	958	977	949	935	952	939	896	901	911	905	904
912	965	955	962	953	969	957	949	950	941	965	949	911	913	901	897
970	968	946	960	964	962	949	931	942	951	959	908	897	907	909	896
958	970	970	958	956	968	944	948	958	943	926	909	903	896	902	917
975	959	985	957	951	952	958	943	963	944	948	910	908	905	912	903
962	968	960	967	966	957	955	945	963	977	950	902	902	912	896	912
959	972	964	949	966	963	946	927	936	972	948	903	908	895	923	894
989	960	974	954	958	966	973	944	973	934	947	972	900	907	909	906
965	955	968	959	964	949	951	946	976	952	936	918	906	897	898	903
968	962	975	949	955	944	921	961	958	947	950	921	914	921	911	893
968	973	955	958	964	961	909	954	943	947	954	916	896	919	911	898
967	956	946	963	955	937	945	951	966	976	965	901	904	901	900	912
945	960	953	940	918	964	945	936	944	943	949	938	902	908	913	911
970	961	957	953	955	972	957	942	952	942	978	927	903	914	899	900
953	988	946	961	945	958	942	963	956	953	943	895	903	900	896	911
967	946	969	952	954	950	948	958	943	946	948	917	905	913	905	900
944	953	987	950	963	962	957	944	947	946	947	913	908	899	907	898
992	949	953	971	958	963	951	946	942	947	934	921	932	905	907	914
972	968	963	965	962	956	944	943	941	953	951	936	912	903	896	901
963	968	947	982	948	965	941	942	957	972	942	914	933	917	909	901
956	927	919	955	947	967	958	940	943	940	954	915	908	898	913	903
957	951	976	954	963	949	943	965	975	944	955	946	917	908	898	899
954	955	949	958	960	950	942	980	941	946	959	942	906	898	903	894
974	959	970	920	974	965	954	973	951	940	949	904	912	917	904	920
976	964	950	916	980	911	967	945	956	955	965	941	914	899	895	910
975	961	977	945	954	955	959	957	949	955	950	933	926	912	919	903
969	957	948	982	947	964	952	959	947	943	948	905	900	907	893	920
995	960	961	963	951	964	953	954	954	945	948	909	905	907	914	906
968	946	948	960	950	962	948	942	944	968	955	900	903	904	902	893
969	972	954	951	957	962	938	945	958	949	954	904	906	908	911	900
966	963	961	962	965	966	957	951	955	946	974	945	910	904	899	924
973	961	990	946	944	960	958	943	919	952	943	943	897	905	904	917
989	964	960	959	963	965	943	940	946	950	956	917	897	1023	900	914
969	956	954	953	955	953	938	953	946	956	926	918	907	916	898	923
978	971	953	949	959	959	935	946	951	947	962	918	927	909	894	920
955	968	949	962	949	961	965	949	939	950	939	925	897	913	915	905
971	943	942	948	957	977	961	944	945	948	952	940	899	908	900	901
969	962	987	943	947	970	963	976	950	943	958	909	898	916	921	900
950	977	952	980	960	966	894	976	973	963	943	966	903	914	905	899
982	991	984	955	945	958	949	950	941	946	957	930	909	902	914	914
988	961	970	957	946	961	976	949	936	943	948	928	916	912	902	910
971	971	948	963	982	953	970	941	951	947	956	926	911	908	915	906
976	920	954	946	971	928	952	945	948	920	952	911	897	910	902	896
978	956	944	950	923	968	964	923	964	946	946	929	904	926	899	914
918	957	966	965	951	974	957	908	947	947	970	915	905	914	898	913
952	969	963	956	962	952	952	947	945	961	956	920	922	920	907	897
979	973	929	948	963	949	964	973	952	945	940	914	902	890	907	911
958	966	932	956	965	927	937	958	946	951	954	906	907	913	916	890
968	967	944	973	953	956	948	930	948	949	930	898	899	903	900	910
922	948	950	946	957	963	965	940	951	939	959	901	922	910	907	914
961	979	954	966	966	980	943	941	948	950	951	915	920	915	909	903
992	975	956	962	956	954	946	955	943	940	949	908	897	907	913	913
962	963	924	944	968	956	951	964	953	968	952	892	900	912	905	909
950	945	969	961	957	972	947	939	944	943	951	905	900	904	906	894
972	956	949	973	952	968	955	949	985	938	964	905	926	899	916	916
964	951	962	952	966	960	936	942	947	947	953	911	896	913	911	921
955	957	952	966	977	961	959	943	909	936	946	927	896	906	905	894
998	969	967	958	980	951	951	960	950	948	952	915	911	906	902	915
987	988	957	959	957	945	956	948	947	936	950	907	904	896	898	898
962	969	949	981	954	983	942	953	947	939	947	910	900	922	919	918
971	948	954	980	960	965	952	946	948	944	963	902	901	901	911	907
957	965	987	953	961	966	945	954	941	944	943	918	896	904	907	915
955	961	962	948	968	953	946	949	946	957	962	906	895	912	904	918
968	954	950	928	969	953	945	947	939	951	944	926	914	899	914	907
971	959	956	947	963	963	956	923	970	948	955	909	901	908	916	903
954	922	952	953	973	958	953	937	952	953	939	933	922	917	898	901
966	955	956	954	957	949	941	953	952	948	962	909	905	898	901	905
969	949	949	955	955	956	940	942	944	940	949	900	905	925	897	926
967	959	966	958	940	957	943	942	940	952	960	894	903	900	908	913
970	992	946	989	957	971	956	941	949	968	947	913	901	907	901	928
980	996	947	960	948	955	941	941	945	942	903	913	913	897	918	923
948	949	953	922	956	962	953	957	948	960	969	910	937	899	914	897
974	968	953	944	957	960	952	948	948	947	960	916	906	902	901	892
945	957	956	959	980	962	968	975	940	923	954	941	902	900	914	915
969	951	950	947	962	957	951	946	953	956	945	916	901	897	910	911
966	955	945	960	980	960	959	947	957	943	944	900	909	905	915	904
963	959	981	945	965	971	949	945	939	947	947	912	901	903	915	911
954	954	968	969	966	967	953	942	958	944	979	947	899	906	898	909
955	955	955	975	952	974	951	949	946	971	936	924	910	904	897	899
959	973	973	955	948	964	959	948	947	952	950	907	893	902	903	901
945	946	951	970	957	965	958	948	949	951	916	917	901	903	900	917
969	960	956	917	951	948	982	947	948	946	950	917	904	908	911	894
976	948	975	960	965	961	954	933	954	942	943	912	931	902	913	911
967	946	932	965	949	951	975	960	945	963	949	907	906	912	922	894
962	960	956	966	960	967	942	945	948	902	943	917	915	893	908	900
991	966	958	957	960	950	954	935	958	958	952	901	892	913	898	910
960	984	966	953	959	953	972	940	952	942	952	907	925	910	905	913
968	912	986	949	981	951	944	943	912	948	942	906	925	904	920	911
973	964	966	950	953	968	961	938	977	941	955	906	908	902	914	906
973	974	949	957	982	956	950	946	941	939	958	922	910	927	908	904
979	964	973	956	945	950	960	950	959	945	954	914	907	908	895	902
995	952	977	951	967	967	970	948	945	955	961	927	916	907	905	891
972	950	960	953	951	954	950	944	956	944	942	910	912	899	915	907
969	963	969	958	947	959	952	942	950	940	968	954	931	903	914	899
967	957	952	959	952	967	945	948	948	950	949	913	908	903	897	901
978	957	970	947	964	952	979	944	951	954	959	911	908	905	912	899
974	959	962	956	957	967	980	945	953	943	936	907	910	906	902	906
957	992	946	951	953	951	942	939	961	951	947	903	917	910	908	920
963	987	966	975	953	971	909	950	935	961	938	908	932	904	908	907
978	960	985	960	971	991	973	952	946	964	952	939	934	902	897	902
943	956	958	949	963	990	938	940	942	969	945	922	911	908	902	919
952	965	954	960	992	934	953	939	940	966	948	901	899	897	916	896
967	963	943	955	975	959	946	934	961	929	942	924	908	906	919	897
965	955	973	960	984	961	932	946	948	969	950	915	920	900	902	897
958	964	961	962	961	956	946	951	970	946	954	927	929	912	924	902
962	964	948	956	958	961	931	935	960	910	953	945	899	901	896	898
968	945	949	945	966	961	910	960	946	949	963	928	905	916	907	902
908	962	957	960	948	954	964	939	952	974	950	900	932	915	908	903
963	952	948	958	956	956	955	954	929	948	944	921	906	908	913	899
949	955	982	978	953	960	949	930	966	951	957	925	898	917	903	919
977	949	956	934	959	946	941	933	949	935	942	903	912	911	927	903
970	947	963	909	966	962	925	949	930	948	946	912	911	916	902	899
946	970	950	957	955	964	948	950	977	947	957	916	929	910	901	914
964	961	950	931	968	955	947	935	944	954	947	907	906	896	894	907
964	967	969	969	961	957	942	963	943	957	945	915	944	895	895	907
967	958	959	954	947	936	936	955	960	943	966	919	932	913	908	900
975	957	968	960	955	937	933	956	949	961	953	915	907	920	902	912
971	958	964	956	948	979	951	954	952	950	949	906	913	902	930	895
958	957	958	960	956	959	935	948	948	939	949	924	900	912	916	911
956	960	949	947	961	958	951	944	941	951	944	905	909	901	909	905
958	953	950	953	953	961	936	934	936	938	944	922	900	908	910	917
959	989	973	942	953	958	948	949	936	950	941	904	909	903	909	897
951	966	967	974	964	961	959	952	930	963	971	918	916	896	898	903
971	951	943	962	953	976	952	965	948	970	941	898	919	923	910	906
954	959	953	961	957	957	966	942	937	936	935	914	921	919	919	901
989	946	958	952	960	944	942	952	941	951	956	894	928	897	908	907
967	958	952	967	926	957	949	942	943	949	946	910	908	924	912	898
950	957	970	969	975	950	956	951	954	947	954	910	903	918	910	923
961	964	955	974	947	954	958	938	962	942	940	950	934	915	901	909
956	958	955	958	958	946	947	960	964	937	974	903	920	902	911	915
962	960	955	950	949	959	950	958	971	958	954	910	901	896	905	916
965	963	954	950	951	962	948	947	939	938	966	930	900	902	910	914
962	957	953	951	948	967	938	951	953	958	947	927	911	903	908	920
971	943	964	957	968	973	972	939	937	941	956	923	931	923	918	911
972	956	951	983	948	959	946	930	952	960	956	922	921	902	913	900
938	967	956	947	969	951	922	937	946	948	978	907	918	903	904	897
986	946	949	958	981	963	929	935	975	964	944	930	924	896	908	895
965	952	967	953	973	953	922	952	977	965	953	932	909	903	898	901
968	955	982	961	953	963	954	949	964	950	935	948	923	903	909	902
964	948	973	991	976	950	945	950	949	960	944	934	916	915	903	908
1005	965	976	966	945	947	967	913	946	944	956	903	930	897	913	904
958	945	951	941	962	965	944	956	950	950	946	906	923	899	902	897
967	962	987	948	962	959	960	945	956	948	971	925	899	915	903	901
897	945	961	976	955	964	947	945	956	945	947	902	927	902	908	903
959	959	940	970	958	962	936	952	948	946	955	936	916	900	917	899
970	948	949	973	986	977	948	938	967	960	951	947	917	905	900	899
961	978	963	945	964	962	954	944	941	940	951	910	918	910	902	902
962	945	952	955	962	963	950	931	948	957	958	921	920	914	912	914
956	960	961	954	946	956	949	949	948	965	944	910	910	903	908	908
958	957	954	968	980	957	918	937	974	946	953	903	908	894	919	910
973	967	952	960	958	975	945	928	947	942	954	898	931	907	895	902
955	965	948	951	966	965	964	957	952	948	954	901	905	890	912	906
967	963	960	946	947	980	949	953	953	940	947	907	926	899	904	914
982	983	970	976	960	957	957	944	958	964	966	912	901	905	917	911
960	950	953	962	963	953	940	927	952	969	918	924	910	918	901	914
974	962	955	972	951	964	927	948	939	976	954	913	914	902	907	935
950	949	954	967	966	965	957	945	950	959	955	908	902	921	913	905
956	967	955	958	958	961	943	951	935	947	948	908	906	915	896	913
966	965	971	960	983	961	959	934	955	944	947	914	892	908	898	903
961	957	959	956	966	963	956	967	945	961	945	914	931	904	897	919
957	960	900	967	958	959	965	947	943	953	957	906	908	921	904	906
977	974	990	966	970	955	948	940	945	969	949	909	896	909	906	920
965	971	956	953	980	953	944	975	935	931	940	908	894	906	898	919
965	941	971	968	960	951	941	955	961	937	938	908	907	900	900	899
976	962	948	986	963	951	950	948	959	938	965	928	913	905	897	905
928	954	962	947	960	962	950	956	946	949	962	933	897	921	929	911
978	956	965	961	967	956	948	949	954	949	945	913	907	901	906	902
977	965	966	985	959	957	958	948	946	939	947	911	912	903	908	910
971	951	956	956	987	951	965	943	909	943	946	918	898	917	898	917
964	983	964	945	945	954	965	950	949	948	957	916	899	905	900	908
970	971	963	945	952	954	946	942	950	943	942	909	912	910	906	908
971	959	965	960	970	964	949	945	947	948	942	907	911	902	898	899
959	964	960	957	952	968	940	932	955	963	958	922	914	920	904	904
964	966	974	960	965	959	955	951	947	962	952	904	900	900	902	913
943	958	948	963	955	973	942	941	950	973	953	906	901	925	912	906
959	963	951	951	965	964	951	946	974	957	943	914	913	907	904	896
959	963	966	954	960	956	938	970	933	946	947	913	924	899	901	897
973	966	946	973	955	956	951	951	933	952	961	910	907	910	915	897
984	966	961	978	961	953	976	975	931	947	949	918	921	921	922	903
997	972	950	934	957	969	951	964	937	968	943	925	906	915	896	890
993	968	946	946	969	956	968	944	925	942	938	910	900	897	902	913
988	965	969	957	982	973	944	927	951	939	956	928	921	911	902	909
975	968	954	947	959	962	942	952	963	953	970	918	918	919	903	916
968	947	977	960	961	973	945	952	944	964	949	912	895	899	903	914
965	958	947	949	963	960	940	946	941	939	950	906	899	892	907	896
963	961	960	962	968	975	948	934	948	949	976	920	900	899	905	916
960	950	955	962	964	952	954	933	940	940	952	913	902	908	913	916
972	986	957	968	935	971	949	970	945	953	960	926	919	901	899	895
975	935	966	953	962	959	945	947	976	937	925	926	903	898	895	903
968	958	968	964	948	955	945	936	950	973	960	916	929	913	895	911
968	955	967	946	952	960	919	930	948	939	942	900	924	910	906	912
941	991	951	975	957	956	949	955	928	945	939	945	898	901	902	907
964	955	983	944	906	943	940	934	943	938	935	949	909	903	900	904
968	984	963	959	946	977	944	941	943	942	934	899	935	900	908	898
979	958	964	973	945	973	952	947	950	945	961	925	919	903	905	903
971	961	980	971	957	958	970	949	945	916	956	917	911	905	917	904
971	959	958	952	953	952	941	942	946	946	950	919	901	906	909	905
980	963	955	960	976	948	955	935	959	955	951	920	919	908	912	915
968	954	981	955	962	939	962	946	933	949	963	945	903	919	908	899
978	981	969	960	948	958	952	950	941	959	922	899	925	902	899	897
973	949	990	966	983	961	943	950	950	970	977	958	903	907	907	899
971	964	933	931	965	966	957	956	940	956	972	932	891	926	894	902
927	947	952	963	956	960	957	974	968	956	946	936	922	914	899	893
965	987	953	949	950	965	943	943	951	952	944	912	911	897	904	901
970	966	978	976	945	962	949	938	944	955	942	936	908	916	893	933
967	960	961	971	979	956	952	940	948	958	957	925	908	909	903	894
973	959	946	973	962	959	949	934	948	949	932	926	913	898	908	893
978	954	966	959	971	964	935	946	959	933	948	906	908	909	907	918
938	941	972	951	972	961	966	955	946	959	945	916	912	916	904	894
969	961	959	956	921	986	941	950	954	965	938	900	929	921	915	917
950	962	963	973	965	975	970	962	943	964	951	925	901	915	903	894
957	950	992	952	962	958	953	927	942	946	946	932	906	899	915	908
969	952	938	961	958	952	965	962	914	956	960	917	895	901	911	892
995	967	941	956	958	972	949	951	973	944	950	907	904	910	897	901
971	950	966	957	952	960	954	947	954	948	948	899	906	902	904	908
940	958	945	951	960	954	946	942	957	949	952	918	899	911	890	917
968	963	953	956	961	964	951	947	945	939	944	924	905	908	895	902
931	967	947	981	957	945	946	948	949	938	954	917	919	908	918	926
971	966	958	960	952	961	944	961	950	955	959	914	900	892	900	898
963	956	975	961	959	957	939	936	933	945	941	927	916	915	905	923
963	952	959	954	981	978	935	950	946	959	942	896	912	930	900	898
956	946	956	974	969	984	962	949	957	957	939	913	912	898	921	900
945	977	949	947	958	967	953	949	964	952	942	907	899	894	900	909
970	944	960	956	979	971	961	940	941	944	943	905	909	909	909	913
972	955	942	955	952	965	947	959	950	924	947	906	903	917	919	914
962	961	956	968	956	961	968	940	944	945	933	914	911	910	917	910
967	959	953	975	956	974	953	952	958	963	951	892	901	915	919	918
968	957	959	943	974	954	947	973	936	949	942	904	904	899	908	898
958	965	955	957	959	958	950	954	944	954	945	909	910	915	921	914
969	944	965	971	963	963	957	952	938	943	957	913	903	910	908	903
975	962	955	937	976	949	941	944	919	955	964	908	899	891	896	901
961	952	924	974	950	959	949	936	947	943	938	905	929	898	900	912
973	972	964	968	953	979	948	942	929	946	952	919	920	898	908	907
969	962	950	953	984	960	947	951	943	974	948	904	920	904	919	900
953	981	971	954	956	958	960	939	928	957	951	899	923	896	912	902
957	934	925	979	964	985	977	942	958	948	951	921	909	901	906	912
961	950	967	957	954	969	944	959	948	945	950	956	894	902	897	898
952	946	949	981	966	978	943	956	938	951	956	928	921	917	912	896
960	949	984	959	940	972	952	949	955	945	952	920	901	912	914	918
967	955	957	949	956	960	944	957	946	952	944	918	896	902	902	903
951	953	965	950	951	959	940	944	949	974	944	907	897	899	898	902
971	963	949	959	966	954	938	947	938	944	958	903	921	907	899	902
961	962	960	975	949	956	953	956	942	958	946	949	901	899	907	903
974	948	957	964	978	958	949	946	953	939	971	918	918	898	909	897
973	959	960	951	959	959	954	954	961	953	954	919	908	899	891	923
948	958	967	963	954	967	968	953	955	941	947	906	905	905	918	909
964	954	951	963	957	961	949	955	955	945	970	910	902	904	899	911
967	980	970	956	950	947	952	956	956	948	936	905	925	917	897	915
961	958	961	970	959	958	947	944	967	937	968	898	889	911	915	919
964	960	940	966	932	967	952	959	976	956	935	923	894	892	908	914
970	958	966	946	975	956	949	937	942	944	927	908	908	904	902	916
969	963	954	947	955	953	980	930	949	940	955	919	908	904	921	906
957	960	984	965	953	957	950	931	938	959	949	919	925	907	914	912
995	984	949	974	959	959	948	949	952	943	925	921	933	911	895	902
987	965	976	958	947	973	963	945	938	946	947	919	903	920	896	902
962	985	963	959	953	957	966	956	948	940	955	908	908	920	899	926
965	957	947	945	963	964	954	923	942	946	939	904	922	905	916	902
971	952	956	957	961	968	940	936	968	941	948	907	903	913	918	899
947	948	937	957	946	963	952	959	940	942	957	905	917	913	909	917
982	950	954	965	961	960	940	941	964	944	955	916	907	903	901	897
973	958	961	954	962	961	960	942	957	962	948	945	905	900	904	896
955	975	963	944	950	960	960	942	958	970	951	918	907	900	908	902
965	957	953	950	964	955	970	935	943	945	934	897	904	911	904	900
964	957	979	952	962	961	926	954	971	944	943	907	911	916	901	896
966	947	961	949	949	969	930	951	927	949	946	921	908	907	921	899
986	923	961	964	959	955	952	943	955	952	951	964	897	908	913	906
962	958	984	950	986	902	952	937	926	953	945	938	906	895	906	901
983	947	947	975	959	957	949	952	957	934	967	906	910	902	899	927
974	949	949	955	942	958	943	962	942	947	950	909	923	911	903	915
953	955	972	948	970	973	893	948	935	957	952	919	910	903	913	911
972	960	954	951	960	959	951	968	934	942	953	906	920	900	910	895
970	961	988	956	942	954	945	933	932	956	949	910	935	909	898	907
958	944	954	957	970	963	958	947	943	930	943	930	923	893	916	910
962	981	962	950	974	963	953	959	945	949	950	911	932	915	902	901
960	963	962	963	953	957	955	949	967	954	942	906	899	914	921	897
968	954	969	941	954	966	963	952	941	955	943	913	903	899	902	895
966	992	966	960	972	956	954	942	948	939	950	907	902	910	903	901
982	963	956	958	959	960	901	938	955	938	947	922	906	909	901	919
982	949	954	949	949	955	947	953	957	957	942	932	906	904	897	901
914	955	955	959	953	950	929	940	950	979	935	913	915	916	914	900
972	962	954	959	978	976	907	971	970	942	953	896	899	907	911	908
980	970	953	962	943	978	941	938	946	937	946	912	907	899	913	918
961	950	958	948	955	949	947	940	974	951	939	946	907	907	905	906
976	957	972	966	924	957	946	954	959	961	960	948	908	923	904	916
966	948	955	962	961	965	940	963	943	951	971	951	929	924	906	921
954	966	964	960	965	964	954	949	967	948	953	930	917	908	909	907
955	974	959	956	978	966	940	965	973	916	949	918	911	905	928	896
953	950	954	950	957	959	945	937	935	946	945	907	897	907	919	910
972	961	956	958	964	957	953	953	959	939	961	903	910	895	903	915
964	952	985	928	947	955	954	924	949	968	978	916	901	896	897	912
956	954	946	935	956	964	941	948	950	948	949	946	926	896	898	917
959	978	960	911	961	966	952	953	944	957	957	917	916	915	900	917
930	968	956	959	981	951	950	949	964	945	945	925	896	922	903	892
964	958	955	950	947	954	964	941	943	950	950	952	910	894	908	900
957	987	948	954	950	967	938	943	942	940	957	901	905	913	898	904
967	960	985	968	953	959	953	963	959	941	939	902	899	921	913	921
963	904	954	970	962	953	948	937	936	949	954	915	909	909	921	907
977	975	982	953	953	987	946	946	957	932	956	903	914	906	907	934
969	959	946	953	958	951	941	953	942	955	961	906	923	909	915	901
956	960	949	968	973	967	942	941	944	982	945	911	907	898	895	913
977	963	973	960	956	967	951	960	939	958	960	921	906	918	905	916
956	955	960	959	973	952	960	921	958	956	962	898	915	908	910	903
954	967	963	963	962	958	966	961	943	949	970	922	912	900	921	915
984	955	952	951	962	944	947	963	975	946	926	922	925	914	903	903
962	975	954	974	955	955	947	910	955	956	947	909	910	899	922	917
997	959	959	974	986	934	956	937	943	945	949	947	902	897	904	910
968	949	962	942	957	965	980	948	948	953	944	916	936	902	907	907
967	924	964	915	956	934	948	936	938	972	970	945	916	898	912	911
953	947	991	953	945	955	976	947	956	960	979	908	913	908	908	907
924	958	965	938	949	963	941	973	953	950	956	929	903	917	902	897
960	956	971	968	945	956	949	950	939	942	977	908	919	921	908	906
994	969	945	950	954	947	941	945	945	937	959	946	917	919	921	900
971	979	968	961	961	944	946	945	949	957	941	922	897	915	900	896
898	948	957	948	960	961	952	940	947	943	972	916	900	915	900	900
999	976	946	938	960	965	946	945	951	949	936	938	920	905	913	915
987	967	966	955	972	947	950	937	931	943	956	936	912	923	900	903
980	950	962	960	969	963	909	947	938	939	940	902	907	896	917	913
964	946	954	956	990	958	938	959	948	940	945	924	897	915	915	896
960	965	950	961	946	950	937	940	950	948	947	918	921	916	904	901
958	981	988	972	957	959	978	947	950	944	965	899	905	910	904	908
958	953	966	897	970	964	950	939	961	947	943	915	901	918	901	905
997	967	972	961	942	952	947	946	947	967	952	906	908	910	898	910
957	943	964	965	960	984	953	977	959	949	956	908	921	915	926	909
954	966	966	977	953	955	950	950	946	945	955	949	897	901	897	923
969	946	957	949	960	964	945	959	945	958	942	940	904	914	898	901
973	960	950	956	949	919	959	960	954	949	950	914	917	911	905	898
968	981	947	955	955	953	950	941	939	944	943	911	898	901	914	900
957	967	965	958	955	968	950	973	944	949	942	907	925	913	906	910
976	956	949	917	949	976	951	940	937	945	952	906	913	906	893	907
974	960	968	968	956	967	962	949	950	967	953	957	913	912	917	898
957	959	950	949	955	982	955	948	946	952	965	904	899	898	916	898
962	963	973	947	978	954	954	961	947	945	950	911	923	917	913	903
964	986	949	953	973	955	949	943	944	968	946	902	925	903	921	905
956	947	979	973	968	964	973	946	948	936	957	959	911	902	918	909
959	960	956	951	960	951	975	956	973	940	956	954	897	905	917	917
970	942	951	956	944	956	893	951	935	945	972	926	902	900	908	905
983	962	956	939	947	955	948	951	922	947	952	950	914	918	915	911
952	958	973	970	951	960	954	939	952	946	946	902	899	918	906	899
971	970	958	954	967	944	930	928	924	956	960	902	900	911	921	907
968	953	973	951	958	952	946	939	940	959	950	917	918	897	901	910
947	960	959	951	977	962	955	952	933	943	946	920	911	921	894	895
963	961	915	959	957	967	968	948	951	954	947	912	897	916	914	912
962	956	955	955	953	963	951	946	947	937	954	920	913	902	904	918
970	965	961	967	961	960	937	926	963	963	950	918	910	894	913	906
990	926	956	961	958	963	947	937	961	946	948	925	908	914	898	906
964	947	971	947	971	958	947	942	940	946	966	930	934	900	912	914
963	910	965	979	957	985	950	947	934	927	958	911	900	914	901	900
977	975	954	945	941	960	941	946	946	936	947	945	910	901	895	904
979	964	957	946	970	959	947	948	936	979	958	918	914	916	910	895
921	995	960	955	989	961	953	946	975	937	941	908	905	899	902	904
993	965	961	969	962	955	933	926	949	955	976	916	924	903	914	903
977	961	955	950	942	976	933	946	949	941	946	924	909	901	910	905
965	953	965	959	961	951	948	946	936	946	971	913	917	904	908	897
965	956	972	955	969	963	953	948	940	949	946	916	903	899	897	901
974	971	963	958	964	963	953	952	953	954	946	920	928	904	895	901
976	944	986	950	977	953	954	949	920	938	950	918	903	912	914	909
966	945	952	956	954	983	959	945	935	936	945	910	901	908	907	902
967	951	977	956	961	954	937	958	963	945	961	904	911	908	894	914
994	953	950	953	983	961	955	963	974	936	946	907	913	905	906	901
970	952	926	969	959	964	950	962	961	948	957	925	927	903	913	905
960	965	959	957	957	973	940	948	938	942	946	904	912	913	893	899
965	960	993	956	964	949	938	961	949	956	938	907	906	900	911	912
964	923	953	956	958	967	962	946	964	917	954	909	918	920	898	905
958	953	957	973	969	972	956	940	941	973	948	941	895	915	893	907
981	959	954	952	963	958	958	945	959	945	945	913	914	906	912	900
947	953	965	952	966	965	965	953	951	973	949	924	921	900	916	903
973	967	959	956	968	976	955	958	956	909	948	931	903	910	903	899
963	967	953	956	972	961	959	955	961	951	953	912	910	907	917	907
965	962	974	980	945	982	958	943	938	947	939	927	913	908	907	898
981	959	985	950	927	973	941	906	943	950	957	911	897	915	910	910
967	962	946	981	966	971	943	926	971	945	957	906	904	905	899	924
963	952	968	972	962	966	950	952	958	944	972	920	916	915	908	897
971	939	945	958	956	954	944	947	939	959	951	972	903	921	903	911
964	964	971	956	969	979	960	942	944	943	956	900	896	911	897	918
972	953	952	963	945	957	957	964	944	936	952	903	909	907	922	915
952	961	956	967	971	948	942	962	935	949	928	939	919	897	915	895
966	989	959	976	948	969	940	902	951	945	947	901	909	905	896	908
965	953	960	983	953	963	974	945	971	946	951	898	924	904	924	907
968	964	949	960	985	935	967	957	949	951	934	907	923	917	899	919
963	963	965	949	957	953	922	942	941	971	945	930	911	914	895	910
960	988	959	960	958	987	964	949	963	935	945	910	920	918	913	897
962	958	928	953	964	957	943	944	964	949	937	926	915	894	910	900
969	967	959	966	955	973	933	935	954	949	946	905	901	895	908	908
966	985	911	958	942	966	939	951	948	951	955	916	910	909	909	898
954	961	949	978	971	960	944	945	954	953	944	922	903	906	905	914
959	1001	952	976	947	967	950	941	951	939	943	904	904	913	901	903
974	992	953	956	951	959	962	947	948	953	943	921	911	913	919	905
965	955	951	949	980	954	948	964	970	972	949	919	919	924	901	910
949	965	973	977	923	987	961	937	952	942	952	912	913	898	924	909
965	958	965	952	982	953	942	959	941	957	950	901	902	907	896	894
983	933	961	966	985	952	961	947	956	952	953	930	894	899	904	897
953	967	969	956	953	971	961	955	942	956	945	901	904	922	906	903
966	959	967	955	954	952	947	960	962	961	942	907	929	917	907	901
987	949	962	952	963	959	949	933	971	950	951	918	906	905	897	898
972	984	954	971	957	963	951	939	949	947	953	926	918	904	907	913
962	953	939	985	962	961	953	938	941	947	951	916	902	906	912	898
966	979	974	956	958	981	952	951	941	960	954	912	901	907	911	911
972	956	964	953	954	962	951	961	937	900	939	905	901	915	909	892
972	995	947	963	961	967	945	949	947	953	952	907	902	895	898	893
978	948	955	952	963	980	974	949	942	954	946	926	916	912	898	897
964	957	965	946	963	961	950	935	939	943	947	923	899	908	896	899
969	968	947	956	948	953	954	937	953	954	942	910	902	917	915	898
979	953	956	962	970	968	952	934	945	921	956	955	926	916	917	910
961	944	953	929	943	965	948	948	945	949	913	923	916	924	916	898
971	955	956	960	966	972	949	957	942	937	967	920	909	906	906	909
940	950	959	974	955	964	947	960	953	962	949	911	911	911	892	908
962	957	967	954	961	971	942	937	943	941	956	946	926	905	901	909
963	952	961	961	949	957	947	950	941	956	941	943	915	922	915	920
964	951	989	957	964	960	947	949	940	960	951	909	906	902	904	899
955	942	953	969	961	926	951	945	941	956	958	907	901	894	906	916
960	960	944	951	967	964	955	957	956	937	949	940	927	907	908	906
973	950	971	988	950	956	942	916	943	952	967	909	925	917	914	909
950	988	957	975	955	952	940	963	962	949	944	898	926	907	890	901
964	961	965	973	973	959	967	954	941	974	953	911	919	909	910	893
959	968	967	965	972	953	954	939	922	943	956	952	917	905	917	913
969	961	954	966	952	958	951	930	941	965	944	913	905	908	896	897
972	943	926	957	974	957	961	943	940	951	974	930	932	915	898	914
965	953	973	956	975	954	954	943	948	935	963	899	916	905	902	905
970	989	971	976	968	971	976	933	945	951	905	913	894	915	900	914
977	965	960	946	972	981	951	941	957	954	976	904	900	916	904	896
962	956	968	957	962	961	896	947	930	942	941	903	906	928	898	922
970	965	950	974	968	964	949	972	937	953	947	930	902	901	909	905
964	952	962	961	967	969	978	942	943	955	961	947	896	903	906	908
962	937	933	956	962	978	929	944	951	950	946	929	909	901	895	900
961	969	966	959	980	974	945	945	973	944	950	930	920	901	901	903
966	955	969	951	952	959	944	945	955	946	958	920	922	901	911	899
967	908	957	971	960	978	958	939	937	947	948	906	913	909	914	910
964	958	938	949	973	977	949	946	944	978	953	920	925	903	903	933
970	941	971	968	976	963	942	944	951	944	957	917	911	905	903	891
969	950	941	948	963	959	976	962	950	952	961	920	907	903	920	896
995	961	942	972	959	949	941	947	935	968	942	939	904	923	910	910
957	952	966	962	961	954	949	954	925	947	951	936	921	902	916	909
964	959	968	980	964	961	955	916	958	944	948	912	896	915	906	908
932	959	946	958	955	968	953	945	957	941	978	946	912	907	913	897
996	952	965	980	966	968	955	947	954	953	948	938	905	912	900	908
960	972	977	950	957	964	942	969	927	947	955	908	907	908	900	909
979	960	959	952	953	966	945	929	950	960	939	915	906	911	911	904
968	962	951	979	953	979	960	950	944	970	945	914	902	915	904	895
968	971	950	981	956	954	950	948	940	977	957	959	907	901	910	896
970	962	960	967	953	964	941	950	943	939	970	927	903	912	904	904
965	954	964	948	949	954	923	943	958	951	944	898	900	893	900	918
972	985	966	969	952	952	962	954	956	942	914	911	905	898	908	899
954	963	971	966	955	963	950	947	938	931	946	918	916	907	902	906
974	924	957	985	957	977	943	952	927	958	945	910	935	905	899	908
968	975	962	960	973	964	977	940	945	946	895	944	925	896	919	889
940	961	944	980	957	957	946	957	938	948	946	914	922	893	898	899
977	970	967	967	951	950	963	945	937	945	948	904	900	913	911	903
962	965	958	956	968	970	946	951	949	955	927	934	902	902	908	903
951	960	948	956	977	967	938	970	947	945	938	910	902	914	914	899
961	977	962	954	965	973	962	942	940	942	963	959	901	896	905	912
954	973	957	960	946	954	947	952	938	946	951	907	912	927	909	906
955	960	954	952	955	960	963	959	939	915	955	933	923	903	901	904
978	954	956	942	949	961	942	944	958	911	955	912	905	899	908	896
956	959	960	950	952	957	960	956	948	924	948	903	902	902	900	907
970	955	950	955	964	946	957	953	938	954	944	939	909	902	898	922
964	977	924	950	950	982	943	969	937	944	943	909	913	903	894	918
993	942	952	957	960	959	948	930	953	943	965	917	900	898	903	904
959	962	946	956	979	979	932	933	969	918	968	925	921	893	901	895
978	969	953	958	965	966	948	966	943	939	929	920	902	904	915	905
955	959	965	950	959	956	936	958	935	938	942	900	917	897	900	910
959	964	964	949	954	967	947	955	949	954	940	930	919	908	903	900
964	963	978	960	962	962	955	937	964	943	951	941	909	917	902	906
994	989	951	955	957	961	954	952	941	954	958	896	921	908	894	894
994	963	957	949	982	965	945	957	942	937	975	908	914	917	909	897
948	961	951	954	958	957	908	945	952	962	975	917	919	917	906	900
921	961	971	950	963	950	948	952	958	962	967	909	920	910	907	907
963	954	961	955	952	962	980	952	942	941	955	917	928	913	923	889
945	968	963	960	974	984	940	955	944	950	943	919	896	902	898	915
964	964	958	950	966	961	960	948	947	964	965	921	922	894	914	917
974	956	992	945	954	957	945	941	940	952	956	919	895	897	908	909
981	962	975	960	949	975	939	972	940	954	941	911	909	903	901	891
952	958	951	936	971	963	943	955	957	925	963	926	914	898	898	909
954	954	962	955	948	959	936	968	943	955	943	929	913	911	908	909
963	975	952	954	955	964	951	963	948	963	970	916	906	902	902	909
953	968	964	968	973	960	951	946	947	958	955	899	927	901	904	900
982	958	945	957	959	980	946	938	953	955	924	942	908	911	916	898
974	966	955	973	953	965	944	972	943	938	946	898	898	924	908	925
991	967	972	959	955	965	947	941	929	952	947	921	896	902	911	910
976	963	954	958	930	959	941	946	940	947	945	910	918	924	901	910
984	940	969	950	958	952	936	943	974	939	951	906	910	911	913	901
961	959	946	939	935	965	938	945	943	949	953	923	914	908	898	897
955	974	962	963	980	962	924	938	955	950	953	914	901	901	922	903
965	946	966	998	943	966	949	957	947	952	936	939	899	909	897	898
974	950	955	969	976	961	941	941	951	943	930	895	910	899	899	906
971	952	959	943	945	965	960	951	955	936	968	916	907	914	904	898
968	958	950	963	967	955	942	936	953	946	960	964	897	910	902	925
972	950	965	956	953	960	958	945	948	958	961	915	896	895	913	901
968	949	957	949	955	960	975	940	935	941	950	913	907	914	904	908
957	955	959	960	963	962	950	943	947	940	955	925	890	910	900	906
958	968	963	963	961	963	950	940	953	952	937	926	901	900	897	897
927	973	953	951	950	959	937	942	937	949	918	907	957	905	908	905
956	956	960	970	964	960	955	933	973	953	946	917	904	895	908	910
948	959	962	957	963	950	944	936	963	952	945	914	926	897	901	905
961	960	957	956	946	951	947	936	952	954	963	912	908	915	895	915
955	971	961	961	957	971	955	942	943	946	940	931	922	905	913	909
951	955	968	951	958	961	961	935	947	950	942	906	905	906	906	909
959	960	963	980	972	973	958	953	941	942	921	925	900	907	904	904
977	950	954	955	952	956	945	944	967	970	968	944	900	898	908	895
990	954	953	950	958	981	951	960	948	954	949	919	920	912	912	905
965	952	966	988	951	953	923	941	939	945	967	933	900	902	894	914
963	952	952	964	963	986	951	959	957	941	952	922	899	908	915	901
958	955	965	963	966	962	950	933	966	949	938	914	897	907	902	893
957	967	953	952	967	961	949	951	949	939	939	906	907	911	895	898
964	955	963	956	951	957	968	951	949	947	955	932	906	894	902	898
964	955	980	952	965	961	943	969	962	896	959	913	927	898	904	914
968	963	940	952	955	970	954	960	948	975	953	919	906	911	906	907
970	968	959	978	962	951	957	951	935	940	944	908	928	902	912	914
954	966	958	961	961	963	939	945	945	946	947	907	925	900	905	897
960	961	959	957	977	959	947	946	950	954	961	904	893	907	917	895
951	957	954	964	954	977	935	950	947	945	951	924	905	899	894	908
961	955	954	955	952	966	941	976	958	958	955	910	910	896	909	901
967	959	962	956	956	966	951	947	964	981	940	928	911	920	899	895
968	953	966	961	961	973	949	969	977	944	942	912	914	911	897	915
971	955	952	966	966	960	948	948	942	946	943	917	913	915	911	900
957	969	949	951	952	961	932	954	953	946	949	918	898	896	901	906
969	952	953	963	960	973	963	936	940	970	956	900	923	904	900	913
960	984	972	955	956	966	954	935	945	946	949	908	905	910	906	893
995	960	947	969	964	957	962	948	951	957	925	924	907	910	906	897
970	957	967	986	959	957	950	948	940	939	934	895	909	915	902	909
992	949	951	959	959	956	966	944	936	940	949	927	902	915	909	920
947	962	966	953	955	948	946	949	967	945	956	927	898	912	894	900
955	962	960	959	960	976	944	944	949	991	944	917	906	906	888	915
984	967	963	958	951	951	943	943	901	963	949	930	909	910	913	908
967	957	980	959	953	969	932	921	965	948	947	936	924	912	906	919
959	978	969	957	951	963	961	943	973	963	956	914	910	922	905	913
960	960	964	962	955	955	942	943	953	956	940	931	899	901	934	900
959	959	956	963	910	952	945	957	951	941	954	925	894	909	920	906
979	948	963	948	955	961	948	976	949	978	951	940	893	892	910	901
954	954	986	957	946	965	948	936	956	936	944	913	907	898	908	901
972	966	960	957	958	954	976	939	947	942	952	915	898	917	910	904
963	926	952	963	964	977	949	953	947	946	952	952	913	906	902	898
953	962	973	947	951	961	975	946	940	946	972	938	907	899	909	902
970	943	957	976	965	966	947	946	950	941	959	917	921	906	905	916
955	951	969	945	990	957	934	947	966	968	946	915	924	911	910	900
975	955	991	968	965	969	970	945	939	948	959	912	905	921	907	907
972	957	943	957	964	962	947	916	942	951	966	915	909	911	908	908
953	971	960	945	968	980	958	962	935	957	941	928	921	902	908	907
990	990	945	973	959	964	935	947	937	954	916	952	912	920	899	908
970	957	953	932	965	968	948	954	949	939	948	913	927	910	911	913
969	953	961	946	954	964	954	963	943	947	954	912	914	905	895	904
980	972	966	958	952	960	960	945	943	941	953	909	892	918	899	915
987	952	954	970	980	966	955	960	947	973	957	925	897	906	904	912
979	969	961	951	970	951	946	953	940	909	948	923	901	893	903	910
952	953	960	974	955	961	935	952	951	946	941	935	907	912	907	908
967	962	947	966	956	965	954	951	953	946	979	907	912	911	897	899
991	937	960	958	958	969	939	944	943	944	947	924	938	905	901	909
998	955	951	964	976	965	950	947	940	936	944	918	910	903	902	905
974	967	961	958	954	962	930	960	958	953	953	922	921	913	909	901
969	957	958	954	954	975	944	952	949	947	955	909	907	906	921	910
967	954	970	953	954	977	898	939	946	955	939	921	904	901	911	903
967	989	960	957	957	984	939	962	944	940	954	931	934	921	891	902
975	945	966	953	953	978	901	973	948	950	947	960	911	896	904	904
964	957	988	965	958	963	952	971	929	935	964	912	911	905	914	905
960	949	965	956	983	956	962	949	953	956	960	909	933	907	908	899
1003	970	952	969	957	942	972	929	937	944	937	929	897	911	902	905
965	956	956	953	978	959	950	947	950	973	942	944	912	913	906	893
974	960	953	948	960	968	940	972	931	948	941	935	908	901	920	912
989	968	956	966	955	976	953	960	955	945	945	899	913	896	903	911
970	966	967	960	955	952	970	942	950	939	953	918	901	912	913	900
985	948	945	955	952	966	939	947	967	951	944	910	906	900	921	928
966	949	952	953	964	977	955	946	946	947	964	914	904	902	901	914
950	967	959	950	952	958	966	947	952	961	945	914	894	896	900	901
961	967	953	969	953	920	943	956	981	909	939	921	898	908	917	904
973	955	950	974	952	952	960	960	974	946	928	920	903	917	909	922
962	946	967	966	961	914	944	952	910	955	957	931	905	914	906	900
966	968	950	954	949	960	953	911	979	953	948	909	902	923	901	908
992	962	964	962	953	958	953	945	954	967	947	916	929	912	911	919
973	973	956	947	957	955	952	947	948	947	955	933	920	910	933	902
959	967	978	954	975	965	945	946	943	951	949	910	908	905	905	908
963	979	966	941	962	963	953	929	949	952	932	912	907	897	906	906
958	983	951	957	946	957	937	943	947	941	941	936	899	906	929	900
978	963	949	967	960	955	957	951	960	954	959	913	922	905	905	908
963	950	967	976	962	962	978	944	948	959	947	940	916	924	896	918
955	979	979	950	949	963	950	931	943	952	952	908	900	914	900	923
963	966	953	975	959	957	947	938	969	926	953	906	899	904	921	903
955	956	958	967	953	964	949	951	952	965	951	892	908	923	904	896
957	952	948	958	961	918	931	949	962	977	944	916	923	893	891	897
959	953	956	953	962	949	945	932	968	953	946	907	926	915	917	900
974	962	956	962	962	973	970	947	967	953	961	918	935	911	908	900
973	954	982	950	958	954	941	945	980	912	968	953	943	921	908	906
974	956	965	980	957	959	940	935	940	933	964	930	915	913	911	912
968	955	947	960	954	961	947	965	945	929	945	939	909	922	905	904
963	993	953	954	967	956	962	948	961	944	932	915	926	908	900	893
966	955	961	954	959	963	960	956	948	947	946	939	925	899	902	910
952	958	956	957	964	962	953	943	957	930	962	921	909	903	909	904
960	957	935	984	966	967	951	934	955	965	938	930	908	903	898	911
973	953	979	954	956	956	960	943	950	972	962	914	903	919	889	904
961	975	963	966	950	973	954	952	954	974	952	912	923	914	899	905
979	994	956	949	957	960	979	952	972	942	943	922	921	900	900	894
954	951	966	960	972	950	982	943	959	958	946	915	928	903	894	901
965	957	948	960	987	948	951	957	951	971	969	930	904	901	925	893
963	969	951	954	952	973	946	954	951	936	950	908	909	913	919	908
963	955	954	957	958	960	941	921	945	924	951	955	914	921	893	916
944	961	959	947	949	968	956	934	936	942	951	932	906	922	902	922
951	928	965	955	963	950	962	958	951	945	949	911	908	903	915	898
990	958	961	973	960	962	943	960	939	965	948	913	926	906	907	910
966	952	960	952	953	948	967	945	942	954	948	900	906	909	913	898
957	969	960	952	959	912	914	949	946	947	952	925	908	894	897	901
964	966	963	963	966	948	955	939	960	941	939	917	910	909	910	895
990	965	938	944	983	976	957	950	950	950	952	906	905	915	904	897
962	986	964	978	982	951	951	944	922	948	952	926	927	912	898	903
954	955	959	957	949	987	937	955	939	948	955	914	928	906	906	908
961	956	951	962	962	952	937	947	942	939	963	921	918	899	899	901
968	958	945	960	958	956	966	931	940	945	946	901	907	906	896	910
971	979	958	943	962	966	939	964	958	949	946	903	904	896	899	905
965	957	953	943	961	970	948	955	974	947	957	906	896	899	900	915
961	973	964	953	960	967	935	942	949	968	954	912	906	901	895	916
953	957	975	953	962	962	973	952	941	938	951	907	908	907	904	899
950	980	945	952	966	968	972	956	973	964	965	905	911	906	919	910
953	952	945	970	952	958	936	951	949	950	932	906	906	917	919	899
966	978	960	951	950	955	910	954	936	944	944	925	916	903	899	900
970	971	965	963	953	959	954	945	946	950	953	907	919	916	895	903
970	972	969	968	952	945	956	943	937	954	938	914	908	907	906	896
960	940	961	968	962	959	946	939	947	942	971	912	918	905	924	898
960	990	987	964	971	978	937	938	947	964	963	912	911	901	926	905
970	954	964	956	964	978	944	948	957	949	946	906	903	912	913	894
960	959	969	951	966	962	947	940	958	903	953	956	904	911	908	917
995	962	984	968	941	942	913	950	954	945	947	900	900	907	924	900
955	953	951	950	966	964	941	944	946	947	940	918	911	894	895	899
966	967	937	952	952	967	957	941	948	945	946	920	907	904	917	893
906	976	956	951	972	954	946	952	957	948	952	914	913	916	916	908
961	959	942	961	958	960	949	946	958	944	956	955	901	910	924	904
973	954	958	964	955	960	965	948	947	950	944	904	901	916	900	898
984	968	967	951	962	958	951	949	949	947	946	929	891	899	915	900
966	957	985	954	967	967	908	958	940	943	936	920	916	908	896	912
973	961	967	953	954	952	949	948	952	950	949	907	915	916	892	907
979	960	966	980	968	963	965	963	944	952	948	924	939	916	902	909
966	923	922	954	982	951	939	958	972	980	940	915	919	905	900	904
963	941	965	953	951	949	949	943	930	949	943	931	904	913	895	894
964	970	958	961	953	957	940	952	937	950	931	915	901	898	916	901
953	957	956	967	965	971	977	947	948	943	937	906	899	915	905	898
991	975	973	958	955	972	943	942	948	942	942	941	921	909	903	911
964	985	966	961	976	961	944	941	975	953	946	928	905	908	915	903
956	952	954	955	962	916	937	939	949	960	951	905	899	908	910	923
969	959	966	963	953	979	972	951	940	944	950	897	916	905	921	929
972	968	962	969	955	958	949	949	940	933	940	899	905	925	921	900
975	963	946	986	963	954	908	957	953	947	947	937	893	894	914	914
962	955	947	976	971	955	939	946	964	948	944	900	908	898	904	924
971	916	938	960	964	920	959	945	950	971	909	942	906	896	899	897
970	924	945	961	962	963	957	948	917	917	946	900	898	899	918	909
963	965	946	955	953	959	959	938	953	950	955	951	909	916	915	913
990	936	961	951	959	970	957	974	935	942	946	927	908	908	903	907
969	952	957	957	973	954	954	941	958	936	978	903	898	908	892	899
936	954	955	965	967	953	971	943	942	953	966	916	924	920	901	902
991	951	967	958	953	961	967	954	951	960	954	921	897	919	914	902
981	943	980	960	954	900	954	946	950	952	975	951	930	896	907	904
974	985	966	965	960	978	965	937	946	936	944	927	909	903	907	901
966	962	954	953	950	957	937	948	968	962	961	918	917	901	903	893
966	963	945	957	954	936	941	940	911	957	974	921	902	891	905	901
952	943	968	947	941	957	941	953	949	950	956	918	907	896	901	915
913	960	959	980	972	953	945	961	899	940	946	918	908	906	911	896
950	965	966	965	947	963	968	944	952	949	946	932	912	908	901	897
964	960	961	968	957	956	948	923	966	959	945	938	902	910	901	905
958	922	977	967	981	956	943	949	954	960	938	959	912	908	898	901
973	964	955	958	956	955	942	948	953	956	957	935	916	919	893	895
962	965	950	943	969	978	948	965	950	970	967	922	923	898	914	909
965	954	959	965	982	927	948	946	965	943	946	910	910	921	911	897
979	945	967	962	973	965	918	947	973	947	960	909	906	898	899	915
966	949	953	951	967	960	952	951	952	969	956	951	901	899	901	900
964	959	962	962	990	948	909	940	944	943	955	919	910	907	918	915
968	961	961	953	963	987	957	940	941	938	942	913	908	917	898	904
969	910	954	962	959	961	951	948	954	942	928	904	896	913	903	924
957	967	956	960	947	959	945	941	950	939	949	914	905	920	914	903
967	961	988	955	956	950	942	959	941	953	945	944	904	906	898	897
961	954	955	980	954	965	956	942	940	971	949	911	901	900	906	912
976	969	960	967	983	954	953	949	951	973	940	920	898	924	912	900
963	966	915	953	955	959	941	937	937	946	959	915	900	926	895	897
963	948	983	960	949	979	961	958	976	955	909	919	903	897	913	900
957	966	955	969	964	981	946	946	947	952	961	952	923	911	916	913
993	955	967	964	949	958	945	937	940	944	957	908	917	901	900	929
967	954	973	965	955	949	965	942	948	954	955	911	915	902	912	921
963	966	953	953	959	963	933	956	954	923	941	902	902	923	915	901
953	988	964	954	977	961	936	948	941	948	957	944	901	913	907	917
959	966	969	953	960	969	956	936	939	949	948	924	905	918	895	925
951	957	957	972	977	951	952	967	949	948	944	909	916	912	905	908
969	954	967	985	963	956	948	946	942	970	958	934	903	912	907	911
967	963	952	945	950	972	956	975	951	929	945	925	918	897	902	904
960	964	955	961	957	956	965	948	952	951	952	912	911	895	908	902
963	949	952	945	964	959	962	936	942	944	937	907	911	910	899	904
956	966	951	979	961	958	966	959	934	953	954	914	934	909	913	894
958	985	961	953	961	959	953	957	937	954	942	918	896	907	905	908
976	951	960	960	957	961	968	951	942	942	942	912	922	914	911	921
960	948	952	958	959	945	937	946	958	949	973	918	905	904	909	890
961	960	973	964	962	971	947	963	954	959	938	923	904	916	910	906
992	969	958	932	957	960	931	965	955	944	948	912	903	901	906	899
963	973	951	958	955	955	951	947	962	942	975	893	898	893	908	905
960	963	962	949	947	979	957	942	946	952	950	910	914	932	888	908
936	968	949	967	979	949	948	967	954	951	945	952	923	904	917	909
966	988	963	944	953	943	940	941	953	949	945	910	908	894	911	911
966	947	957	955	953	973	949	941	959	951	943	909	912	894	913	907
968	913	934	981	951	975	962	963	956	941	952	913	902	918	900	911
965	964	948	951	960	975	966	954	951	972	973	932	902	925	896	897
953	958	956	951	954	964	945	943	953	913	952	919	923	898	911	898
965	968	951	961	958	953	943	951	977	951	956	931	895	904	902	905
976	948	958	917	961	962	952	945	945	947	952	940	897	905	908	896
954	956	951	948	955	943	950	947	949	937	952	918	929	910	905	895
969	965	959	962	970	962	950	939	971	955	968	961	926	898	908	893
985	964	952	957	959	948	946	946	940	948	964	923	911	908	926	900
967	966	977	971	976	952	954	944	954	914	955	913	903	900	913	907
966	977	980	963	948	961	908	948	956	913	946	908	905	897	900	912
992	971	949	969	952	961	964	964	965	950	951	906	903	902	902	918
963	964	987	941	961	911	953	979	949	926	949	919	907	901	909	913
962	944	972	943	978	972	985	963	952	972	947	919	908	907	900	902
958	963	956	940	956	962	943	947	940	952	952	908	923	916	908	904
959	962	948	957	960	963	948	944	949	954	956	917	917	922	921	893
967	961	962	957	943	953	942	952	964	947	960	921	912	912	918	902
955	928	952	959	952	958	949	929	939	939	959	941	902	899	903	903
960	966	964	957	957	929	952	947	944	952	960	930	917	905	907	907
977	987	973	966	982	971	947	935	951	945	971	914	914	924	899	951
949	959	974	958	962	933	945	960	944	942	947	951	903	923	902	899
965	959	961	958	954	967	951	949	969	952	940	908	897	904	908	902
957	953	954	957	971	951	951	933	945	944	956	953	908	906	899	902
984	968	993	955	963	952	944	938	971	947	971	909	930	919	918	904
974	963	959	949	956	964	921	946	939	942	966	922	906	898	905	909
947	977	954	957	954	955	958	939	944	951	953	905	920	907	901	902
961	952	953	951	945	977	944	947	954	951	946	924	899	924	901	908
976	947	966	963	955	969	948	964	944	949	957	902	912	898	894	899
979	960	966	959	971	981	978	949	950	966	964	904	912	919	920	902
964	954	971	955	957	955	946	937	956	940	948	939	908	900	893	905
990	967	947	956	953	947	950	950	941	951	942	929	924	893	916	901
967	971	940	968	965	948	952	938	977	971	950	925	902	909	919	917
940	963	957	951	957	956	949	951	934	894	948	912	910	901	912	914
969	956	972	953	954	954	946	937	928	950	960	920	896	927	912	902
989	953	959	960	958	952	955	940	950	943	952	913	917	921	900	922
952	956	967	974	981	957	949	943	958	950	942	901	909	901	905	906
978	963	955	955	928	970	946	944	950	947	944	913	907	898	908	923
962	972	963	969	965	914	938	947	935	945	945	912	910	912	913	919
945	965	960	956	962	967	985	966	947	907	938	955	902	893	903	911
972	954	956	953	967	950	963	929	949	946	949	909	898	897	924	913
968	959	942	963	955	953	946	943	948	977	943	948	911	913	912	916
966	954	960	963	948	949	968	966	934	949	954	911	910	918	903	903
976	974	943	964	962	962	929	956	943	941	944	913	913	908	898	899
927	963	961	979	946	962	899	955	948	958	938	906	896	901	905	895
964	956	963	957	985	960	955	946	974	947	976	909	901	918	914	902
965	941	948	951	956	960	937	958	943	946	944	918	896	899	905	896
988	968	966	956	955	961	951	959	933	948	944	913	904	903	913	902
973	957	969	951	979	946	953	973	942	943	955	926	916	912	899	905
945	964	957	950	973	969	952	961	946	950	955	910	934	906	900	906
972	962	974	981	947	907	944	933	950	955	936	902	917	900	915	904
959	962	942	952	970	965	913	943	945	938	971	949	911	926	919	917
957	952	957	961	928	971	948	960	944	949	946	899	931	901	900	903
962	960	945	981	962	964	954	934	956	950	917	911	909	899	902	894
972	954	949	956	967	949	945	952	936	952	975	920	905	901	898	896
967	970	951	925	950	967	924	935	968	956	954	907	906	900	900	908
962	966	970	953	922	982	947	956	946	945	955	904	912	909	901	900
968	959	955	959	966	960	948	944	951	953	943	919	902	898	894	917
965	973	959	957	948	961	978	947	956	947	963	937	918	901	918	904
961	951	954	973	967	958	964	956	948	941	940	942	913	921	897	906
954	948	953	979	965	964	951	954	944	958	943	906	916	906	897	896
973	962	955	964	969	965	952	954	976	953	973	936	902	917	903	902
913	965	954	959	995	984	955	948	916	941	966	914	912	914	912	897
980	991	924	959	961	949	955	940	946	940	945	913	912	900	895	897
965	979	959	967	959	978	941	939	940	943	947	907	909	905	910	916
957	955	964	970	954	985	976	923	944	940	941	902	925	909	906	911
961	948	961	959	947	961	941	964	943	951	958	899	909	908	922	898
965	948	952	964	947	975	956	935	942	951	943	929	907	896	899	911
956	970	898	954	959	949	940	939	956	950	949	932	901	911	910	912
951	965	970	948	961	958	942	948	956	944	963	905	904	899	897	902
975	974	957	956	961	952	941	968	958	942	949	913	914	902	899	906
974	946	984	954	960	966	943	967	938	950	970	916	894	907	909	911
964	956	943	954	964	965	950	944	949	938	955	906	910	900	900	905
957	963	969	956	955	951	940	948	958	968	974	937	914	897	905	907
969	954	954	952	977	965	928	959	949	959	951	900	908	927	910	900
966	941	943	971	990	964	917	955	952	952	978	949	913	909	900	898
953	950	958	983	955	944	956	956	951	951	947	929	898	919	906	900
911	967	975	958	963	948	943	949	954	938	943	905	893	900	906	896
975	968	965	950	963	948	961	947	944	945	933	900	900	919	899	897
978	959	964	962	964	973	950	945	957	947	945	943	898	901	908	911
975	951	949	959	958	957	943	946	959	975	947	916	907	911	908	904
968	957	974	969	973	949	944	932	951	960	941	915	899	902	916	914
959	956	958	954	967	958	944	930	933	953	956	906	903	900	907	897
964	987	959	948	943	960	950	945	938	917	948	906	908	902	915	907
967	962	966	949	952	958	950	950	959	942	969	913	910	910	905	901
971	967	951	955	961	947	961	950	954	949	954	929	910	911	907	912
998	965	958	965	967	957	969	950	966	944	945	901	904	907	900	909
954	974	943	952	971	962	950	952	929	941	958	915	917	903	901	910
968	970	977	950	950	955	964	947	967	969	957	947	897	913	913	907
966	974	962	959	937	975	951	946	970	955	968	946	901	909	900	908
952	964	952	980	976	946	955	951	933	943	958	928	900	905	903	905
964	967	972	956	960	958	968	941	946	952	949	907	934	899	906	910
962	959	961	959	954	984	932	936	963	914	955	905	923	899	922	900
963	959	953	960	972	963	963	940	941	959	965	922	902	900	903	898
969	960	964	975	915	958	946	911	948	948	957	956	926	904	900	906
963	966	968	956	963	966	950	974	956	955	954	910	900	904	899	901
970	962	958	957	972	960	973	911	950	948	941	914	907	896	906	909
973	948	950	985	944	961	983	941	965	949	960	902	938	907	907	900
968	965	948	917	963	949	947	953	958	944	948	918	905	919	908	916
981	968	956	953	954	951	947	938	947	941	949	904	905	924	903	898
968	959	970	963	922	962	949	940	935	958	955	909	903	911	898	908
949	953	943	954	958	972	948	971	949	954	943	904	927	901	897	898
958	953	965	979	955	951	944	954	969	972	941	903	895	896	900	900
967	956	968	956	950	933	941	948	955	954	937	899	896	904	907	893
964	949	949	947	957	958	950	972	940	946	949	925	893	900	899	916
958	963	952	984	946	977	944	950	946	917	947	912	902	901	904	907
957	967	956	956	954	960	946	970	947	952	952	931	928	922	911	896
971	965	963	944	979	967	920	938	951	938	971	914	895	925	906	900
969	961	965	962	959	958	931	922	946	954	943	905	924	895	893	907
953	959	974	961	954	963	937	942	938	945	966	908	899	911	901	903
933	965	957	935	958	949	959	982	953	947	961	918	905	899	907	912
956	956	952	945	973	953	939	964	952	957	950	930	907	912	918	909
967	951	952	950	967	962	955	946	955	956	955	916	906	898	894	898
983	958	947	949	960	958	948	948	955	941	962	902	932	914	911	894
970	960	980	956	959	965	956	944	940	957	953	928	916	908	913	898
967	968	950	962	966	984	963	973	944	954	945	921	933	907	896	901
995	960	952	953	950	958	948	952	974	941	961	906	912	899	917	922
960	965	951	951	982	965	947	932	969	952	945	920	930	916	914	914
971	956	954	963	972	947	940	939	942	948	964	929	899	898	903	906
968	955	957	944	962	958	957	943	923	936	952	929	899	900	919	907
961	984	977	970	984	966	940	937	938	955	950	914	908	900	912	914
959	956	960	961	978	969	964	944	953	947	969	918	907	920	923	907
993	942	946	956	975	954	960	945	963	955	965	911	920	906	907	911
979	949	957	955	963	968	937	949	941	956	958	927	892	922	907	911
972	963	980	967	986	949	950	967	948	951	942	929	922	895	900	912
963	969	958	959	962	959	941	945	952	979	951	904	895	915	902	901
968	965	951	951	969	958	917	965	950	945	955	941	905	908	910	905
957	965	968	948	961	964	976	955	940	959	903	923	923	915	894	901
963	959	949	955	955	969	948	950	947	937	940	897	900	901	908	904
960	962	949	954	963	950	954	952	936	942	953	933	901	905	901	907
957	958	957	960	962	959	947	962	945	955	952	965	923	901	900	901
967	932	955	963	957	957	948	960	947	957	934	916	914	909	903	916
978	956	951	952	952	975	942	974	955	960	952	916	899	900	916	918
966	959	959	968	957	959	969	946	943	953	952	944	900	901	905	898
965	974	950	961	947	959	938	940	957	974	961	923	921	897	903	919
979	958	955	965	960	959	918	942	950	944	940	945	921	905	909	896
933	964	983	955	968	975	956	942	948	952	944	909	915	921	924	913
966	970	953	980	964	945	952	947	944	948	939	901	910	898	910	899
975	965	976	960	975	948	967	951	950	953	941	913	917	897	921	909
966	949	950	965	959	952	952	937	938	946	955	919	905	934	908	906
945	956	990	964	960	963	935	955	959	932	942	901	898	901	913	914
970	965	974	966	979	958	942	937	949	961	960	916	918	926	900	898
970	961	972	961	969	961	967	944	944	943	939	899	919	890	913	910
967	913	959	964	974	959	946	954	948	939	982	946	916	930	909	899
970	959	985	944	957	972	965	946	946	963	946	909	904	904	918	905
966	988	946	963	964	965	943	955	933	953	961	905	908	916	911	923
973	966	981	964	984	957	955	945	941	962	951	963	920	903	903	904
992	953	960	972	957	964	946	962	952	966	951	911	930	908	903	903
967	967	955	961	959	981	958	950	942	961	941	945	917	917	903	900
966	954	967	980	957	949	953	951	958	963	946	905	914	899	903	900
935	955	962	967	951	965	939	954	933	944	947	909	902	902	904	906
969	990	959	968	959	972	957	958	939	958	974	950	906	913	912	902
969	983	960	959	952	962	937	968	951	975	946	926	907	903	916	899
965	969	952	953	983	965	952	955	923	945	948	929	928	915	898	919
934	965	981	957	954	958	950	944	951	959	955	902	907	912	905	906
973	965	940	956	953	954	950	925	953	957	938	962	920	909	892	896
958	953	943	964	967	942	952	969	954	956	948	909	896	912	905	907
966	947	957	984	954	963	952	952	965	951	964	930	930	908	919	906
960	960	985	965	961	971	965	936	960	946	949	944	903	905	914	901
967	965	958	945	960	959	935	960	947	948	939	919	895	921	905	896
927	982	951	953	952	955	963	939	944	928	940	920	918	899	900	906
932	948	967	952	946	965	969	946	946	931	936	917	892	897	902	911
965	981	969	964	982	965	956	951	946	928	943	924	901	900	920	899
981	954	954	942	974	975	981	935	937	948	948	902	899	903	909	897
960	964	983	958	949	951	954	944	931	955	946	905	912	901	917	904
965	948	971	947	948	951	961	941	948	937	945	902	902	897	898	901
967	984	912	943	971	956	949	956	960	945	964	913	915	902	895	895
970	959	980	953	982	950	946	951	946	946	944	920	906	898	918	910
948	961	961	966	954	962	943	939	941	957	952	920	901	917	915	902
957	961	985	953	952	957	975	942	964	947	937	899	910	916	906	918
968	964	957	950	958	959	961	951	951	980	954	915	931	916	898	905
974	971	903	947	958	966	952	940	957	944	951	928	924	906	894	910
957	985	966	966	958	968	948	960	949	979	915	927	895	921	911	924
961	962	950	946	973	957	949	951	937	953	957	930	900	919	916	905
950	958	955	961	964	966	944	934	951	971	937	904	910	899	913	899
968	950	958	958	956	963	943	963	942	941	948	923	909	898	914	902
953	964	922	940	953	967	946	955	954	931	954	923	927	919	907	900
984	953	961	968	951	960	938	949	910	960	951	927	908	893	917	916
956	951	980	954	968	959	983	947	958	947	949	914	898	895	902	896
957	944	962	944	965	952	966	945	955	952	952	908	896	914	904	904
986	971	951	960	957	979	980	957	953	945	948	926	901	919	902	889
958	978	959	966	955	985	958	955	939	943	938	894	901	917	903	905
993	970	991	954	959	957	976	970	947	949	946	926	902	899	911	905
956	961	989	950	955	957	941	954	933	943	966	933	903	897	905	901
971	966	966	954	954	964	947	960	970	938	962	917	908	910	903	912
967	962	960	959	957	964	982	937	963	937	948	911	898	897	913	906
958	964	974	970	959	956	949	952	948	952	976	919	907	900	907	915
953	949	965	959	961	956	949	975	959	971	953	924	917	915	890	928
962	958	961	956	962	960	938	955	949	936	955	921	923	902	912	916
957	955	957	950	948	961	951	922	950	950	927	909	911	904	913	912
957	963	960	963	962	962	914	951	940	933	949	947	909	910	922	900
993	963	981	966	955	980	955	944	947	937	944	915	903	898	902	897
967	958	953	957	967	958	953	945	976	916	952	912	910	904	899	901
972	963	942	987	961	961	906	955	918	945	950	919	898	915	900	904
955	978	948	955	957	947	956	938	944	955	947	914	903	896	918	930
959	965	952	968	960	964	953	941	944	957	947	953	906	897	918	904
966	925	945	955	952	960	954	951	958	969	944	927	910	898	913	906
969	952	945	955	950	959	948	946	934	939	946	927	920	906	902	902
967	956	958	957	941	958	971	908	953	934	950	898	907	914	917	912
965	951	951	964	957	970	943	948	959	979	953	904	913	900	893	903
955	960	956	976	941	956	948	948	933	949	944	906	903	907	910	899
924	954	965	942	962	919	953	974	945	955	946	918	908	898	911	913
951	969	970	961	950	969	952	911	956	949	969	969	921	896	894	926
940	961	970	976	962	961	923	945	942	952	947	939	899	924	906	920
958	976	965	948	949	955	942	941	935	965	954	913	904	904	906	894
961	955	960	941	956	955	950	939	923	952	947	905	937	908	896	917
988	964	958	958	961	956	913	956	961	957	941	911	906	906	913	905
971	950	972	957	954	963	957	936	944	976	965	916	916	912	898	896
963	961	955	956	966	970	948	959	962	976	950	924	915	907	909	893
961	952	945	965	956	967	965	932	962	941	936	910	916	898	924	894
936	952	946	964	962	959	946	946	961	971	959	908	920	900	903	908
965	959	950	961	957	952	948	948	974	949	965	919	902	910	899	911
960	971	946	967	955	953	967	938	941	965	962	922	896	895	916	901
939	968	965	907	946	954	959	973	950	968	946	927	909	909	910	917
968	958	975	960	923	987	944	950	939	952	952	907	907	914	905	897
986	963	943	952	953	961	921	942	934	957	952	912	901	895	914	902
960	956	956	957	950	946	949	974	935	944	954	913	926	907	909	892
955	950	973	955	976	966	974	926	940	908	942	915	918	917	901	910
969	959	964	963	969	953	948	976	949	936	946	941	915	898	909	902
961	959	945	953	961	968	950	949	929	949	946	915	894	898	894	911
956	966	946	958	963	952	946	945	956	952	945	915	923	900	901	897
970	974	970	964	953	961	943	961	948	969	951	930	900	904	907	901
965	993	947	952	969	956	950	964	938	969	949	947	903	904	901	895
978	950	968	946	954	953	951	948	945	944	957	937	900	904	916	901
962	963	967	952	947	955	949	955	944	939	941	921	926	911	900	896
961	974	971	981	955	978	946	951	930	945	945	911	928	905	900	910
969	969	946	960	964	960	945	952	942	950	943	907	900	895	912	911
959	956	946	954	950	971	945	965	960	948	945	921	904	897	917	911
956	978	980	957	948	945	953	945	950	944	959	921	909	896	904	905
982	948	967	954	972	959	968	945	949	952	945	916	891	898	911	912
964	953	975	976	965	953	954	955	947	930	944	894	901	900	922	908
964	958	960	962	955	961	952	954	964	953	933	937	912	903	908	906
947	964	964	945	966	975	949	948	975	945	959	910	919	902	912	911
972	971	951	959	958	958	958	943	964	960	951	902	911	916	903	899
966	967	951	966	948	968	961	952	950	941	950	936	925	897	899	913
953	950	965	948	953	973	953	952	945	970	955	931	907	895	908	897
978	956	953	945	950	944	942	934	946	941	923	919	916	902	913	902
963	966	955	920	982	962	947	946	969	945	967	907	918	903	904	924
965	964	951	961	989	964	933	946	951	945	957	906	906	907	891	893
965	948	959	956	959	964	945	940	953	953	948	919	900	893	910	907
986	962	989	957	949	964	941	964	950	944	953	930	902	908	909	906
973	957	949	965	953	955	941	893	939	953	962	914	908	905	901	903
971	970	960	966	952	961	947	935	945	942	921	922	894	903	918	934
964	968	955	974	954	963	948	944	936	951	904	903	919	895	892	919
988	973	942	953	982	954	941	972	939	948	950	918	903	905	896	903
958	957	941	949	966	973	974	921	957	930	945	935	900	918	915	909
960	949	984	954	961	953	944	945	944	932	955	897	902	897	900	892
979	954	974	958	959	957	958	962	942	955	943	928	913	907	896	906
972	997	969	964	980	963	958	947	936	958	953	918	913	897	900	917
991	957	992	961	959	945	951	953	964	962	944	936	902	907	927	907
973	950	949	982	953	987	945	944	949	946	962	940	899	916	899	911
918	951	947	957	951	962	954	943	964	951	942	905	908	908	911	897
951	962	962	967	933	951	944	963	942	972	954	959	905	896	906	894
926	957	945	958	956	954	948	954	940	938	948	922	907	915	917	906
960	957	975	951	968	962	942	937	948	957	948	917	925	906	903	900
960	957	970	943	982	960	951	947	949	914	957	950	903	909	917	896
1003	964	986	954	984	952	956	958	937	943	972	904	908	896	898	908
962	957	966	958	963	967	940	947	958	945	945	925	927	914	900	950
958	955	973	967	957	977	939	951	972	946	952	914	928	891	898	903
952	981	962	959	957	954	965	938	913	933	949	943	916	917	914	918
965	948	951	949	951	967	971	958	947	940	973	902	904	905	919	907
991	968	953	955	975	967	939	944	946	941	953	912	896	902	904	918
962	966	947	956	977	951	931	975	949	939	948	921	935	915	900	906
977	969	969	961	947	956	954	950	941	949	930	903	899	902	921	901
953	965	983	958	956	970	951	951	949	954	953	916	910	898	906	901
984	953	950	957	953	960	942	944	953	953	948	903	925	920	908	903
982	947	958	955	965	964	948	956	961	936	951	913	901	892	917	916
960	965	974	949	957	959	945	948	950	952	951	899	906	896	899	905
966	952	956	965	954	949	942	947	965	952	953	921	922	899	897	892
966	954	945	967	966	944	952	948	964	940	938	911	902	918	912	905
977	952	967	960	970	963	979	948	932	940	949	897	903	903	904	906
961	951	952	951	975	969	945	949	939	900	945	906	902	918	916	899
975	950	935	954	956	973	971	967	974	940	957	931	924	915	906	901
967	958	963	970	975	950	953	916	944	972	950	911	925	914	910	908
978	936	952	952	952	980	946	939	910	940	956	924	925	902	907	893
967	987	943	959	952	953	961	976	957	950	943	911	912	895	902	921
968	950	952	964	953	966	938	952	942	946	956	909	905	897	897	912
955	976	974	960	945	956	943	976	947	954	949	915	922	902	913	907
969	962	980	974	945	988	945	934	929	952	956	903	903	906	914	910
966	970	965	988	955	952	943	950	951	951	938	953	899	924	901	893
962	953	943	920	959	974	949	948	941	966	960	927	913	894	917	901
962	957	952	948	953	952	926	962	948	921	957	940	894	904	910	909
964	961	964	956	950	951	976	933	956	958	945	909	904	897	894	908
963	973	957	945	945	955	960	971	952	948	952	926	921	898	899	906
965	951	938	973	959	956	965	940	942	916	944	936	916	906	897	913
976	953	964	956	961	968	936	938	939	947	947	902	940	899	900	918
964	947	954	943	955	953	950	951	952	965	946	917	933	909	913	906
952	982	936	958	948	973	942	952	947	949	949	924	896	914	912	898
978	948	955	956	956	971	945	948	951	934	925	909	899	909	907	910
960	959	963	964	950	953	941	951	956	937	950	915	904	897	904	909
953	979	957	944	949	959	943	945	967	940	971	951	897	896	919	914
1000	981	967	965	953	951	948	927	950	924	955	926	909	905	907	902
954	992	948	963	945	952	968	968	947	947	947	912	899	911	898	893
973	958	965	964	955	971	959	951	951	937	962	934	910	913	901	917
966	958	954	989	973	965	952	952	944	954	955	927	908	910	911	906
971	986	944	950	951	950	950	951	944	940	949	917	909	910	913	899
975	958	944	956	949	955	948	937	918	979	965	915	905	915	901	894
974	961	951	950	953	963	969	945	948	951	959	938	916	924	897	886
955	964	971	945	947	969	950	948	968	942	947	924	926	907	896	897
968	950	941	958	958	928	939	945	952	939	954	928	911	917	921	913
965	953	951	952	952	953	954	953	921	964	951	906	908	905	902	909
975	974	956	947	961	951	954	952	943	939	969	913	906	916	911	893
959	971	950	950	939	963	968	938	947	935	964	922	914	901	916	901
952	946	959	954	965	975	971	946	949	962	951	938	924	905	901	897
961	959	964	960	951	962	945	940	954	951	940	920	902	901	898	896
970	962	970	943	973	982	948	966	960	950	946	922	909	915	908	915
965	956	979	946	976	958	946	934	938	957	953	891	903	893	896	901
958	969	952	967	954	960	974	940	948	949	949	902	911	920	909	921
987	950	974	967	988	959	943	930	962	955	948	913	910	899	902	923
960	950	961	971	953	964	955	961	917	935	944	913	912	911	903	905
927	953	962	965	957	977	951	937	952	954	959	914	931	900	914	916
964	956	968	947	955	951	946	946	959	956	956	916	900	911	911	899
962	956	950	963	949	956	942	964	948	940	957	918	927	914	900	906
960	978	959	950	928	957	962	970	953	953	963	905	920	903	910	911
965	989	955	957	950	969	961	948	934	941	944	913	931	898	919	899
967	959	952	992	951	960	940	945	975	950	954	913	909	896	909	910
968	960	982	956	960	992	942	930	948	969	950	908	898	897	903	924
946	963	941	954	958	966	947	954	941	934	955	957	914	903	902	899
950	964	958	969	964	961	943	945	949	952	911	911	913	923	896	898
957	976	952	960	955	948	946	944	940	957	935	934	919	903	898	897
949	974	963	974	951	957	947	948	941	937	947	914	897	915	912	917
947	964	954	960	982	960	952	952	956	956	933	935	897	902	906	915
956	967	947	959	961	962	951	950	948	955	956	910	920	899	909	912
958	952	946	957	957	929	951	946	958	945	950	913	918	917	900	917
980	950	957	960	962	956	949	945	951	963	955	912	903	919	898	905
961	959	967	955	967	979	950	941	901	957	944	934	912	908	903	920
965	970	968	972	973	956	926	937	935	946	943	926	899	897	902	902
960	957	920	948	922	954	942	945	950	914	952	908	902	897	896	907
959	958	953	956	952	965	946	960	935	956	950	909	903	909	897	902
972	990	957	960	985	955	967	972	953	947	948	913	909	900	899	897
965	943	954	971	963	960	945	925	942	947	950	935	913	908	918	897
993	983	954	946	954	960	953	945	939	951	957	913	897	903	924	906
917	986	947	951	981	951	936	969	938	964	937	922	897	900	910	899
965	947	954	946	955	962	975	948	968	932	950	898	917	898	902	900
979	960	961	956	981	956	937	945	965	942	945	907	900	913	892	904
964	960	967	952	984	950	954	953	954	949	944	912	910	904	903	923
991	952	957	961	949	961	944	952	963	946	941	905	919	918	908	911
985	971	957	959	954	944	950	942	937	948	958	943	901	912	909	916
962	957	979	951	962	952	938	937	941	947	944	938	914	915	916	912
950	963	964	950	951	966	948	952	953	959	947	956	907	923	906	900
965	958	985	977	958	958	961	924	961	945	944	924	903	906	918	909
971	978	960	957	958	985	949	943	912	940	965	925	923	895	904	923
960	956	968	952	957	969	971	944	945	932	956	928	897	905	906	906
964	961	957	953	959	961	933	941	945	960	955	929	913	900	905	906
984	963	964	955	954	953	936	961	934	963	926	908	907	899	896	909
957	956	964	956	957	977	949	944	955	942	952	942	902	896	901	908
974	961	944	950	953	959	943	948	950	959	947	964	897	901	917	899
996	957	944	948	957	966	948	936	953	947	959	930	916	906	910	919
963	959	952	948	967	962	943	953	970	948	955	911	909	907	914	903
953	959	947	950	958	958	956	949	949	947	954	911	901	903	897	907
950	968	961	954	904	952	976	937	933	954	908	924	918	913	899	901
961	956	952	971	916	953	948	968	951	974	945	930	920	921	901	904
954	949	972	953	946	967	942	934	945	946	942	908	914	896	922	903
980	961	944	956	951	987	971	947	957	966	972	908	909	920	918	911
947	943	956	958	954	971	953	971	944	960	966	913	903	907	900	918
928	973	962	959	958	971	957	944	948	974	942	936	921	915	898	902
962	946	942	977	951	964	945	947	947	946	951	926	899	896	900	918
965	934	950	952	966	952	958	962	966	944	951	900	934	916	913	923
960	968	967	958	963	963	947	972	915	960	955	903	897	923	908	913
943	968	951	919	970	963	937	946	938	957	950	924	914	912	922	900
987	948	965	971	951	947	957	940	967	973	946	945	913	902	904	904
996	946	947	947	943	950	958	948	936	935	957	915	925	902	901	916
971	961	966	948	952	961	944	955	938	950	956	955	914	893	912	902
959	944	959	956	940	956	947	951	965	916	960	900	897	910	904	900
971	987	961	974	951	954	951	956	924	951	970	927	901	911	915	897
981	967	958	962	941	954	961	956	938	965	946	917	900	907	924	918
914	966	969	973	960	950	965	940	939	949	944	901	904	920	900	908
964	952	953	967	966	946	952	951	936	950	957	919	900	903	919	916
972	966	956	965	959	961	946	973	937	944	951	940	910	917	901	920
966	963	962	951	954	965	946	946	967	942	957	946	923	941	900	912
953	963	943	953	953	970	948	946	950	973	950	913	899	927	899	920
958	992	963	955	957	966	962	928	947	952	956	917	910	897	893	920
961	960	952	951	957	944	947	940	943	941	921	902	898	897	921	894
964	955	955	959	974	964	962	940	946	922	955	912	912	895	903	909
926	959	956	961	934	955	954	944	937	946	961	923	923	903	908	890
990	949	960	951	949	977	945	932	935	948	957	920	897	921	909	908
967	954	960	964	962	957	945	950	955	942	948	916	906	905	920	905
961	966	918	952	957	961	955	952	947	946	945	910	914	900	905	914
972	956	959	955	967	960	969	947	944	943	965	928	913	905	900	913
964	949	976	961	956	958	932	966	959	918	974	952	907	903	900	914
952	956	951	958	946	952	970	942	951	945	947	946	907	905	921	906
975	973	945	980	963	957	934	939	961	936	979	901	911	896	901	937
983	946	968	942	962	965	961	942	948	945	963	901	909	904	919	894
966	954	970	980	955	954	967	939	950	948	981	928	899	906	900	903
968	961	967	966	957	975	931	942	932	948	952	908	900	919	892	897
956	965	963	978	953	962	945	946	950	939	949	924	903	900	903	894
962	956	956	956	947	983	942	949	948	951	912	901	912	911	903	906
948	959	949	952	953	955	981	936	958	922	941	919	921	895	914	904
973	968	970	954	953	964	955	946	947	936	954	918	897	905	911	906
973	961	964	956	972	960	943	972	944	975	966	907	903	898	907	904
969	962	921	955	951	961	962	938	945	949	955	907	894	915	915	908
965	967	958	954	947	967	968	947	977	970	944	913	895	919	917	917
947	964	991	960	956	966	953	946	950	947	950	905	903	905	899	906
960	954	949	959	950	956	952	955	946	962	939	932	902	918	920	920
968	938	933	960	953	954	949	958	951	959	974	936	896	894	921	900
971	981	968	962	970	951	949	941	946	928	952	911	929	912	901	910
939	954	950	983	960	951	954	962	935	953	946	914	923	899	900	908
958	954	955	963	963	965	954	953	950	947	970	907	901	917	906	914
964	953	971	983	963	958	952	937	942	961	956	908	893	898	897	891
991	967	968	983	958	953	951	936	938	956	940	914	905	905	915	891
949	965	988	982	973	971	954	939	940	939	969	913	900	921	916	896
962	972	963	945	989	951	950	944	939	957	951	946	897	908	901	898
957	977	952	957	955	979	945	949	912	943	964	948	902	898	900	892
965	951	971	963	952	965	945	944	936	936	962	901	924	908	904	898
966	963	953	959	965	951	940	937	951	971	945	930	898	916	903	906
960	962	960	959	965	957	944	919	942	945	938	902	903	914	910	904
962	955	953	963	957	980	961	946	901	944	944	920	915	908	911	906
936	959	951	963	957	964	937	945	946	945	951	924	889	926	906	906
958	963	956	963	956	955	964	943	937	970	978	903	931	922	911	898
970	958	949	958	974	964	967	953	951	951	945	900	904	918	899	902
973	957	947	973	965	980	965	911	947	952	937	913	898	896	909	897
918	964	968	950	910	965	941	961	951	950	951	924	899	899	919	914
974	975	960	946	953	953	931	906	946	955	933	895	903	900	914	906
974	970	957	970	955	979	944	939	943	921	944	905	922	902	909	912
961	963	946	951	950	963	935	945	943	937	930	907	907	902	894	910
967	967	954	960	964	965	930	945	947	953	940	917	905	905	903	893
964	960	944	941	974	976	965	948	964	959	954	912	906	910	903	897
980	959	952	953	963	950	956	942	943	944	938	933	903	899	906	904
960	963	956	947	940	954	956	958	951	946	944	910	931	899	900	914
978	963	958	951	907	977	942	961	945	952	938	907	905	896	904	907
948	981	951	904	958	970	950	936	978	968	942	900	920	897	918	917
964	957	980	982	954	964	962	943	949	949	972	913	922	898	908	908
979	968	954	960	953	950	961	968	926	946	969	918	922	909	901	894
969	971	916	953	962	945	950	937	949	966	954	910	906	908	921	910
983	950	973	967	984	968	968	955	953	953	947	928	912	921	903	912
955	972	962	959	979	961	922	962	950	950	939	902	912	901	900	906
972	917	983	953	961	976	951	941	952	949	950	920	903	914	925	913
966	964	944	964	962	953	968	948	978	952	945	920	922	902	907	899
957	913	961	952	945	963	949	965	979	906	945	909	900	919	911	913
965	967	950	987	954	962	937	903	959	955	942	954	913	912	903	905
996	955	948	948	950	951	939	937	966	954	961	934	900	899	910	893
967	946	959	967	972	961	956	942	961	948	947	896	915	899	896	901
979	957	956	937	974	972	926	949	948	947	941	913	916	904	887	910
963	945	976	952	986	975	946	940	946	939	946	897	903	906	915	893
968	963	979	941	954	955	949	947	943	951	943	924	900	904	912	899
959	960	985	956	952	959	951	953	947	946	943	894	921	902	899	903
958	952	949	958	957	956	927	973	946	956	953	952	928	917	900	897
962	966	957	955	954	964	943	941	940	948	941	922	909	907	912	907
971	964	965	956	949	954	952	941	976	956	946	942	900	910	917	915
956	958	960	946	960	955	940	954	946	938	923	925	918	919	904	902
975	958	991	951	976	967	950	961	947	949	973	925	900	922	905	909
961	971	964	946	952	958	942	955	967	971	951	906	905	897	907	903
977	960	967	966	974	953	948	946	957	938	942	911	921	911	911	916
971	961	950	956	959	965	935	954	946	953	949	929	893	911	908	896
959	959	952	964	956	914	964	952	954	947	969	924	902	899	915	903
961	954	958	949	957	957	954	942	940	936	957	908	926	908	901	894
985	945	983	952	966	958	941	958	957	937	940	940	922	915	894	921
967	950	963	958	948	958	955	954	961	947	957	949	906	898	894	912
964	963	981	958	967	969	944	933	964	952	923	910	908	907	900	897
968	955	953	960	961	959	944	925	957	943	960	899	911	906	915	905
964	955	954	970	970	968	960	950	919	946	943	942	921	899	902	900
971	955	947	947	960	964	948	946	938	953	978	903	904	895	915	895
960	957	970	956	952	953	945	930	944	966	945	918	920	903	907	903
972	946	946	977	952	949	945	944	950	947	946	954	908	900	901	915
969	966	982	952	948	960	937	968	953	941	954	911	909	899	898	914
957	957	939	957	949	954	946	948	936	946	958	914	896	935	913	912
956	957	976	977	954	958	959	945	922	957	948	924	920	944	894	903
967	986	958	952	955	952	957	977	952	939	952	918	912	906	901	909
970	953	970	942	957	963	935	946	938	954	968	954	905	929	909	910
962	973	953	957	966	954	947	947	948	943	931	909	921	903	908	903
960	982	953	960	959	953	958	938	948	938	944	901	896	911	898	896
962	964	965	993	961	962	950	944	948	941	950	910	913	902	905	904
960	992	969	954	947	981	958	939	960	919	946	909	902	915	901	910
959	941	989	963	957	956	956	951	943	948	977	900	924	926	921	910
962	945	962	955	972	981	963	958	957	955	946	922	921	898	899	912
967	956	954	955	959	953	954	932	960	954	949	946	915	910	913	903
992	966	968	952	959	958	952	948	954	954	949	932	894	900	899	908
970	957	959	950	966	959	944	956	960	953	937	923	899	903	909	917
970	986	953	951	953	955	945	945	949	954	963	915	898	902	900	901
947	966	955	977	963	963	944	953	938	976	947	904	925	914	918	918
953	956	960	974	959	950	960	941	945	940	964	940	904	900	901	916
966	973	967	960	987	959	947	939	936	937	954	910	908	899	910	914
964	958	956	959	962	968	948	963	921	915	952	910	894	910	907	903
957	985	957	957	956	947	938	935	947	979	943	916	913	910	911	905
974	962	961	966	961	954	946	958	940	940	960	909	906	908	904	910
964	959	962	950	955	972	947	957	944	942	958	914	891	909	909	909
964	964	957	956	958	958	945	945	956	944	941	906	910	912	901	907
955	958	915	960	955	966	954	950	948	953	960	924	906	908	890	900
969	950	949	946	953	955	953	950	947	949	956	920	913	923	916	902
994	965	983	967	965	959	951	956	944	970	958	946	918	896	898	908
978	961	944	963	966	949	947	940	943	953	944	911	909	915	902	907
955	943	995	956	948	958	951	937	960	945	970	915	921	907	909	901
968	937	951	956	962	962	939	941	963	960	956	907	908	908	895	907
963	975	961	965	965	960	954	966	949	943	960	920	903	903	896	914
957	982	957	963	977	900	944	945	946	951	948	923	900	908	924	897
974	985	977	945	954	963	960	948	942	951	949	904	917	901	914	906
966	959	960	945	949	963	973	919	956	948	941	914	899	910	909	905
965	959	971	959	959	958	947	943	941	948	956	916	907	895	909	905
958	962	967	985	980	947	962	940	951	944	952	908	911	907	916	912
958	962	940	984	952	963	949	939	970	950	950	917	920	902	900	904
969	943	936	967	956	954	954	940	966	942	942	903	900	910	918	900
983	953	948	954	967	962	944	947	956	967	942	960	903	898	909	904
963	970	955	971	950	957	961	967	948	936	905	898	911	904	904	900
965	949	957	964	951	952	950	967	948	961	953	918	909	908	897	907
945	964	965	961	945	982	946	956	953	905	972	911	910	894	924	909
967	964	957	947	956	956	945	951	949	956	952	934	901	896	907	898
964	955	963	952	962	967	931	940	949	953	969	915	907	905	911	897
974	955	949	948	957	970	946	954	938	952	944	918	920	900	910	902
959	964	952	963	969	960	953	945	944	938	937	911	893	909	902	913
946	955	952	947	938	954	943	942	958	942	943	913	907	905	901	913
965	950	947	952	958	960	974	955	938	962	948	946	898	897	916	899
960	956	964	969	967	950	944	929	965	948	965	913	900	902	898	908
965	982	962	955	975	974	933	963	964	952	966	931	921	902	892	909
976	953	958	972	984	951	964	940	944	972	940	910	928	909	906	919
967	988	935	949	953	954	975	950	964	971	954	906	915	921	908	912
968	961	975	956	946	957	959	948	954	950	947	921	897	916	910	904
959	950	964	964	960	945	953	927	940	949	914	908	907	904	903	921
966	958	948	954	940	955	940	930	968	951	942	917	910	900	896	909
967	962	955	961	956	958	946	975	952	931	935	907	890	919	894	915
918	960	954	937	960	960	946	947	961	946	952	907	906	901	912	908
962	962	945	942	954	959	947	957	945	938	960	923	898	918	921	904
951	956	955	962	967	966	939	950	947	956	970	922	918	921	905	902
952	962	955	965	971	951	963	950	949	942	945	918	931	909	900	910
971	965	964	971	954	950	935	940	922	953	955	918	920	897	902	898
961	960	963	981	959	948	939	950	948	951	951	920	922	896	910	902
954	970	941	961	954	947	947	956	969	947	951	949	897	908	913	899
951	958	979	950	977	952	957	950	942	968	956	954	902	901	898	892
969	954	962	914	953	952	944	954	946	945	953	911	921	896	920	912
972	971	936	955	943	949	955	962	974	947	934	928	926	912	908	905
967	961	961	954	958	949	934	941	947	950	961	939	906	912	895	899
988	944	973	974	964	961	954	957	950	939	941	913	910	908	900	909
962	972	968	954	955	959	936	950	923	943	940	928	903	910	898	917
992	954	957	983	988	917	973	952	945	952	947	907	889	907	911	910
972	969	950	983	978	952	952	938	949	947	959	906	897	897	901	918
954	966	972	955	955	983	938	948	943	917	931	930	896	917	902	905
919	956	954	970	961	953	953	944	958	969	954	903	920	912	901	896
967	981	968	985	975	991	947	950	941	940	945	952	899	900	900	906
968	959	979	978	961	955	953	948	973	953	941	921	914	913	927	898
942	968	954	984	968	957	942	931	942	957	941	912	894	901	912	907
978	976	957	956	974	965	944	942	962	957	941	936	900	894	909	911
977	963	960	945	946	955	939	954	930	944	949	911	895	902	894	906
971	956	957	989	969	976	955	942	950	956	947	923	924	901	922	903
950	950	954	959	952	950	943	946	949	923	979	921	898	914	898	911
973	970	973	975	945	962	938	935	956	954	938	908	898	924	904	903
966	952	959	956	955	960	948	948	951	956	947	901	917	905	901	916
972	971	956	980	968	962	937	947	950	938	940	904	919	910	898	922
970	976	951	959	965	977	972	965	961	943	948	950	927	894	909	893
974	959	961	956	955	960	974	944	931	949	953	914	907	910	906	903
967	984	968	959	949	965	943	969	944	950	955	926	895	911	912	900
960	954	954	960	957	984	950	941	954	939	909	905	924	894	901	906
972	952	964	955	962	960	979	953	936	944	952	908	922	900	906	906
954	949	948	956	977	962	964	971	940	945	951	926	923	904	920	906
966	966	968	971	945	961	949	941	953	946	958	889	902	907	906	903
983	946	969	975	964	961	935	937	961	969	938	929	909	899	914	927
961	962	958	933	953	947	941	943	949	936	912	913	924	904	900	898
973	990	971	971	966	962	947	940	944	952	943	928	904	895	896	915
974	960	951	953	965	967	945	956	948	940	947	928	917	901	901	897
934	981	962	963	963	954	942	949	948	935	955	905	908	903	896	896
967	979	956	951	950	957	960	944	957	949	960	894	904	897	907	896
964	957	958	959	954	949	958	956	907	946	964	930	903	918	901	895
961	956	963	948	961	966	939	942	950	976	909	904	908	913	901	906
969	930	965	947	955	947	935	939	940	950	946	911	920	913	904	905
969	964	964	949	957	967	947	934	949	956	952	906	906	899	895	896
953	952	952	957	984	952	940	955	948	966	943	903	921	907	896	904
990	957	948	939	986	960	981	949	945	950	939	932	905	894	910	925
983	934	960	945	948	959	969	953	929	962	939	923	899	913	893	912
964	953	954	970	992	978	986	950	943	950	946	900	906	917	902	903
961	960	952	954	960	974	948	949	910	956	966	901	904	901	906	910
966	958	956	959	972	964	945	952	934	947	937	948	899	901	905	918
972	959	968	955	957	956	947	946	948	949	954	925	913	906	906	897
915	975	954	951	941	965	962	970	958	942	905	925	907	902	923	907
964	946	954	960	955	950	947	963	945	948	943	908	908	903	910	895
966	960	945	957	970	965	951	936	949	946	944	908	933	896	899	902
958	976	963	954	957	961	940	944	950	941	953	940	902	900	908	908
977	941	986	959	957	964	939	917	937	947	942	904	892	896	920	907
995	960	952	945	961	952	927	940	945	958	953	903	918	904	900	920
954	953	947	953	956	965	965	960	960	952	948	904	906	918	908	897
966	973	972	953	960	973	962	950	938	952	979	930	932	905	905	907
961	951	962	957	955	963	957	955	954	945	940	905	902	907	901	904
961	950	963	955	941	972	945	930	941	965	931	923	910	917	898	899
962	957	983	970	962	963	950	950	950	950	969	910	925	913	918	900
959	942	971	953	959	974	951	948	946	956	954	948	901	920	910	899
960	965	966	957	950	957	948	949	972	944	952	911	919	899	908	897
963	965	955	976	921	961	978	946	969	941	964	917	913	903	897	911
964	962	965	954	978	959	951	945	947	957	942	916	908	907	892	903
983	971	975	972	964	958	950	957	957	942	948	926	894	894	927	898
954	958	960	955	964	979	938	945	951	948	952	900	902	909	896	903
971	967	981	956	958	958	945	963	937	947	947	906	910	903	898	909
967	950	970	974	963	963	977	950	972	955	962	922	915	906	913	906
959	962	966	982	943	962	940	963	942	942	955	903	901	908	913	906
968	967	965	957	979	945	893	961	946	968	953	906	924	912	906	904
966	983	968	962	957	973	972	954	951	947	936	917	915	914	900	905
948	951	957	965	950	962	956	934	941	941	963	913	927	915	913	899
978	971	963	959	972	939	950	952	950	940	949	925	900	899	904	896
966	958	960	958	960	950	944	946	940	953	945	909	928	929	899	914
948	966	953	973	992	956	948	966	941	940	946	911	917	905	906	916
977	966	968	977	969	973	984	950	945	950	964	917	902	906	912	908
954	955	985	953	950	912	954	943	948	942	946	928	921	888	919	914
961	958	951	948	954	966	973	941	948	940	945	914	900	919	922	908
972	967	958	960	953	962	948	929	938	955	965	934	922	901	911	906
954	963	948	957	960	953	948	968	962	942	957	907	904	910	914	900
959	956	978	961	944	960	939	941	950	947	949	932	902	911	912	902
968	953	954	965	957	974	924	932	937	934	933	920	910	909	896	909
949	968	957	948	957	985	970	949	958	942	956	925	897	900	910	913
961	945	968	931	949	947	984	952	946	938	948	921	918	892	904	928
972	978	960	961	953	973	949	968	956	945	951	912	928	903	907	905
959	956	979	954	955	962	965	951	952	949	941	899	909	901	899	921
971	969	949	946	966	953	954	946	952	950	933	914	912	905	905	908
956	973	966	970	959	946	956	953	921	970	946	916	894	904	902	903
961	959	957	952	967	953	953	943	958	946	960	951	903	911	911	905
967	934	979	953	938	950	957	932	945	941	955	931	900	902	893	909
948	956	979	955	950	972	952	944	946	975	949	922	909	905	916	902
971	953	958	970	953	925	944	952	942	952	923	918	901	903	902	903
955	992	972	957	986	959	942	932	975	913	955	910	897	901	899	906
962	957	969	964	948	967	939	935	944	945	940	931	911	916	907	893
957	961	975	960	974	961	945	928	950	976	937	912	915	909	913	904
959	947	952	963	971	966	940	941	957	944	945	916	922	912	898	906
965	957	956	961	956	969	954	966	956	971	939	905	907	903	912	905
969	955	967	980	962	971	946	939	949	950	957	910	901	899	904	905
988	967	951	963	970	977	946	946	952	944	944	923	909	901	904	909
977	965	959	970	950	951	955	936	933	944	952	918	913	897	925	911
950	959	942	946	952	976	939	957	934	944	942	893	894	910	904	909
964	967	961	954	959	982	977	939	965	961	936	921	914	908	909	900
956	958	972	945	953	985	951	940	960	967	938	918	927	902	895	916
965	951	951	962	953	966	948	948	945	964	959	911	901	902	896	920
963	958	965	945	970	968	939	962	945	955	951	913	912	904	907	908
966	946	942	957	969	951	944	972	941	951	937	903	906	903	895	909
969	958	977	935	962	964	941	959	955	949	944	926	899	901	895	931
962	964	971	977	959	974	963	974	952	966	976	925	913	901	896	899
973	958	956	951	956	960	943	937	944	956	950	905	900	902	898	907
947	960	952	944	981	957	958	941	949	945	925	911	904	901	903	907
956	962	962	940	959	976	934	972	938	952	945	920	923	905	917	912
962	965	981	946	952	971	959	939	944	947	945	937	920	907	902	908
954	972	977	958	957	955	963	955	953	933	954	914	898	905	898	900
952	954	960	971	953	955	939	941	942	941	949	896	899	916	915	902
966	946	952	941	965	968	965	935	947	943	941	902	905	913	902	903
981	964	943	945	951	935	962	927	944	949	971	910	910	921	921	903
976	950	954	960	947	958	970	927	952	955	954	920	895	913	906	916
965	991	961	966	960	956	952	973	950	968	930	904	918	911	899	911
971	950	992	946	958	961	938	944	960	944	973	926	899	898	918	919
976	964	962	953	948	953	942	946	963	956	946	930	899	912	897	896
959	960	975	957	965	955	942	964	958	969	976	956	911	908	927	911
949	949	955	958	967	960	937	947	933	951	947	908	910	904	908	901
966	960	969	959	967	957	955	941	947	945	960	936	928	903	904	896
957	975	956	978	964	949	941	940	969	948	943	907	904	916	914	892
971	985	972	939	986	953	910	951	946	951	951	909	901	902	917	901
967	979	953	953	964	951	955	943	958	947	947	918	927	897	912	913
967	944	985	947	952	964	952	954	951	961	937	913	896	924	902	905
965	967	953	976	960	967	945	941	936	951	942	911	916	896	903	904
962	968	945	961	965	959	964	926	943	948	937	905	907	918	907	909
966	967	961	958	960	958	947	930	964	946	941	944	908	906	903	909
986	980	971	955	969	954	977	941	945	950	948	911	907	900	903	912
975	962	937	966	952	958	952	941	943	943	948	910	901	903	898	898
967	955	955	963	973	958	936	966	967	948	941	949	896	910	911	910
965	960	962	958	968	977	952	940	955	950	942	928	914	907	915	914
955	943	947	971	965	964	949	951	954	965	936	907	916	911	900	920
972	981	954	955	961	923	943	945	946	946	957	931	901	896	897	904
959	963	939	958	943	960	950	952	938	940	941	903	905	920	916	892
960	967	967	989	964	968	954	942	955	937	946	912	903	918	924	895
958	929	953	971	948	963	974	948	944	965	948	901	916	918	909	902
931	967	949	944	960	954	920	960	963	976	972	915	905	900	902	907
949	962	963	945	975	960	940	953	957	952	950	914	921	912	902	894
964	966	959	954	955	964	958	942	944	951	963	914	903	897	900	910
975	951	953	971	956	957	980	958	949	952	956	916	909	911	916	918
969	953	949	961	955	958	940	915	947	951	971	905	905	902	900	913
968	997	940	961	956	954	938	943	944	938	966	938	924	917	912	910
950	959	976	960	967	977	908	950	953	913	942	923	896	888	905	910
955	962	963	965	950	961	943	958	954	924	953	912	912	907	906	902
969	965	959	980	954	965	953	947	941	961	967	912	917	906	908	931
916	962	959	952	948	951	928	945	942	972	946	916	903	915	901	921
925	956	991	953	977	971	978	910	940	921	972	916	898	889	895	907
953	967	998	980	954	969	948	949	945	940	951	914	908	912	915	911
958	965	944	969	947	948	949	940	966	972	953	962	905	898	913	913
996	963	950	971	959	971	917	894	945	947	947	946	921	920	900	906
962	957	957	952	982	955	957	951	947	956	941	913	900	900	906	899
959	947	953	941	984	960	943	935	934	971	941	904	902	905	920	907
960	990	972	986	947	958	906	946	949	958	955	942	911	914	919	895
962	953	949	952	955	972	978	976	949	945	940	940	907	910	899	907
947	958	955	941	986	954	939	944	947	922	964	934	907	908	901	919
981	965	974	954	960	972	939	909	960	951	945	914	895	898	905	912
969	972	936	955	958	970	945	941	957	934	979	905	923	911	907	921
995	964	949	942	974	974	964	950	936	945	958	919	907	909	919	909
953	970	943	946	954	963	953	952	953	958	942	938	914	901	909	899
962	944	958	950	911	967	963	958	946	943	946	922	911	901	890	913
964	971	965	979	948	960	944	936	946	953	934	942	906	909	907	897
976	964	977	927	961	956	939	938	894	955	947	912	951	908	892	912
958	969	952	955	965	941	953	943	945	947	951	907	903	900	904	920
958	956	956	950	967	978	942	932	954	935	950	923	908	914	922	900
964	971	951	960	953	960	934	941	951	946	946	919	913	902	916	890
968	947	942	968	957	979	982	955	945	969	970	919	909	905	909	915
958	955	971	956	984	949	950	935	942	950	940	904	903	895	916	911
963	988	961	951	947	961	950	936	939	945	940	900	941	903	897	891
950	952	961	938	953	951	931	935	964	974	934	947	897	914	906	904
988	964	961	982	950	953	955	944	948	952	969	901	904	917	901	915
957	958	962	954	964	947	936	946	945	945	943	919	902	911	901	894
966	956	962	968	956	958	948	954	956	945	952	909	902	892	899	895
964	978	989	946	971	963	955	940	953	956	940	929	915	918	918	903
975	963	956	940	952	983	963	958	931	939	951	936	908	905	903	898
967	977	982	956	955	959	949	937	940	947	946	908	920	902	908	905
960	921	964	954	988	961	945	930	951	942	947	936	910	912	907	897
903	967	958	961	978	962	949	974	956	944	911	923	923	894	909	904
979	976	956	957	955	970	956	975	970	961	946	910	924	908	923	901
965	957	956	967	962	956	971	962	971	939	956	942	930	912	914	915
968	950	965	974	953	979	940	971	946	946	950	910	906	909	912	905
966	950	964	976	964	959	947	946	937	970	962	964	893	900	902	905
946	960	967	970	959	955	954	945	946	948	949	950	909	925	909	902
970	967	957	955	957	956	947	944	949	939	939	926	905	919	907	895
969	962	953	962	964	952	944	949	927	948	949	910	893	910	892	904
970	959	952	949	956	955	960	925	943	941	956	898	915	916	912	900
967	963	956	929	970	962	949	952	948	958	941	902	905	909	899	908
964	947	953	956	946	956	947	919	947	948	945	946	902	899	907	909
963	947	956	965	941	968	945	946	947	947	956	916	903	918	898	893
960	972	951	953	983	961	945	940	953	973	943	903	889	913	912	908
976	959	966	954	957	962	945	895	957	939	943	917	904	898	908	912
963	954	975	960	977	974	952	952	950	949	953	910	920	901	907	907
969	959	962	961	955	967	943	929	943	951	957	902	903	918	909	907
971	946	955	955	969	954	943	966	946	942	957	918	901	909	908	892
965	964	949	949	961	975	951	960	973	953	959	901	908	891	896	914
953	950	973	977	968	961	949	960	944	942	944	894	916	899	905	905
980	956	960	981	966	964	944	955	951	911	944	911	899	908	918	900
956	964	963	958	958	956	942	938	933	956	933	905	908	900	912	897
975	953	979	952	953	969	941	942	942	962	966	904	903	916	929	893
970	953	964	970	948	966	938	962	916	941	945	959	906	910	898	902
952	958	970	950	960	968	951	947	942	953	946	899	902	911	919	932
960	956	957	956	953	969	953	949	940	949	958	902	918	911	902	928
971	964	967	902	944	959	945	944	961	937	950	907	913	903	905	895
973	960	951	911	977	950	948	931	964	956	948	924	904	910	898	897
968	920	975	968	958	948	942	945	939	951	941	944	923	899	911	896
957	949	954	948	959	960	957	945	951	961	950	928	931	918	914	900
968	959	952	955	957	968	944	936	955	947	954	898	909	919	898	898
968	986	967	949	948	981	958	956	960	944	949	940	913	899	896	901
992	978	956	976	947	967	950	935	946	957	955	915	906	909	906	895
953	983	957	963	967	977	965	955	952	947	961	902	904	911	916	905
972	961	955	953	957	976	939	953	969	973	954	924	919	907	915	900
924	958	948	970	959	961	970	953	949	942	965	917	927	893	918	916
981	976	943	950	967	961	947	951	932	973	955	905	900	897	892	901
962	957	960	957	973	959	936	938	939	958	949	904	908	912	904	910
966	970	951	951	944	986	939	961	938	967	948	901	929	920	918	897
949	962	955	952	963	966	953	965	959	933	948	912	930	909	910	926
961	962	963	959	950	932	949	958	952	946	947	925	903	910	907	912
950	964	954	950	961	974	943	973	949	945	960	917	906	890	898	899
973	961	969	964	951	959	970	954	942	939	954	902	913	907	901	905
960	964	974	984	947	940	947	947	951	926	944	916	906	902	911	905
917	971	950	950	945	958	956	937	936	959	972	903	929	919	899	915
971	944	973	981	953	958	959	949	942	945	950	917	914	913	905	906
962	968	983	950	952	969	941	960	942	951	954	918	893	908	915	901
959	955	966	956	980	969	941	942	947	943	929	922	922	917	909	912
963	952	965	976	978	953	959	967	946	939	951	932	912	922	903	924
973	957	961	954	922	951	955	930	956	938	948	912	912	906	889	934
963	957	958	950	959	963	954	963	918	943	938	901	916	896	894	897
957	968	988	968	951	962	962	945	938	956	940	915	915	905	900	910
980	988	960	959	963	968	967	923	941	942	961	915	904	895	914	911
965	970	966	946	951	960	947	978	946	946	948	906	911	910	910	904
974	960	962	964	976	978	954	969	937	936	961	899	910	900	905	912
979	957	951	951	940	943	965	946	943	972	964	914	930	902	896	914
950	950	949	974	954	979	960	941	960	932	947	910	902	895	900	903
985	965	956	938	961	964	974	940	957	944	966	912	932	901	897	907
965	958	961	956	957	950	969	961	951	950	916	911	916	903	907	908
978	974	958	953	985	959	964	951	936	972	947	907	894	894	914	902
973	956	956	966	957	968	966	948	968	942	941	905	907	909	914	916
964	990	968	961	961	958	951	946	959	935	949	921	906	896	900	904
955	954	977	964	950	968	953	952	953	945	946	915	901	892	912	903
995	967	958	988	978	966	944	907	914	942	955	906	910	898	914	918
970	963	958	950	945	963	965	964	953	938	946	942	904	911	905	906
966	970	964	971	963	980	950	927	957	943	949	909	906	895	908	910
968	961	963	949	983	983	942	947	956	942	950	910	916	898	902	897
964	965	952	974	913	970	973	912	953	972	962	902	917	897	914	899
975	963	953	948	960	958	943	972	942	947	966	924	899	908	905	894
950	957	962	973	979	982	943	966	932	950	955	893	914	905	895	925
962	992	955	942	956	971	959	944	953	939	945	928	903	909	898	913
967	956	948	948	949	959	966	964	953	939	946	936	899	897	896	895
962	947	963	954	947	960	947	937	951	945	955	924	912	917	907	912
975	952	988	972	950	954	956	951	941	944	950	907	926	904	908	916
963	980	961	955	949	959	958	941	955	947	957	897	917	918	898	903
967	954	958	954	959	969	960	956	946	970	957	935	913	911	896	902
960	962	962	984	962	954	981	948	940	933	938	909	903	907	913	944
963	971	960	946	964	965	947	940	969	930	941	955	912	908	902	911
971	952	968	964	942	960	941	956	939	947	946	952	917	916	915	905
954	971	962	961	956	975	946	944	950	947	909	914	898	924	917	900
961	972	954	956	951	955	963	947	907	954	948	901	910	919	897	902
975	945	970	958	968	952	948	938	934	957	960	912	915	907	901	901
966	979	951	951	958	981	955	948	961	956	952	915	900	922	904	893
965	959	946	954	969	980	971	951	956	943	943	900	915	920	902	902
971	994	984	948	950	979	960	918	965	944	931	909	918	918	919	907
967	965	966	949	970	983	944	947	947	965	957	914	927	904	899	898
973	949	952	972	962	960	947	954	937	934	946	953	925	896	928	909
952	959	970	956	986	956	912	947	953	951	964	937	906	915	910	915
947	974	957	963	957	950	969	938	947	937	941	905	908	903	902	905
972	960	961	953	966	952	955	942	948	946	952	912	918	912	906	900
979	937	958	971	948	964	949	949	957	973	950	948	913	907	896	904
967	961	980	953	978	955	943	943	935	948	943	909	923	916	918	913
961	964	953	964	952	957	926	958	959	968	943	928	898	905	910	902
966	962	971	976	954	964	977	950	957	930	951	921	930	899	915	908
973	961	958	941	938	960	961	946	945	941	954	906	915	909	899	899
968	928	950	944	973	981	946	965	938	942	932	894	927	893	900	908
977	951	950	963	954	934	956	954	975	949	955	920	902	914	904	902
973	985	950	979	964	962	945	942	950	946	946	901	903	894	898	905
976	964	949	950	955	943	947	933	937	975	954	920	903	896	918	899
977	965	914	983	951	968	960	957	940	964	949	914	904	900	927	896
959	970	949	955	951	959	950	953	947	952	909	916	904	905	911	904
941	961	971	957	961	953	974	939	941	947	940	920	899	917	899	900
961	949	940	971	960	960	957	953	943	948	898	908	915	904	898	906
983	965	950	963	953	963	945	947	944	943	945	906	910	910	909	921
975	965	965	962	959	965	942	964	940	955	962	921	915	902	901	899
958	964	973	954	892	960	965	949	940	957	952	928	905	911	915	895
1002	951	958	951	963	959	938	932	960	943	945	907	917	915	916	896
960	969	948	961	985	963	954	950	939	949	943	942	902	912	923	906
966	978	965	960	948	986	948	968	934	946	921	931	908	908	905	901
960	975	983	956	964	983	970	951	947	955	910	905	915	900	912	921
975	975	949	960	951	967	943	957	942	970	947	902	915	901	908	901
964	961	969	953	984	961	945	955	948	975	953	908	904	912	909	901
962	965	921	958	957	972	940	981	938	942	945	906	900	897	910	903
968	987	958	960	968	968	958	948	938	940	949	910	893	906	906	909
950	972	966	964	957	976	960	964	940	946	954	909	925	917	891	899
969	966	945	974	958	978	977	946	935	927	949	910	930	898	906	899
932	969	947	957	959	972	934	949	947	951	973	909	901	916	915	905
968	967	969	963	962	961	948	957	952	949	958	927	917	899	908	911
980	970	961	983	976	959	944	948	963	956	955	929	900	906	905	909
961	958	963	964	951	961	935	932	957	960	972	931	912	902	900	902
962	954	963	942	959	971	955	955	940	950	940	906	904	896	921	895
956	962	977	982	960	961	955	949	951	965	952	919	904	909	919	918
962	955	966	948	948	958	952	942	950	942	952	936	901	903	898	913
919	958	967	959	987	957	959	955	941	953	962	938	917	897	895	923
969	905	969	975	955	948	949	947	926	945	965	912	902	911	905	907
977	968	966	958	949	981	942	943	949	942	951	953	919	906	898	900
948	955	962	957	956	953	960	946	958	962	938	923	903	901	905	892
969	956	976	967	979	947	939	938	945	953	958	935	898	909	911	912
950	951	963	974	955	948	952	960	955	942	951	906	921	909	916	894
992	992	960	941	945	952	956	946	959	965	947	899	898	896	903	907
972	956	944	966	966	955	946	951	944	950	946	953	914	917	898	908
951	966	945	947	957	976	947	964	937	945	976	904	908	899	899	908
971	957	952	958	952	972	955	937	971	938	949	917	894	913	896	923
954	957	956	955	955	963	950	935	943	940	947	912	921	895	899	904
958	957	951	950	955	955	913	948	955	944	946	961	914	902	905	898
969	936	959	960	951	982	941	944	949	972	944	918	924	904	909	902
960	977	974	963	963	960	958	940	945	945	952	949	908	922	910	898
988	951	945	956	952	952	946	946	947	943	935	908	901	899	901	905
950	960	946	957	980	948	927	945	953	945	967	921	922	898	896	909
958	971	958	953	953	991	948	971	949	960	957	958	904	906	915	899
963	974	976	947	981	958	949	956	957	938	954	919	908	908	909	907
958	973	967	953	955	962	957	955	946	936	943	905	906	904	913	902
990	963	954	947	961	959	938	945	969	971	949	910	907	910	917	918
955	944	956	952	952	965	952	942	946	943	961	912	919	917	906	908
976	960	959	986	961	972	950	938	942	957	941	901	905	912	909	915
969	974	959	920	983	957	945	958	942	905	950	902	902	903	898	900
966	965	967	955	973	958	931	948	963	952	943	915	896	906	913	897
969	970	959	958	966	959	946	943	948	947	946	925	899	898	907	898
968	957	956	972	942	961	965	947	936	963	906	921	900	912	904	901
980	964	960	959	948	988	957	939	949	947	956	954	911	896	906	910
939	966	969	949	954	962	963	958	942	945	956	906	907	903	909	897
969	961	954	958	955	971	936	942	919	977	957	913	924	911	915	899
960	956	947	958	960	969	945	961	925	951	978	898	893	907	905	907
964	977	951	959	952	969	945	935	941	969	961	945	895	906	907	905
960	958	957	953	998	965	973	943	943	942	939	899	915	916	892	912
968	959	981	957	940	961	936	965	944	950	951	906	907	899	897	903
947	950	963	961	949	967	962	956	956	946	948	936	898	915	901	901
984	953	980	963	953	964	960	948	946	947	940	928	907	896	910	919
978	954	968	947	955	974	950	947	935	976	946	916	917	911	908	921
961	963	956	952	979	968	946	951	969	944	946	926	919	910	907	901
964	961	957	969	970	965	947	960	951	946	945	908	897	905	906	894
972	943	952	980	971	953	938	951	930	941	937	917	911	897	909	909
964	949	984	961	967	962	954	948	958	948	948	938	915	896	915	903
957	963	955	988	956	961	942	944	950	954	947	962	899	904	938	898
984	955	960	961	960	947	950	945	946	957	945	900	899	902	900	900
969	948	967	969	965	959	948	939	945	945	951	951	918	913	905	898
965	959	951	947	952	956	946	973	943	970	944	912	916	920	912	910
959	968	952	953	964	952	955	962	952	955	946	923	924	907	917	899
978	952	973	954	962	949	948	954	942	962	944	904	901	896	904	918
977	951	941	968	962	955	944	935	939	972	945	918	925	917	913	901
959	955	954	951	958	972	941	914	960	957	973	916	907	899	905	897
972	964	952	956	952	972	941	951	936	931	949	917	898	907	906	908
973	957	940	962	966	953	943	943	969	967	947	918	905	913	910	898
958	959	956	955	959	968	955	931	968	943	972	914	925	903	911	915
958	971	945	956	957	947	951	942	972	946	947	932	915	895	899	900
967	969	989	954	980	964	952	947	958	943	944	940	899	921	905	919
967	972	949	953	952	954	933	950	955	952	951	916	915	924	903	910
958	971	956	953	966	960	946	937	944	937	945	923	902	899	901	895
966	964	969	963	971	961	939	949	941	946	956	947	895	905	890	914
964	958	964	952	950	953	952	943	975	965	940	922	912	919	909	897
968	958	958	951	952	966	941	955	953	963	938	907	912	917	895	908
958	961	946	961	970	956	944	943	934	961	974	922	907	918	900	914
991	989	969	956	970	966	954	950	928	982	954	907	918	907	915	922
930	952	956	950	950	956	977	945	948	948	952	918	898	893	915	901
970	961	937	951	955	958	950	959	946	936	946	953	900	898	900	918
962	960	951	982	961	961	972	961	954	915	980	957	888	908	901	910
954	962	955	965	965	964	950	937	973	951	917	919	915	913	902	906
952	958	960	961	959	958	951	937	942	953	956	903	924	897	922	914
967	969	984	957	960	961	939	953	941	950	969	916	927	902	924	910
966	996	946	955	963	957	952	949	942	949	971	919	924	910	908	897
964	983	944	982	958	959	951	949	945	954	947	916	911	892	902	912
970	954	960	948	962	959	941	953	945	944	947	916	911	912	900	898
963	946	946	956	972	949	957	943	944	947	959	909	915	903	895	897
962	959	965	962	965	954	956	940	940	938	957	943	900	900	909	896
961	949	963	963	954	933	947	956	958	949	953	902	890	917	911	911
950	964	962	960	940	939	940	971	960	963	949	924	900	915	911	914
965	970	970	927	951	952	953	937	938	956	968	914	902	915	913	911
954	950	963	981	960	960	957	949	963	956	902	903	923	908	917	914
960	964	916	946	952	960	942	944	943	954	955	917	907	902	903	905
965	966	955	958	977	952	937	938	943	936	952	910	898	899	899	906
988	966	963	954	978	960	952	956	952	977	958	912	920	917	919	898
976	955	966	968	954	958	951	944	957	935	939	906	916	906	925	929
988	971	985	953	960	979	977	949	944	953	946	939	925	899	922	905
955	956	966	968	952	963	950	908	950	944	978	940	900	904	916	916
959	955	959	954	984	952	936	928	975	960	942	923	903	895	912	899
963	963	961	951	980	958	982	942	946	940	894	918	902	907	913	909
961	971	964	954	963	969	946	947	949	927	943	905	926	899	908	892
959	939	955	973	965	966	973	961	950	981	946	902	912	900	902	895
991	969	966	960	953	957	957	957	959	949	952	912	923	893	896	911
969	960	945	950	952	946	953	953	970	946	945	933	902	901	896	901
966	979	967	952	969	962	947	963	942	930	938	906	906	903	906	908
960	957	982	954	952	954	944	952	943	976	956	935	907	905	918	913
976	988	953	977	954	962	959	962	935	976	956	911	907	905	905	905
963	952	965	959	963	951	945	937	956	963	957	905	915	899	890	906
955	947	987	970	952	946	917	955	957	952	939	907	924	924	905	900
952	964	952	951	960	961	956	970	941	946	953	935	933	907	915	898
998	960	985	957	956	960	957	949	947	955	956	911	902	896	901	906
973	938	948	964	960	952	951	935	946	940	950	904	896	903	913	905
917	942	958	962	917	951	957	943	974	940	952	957	903	903	901	913
970	967	959	967	948	956	947	941	942	952	935	918	905	899	901	902
957	952	946	957	958	971	950	935	950	940	942	910	908	916	910	914
969	957	969	940	953	973	943	957	950	950	958	908	896	912	911	914
955	952	953	963	955	952	949	947	952	949	977	905	895	909	911	903
959	971	952	940	959	909	929	946	945	909	944	920	924	898	897	917
956	954	959	992	957	958	939	946	939	955	967	937	903	914	898	910
960	955	960	963	982	962	949	940	929	950	950	926	922	906	914	892
962	967	955	956	950	959	940	935	974	938	949	904	919	905	917	910
975	959	920	946	944	949	913	940	949	968	960	905	921	895	917	902
981	994	955	955	954	967	940	938	966	949	952	941	903	903	902	917
912	915	954	940	968	943	962	955	948	974	955	909	904	905	908	894
957	955	975	953	972	959	951	944	952	941	949	911	925	896	908	919
952	956	951	957	955	957	949	944	931	964	974	910	903	911	913	912
965	983	1002	977	959	972	946	946	955	941	961	909	899	913	906	914
960	962	958	967	982	961	938	949	951	944	937	909	902	923	895	900
970	955	965	958	968	949	982	939	948	913	971	922	910	908	896	904
955	942	955	958	967	962	969	946	945	924	978	920	916	915	899	923
966	953	955	972	961	977	961	931	952	919	962	902	911	906	914	915
960	989	957	939	954	972	966	940	944	931	946	912	906	898	897	910
968	963	951	963	956	969	974	956	972	941	956	916	891	900	903	914
984	958	965	978	954	981	934	948	944	953	942	914	907	909	903	907
966	953	962	950	951	980	938	939	947	960	951	898	922	909	898	903
959	958	964	953	964	956	951	942	946	968	965	912	916	910	916	908
962	964	956	948	962	951	918	948	939	954	965	933	914	906	904	894
965	976	984	962	957	965	949	949	931	932	940	945	922	902	892	915
976	970	960	967	954	962	973	944	936	916	956	917	892	913	918	894
974	958	966	960	956	973	941	966	944	946	947	924	912	910	903	914
958	964	959	974	949	960	955	942	962	951	952	904	908	908	907	899
968	967	949	958	956	959	939	942	949	949	951	913	908	903	902	900
947	970	956	978	950	956	960	949	949	936	941	897	915	895	912	901
955	956	966	952	952	960	961	969	948	922	955	931	920	904	916	905
963	959	942	981	980	952	963	955	947	967	948	941	897	899	898	910
984	964	977	959	950	967	942	950	942	947	933	907	905	907	909	894
970	966	952	969	958	960	947	943	958	935	947	917	914	909	900	899
976	953	954	976	954	964	945	963	945	941	943	933	903	903	895	899
984	968	920	958	955	962	953	976	944	976	960	907	910	903	904	940
969	969	956	959	968	953	949	955	944	950	955	915	922	901	910	903
952	990	963	948	960	959	928	953	948	974	950	926	921	909	906	896
957	955	981	951	959	977	953	955	967	931	890	923	917	901	909	888
989	965	957	957	947	953	938	948	949	949	943	906	958	900	904	905
962	954	979	956	965	962	943	947	950	950	944	904	901	895	903	906
926	977	945	952	950	951	963	943	952	938	948	910	898	906	897	897
965	946	959	951	961	957	950	947	915	951	950	911	898	907	904	905
955	943	976	972	961	964	946	956	939	939	951	926	900	899	918	913
970	949	958	965	963	959	918	940	947	950	971	919	911	908	906	910
967	982	952	953	966	971	949	951	940	947	963	920	904	907	896	930
964	977	968	979	951	962	947	946	969	944	938	909	929	901	906	897
969	962	948	951	912	962	943	958	976	953	965	907	904	897	912	911
967	907	985	964	957	967	948	940	949	942	961	909	910	896	906	917
960	961	969	955	952	974	943	931	947	981	939	902	904	906	913	903
962	960	954	966	955	955	939	948	972	952	948	917	899	913	905	902
963	952	967	980	966	962	913	953	952	962	941	928	915	909	912	900
978	974	923	957	970	964	912	951	950	960	944	933	891	900	919	923
996	968	946	975	943	955	944	936	952	939	935	909	907	893	897	894
963	959	958	919	957	957	923	950	951	950	956	917	925	912	912	908
970	961	956	944	955	960	919	951	953	957	978	925	903	899	928	912
934	969	979	963	950	956	947	940	949	937	949	924	913	901	901	907
989	990	969	962	952	992	937	968	936	936	948	949	905	905	902	902
957	967	960	938	959	957	947	944	944	943	946	914	905	913	920	897
974	964	955	959	968	952	951	941	934	944	953	912	906	913	900	898
952	961	961	944	965	965	957	935	945	947	947	899	919	911	906	903
956	976	947	970	957	985	936	946	949	942	946	916	899	908	904	911
962	961	976	967	953	955	960	952	946	954	942	907	912	915	897	907
967	973	969	956	956	967	947	954	956	959	953	908	913	909	907	918
962	972	928	954	949	962	954	946	945	947	949	948	918	893	908	909
966	957	947	952	956	974	926	945	899	947	954	906	899	906	907	908
961	983	950	920	956	972	957	954	945	951	934	915	911	895	903	904
964	954	958	964	941	960	942	943	949	943	965	910	920	901	902	908
959	957	976	977	973	957	945	939	940	942	978	975	909	893	911	907
951	986	972	958	954	969	950	949	946	940	943	906	913	904	907	901
994	962	940	947	953	958	947	974	940	946	946	938	898	892	895	895
957	957	954	975	954	953	944	948	950	935	944	924	903	914	894	922
965	973	950	948	962	956	949	965	951	945	936	915	912	909	905	911
953	951	978	959	971	966	947	940	950	952	942	913	919	921	894	908
957	947	943	966	955	970	945	953	939	942	946	915	904	904	910	907
969	960	952	955	955	919	954	939	950	942	903	908	901	894	908	916
996	960	949	948	940	950	945	956	934	958	938	902	919	898	917	903
956	949	949	947	967	961	951	953	960	955	954	900	904	895	916	895
956	968	963	957	952	976	949	965	944	945	944	914	897	915	892	906
960	961	959	962	964	958	966	939	941	949	948	896	905	903	894	922
963	952	951	960	964	957	936	946	945	973	958	912	900	900	906	901
960	950	972	950	958	953	945	948	933	956	941	900	902	914	909	906
968	961	954	953	960	961	956	946	967	952	960	913	922	898	905	910
966	992	954	929	959	976	940	942	963	944	937	910	915	907	903	904
973	958	974	957	954	954	940	945	953	934	948	949	905	911	912	917
958	962	953	946	964	964	955	967	952	936	959	939	899	914	921	900
969	976	951	953	955	946	953	945	944	944	950	909	909	904	915	897
929	951	951	956	977	963	967	935	950	958	962	905	917	916	901	928
981	983	950	963	956	950	969	913	975	919	966	915	914	901	911	904
968	957	974	950	971	964	945	932	963	932	912	911	928	905	905	898
962	965	977	959	921	964	978	982	952	957	947	913	903	908	917	899
974	965	910	953	980	967	943	943	971	945	929	906	917	921	902	902
966	964	946	959	961	978	923	945	947	949	947	921	900	921	901	914
987	951	947	969	950	963	948	945	958	951	963	916	901	907	906	914
975	986	955	946	945	966	939	949	937	945	956	903	916	906	914	906
965	964	989	966	951	958	941	974	965	973	961	917	934	917	897	898
948	960	949	960	965	928	956	950	954	940	951	909	912	901	895	910
983	950	956	952	964	959	951	933	953	972	973	903	910	895	893	921
901	957	971	959	958	954	945	940	974	942	962	903	922	895	937	897
954	967	965	957	983	962	947	952	942	928	945	907	901	903	914	898
966	955	964	968	958	966	956	944	904	941	952	924	909	912	914	896
964	963	981	959	972	977	947	947	934	952	949	910	921	908	908	914
951	953	959	954	965	968	950	943	968	943	952	909	917	903	911	901
973	955	954	964	953	960	960	979	948	955	935	912	924	898	906	908
966	979	972	961	956	942	923	946	955	959	947	902	926	919	916	898
970	973	958	959	964	956	937	935	973	937	954	899	895	913	919	911
952	972	949	951	949	959	936	946	933	947	952	909	900	896	898	893
961	951	960	947	975	961	962	943	948	973	921	916	925	919	900	909
970	954	950	961	952	951	931	946	956	958	937	918	896	900	900	896
972	986	966	967	956	970	936	944	948	950	913	953	923	908	909	918
961	948	959	959	958	966	951	923	957	967	944	913	899	920	909	913
963	971	945	965	966	963	942	943	944	941	949	927	923	902	898	907
970	955	950	977	974	968	946	962	951	971	966	896	893	917	911	903
954	928	957	924	967	964	961	935	940	958	958	914	900	914	906	894
960	979	959	960	947	935	934	950	966	944	924	919	904	904	898	898
980	913	960	957	950	964	947	948	952	947	952	900	898	905	901	890
963	954	957	956	959	945	943	934	956	958	939	909	905	926	905	909
967	966	966	960	966	960	944	943	948	944	951	910	900	918	895	911
970	975	957	952	974	949	917	952	954	965	915	914	908	903	902	908
991	974	954	929	911	949	950	944	934	950	944	935	926	898	901	914
952	954	972	955	962	959	980	945	936	952	950	917	906	894	914	894
961	965	957	954	958	932	938	974	967	952	944	916	945	895	902	907
968	963	956	949	967	958	945	941	931	956	921	912	926	914	891	900
961	973	951	959	963	952	942	948	946	959	964	913	935	918	901	903
962	970	984	953	948	965	921	959	950	976	949	904	928	903	903	897
1000	946	978	956	953	961	940	958	922	956	954	914	903	912	916	909
962	971	972	948	949	967	958	960	975	953	940	901	906	906	910	894
971	983	957	950	956	967	967	960	940	945	934	923	896	909	895	912
997	969	972	953	960	965	974	962	945	945	932	912	905	892	903	910
968	923	971	950	957	959	954	944	952	944	948	913	892	916	894	901
959	972	960	963	956	952	969	939	951	949	947	901	917	899	908	912
966	958	943	955	957	966	956	975	954	944	960	952	903	894	902	900
950	956	965	967	948	957	948	949	985	947	942	912	893	917	903	915
967	977	963	957	976	961	963	959	954	945	950	938	937	900	916	903
959	971	948	951	970	909	938	942	951	943	959	895	901	902	911	905
950	954	959	917	947	973	955	944	957	969	972	943	910	910	910	908
962	972	955	964	950	976	938	943	940	950	970	933	921	920	931	904
965	986	963	959	958	970	942	945	940	964	956	918	905	910	906	897
955	955	972	939	953	956	948	908	951	948	952	900	905	907	894	908
961	942	973	963	945	960	946	936	957	964	946	940	939	907	897	910
972	958	954	960	971	954	944	942	974	951	942	924	895	912	904	910
971	977	962	951	961	971	949	969	940	946	992	910	903	932	906	897
969	982	965	971	983	968	951	893	944	969	946	927	916	893	910	915
962	964	960	950	957	964	962	945	954	944	960	968	898	907	896	899
967	969	935	945	976	952	949	952	936	952	899	904	901	906	904	911
968	926	963	954	966	964	931	971	981	950	956	950	900	914	902	908
955	955	951	964	953	960	964	944	945	943	943	902	905	913	900	903
967	970	979	949	950	954	939	941	961	951	952	918	896	908	900	905
957	958	956	968	959	964	954	957	949	959	965	923	905	909	905	900
959	964	956	956	957	962	946	949	951	941	918	918	905	924	922	914
956	966	955	965	965	965	960	928	940	946	952	932	895	898	913	903
969	979	943	959	973	958	948	941	971	960	947	915	923	919	897	903
977	961	941	950	965	971	948	950	943	956	977	929	903	911	925	899
959	957	975	971	968	960	952	974	954	949	958	917	909	917	911	912
957	962	961	975	957	958	950	939	956	947	947	893	894	907	909	902
937	965	952	954	952	976	954	944	944	953	940	920	920	901	923	893
966	958	964	955	949	960	950	948	952	970	967	914	913	898	922	906
962	954	968	957	957	957	945	947	958	955	954	913	899	906	906	899
991	974	951	953	955	974	943	940	954	954	949	912	895	910	918	895
966	951	976	959	967	975	949	951	940	968	943	908	913	905	905	900
967	979	951	970	953	960	964	952	956	945	948	913	912	895	904	922
947	973	978	955	945	984	980	945	953	945	948	905	908	910	897	894
964	963	979	958	972	954	947	942	961	942	936	906	914	895	911	896
959	961	964	980	974	959	948	942	943	962	953	905	935	901	915	897
992	952	951	971	960	968	947	940	948	946	951	951	902	899	913	900
977	952	935	958	962	962	946	950	960	977	943	900	925	907	913	896
963	957	961	971	968	976	951	933	934	951	940	905	910	901	911	898
967	943	955	929	949	968	942	946	943	942	975	906	917	919	929	914
977	948	956	948	966	961	946	947	934	975	956	938	904	903	915	900
960	957	944	972	954	963	950	958	957	949	977	897	925	888	896	920
964	941	949	958	946	955	977	952	916	945	942	935	894	902	894	912
984	954	958	958	961	959	950	957	946	944	946	910	903	902	921	910
995	982	954	977	961	951	952	939	965	943	949	891	922	905	896	895
968	964	946	963	963	968	951	948	943	952	952	903	901	897	898	922
954	978	967	958	953	954	957	965	946	955	940	910	920	898	907	899
963	961	957	959	972	958	898	947	958	955	933	927	913	896	904	915
966	956	951	904	949	971	973	936	967	942	950	908	904	894	915	912
975	954	952	954	949	954	930	957	944	954	956	908	929	915	917	907
994	968	964	957	960	964	951	935	950	953	956	912	895	904	891	894
978	950	961	945	962	962	972	949	954	959	950	910	909	894	905	906
926	949	950	958	951	955	941	937	933	945	948	934	915	912	917	902
973	951	975	984	950	973	940	940	949	942	950	946	896	901	908	912
994	972	945	963	961	957	972	971	946	945	921	908	926	896	911	897
898	970	968	952	962	978	953	948	979	947	949	905	904	899	899	905
962	964	964	944	957	958	946	937	947	948	955	898	921	919	917	896
952	960	947	957	948	958	940	956	959	903	927	924	896	903	903	915
911	993	952	987	957	970	982	931	971	948	946	904	911	898	896	895
947	966	962	990	984	955	952	943	955	963	947	949	905	899	906	903
982	962	966	959	955	973	952	970	956	934	966	902	911	921	894	907
967	951	953	966	952	981	955	935	959	967	959	925	907	939	931	900
989	959	959	981	949	952	951	953	964	975	932	904	920	896	896	899
974	952	955	952	955	927	943	943	948	944	952	919	907	911	903	913
966	952	946	954	945	955	947	936	938	939	955	904	907	911	902	914
963	960	959	936	987	956	947	896	947	946	970	922	903	906	904	894
959	966	943	951	956	958	956	945	934	947	954	930	901	896	901	896
969	969	942	958	989	956	938	966	942	936	934	945	904	917	921	943
963	968	970	960	961	957	943	973	952	944	953	916	907	904	906	898
984	950	945	971	954	958	949	948	935	942	954	945	921	912	900	933
968	956	965	908	958	975	940	942	939	944	942	911	902	908	898	918
954	967	956	950	951	962	919	946	952	958	929	918	914	902	916	902
956	956	964	949	970	987	956	937	942	949	951	923	904	909	903	904
955	967	974	968	962	952	942	940	944	939	946	906	897	926	902	902
971	961	950	952	952	951	958	944	958	955	949	958	921	903	916	904
962	952	947	953	960	985	955	943	976	943	971	918	923	898	915	930
947	956	951	952	961	958	950	958	970	921	945	915	915	902	896	897
981	964	960	939	950	950	965	946	939	956	959	904	895	914	900	907
995	953	951	972	946	952	949	935	942	896	953	911	906	920	901	909
972	959	947	952	945	956	947	936	953	958	945	904	925	905	912	912
972	935	993	956	958	973	944	948	971	947	973	907	909	894	910	895
971	976	949	969	982	971	955	948	949	943	903	943	907	893	909	906
973	955	950	961	975	958	947	944	913	960	963	918	901	893	901	917
968	962	954	945	963	949	955	949	937	957	948	918	895	910	905	914
968	955	960	974	959	964	938	949	950	939	941	912	923	912	909	913
965	959	962	957	976	942	936	945	947	950	941	954	904	911	912	899
987	958	964	951	904	966	944	965	945	957	952	909	903	902	891	912
957	971	982	963	965	982	948	952	941	974	949	929	916	899	906	902
949	986	958	951	957	956	962	940	939	937	949	936	913	910	921	915
959	958	941	952	948	959	950	938	940	945	950	905	903	911	897	901
1003	951	951	975	956	952	945	953	976	946	957	911	895	896	903	894
963	966	950	953	954	962	945	951	962	932	953	902	919	905	898	894
968	953	948	959	952	947	953	953	936	945	952	914	926	924	902	908
981	955	961	956	956	951	944	958	946	946	943	912	933	900	910	908
973	954	972	956	971	960	942	959	949	946	946	923	904	911	905	916
985	985	964	948	957	958	945	938	943	952	950	889	915	909	900	906
970	971	957	957	955	965	945	964	931	948	949	906	895	923	894	919
961	959	969	942	969	953	958	976	913	922	938	900	907	906	901	904
971	980	944	968	963	967	957	940	942	964	950	906	921	898	899	896
962	906	941	941	985	950	950	950	949	955	937	916	911	896	903	903
994	944	958	972	960	967	946	970	967	961	951	909	901	905	899	917
967	954	953	956	952	977	959	937	938	954	936	911	933	912	895	912
964	966	912	950	952	966	976	949	949	932	959	971	897	898	917	908
978	961	890	951	964	967	950	964	959	947	947	914	900	908	905	902
966	962	948	960	948	957	952	957	941	954	943	910	921	910	897	904
966	956	949	953	950	973	932	929	943	967	951	942	896	905	898	905
958	972	951	971	949	960	954	933	975	937	950	950	926	897	897	914
958	951	959	961	966	955	939	955	954	970	948	932	910	911	889	900
956	973	956	988	956	955	975	946	941	961	939	907	930	911	907	891
959	955	963	972	966	965	951	943	960	954	932	902	929	906	927	910
963	960	975	960	957	962	956	933	964	945	953	914	903	902	936	895
980	965	968	945	956	978	957	977	942	939	914	903	893	898	917	896
943	953	978	976	949	961	949	947	928	942	942	904	916	914	908	899
959	971	960	951	960	961	948	938	941	939	952	916	933	916	896	899
966	950	952	982	965	963	946	941	954	943	941	924	908	895	902	892
968	951	952	966	958	956	945	943	974	925	940	919	897	898	911	902
967	992	992	966	950	977	966	940	949	941	961	912	910	916	902	902
974	960	954	953	967	962	977	939	968	936	946	901	913	899	903	897
961	955	960	973	960	960	948	942	967	951	967	914	914	899	897	918
966	977	957	957	954	968	949	959	941	977	948	908	922	918	913	909
969	974	961	955	960	972	943	949	944	967	961	944	903	897	910	901
965	956	964	959	979	955	938	948	950	970	941	906	900	909	903	915
962	950	962	957	911	971	929	945	945	943	938	907	896	918	904	907
964	960	963	960	961	952	952	946	948	946	947	899	923	890	908	901
967	947	965	952	962	949	919	950	939	946	945	916	901	931	895	898
992	957	957	962	937	975	943	970	958	952	975	911	909	905	898	908
981	944	943	964	955	957	950	954	949	949	946	900	916	913	918	918
966	966	967	953	973	964	943	944	954	944	963	913	907	918	906	909
966	967	977	951	952	953	946	963	970	950	936	923	923	908	913	912
956	958	947	978	959	964	970	958	955	944	956	910	908	910	897	905
984	968	956	994	963	955	959	965	956	962	948	907	910	914	903	899
965	950	954	966	967	971	942	956	970	958	958	920	913	895	910	896
967	949	928	945	954	948	973	955	969	947	940	910	912	896	917	904
963	953	960	963	959	957	943	935	967	943	942	909	893	898	899	906
965	954	959	956	983	957	942	957	947	943	948	916	919	900	912	912
966	959	954	978	967	961	957	942	961	973	952	908	929	900	894	892
974	928	979	955	959	954	943	933	952	946	956	909	917	900	905	909
915	943	960	956	943	959	960	943	950	942	951	925	911	891	901	911
958	956	951	955	991	960	961	952	952	937	948	911	920	904	905	909
964	960	952	945	958	951	940	952	949	967	945	913	905	897	914	915
950	950	961	964	948	982	952	965	959	942	959	924	906	896	917	909
970	950	977	956	956	966	961	965	946	950	934	916	913	900	916	922
996	953	953	972	954	967	966	937	949	946	945	901	918	900	901	929
954	959	984	970	961	972	957	908	943	953	958	934	903	901	907	908
966	958	961	951	964	962	942	956	972	941	947	909	901	918	914	897
969	954	971	954	968	960	945	948	951	957	922	944	909	913	907	902
967	955	965	958	959	960	958	952	951	930	970	905	892	912	903	905
[truncated: 16,648 more rows]

## Sheet: Figure S2b
Flow cytometry raw data: each data point is the raw FRET/donor for a single cell in each condition
	START	Basal-15min	Basal-30min	Basal-45min	Basal-60min	Basal-90min	Max-15min	Max-30min	Max-45min	Max-60min	Max-90min
	916	914	908	915	906	891	910	887	904	896	884
	909	878	905	898	897	901	891	885	892	897	888
	922	897	907	899	908	910	889	888	894	886	896
	905	899	897	900	898	906	894	887	886	886	888
	910	918	893	893	896	912	895	904	894	891	901
	919	896	894	891	908	912	892	903	895	893	892
	908	904	896	902	915	910	901	896	908	900	889
	912	901	897	910	912	904	887	888	904	892	892
	907	897	904	903	908	905	897	893	892	880	911
	904	904	900	904	910	905	893	892	894	891	905
	910	908	904	913	911	902	892	908	900	904	889
	897	906	902	906	896	904	898	897	887	903	895
	906	899	911	919	908	901	903	902	897	890	905
	928	903	896	897	895	900	891	891	884	883	892
	918	893	899	897	895	904	890	901	893	893	905
	910	913	897	901	905	896	883	901	889	907	891
	917	897	906	888	896	902	887	905	888	898	891
	919	927	911	898	905	907	893	886	901	891	895
	908	896	899	893	890	897	884	886	897	894	896
	908	907	903	902	905	902	915	899	887	888	932
	903	911	897	903	904	898	896	895	898	896	888
	905	906	889	909	900	901	898	887	884	882	896
	902	897	892	888	901	910	883	891	902	905	898
	912	895	908	891	902	915	892	891	890	888	895
	907	912	890	904	904	898	887	892	899	905	893
	908	895	895	878	901	913	911	894	893	886	889
	917	893	899	903	900	920	895	887	900	891	882
	916	906	895	903	907	902	890	895	895	898	918
	908	900	902	902	913	909	895	894	896	894	893
	905	897	921	900	905	918	886	896	896	895	893
	912	905	896	899	900	906	891	894	898	891	891
	917	911	910	902	889	901	896	894	882	879	889
	921	916	899	893	892	910	897	889	896	896	903
	909	889	920	901	903	911	890	925	891	896	892
	913	898	898	919	914	901	897	932	888	892	904
	907	914	898	905	900	896	893	893	898	900	897
	909	919	904	902	889	901	897	887	898	896	889
	911	905	898	903	896	886	888	896	889	899	892
	911	903	891	893	900	911	893	888	897	884	894
	902	903	896	902	905	913	887	901	893	913	891
	919	901	911	906	904	901	901	890	922	896	893
	912	899	916	904	908	903	892	883	893	888	917
	901	890	891	914	910	907	899	894	894	883	891
	914	910	899	913	902	909	896	895	888	888	884
	905	910	905	908	901	899	879	899	912	887	887
	916	886	905	898	892	906	901	891	899	873	903
	908	909	898	893	898	912	895	892	899	893	901
	913	893	897	899	895	913	869	880	888	906	886
	909	898	909	891	902	902	881	896	897	889	893
	902	895	902	921	904	897	894	901	893	897	894
	905	897	912	900	907	904	888	884	891	893	888
	899	892	923	900	907	903	890	896	890	892	890
	909	906	922	900	901	906	896	883	877	895	893
	907	914	897	907	911	913	892	888	894	886	895
	934	914	898	905	902	898	898	887	884	884	903
	912	890	896	891	908	903	896	886	896	890	893
	913	896	899	910	909	899	890	889	900	895	884
	916	897	911	902	898	906	893	885	886	898	889
	902	883	895	908	898	908	906	893	894	886	882
	909	891	905	895	898	912	889	889	884	893	889
	903	914	904	903	914	905	889	881	889	898	901
	903	902	905	903	899	894	893	884	881	889	889
	912	889	911	896	898	900	883	890	892	892	890
	909	903	901	907	904	895	902	894	894	904	903
	906	910	894	905	904	909	885	894	900	880	899
	906	904	909	901	887	908	905	889	895	897	902
	902	899	890	919	899	907	883	897	896	887	893
	894	910	892	906	905	912	902	908	888	895	893
	912	902	901	904	899	907	897	891	888	893	890
	904	901	904	894	900	907	895	901	904	890	896
	924	919	898	914	906	909	887	894	904	888	901
	908	917	902	903	919	899	903	894	906	898	893
	906	912	896	900	904	907	875	886	905	918	911
	915	910	908	906	889	905	904	888	900	884	886
	904	901	884	907	898	915	889	885	898	900	889
	905	901	894	923	908	904	893	897	886	887	882
	905	896	901	902	903	894	901	892	889	879	885
	916	911	898	894	906	913	897	888	885	895	882
	908	903	900	910	906	908	892	890	889	886	897
	913	901	906	902	906	906	893	894	910	883	888
	917	906	900	899	903	909	901	890	891	906	890
	903	896	899	896	885	896	895	904	901	883	904
	905	905	907	906	921	922	885	897	886	883	895
	911	894	895	897	926	910	885	902	891	893	897
	908	895	900	893	897	910	919	889	884	907	901
	910	895	904	901	887	893	900	895	894	893	889
	909	898	895	899	910	902	891	898	893	888	910
	909	915	912	914	903	906	919	896	911	894	900
	885	906	903	903	898	908	901	898	903	890	897
	918	917	904	903	901	896	888	898	895	895	892
	902	902	912	902	901	902	904	889	885	899	889
	901	905	911	895	890	912	893	891	888	886	888
	914	900	915	897	907	905	878	894	891	894	894
	903	907	898	901	921	907	913	906	889	903	891
	927	894	910	899	894	904	897	895	896	906	889
	909	903	907	920	909	905	882	893	889	888	910
	909	905	902	897	904	903	891	885	906	900	894
	917	905	898	916	907	907	884	899	888	891	897
	896	900	912	922	904	909	914	889	879	898	889
	898	907	911	902	896	904	896	892	888	884	898
	903	900	892	903	904	909	889	896	897	899	890
	907	893	899	902	900	899	901	902	890	894	900
	906	900	902	894	894	897	889	895	881	902	892
	902	919	904	899	907	894	889	884	899	884	890
	911	901	904	901	905	903	891	878	897	886	885
	922	892	897	904	899	924	895	891	888	896	886
	908	909	905	892	911	905	894	885	914	903	901
	918	908	883	898	895	904	891	903	906	890	901
	909	904	903	919	904	913	899	889	900	890	882
	907	904	897	897	895	903	899	890	887	884	886
	908	899	895	907	900	911	894	896	886	892	887
	913	897	898	906	905	905	890	894	889	896	913
	908	907	896	902	923	902	887	885	892	887	892
	910	889	907	901	905	904	881	887	884	894	908
	900	923	900	902	904	911	899	886	900	889	896
	906	909	895	910	901	909	911	896	890	884	896
	906	889	905	904	897	907	925	895	884	910	897
	891	899	906	902	919	904	886	895	895	907	897
	910	891	900	907	906	900	896	904	885	890	898
	909	914	901	903	909	905	899	895	888	892	894
	909	894	907	897	896	924	881	903	898	887	886
	910	918	910	900	905	904	908	892	909	905	895
	913	900	892	894	907	909	900	910	893	888	900
	902	907	892	899	904	902	895	911	890	888	909
	909	900	905	900	923	913	887	896	887	890	893
	905	890	894	914	903	904	902	904	896	897	887
	911	889	904	900	906	912	906	906	892	900	894
	920	912	893	896	894	905	887	906	895	889	895
	908	908	899	901	909	907	894	893	888	896	890
	904	901	904	900	905	905	892	889	895	888	888
	912	902	892	877	902	907	894	893	891	888	909
	891	900	899	899	912	909	898	883	890	893	890
	909	891	896	918	909	905	883	888	903	880	892
	903	916	922	909	918	895	886	893	897	893	892
	909	900	911	924	904	897	893	881	895	893	886
	918	900	886	913	910	909	890	899	897	894	890
	915	898	902	912	900	901	913	895	906	903	900
	905	896	901	908	904	905	901	892	907	888	891
	909	894	897	898	888	907	886	907	886	893	883
	892	904	903	900	892	894	892	919	887	895	892
	911	911	893	899	908	908	896	903	891	893	894
	910	905	889	901	911	906	891	882	899	895	905
	922	913	901	908	902	906	902	897	893	895	892
	916	908	897	906	901	908	896	886	891	889	913
	911	900	894	902	904	906	911	897	886	892	889
	898	908	902	915	904	907	900	904	905	889	886
	923	918	892	896	899	900	887	897	884	897	903
	912	903	895	910	895	899	909	904	887	894	887
	912	918	904	901	900	907	894	896	894	893	899
	905	916	899	909	886	915	893	900	880	900	914
	911	901	898	904	902	895	899	896	884	897	893
	909	900	897	905	896	909	888	894	887	894	910
	900	902	917	915	895	905	892	894	894	890	885
	919	907	902	909	908	905	892	888	895	891	888
	911	898	898	899	914	911	893	894	884	895	914
	904	906	895	904	906	899	879	890	891	899	898
	907	923	903	903	916	911	887	885	889	891	896
	915	906	902	922	904	905	903	886	900	903	898
	906	901	930	900	905	909	900	896	900	897	900
	900	906	902	909	902	899	891	891	889	884	891
	902	901	900	905	903	904	892	887	897	889	892
	904	913	902	904	908	901	902	894	911	895	884
	905	902	904	903	897	898	903	901	889	897	904
	924	906	897	909	902	910	921	890	897	890	897
	907	876	908	907	907	907	891	899	890	896	899
	910	912	915	902	898	896	901	898	888	910	887
	908	902	916	906	903	918	891	890	891	895	907
	902	887	888	899	903	907	906	889	903	903	899
	907	888	908	898	895	918	910	913	891	891	886
	909	919	913	911	902	906	893	888	898	896	901
	910	901	904	906	910	907	898	899	894	890	903
	911	899	902	899	913	916	897	885	885	887	892
	908	910	912	907	916	905	892	893	885	904	901
	920	900	907	891	908	905	883	896	915	891	892
	910	924	904	889	911	923	907	893	890	899	894
	900	921	885	903	921	908	889	901	897	900	894
	901	899	902	913	894	907	890	886	896	889	888
	902	904	904	904	885	898	901	889	887	887	886
	912	900	920	901	896	894	893	901	893	910	898
	907	880	906	897	911	903	890	888	878	883	888
	887	896	909	905	899	903	895	878	882	888	900
	903	911	913	906	903	901	902	895	889	895	901
	908	903	901	902	907	914	888	885	896	905	905
	930	904	894	894	907	902	885	889	894	895	911
	911	909	899	901	912	901	891	904	891	884	887
	897	906	897	916	912	906	899	895	895	882	897
	908	906	902	902	910	904	895	906	894	892	902
	913	914	895	908	897	899	900	887	890	898	898
	914	900	900	899	904	905	909	894	898	892	888
	904	893	902	900	902	906	908	880	896	891	889
	911	906	900	902	907	899	900	906	885	886	886
	902	901	900	901	906	907	897	891	905	887	900
	917	902	896	909	903	918	902	889	900	900	889
	904	899	905	915	903	907	890	886	886	892	891
	913	927	903	905	904	917	879	891	877	886	899
	906	905	898	908	905	915	899	889	884	893	888
	911	918	901	904	906	890	907	896	907	898	890
	898	892	894	901	900	907	891	910	898	893	885
	911	900	890	906	891	902	891	887	887	904	903
	924	898	904	902	902	900	891	886	889	886	893
	909	908	901	907	906	902	895	887	906	887	887
	910	909	901	877	900	906	891	887	893	899	883
	909	906	891	915	905	905	905	888	904	887	897
	910	911	906	909	901	904	907	893	890	893	887
	908	907	903	902	908	905	896	894	898	900	885
	912	900	915	919	911	903	902	889	890	911	906
	910	889	894	902	919	902	885	894	886	884	891
	911	900	902	900	896	896	893	901	897	878	898
	916	904	897	892	897	902	893	885	886	884	894
	901	899	897	904	898	902	891	907	886	901	900
	912	896	896	907	903	898	901	911	886	906	902
	919	912	910	896	897	900	888	876	889	906	888
	909	903	904	901	899	898	888	885	903	885	896
	903	900	895	899	893	897	901	887	903	894	887
	921	894	908	878	892	906	902	884	882	883	903
	908	907	896	899	906	899	906	883	897	884	912
	906	911	893	894	887	899	904	903	894	893	900
	898	896	902	895	908	892	894	897	884	898	897
	906	910	899	907	894	899	878	900	904	899	891
	901	903	895	905	902	908	899	890	886	887	888
	902	898	906	894	903	907	899	894	896	889	897
	921	908	902	906	905	911	910	900	903	893	891
	902	909	898	903	911	902	889	898	904	893	906
	920	898	910	907	898	906	902	881	902	920	890
	905	909	906	902	901	930	893	884	896	907	888
	889	890	902	905	911	903	908	894	895	888	897
	903	910	906	903	910	917	886	892	882	883	888
	894	912	896	918	896	899	890	899	889	896	885
	913	900	881	900	904	902	889	908	898	909	883
	901	915	916	893	915	895	900	913	897	888	893
	904	888	903	897	920	909	899	913	891	888	885
	913	901	890	895	905	907	901	886	878	898	893
	905	900	898	907	908	903	895	891	899	885	901
	908	887	904	899	899	904	900	867	895	889	897
	902	902	902	908	896	905	912	919	900	889	891
	909	907	902	898	907	899	900	906	904	892	890
	903	902	903	899	892	905	901	891	896	893	899
	919	905	886	902	894	899	882	912	900	894	891
	917	896	912	897	900	906	888	887	901	895	891
	905	895	908	899	909	907	896	897	890	891	885
	919	914	877	898	886	902	896	896	903	893	888
	911	902	891	899	903	901	900	885	902	885	884
	895	899	900	910	904	905	882	893	894	898	897
	902	904	899	927	905	898	895	888	912	889	881
	915	903	913	891	901	902	890	904	906	892	896
	908	904	891	907	917	904	890	892	896	884	897
	902	920	901	900	910	904	893	886	883	901	920
	919	901	921	903	906	877	885	893	883	887	894
	913	904	895	911	901	910	900	888	894	904	888
	889	909	893	907	897	918	913	889	908	895	895
	914	906	902	906	916	910	885	885	899	890	889
	902	904	902	894	906	906	905	914	889	884	898
	903	906	902	901	899	902	897	894	888	890	896
	916	891	906	900	908	915	895	874	887	914	893
	917	902	893	893	911	906	910	880	893	896	897
	904	900	918	904	917	912	894	907	893	886	893
	908	893	902	899	899	902	899	887	901	896	905
	908	896	899	908	898	911	889	897	906	893	893
	910	903	895	918	903	904	903	885	904	886	890
	917	909	899	905	909	903	887	891	902	883	897
	910	898	914	907	903	904	902	891	895	890	888
	925	900	918	903	900	921	882	889	883	891	907
	899	893	895	901	897	903	896	907	887	890	889
	911	915	889	904	901	899	874	895	904	888	891
	907	901	904	898	925	900	899	898	892	888	896
	904	899	919	900	899	907	907	892	902	894	888
	902	911	907	898	895	910	870	906	892	906	908
	916	901	900	898	905	905	900	888	888	897	888
	914	898	905	921	921	899	893	890	888	889	901
	904	891	911	904	909	914	893	895	916	887	895
	901	905	905	910	897	905	886	884	900	888	886
	904	915	917	901	905	904	908	920	892	892	890
	897	920	905	908	893	909	896	919	900	891	898
	910	891	899	896	894	900	908	886	920	896	891
	897	891	901	893	900	902	895	891	888	887	885
	901	896	919	902	900	915	899	905	907	891	893
	919	904	912	923	908	906	903	908	894	901	907
	925	898	905	903	899	906	900	883	893	896	898
	908	899	898	901	895	919	888	883	897	886	890
	900	906	904	906	914	915	899	888	908	893	895
	911	896	903	907	899	910	890	896	891	890	893
	906	903	901	899	906	908	888	891	893	896	904
	901	913	892	906	901	901	906	890	902	904	891
	908	899	905	907	899	900	881	895	898	901	905
	909	908	911	906	905	910	910	903	898	899	885
	903	901	901	908	912	897	887	890	911	891	889
	910	896	892	899	907	918	897	888	894	890	894
	911	907	900	897	902	917	886	891	897	894	874
	903	909	904	905	894	907	896	887	893	894	899
	904	899	904	902	910	915	907	909	883	894	893
	906	905	915	910	896	907	902	891	891	896	894
	909	908	912	909	906	908	900	902	895	898	888
	911	896	913	899	896	922	888	882	891	900	895
	917	909	899	901	910	906	909	887	894	897	876
	901	902	894	908	900	911	898	892	883	888	888
	920	906	898	898	899	902	898	889	881	883	895
	900	904	901	901	897	914	889	896	896	894	898
	912	909	901	910	901	906	891	895	879	885	886
	900	909	895	903	906	900	890	899	896	891	887
	909	903	905	899	902	906	897	893	896	900	902
	903	897	899	902	898	904	887	889	895	887	897
	921	894	904	895	908	890	889	879	883	899	887
	900	907	907	887	911	903	889	891	901	893	898
	911	899	918	907	909	909	898	888	890	887	891
	907	897	901	892	903	917	895	895	896	911	894
	906	893	905	903	898	904	888	893	887	886	896
	910	922	905	912	898	899	897	897	887	909	882
	900	906	901	915	909	912	889	887	904	891	893
	915	899	916	891	902	900	889	880	892	889	893
	915	897	896	895	906	906	888	912	893	920	894
	914	914	902	897	905	913	894	896	912	898	895
	904	900	895	907	912	913	886	893	893	894	903
	912	899	889	915	907	901	891	888	901	891	883
	900	904	909	901	916	911	891	895	887	888	893
	921	904	899	895	897	904	894	921	901	888	883
	907	908	902	913	903	907	887	898	891	900	893
	906	911	895	904	901	901	896	889	904	886	897
	904	903	898	898	900	898	892	881	889	899	902
	917	919	902	916	904	921	911	885	884	894	889
	906	909	900	902	887	876	891	885	893	915	896
	907	919	896	904	896	902	886	886	885	902	888
	903	899	904	903	904	892	896	885	905	892	889
	902	896	898	895	906	913	900	893	896	896	906
	911	916	900	900	906	910	879	895	887	911	887
	914	896	914	896	896	913	891	907	897	901	905
	912	891	928	905	905	898	892	904	903	918	890
	906	902	911	903	904	906	898	883	894	891	889
	908	910	891	894	896	900	897	883	885	928	890
	908	899	899	906	893	899	892	892	895	900	888
	901	894	895	896	892	916	899	882	886	885	893
	901	906	895	900	914	908	889	889	886	895	890
	890	904	897	901	905	876	894	889	896	886	889
	909	915	907	896	917	907	891	886	897	902	884
	901	898	900	891	914	900	894	891	887	888	903
	914	898	902	901	899	924	879	893	897	909	896
	910	902	906	917	896	905	884	906	889	887	890
	904	877	896	897	914	914	902	896	907	891	900
	907	903	918	911	897	914	897	897	901	895	901
	905	904	893	899	922	900	888	900	890	902	887
	903	909	908	898	896	907	886	912	890	895	883
	921	893	903	891	910	901	893	891	886	896	896
	911	905	898	898	904	910	893	887	886	895	901
	906	906	895	894	906	907	894	885	887	895	901
	900	897	898	903	894	908	898	892	892	885	891
	906	895	900	889	911	906	892	896	902	896	905
	904	916	906	896	905	906	892	895	903	884	908
	914	892	923	890	899	905	889	885	889	897	888
	899	897	905	918	913	929	895	891	887	890	880
	902	896	905	897	901	900	898	902	896	892	881
	895	889	895	912	909	900	882	895	885	906	885
	901	896	896	901	901	919	888	895	887	888	888
	909	900	922	916	896	921	891	892	890	884	890
	906	901	906	891	909	905	896	895	886	892	919
	902	910	896	900	907	904	890	898	886	905	895
	905	894	896	897	900	907	891	897	894	887	914
	918	893	900	897	902	902	895	909	899	904	890
	916	902	899	896	902	900	897	894	896	890	902
	905	898	895	904	907	901	887	884	890	886	890
	916	897	898	895	906	911	901	892	900	887	894
	897	907	905	900	914	908	891	894	883	890	897
	904	901	921	898	904	875	907	892	896	905	887
	883	907	896	910	899	898	903	893	878	901	888
	897	902	902	903	880	901	893	889	895	916	897
	908	893	899	914	901	913	891	890	888	896	891
	894	892	897	907	896	901	902	918	888	887	893
	908	904	903	903	906	921	896	889	933	898	895
	911	903	902	917	904	898	892	895	904	892	896
	900	898	896	896	904	904	877	890	884	893	884
	904	903	908	895	898	905	891	891	906	900	890
	906	901	900	901	906	900	900	893	909	894	888
	917	899	897	920	900	901	910	894	905	909	897
	916	900	901	903	911	905	883	901	896	893	886
	902	891	899	896	912	908	886	922	885	890	887
	913	904	904	901	901	900	908	894	890	903	882
	908	906	902	896	911	912	897	902	895	895	896
	913	906	900	901	901	905	895	889	906	891	894
	918	902	903	883	903	902	902	894	894	898	886
	915	910	876	900	904	895	895	894	904	900	887
	908	895	895	900	900	901	890	890	904	894	893
	902	904	902	920	898	916	886	888	883	898	893
	907	904	906	901	894	903	895	896	886	895	895
	908	891	907	918	896	900	894	908	885	898	891
	892	904	891	914	909	909	895	890	899	892	893
	909	918	898	898	920	902	907	894	889	888	890
	910	908	902	898	899	911	886	893	899	891	891
	906	901	893	896	895	909	892	904	913	886	890
	885	909	890	903	899	904	904	893	893	890	900
	904	896	902	902	906	903	895	888	893	880	889
	901	917	910	901	898	908	905	896	891	889	883
	906	901	902	904	902	897	894	886	888	889	913
	911	895	906	901	901	908	887	884	885	884	893
	909	895	899	914	901	907	905	900	924	904	914
	908	907	897	909	901	912	898	895	888	889	898
	911	914	897	885	907	901	891	897	890	898	890
	917	901	904	905	903	907	904	896	883	890	890
	915	891	908	895	899	907	885	897	899	890	895
	907	903	905	896	895	901	899	894	902	895	896
	901	903	914	903	914	902	909	898	889	885	897
	901	904	904	909	907	903	890	900	894	887	896
	896	911	899	900	905	906	893	893	898	890	899
	912	901	911	900	901	904	892	899	886	900	886
	903	909	898	907	891	907	883	894	900	893	893
	908	911	910	900	887	906	883	901	899	883	885
	906	902	903	911	900	903	883	889	915	889	894
	895	897	893	908	894	906	886	894	896	895	892
	912	902	897	902	899	921	905	886	890	892	882
	909	919	894	912	911	904	893	900	888	904	894
	916	897	909	900	885	905	905	892	892	895	889
	901	892	899	888	916	906	904	890	896	897	906
	904	898	895	897	897	906	887	890	898	899	896
	918	901	906	901	906	908	896	896	894	888	893
	904	935	911	907	911	912	904	880	886	885	877
	915	894	904	905	910	911	892	900	898	892	896
	911	905	920	896	901	908	896	911	888	889	910
	899	896	891	902	909	901	889	879	900	888	903
	913	891	896	897	887	900	884	903	891	897	890
	886	904	911	897	905	906	890	871	893	892	883
	911	898	904	912	909	902	888	895	906	901	903
	905	909	903	899	897	902	896	896	891	893	893
	906	902	912	899	910	903	898	888	894	908	892
	894	920	914	903	889	918	886	894	894	909	897
	910	914	892	896	906	922	891	887	885	897	897
	904	899	898	898	893	916	902	904	876	896	893
	907	902	910	898	918	906	893	895	899	881	892
	908	906	911	914	893	906	889	885	881	896	882
	897	897	898	914	908	897	903	895	886	884	889
	913	916	899	901	906	905	887	896	900	896	887
	900	901	901	907	897	905	880	895	896	888	892
	902	903	906	908	896	903	904	887	907	889	904
	899	895	897	905	899	895	895	906	907	889	896
	906	897	900	899	903	901	894	898	907	888	893
	902	896	902	905	906	903	895	894	895	883	899
	905	901	900	913	900	903	891	887	904	890	892
	909	896	896	906	907	901	895	897	886	913	903
	906	891	910	899	901	908	890	896	890	902	893
	907	896	898	904	905	901	889	886	883	889	892
	910	901	899	900	907	907	886	889	885	894	891
	899	896	898	902	902	914	895	897	898	894	890
	921	903	900	899	886	902	889	888	893	891	886
	904	908	906	891	899	906	892	890	895	894	906
	912	896	907	922	909	903	904	890	913	893	907
	917	892	890	904	888	906	887	894	891	898	891
	905	916	899	906	899	903	898	891	890	889	908
	909	916	901	898	908	916	898	895	887	890	891
	912	906	902	905	901	903	891	886	908	902	896
	901	894	898	901	902	894	897	886	887	889	890
	906	905	895	907	904	906	887	877	889	895	896
	908	906	904	898	908	908	888	887	893	882	890
	919	895	920	896	900	901	897	891	892	907	886
	897	902	909	898	899	898	903	881	904	893	913
	907	912	917	907	913	907	887	891	893	898	897
	908	901	914	898	894	904	902	893	893	899	893
	910	901	915	915	896	911	892	886	900	883	880
	913	893	902	904	904	905	902	895	894	895	892
	908	897	899	903	917	899	891	889	890	895	896
	909	905	902	898	910	896	897	896	888	888	893
	917	905	905	913	903	906	901	896	887	900	887
	903	910	902	883	901	902	894	899	893	889	890
	914	904	898	897	901	908	891	896	902	905	899
	910	916	924	909	898	905	879	904	892	896	900
	910	901	898	911	892	904	915	882	891	886	897
	922	906	904	879	906	910	889	886	895	890	903
	880	907	901	905	901	911	886	902	913	903	894
	895	901	913	915	904	906	888	889	895	895	880
	909	927	897	918	911	910	908	891	893	890	890
	905	910	907	918	897	903	888	896	902	902	882
	908	904	911	901	905	903	896	891	891	882	902
	913	909	909	898	906	900	897	880	883	899	889
	909	907	905	897	900	898	884	886	907	889	879
	906	892	916	887	902	910	889	891	894	885	893
	912	904	896	899	895	905	893	886	883	921	900
	913	917	907	902	890	907	888	889	894	901	889
	909	903	896	899	898	900	880	889	923	904	893
	912	895	891	902	904	900	892	889	891	900	894
	912	916	907	902	919	904	889	891	911	892	895
	908	891	903	920	918	902	895	892	888	901	889
	908	898	902	900	906	909	876	898	888	898	896
	920	907	903	902	905	906	891	896	892	906	889
	930	901	901	899	901	903	891	896	896	893	883
	904	905	899	903	907	900	896	901	912	899	886
	915	904	894	904	903	921	906	901	895	904	886
	909	902	911	905	900	897	909	885	892	898	901
	910	895	898	905	898	905	895	884	894	896	894
	908	903	899	912	909	913	890	894	893	888	892
	913	902	895	904	894	909	884	894	898	899	891
	902	909	901	903	904	904	902	891	896	897	893
	912	908	889	914	909	904	909	891	893	892	891
	906	890	893	910	904	906	890	899	887	884	896
	912	902	910	897	904	909	890	884	897	902	886
	914	904	920	901	901	903	882	884	905	889	904
	905	908	899	903	905	898	889	887	894	894	897
	908	921	911	902	901	905	905	894	899	896	892
	907	908	898	898	908	923	881	890	885	885	882
	899	923	898	910	906	905	893	887	894	886	892
	912	919	896	900	904	903	894	884	889	899	882
	906	895	908	895	910	915	890	887	888	903	879
	901	891	907	909	907	904	894	893	890	885	892
	910	907	909	906	907	905	893	891	894	889	905
	911	901	900	896	899	904	895	890	893	888	900
	911	903	907	900	916	916	884	905	888	893	864
	907	897	905	894	921	907	890	897	888	896	891
	906	908	901	899	910	903	896	897	883	912	894
	900	899	899	898	906	902	891	892	887	894	900
	902	900	893	903	911	907	893	888	895	897	902
	901	911	892	900	914	906	893	895	886	913	886
	907	904	914	899	900	904	884	901	899	888	898
	921	895	903	893	911	920	892	903	887	884	888
	906	891	900	904	902	901	890	907	889	901	892
	907	904	899	913	901	905	891	896	882	892	899
	913	893	893	904	911	903	891	895	896	891	887
	907	903	902	908	895	901	886	897	893	890	902
	921	898	890	900	886	911	898	897	889	893	886
	917	899	909	902	903	900	895	890	895	897	889
	906	900	900	900	909	898	891	890	894	903	893
	907	909	917	902	899	901	891	902	895	894	893
	897	898	901	906	908	907	892	892	897	888	891
	905	901	913	920	901	902	893	886	864	895	887
	902	929	904	913	903	898	907	884	885	891	893
	915	907	897	901	904	915	912	886	895	899	905
	906	905	918	896	909	904	901	891	886	896	888
	904	898	927	888	900	899	895	899	894	882	886
	902	885	893	900	900	905	896	908	892	885	896
	911	900	897	904	912	898	903	903	888	906	891
	909	911	905	908	902	903	893	896	887	893	902
	896	901	898	901	900	903	897	885	896	881	900
	904	904	895	901	909	918	883	885	906	897	898
	907	912	903	902	894	911	889	894	888	892	882
	918	907	891	903	926	903	888	888	889	905	889
	907	901	898	908	901	904	892	882	896	884	887
	907	888	893	907	907	903	897	893	896	900	898
	909	905	899	901	918	904	889	908	906	898	889
	907	896	903	898	900	905	892	882	890	886	888
	905	902	900	892	906	915	891	890	889	890	884
	912	892	905	897	905	898	896	885	897	884	898
	898	904	900	901	907	904	897	892	888	903	884
	894	908	904	890	903	908	891	887	884	892	889
	906	910	909	896	896	899	887	909	892	897	909
	907	894	898	899	896	903	894	896	892	890	894
	913	904	907	903	908	916	897	895	880	887	888
	894	914	898	908	902	901	883	890	893	900	880
	910	899	904	902	894	902	906	884	899	887	888
	903	898	901	908	913	893	888	894	886	901	891
	928	896	899	900	890	904	886	901	904	894	885
	908	911	901	917	902	900	886	894	905	894	901
	920	909	921	895	914	907	894	882	893	896	896
	912	909	902	901	901	913	887	906	895	896	903
	905	897	899	912	896	912	882	891	897	889	888
	906	894	920	901	904	918	897	891	895	891	897
	900	901	880	906	901	906	890	893	898	893	887
	911	909	896	896	901	909	891	890	886	903	893
	902	910	895	890	897	906	890	893	894	884	899
	912	915	903	900	900	896	896	883	895	894	886
	907	906	920	901	910	903	879	897	887	894	883
	906	891	911	897	906	910	894	901	887	894	884
	905	900	915	909	902	902	885	892	895	894	888
	907	899	898	911	894	905	886	897	894	898	895
	909	900	897	901	896	908	895	888	889	889	880
	902	896	900	909	911	908	886	896	892	881	885
	908	909	898	907	903	906	918	888	903	896	888
	911	914	901	896	911	896	897	909	889	891	878
	906	903	901	903	908	906	895	894	894	895	892
	909	911	915	907	901	911	891	882	892	918	895
	914	898	897	930	901	903	887	888	904	891	887
	931	903	903	908	913	909	907	898	910	892	891
	904	907	902	905	906	888	896	900	900	894	908
	903	898	883	876	902	910	894	898	901	888	893
	912	896	920	907	915	911	883	895	885	893	901
	901	902	890	897	911	903	893	887	893	890	900
	906	902	912	920	905	903	901	889	901	895	894
	917	923	898	924	916	912	902	891	885	896	893
	903	901	902	912	906	919	892	892	889	885	893
	901	897	903	894	900	908	894	893	887	895	899
	903	897	898	908	895	905	892	905	891	899	888
	906	898	909	898	895	907	910	886	902	883	900
	903	912	907	898	900	917	891	896	891	886	894
	905	897	902	901	910	897	884	885	887	888	893
	907	904	900	895	908	901	888	888	886	876	887
	915	910	905	904	906	902	900	902	890	889	904
	912	903	898	896	919	902	899	897	885	886	888
	907	900	897	888	909	898	896	894	892	912	899
	910	886	905	905	905	897	887	903	894	903	896
	911	902	895	897	927	920	891	896	896	907	900
	906	898	895	893	898	908	890	893	886	897	897
	919	901	897	920	902	908	891	857	893	891	886
	906	913	900	905	902	905	891	895	888	888	902
	903	899	905	906	898	908	890	894	897	887	905
	909	918	904	898	901	893	892	894	894	890	894
	904	902	901	901	901	898	906	890	892	893	890
	911	903	903	901	897	913	908	894	905	899	897
	911	913	901	895	908	906	904	884	890	898	910
	909	906	891	911	901	904	906	893	889	897	893
	926	906	907	902	893	891	889	901	907	883	902
	914	914	899	899	895	911	897	895	884	894	893
	915	906	900	900	897	900	893	895	891	884	891
	900	897	904	896	901	903	898	908	895	887	894
	905	897	894	902	895	901	891	880	891	882	897
	942	906	906	914	901	906	890	890	908	892	901
	902	895	905	904	890	899	896	890	895	893	891
	902	895	906	907	890	905	894	889	893	883	883
	910	896	904	900	898	913	893	888	893	903	886
	904	900	898	902	898	907	889	892	892	893	887
	936	910	909	895	901	898	891	890	881	895	890
	906	902	905	906	902	903	908	884	897	894	890
	911	900	899	919	906	896	906	901	890	887	880
	907	909	906	879	897	904	894	890	909	896	887
	900	877	909	903	914	910	901	898	894	893	888
	901	904	900	912	897	905	893	904	883	893	892
	903	900	902	898	914	905	888	897	910	896	901
	909	907	890	917	899	895	888	885	893	904	888
	909	902	904	908	898	894	907	893	883	907	889
	904	902	912	915	915	906	887	888	890	882	892
	918	906	901	902	899	876	897	903	889	890	893
	907	919	911	898	911	904	895	919	892	902	900
	922	900	907	906	912	905	890	886	890	900	897
	911	934	906	902	904	906	922	895	891	888	892
	913	909	905	901	907	908	907	896	912	893	900
	915	904	895	898	902	899	895	892	888	904	900
	914	904	905	894	875	922	889	888	887	896	912
	907	915	902	908	915	916	898	883	892	892	895
	926	904	907	914	908	906	901	891	893	885	894
	920	918	891	909	903	907	909	892	892	889	903
	902	898	896	896	903	904	893	899	891	889	903
	919	902	903	923	909	909	893	893	895	885	900
	908	895	891	910	898	903	901	901	893	897	899
	915	898	902	905	912	902	887	896	887	891	894
	924	909	903	909	895	909	907	890	914	892	891
	912	896	911	893	894	909	888	892	891	905	896
	908	897	904	898	906	910	900	895	894	895	899
	911	907	902	906	897	902	906	888	883	902	897
	904	904	917	897	917	905	897	884	895	896	891
	897	894	913	905	912	906	896	889	885	902	891
	912	900	902	905	896	899	901	886	894	884	898
	907	898	897	900	907	906	888	885	891	903	921
	905	917	912	897	906	907	898	885	893	894	898
	910	895	899	886	905	904	894	883	885	886	893
	904	890	892	908	897	892	899	891	904	906	896
	904	896	902	894	900	900	897	883	885	888	897
	904	898	898	907	912	904	892	898	889	892	887
	921	894	896	905	900	907	900	902	893	895	897
	904	901	924	908	892	905	888	893	895	891	896
	908	899	899	892	900	901	890	917	885	889	889
	913	913	904	897	909	909	906	893	891	885	889
	913	896	904	917	899	903	886	888	887	903	886
	913	901	899	910	906	919	904	886	897	881	891
	902	898	913	897	907	918	912	894	890	905	898
	906	918	904	896	899	899	896	893	893	889	889
	904	910	901	895	911	904	897	903	888	910	893
	906	886	904	900	908	903	885	899	898	891	893
	904	911	901	907	900	905	894	899	896	888	886
	903	923	900	907	902	903	891	884	888	888	884
	904	922	910	918	908	917	900	898	904	882	899
	910	898	900	901	906	912	893	894	888	896	898
	908	909	899	907	906	912	894	896	894	899	898
	905	904	905	900	912	899	892	885	887	909	882
	900	903	899	912	898	889	894	890	888	909	896
	910	888	899	902	916	899	898	892	901	903	889
	904	903	899	899	920	901	890	894	888	885	892
	911	908	915	902	907	912	904	899	891	919	908
	908	905	898	900	906	905	891	879	888	897	890
	914	899	909	907	896	905	886	885	891	885	884
	886	902	899	907	909	906	883	889	900	891	900
	916	905	898	902	917	904	896	894	897	891	885
	907	897	916	907	907	906	889	895	898	888	889
	897	902	899	898	903	900	897	885	888	888	888
	901	890	901	906	899	907	900	880	895	898	890
	910	901	899	897	883	900	906	894	894	895	914
	913	901	894	902	898	910	893	897	890	887	887
	930	893	899	902	891	910	905	885	893	882	910
	901	910	890	897	921	907	893	910	891	911	900
	910	893	916	901	897	893	893	898	890	892	891
	897	899	920	911	897	896	891	892	888	895	890
	913	899	912	903	902	910	906	914	888	901	894
	913	910	911	895	895	903	892	891	896	905	908
	894	901	894	909	900	899	909	897	892	888	901
	900	894	904	914	890	912	896	885	912	888	895
	909	906	905	905	901	900	884	892	887	888	890
	909	916	878	905	893	910	885	898	892	911	889
	908	902	899	900	900	911	881	897	884	913	901
	908	898	903	909	903	906	899	891	878	893	882
	918	903	904	908	917	901	906	907	886	905	905
	882	903	903	898	909	908	891	891	888	910	891
	905	918	897	910	915	913	897	912	902	882	894
	901	891	907	914	901	910	907	890	894	888	885
	912	910	897	916	916	900	896	886	888	886	900
	902	887	906	893	918	906	889	889	900	889	895
	904	913	897	912	903	915	892	895	893	893	897
	903	898	914	909	894	914	887	901	885	902	889
	896	894	912	902	897	906	885	892	892	890	887
	892	897	900	906	899	912	892	881	892	906	914
	921	921	895	899	902	924	902	895	887	908	900
	899	893	901	914	909	921	893	886	886	894	896
	911	892	919	905	908	909	910	902	920	880	899
	909	905	912	900	906	905	883	899	898	884	896
	910	912	910	924	888	897	913	886	896	886	888
	907	898	889	899	897	906	895	888	889	894	891
	919	904	905	900	904	908	888	887	901	904	889
	917	899	908	907	900	908	908	902	887	894	889
	908	909	898	896	900	906	883	896	888	891	887
	905	908	900	910	897	907	891	894	914	888	891
	900	892	900	903	915	900	898	887	895	894	901
	913	894	909	898	886	893	896	893	896	907	891
	911	900	904	893	902	907	909	900	889	876	898
	912	898	895	901	905	918	895	904	894	886	882
	914	899	895	905	902	910	883	894	898	895	897
	913	912	909	898	901	907	883	907	897	904	892
	909	900	909	921	897	899	888	907	909	891	884
	904	906	901	897	906	917	890	889	886	892	895
	905	909	900	901	901	906	890	889	887	889	892
	902	903	901	903	900	913	888	895	886	892	886
	905	899	902	897	903	918	898	904	901	880	887
	903	909	901	901	896	904	901	883	886	901	886
	912	907	906	889	899	896	894	893	889	886	886
	907	898	896	902	902	905	904	898	887	906	891
	902	899	889	905	909	907	889	886	894	882	890
	912	906	897	905	905	890	891	893	886	891	894
	911	911	898	916	902	906	893	901	889	892	891
	902	890	902	909	905	908	905	900	895	872	892
	914	910	904	917	907	886	893	897	894	886	888
	916	904	901	900	902	898	892	890	878	887	891
	913	901	894	894	903	894	880	896	882	896	895
	912	897	892	905	916	918	885	898	886	890	920
	901	895	894	910	885	898	895	890	902	898	885
	921	895	901	893	899	900	900	894	893	890	893
	912	908	902	906	909	911	901	894	895	892	911
	917	901	902	901	897	904	908	890	890	901	887
	913	905	907	918	907	901	880	885	890	884	890
	901	897	897	905	906	906	892	889	900	893	888
	902	911	908	902	900	903	902	893	894	885	900
	904	908	921	899	896	913	884	903	882	901	883
	916	903	908	906	909	906	914	902	899	893	901
	908	899	902	903	908	905	895	890	907	905	892
	897	912	898	895	899	896	894	902	893	903	902
	903	922	908	896	918	918	892	893	885	895	901
	925	904	901	907	899	897	896	893	897	906	897
	901	903	873	904	907	910	895	886	896	892	901
	895	908	904	905	897	907	894	905	888	902	885
	909	891	900	903	902	896	904	885	892	894	904
	895	894	907	915	906	902	903	892	899	893	883
	908	918	905	910	906	904	882	896	893	895	895
	908	898	914	907	901	908	911	901	895	890	892
	908	913	894	906	905	918	880	892	890	898	901
	904	892	898	898	900	911	892	892	892	890	892
	903	902	912	901	909	911	881	895	897	895	891
	912	905	904	903	910	900	882	885	891	877	894
	910	904	885	897	902	904	892	888	895	906	895
	917	902	900	906	920	905	900	898	895	876	896
	910	904	893	906	906	904	904	890	889	898	892
	918	912	894	897	918	908	899	886	891	893	909
	899	903	902	920	902	904	899	889	894	892	889
	927	902	907	899	901	901	892	887	889	888	903
	927	913	897	904	908	916	893	890	890	894	892
	908	898	907	888	893	908	902	906	893	894	894
	903	901	921	890	909	907	904	890	898	906	902
	917	903	914	902	892	902	886	884	894	889	885
	925	932	907	895	912	903	903	889	896	884	905
	903	896	897	903	904	911	891	884	894	894	892
	928	901	907	897	898	902	889	897	889	906	896
	929	906	907	905	896	907	898	888	892	890	894
	917	901	893	900	899	913	897	915	890	896	891
	906	898	901	911	899	900	885	893	882	891	893
	912	898	894	898	899	902	899	887	890	901	901
	905	905	891	896	920	893	900	894	885	891	892
	905	905	906	906	901	908	895	909	895	900	894
	908	902	891	905	884	911	887	886	901	910	897
	910	907	903	903	913	916	907	893	892	896	920
	905	908	904	899	886	897	902	893	904	884	887
	898	898	898	897	895	908	882	899	893	900	893
	917	888	905	903	910	903	891	886	892	900	894
	893	902	905	899	903	912	895	892	902	897	892
	908	897	910	906	895	900	896	899	900	897	881
	895	904	905	896	905	909	892	904	886	891	883
	906	924	910	913	904	906	904	892	891	896	884
	902	898	898	910	908	903	894	895	883	897	899
	909	903	909	897	903	900	896	893	886	894	896
	917	908	907	912	899	903	887	894	887	889	888
	910	898	902	890	910	905	892	902	886	904	897
	908	896	904	914	898	900	898	883	892	905	896
	908	920	905	895	902	919	893	918	883	886	886
	907	900	903	882	896	910	886	896	882	898	895
	901	897	887	896	906	911	896	892	925	887	892
	908	902	889	895	899	875	901	888	888	888	888
	912	901	905	900	906	903	901	897	888	908	896
	912	903	903	907	898	901	887	899	891	905	885
	906	907	903	894	907	919	887	879	895	885	870
	897	905	899	898	911	907	905	888	899	889	884
	909	903	890	900	920	910	889	885	910	890	896
	917	914	903	905	901	898	915	895	887	886	890
	915	919	904	898	892	906	898	891	906	897	882
	911	905	900	902	905	901	889	898	892	892	896
	902	897	898	912	893	895	891	889	902	890	896
	906	904	889	902	916	907	906	888	896	888	897
	907	906	904	900	901	902	896	897	883	910	875
	912	905	898	902	911	906	893	890	894	890	885
	907	899	901	896	908	915	889	896	896	895	896
	911	909	899	908	907	903	896	910	911	888	894
	912	909	903	912	909	896	901	907	887	885	851
	908	908	908	919	902	908	885	886	892	881	883
	915	912	904	899	907	903	891	904	910	883	893
	903	903	905	902	902	902	888	889	903	896	904
	905	891	899	906	906	913	908	893	899	892	893
	912	890	911	905	904	925	887	900	901	898	896
	904	901	902	900	906	904	895	901	884	909	908
	925	895	905	901	903	909	891	892	883	885	882
	911	923	900	892	896	909	897	887	900	889	894
	905	898	901	909	896	905	891	906	889	898	884
	920	901	911	903	899	906	897	893	890	897	889
	910	900	893	901	928	923	894	896	890	898	889
	919	911	901	905	907	907	891	896	888	913	899
	906	904	908	888	906	913	909	900	893	887	898
	924	918	899	903	898	894	897	888	883	904	893
	912	900	906	913	903	907	906	896	896	893	884
	911	900	899	877	906	900	897	889	897	898	892
	901	885	897	885	899	908	882	886	893	886	899
	894	900	913	909	890	927	891	905	898	907	902
	905	903	894	903	905	905	897	897	894	889	888
	905	896	908	907	899	906	896	900	894	892	885
	907	897	903	897	904	909	906	887	901	892	916
	905	902	913	896	901	906	891	890	894	893	894
	911	895	902	898	910	911	902	905	895	878	882
	894	894	919	906	905	920	893	909	901	895	886
	910	907	901	919	902	902	895	888	892	891	908
	900	901	900	900	902	906	890	894	891	897	878
	909	899	902	919	919	907	890	881	884	896	888
	901	899	895	908	890	908	892	896	903	888	905
	923	905	894	900	896	907	892	910	897	911	889
	904	911	895	902	899	902	895	888	891	879	899
	912	895	907	902	903	902	892	896	888	900	888
	904	900	903	879	912	900	900	889	897	899	891
	902	903	896	907	906	901	896	891	879	909	894
	888	906	912	900	898	907	886	894	887	892	882
	900	901	900	902	899	916	895	898	896	894	909
	918	908	899	908	901	900	905	902	884	896	900
	908	906	906	889	894	898	890	890	897	888	899
	908	906	916	903	898	903	895	884	913	899	884
	905	899	902	903	900	899	897	881	893	888	900
	904	899	894	900	904	899	904	886	895	892	887
	904	896	898	905	906	908	894	891	889	904	915
	913	891	906	913	897	896	894	877	893	890	893
	905	906	914	918	903	904	900	893	899	886	898
	910	911	905	897	894	913	890	895	911	903	897
	902	901	899	906	919	906	885	885	891	891	890
	903	896	909	900	905	903	881	890	891	918	881
	915	914	898	908	908	895	886	893	884	886	905
	918	909	895	902	901	904	899	890	885	891	889
	904	894	895	907	899	909	884	904	893	892	887
	908	909	893	912	895	912	883	914	881	885	883
	909	896	916	905	903	906	907	889	896	897	895
	917	902	907	905	897	907	892	887	884	892	882
	910	901	909	901	901	899	907	897	887	890	901
	901	913	897	896	904	911	891	899	902	892	886
	909	904	896	914	905	910	889	883	882	902	892
	908	898	909	918	905	906	894	909	884	888	885
	913	894	904	898	901	912	888	914	885	888	897
	908	903	897	908	899	901	895	897	897	890	893
	912	897	911	894	903	919	895	888	887	898	892
	907	913	898	896	903	908	884	906	888	903	884
	924	904	907	889	900	897	893	895	886	889	884
	909	896	903	896	905	900	888	895	896	889	889
	913	919	896	902	904	904	921	888	892	895	895
	903	905	899	892	903	902	890	900	894	899	904
	914	898	890	905	902	908	890	885	901	888	893
	906	896	901	905	904	908	892	885	897	930	909
	902	904	898	902	906	904	900	891	888	891	895
	917	896	901	902	903	898	901	889	885	891	890
	902	896	901	897	898	906	913	893	893	890	885
	906	915	901	896	902	908	903	898	884	900	888
	909	896	895	901	901	912	891	885	898	916	884
	906	897	902	904	921	901	891	887	881	908	885
	912	896	905	894	889	904	903	888	892	894	893
	904	900	896	901	903	906	903	894	886	886	887
	897	895	904	902	902	904	890	869	900	903	894
	904	899	897	905	902	913	896	898	888	887	898
	903	908	897	901	906	896	887	884	897	878	908
	914	903	922	906	925	906	904	899	900	889	908
	913	901	922	905	905	911	881	898	880	894	896
	914	899	907	913	902	904	885	895	902	884	896
	908	891	895	897	906	908	878	896	889	890	885
	916	907	911	902	922	899	889	889	906	906	895
	899	903	895	897	905	913	902	890	900	897	894
	910	891	910	909	904	906	889	898	888	891	884
	901	904	909	906	903	912	886	887	890	889	891
	907	902	905	893	908	906	891	908	901	890	889
	905	904	900	898	896	898	899	882	885	887	888
	910	904	897	905	915	912	891	904	900	887	896
	906	890	901	898	902	900	893	885	896	889	916
	924	901	897	909	897	903	895	891	909	902	892
	908	910	896	901	902	918	897	897	886	895	900
	909	901	897	907	884	900	893	909	888	897	893
	915	900	910	894	899	914	897	895	896	879	890
	901	906	926	906	904	912	900	890	887	904	892
	918	900	898	895	897	901	909	890	895	890	891
	906	896	905	908	900	899	913	902	887	877	896
	885	897	903	917	894	909	885	895	900	889	886
	900	892	904	879	922	907	888	894	891	886	888
	910	885	900	901	904	911	879	892	890	891	891
	919	925	909	897	895	908	894	884	895	896	901
	911	905	900	910	921	908	913	899	886	882	892
	923	906	902	900	899	916	893	884	903	896	885
	910	903	907	898	909	900	895	888	900	897	891
	903	898	901	906	900	905	894	892	890	898	890
	910	904	900	906	919	908	892	883	880	887	888
	899	892	905	903	912	909	889	877	890	890	902
	903	923	909	900	898	901	898	886	919	921	896
	909	902	891	906	899	908	895	890	891	893	892
	908	896	910	905	903	901	891	900	897	903	890
	908	896	899	905	901	902	897	890	884	890	903
	903	908	906	920	901	904	893	905	898	894	892
	901	917	898	901	910	903	888	893	898	884	894
	907	909	908	905	899	909	891	888	896	896	900
	897	901	901	894	915	903	892	893	888	890	886
	903	900	903	910	900	899	869	888	888	893	905
	908	903	907	909	903	901	899	902	875	886	893
	904	903	907	921	901	901	904	900	896	874	892
	903	901	910	905	903	902	893	896	890	904	906
	905	888	901	896	903	908	883	900	896	895	900
	916	903	901	891	904	894	883	911	906	890	890
	924	901	904	909	904	906	890	889	902	925	887
	915	896	902	902	915	898	895	897	891	902	895
	911	897	896	900	906	904	892	905	892	886	903
	926	898	900	897	906	907	897	895	900	891	886
	917	869	920	903	900	895	889	886	897	892	893
	911	904	904	903	901	912	904	888	878	884	911
	904	897	882	892	889	905	891	882	883	885	888
	917	886	896	906	903	908	894	921	895	917	894
	906	903	902	898	896	907	886	892	894	899	894
	916	898	895	915	904	917	902	889	890	900	907
	911	913	905	907	904	897	902	891	896	891	898
	905	924	920	899	905	913	897	902	902	896	890
	904	917	907	910	893	908	893	896	894	886	893
	907	895	917	913	898	926	882	886	887	890	886
	909	914	900	896	915	916	888	890	900	893	916
	919	899	905	904	924	906	900	892	897	892	886
	900	913	903	899	906	911	899	895	885	893	889
	914	901	895	905	898	904	895	894	883	899	895
	916	895	915	914	904	903	891	895	895	883	907
	910	900	899	916	910	919	908	905	889	892	910
	910	891	904	907	899	898	898	894	917	897	884
	924	899	896	907	902	909	889	894	895	904	900
	914	899	901	913	894	908	889	901	899	894	891
	911	907	896	903	918	900	896	900	889	905	897
	901	908	901	908	907	910	904	900	887	897	923
	912	895	896	914	901	905	910	882	908	894	903
	918	904	909	902	910	911	914	888	885	892	893
	880	908	906	896	918	910	900	894	902	896	890
	904	907	898	891	900	907	895	891	890	898	897
	911	891	898	899	913	903	904	896	897	888	910
	914	907	898	905	899	910	885	883	885	891	896
	910	939	911	913	912	915	886	881	892	899	894
	926	896	914	903	901	906	897	893	895	890	886
	890	897	900	901	893	915	892	897	891	883	885
	904	908	902	909	905	904	892	890	888	895	892
	907	910	896	899	910	898	888	898	889	898	889
	904	897	910	903	900	902	888	890	902	888	897
	910	915	916	906	901	902	897	890	887	902	890
	910	899	907	905	899	905	903	887	882	892	910
	905	900	901	912	909	899	920	889	881	887	876
	906	906	903	904	909	909	888	895	896	887	888
	904	914	919	906	890	910	884	876	892	895	893
	907	902	903	912	907	904	898	901	895	888	890
	914	902	896	914	924	910	890	885	893	898	888
	899	912	898	897	907	899	885	887	894	887	911
	910	898	901	914	902	910	897	885	901	893	893
	909	894	897	901	901	895	898	898	881	893	898
	909	895	899	903	899	897	888	881	889	900	898
	903	913	902	908	900	898	885	882	885	901	892
	905	903	903	897	905	905	906	900	889	904	902
	923	906	901	904	884	904	891	917	901	894	890
	900	892	906	901	901	898	895	897	897	893	901
	904	907	903	902	895	917	896	892	889	912	897
	900	899	895	911	909	909	894	891	887	904	885
	910	902	908	891	901	900	907	901	895	890	891
	907	905	915	902	908	908	890	911	885	900	886
	906	898	905	900	901	906	887	893	889	889	893
	925	894	904	908	907	905	890	891	894	901	888
	883	899	905	904	904	909	894	902	904	890	890
	901	891	893	904	912	901	890	890	907	885	883
	904	918	905	898	916	907	912	884	890	893	898
	895	903	895	912	902	907	888	902	890	891	901
	903	897	899	905	913	903	889	903	886	892	899
	909	898	905	899	922	903	892	893	902	901	888
	912	912	909	886	901	917	899	889	896	900	891
	912	910	910	907	898	897	905	888	888	892	899
	908	905	905	904	904	910	888	885	888	898	895
	900	901	913	901	912	903	885	901	888	878	892
	904	896	902	903	905	910	896	884	895	891	886
	907	902	902	892	921	902	880	887	887	897	887
	912	904	912	904	904	895	881	891	889	892	903
	908	901	902	891	906	894	887	891	892	916	882
	908	904	906	906	902	908	885	889	891	887	892
	921	898	885	898	905	904	893	884	884	882	884
	913	892	895	905	904	904	883	910	897	904	906
	906	897	903	908	886	924	887	889	893	887	889
	908	891	907	895	905	907	893	891	892	881	893
	906	915	904	890	905	909	897	898	891	887	905
	920	909	902	882	906	904	888	893	899	890	901
	911	902	894	910	907	916	892	885	902	892	890
	897	897	909	900	903	899	896	896	897	898	892
	881	907	900	910	920	917	902	886	888	891	894
	918	900	900	912	900	902	891	888	890	900	897
	907	902	902	908	911	899	901	908	890	872	887
	918	925	903	913	916	901	897	893	896	905	899
	922	899	923	902	895	902	901	897	897	896	882
	907	906	886	898	900	896	891	879	888	901	896
	907	902	905	897	900	919	890	890	883	895	902
	899	892	895	922	901	914	901	892	893	896	900
	912	894	901	900	907	912	898	878	886	889	904
	903	903	896	907	903	914	886	888	883	884	893
	910	894	894	901	900	914	881	896	888	898	889
	910	917	917	912	908	910	884	895	904	901	894
	907	904	902	904	902	907	894	910	898	888	893
	900	902	906	905	905	907	899	906	882	895	877
	906	896	900	900	917	919	905	884	886	896	896
	901	901	907	910	909	903	890	891	887	897	890
	913	893	888	916	902	911	900	893	882	888	885
	906	904	902	902	900	910	900	883	893	898	888
	912	895	905	905	910	902	894	892	884	886	878
	909	895	916	900	894	902	893	881	882	880	885
	910	893	906	911	901	901	893	893	902	892	892
	911	894	901	893	903	908	894	888	896	895	905
	905	911	888	897	897	919	903	901	899	893	901
	909	905	904	900	900	900	883	883	897	887	900
	909	902	921	903	908	905	901	893	881	900	896
	907	902	905	899	899	904	893	896	895	898	900
	908	899	903	910	899	900	906	907	905	904	897
	911	897	903	894	908	901	901	888	882	902	908
	911	900	912	903	905	907	887	905	903	893	886
	913	907	897	899	896	908	894	888	897	891	887
	900	897	897	896	898	901	887	894	890	884	887
	905	896	897	897	907	905	913	887	898	896	897
	900	910	906	912	912	903	889	892	888	890	894
	907	876	903	920	913	897	880	888	893	896	888
	906	900	913	908	902	904	887	899	888	898	889
	922	898	893	905	912	923	906	903	900	895	890
	914	904	878	911	889	901	910	893	904	881	917
	905	906	905	907	900	902	909	893	911	892	896
	917	904	902	903	903	907	898	897	898	903	899
	910	902	906	904	895	899	897	876	887	891	893
	902	878	889	909	908	902	883	892	894	902	898
	898	901	906	919	913	903	889	892	903	883	894
	900	903	880	899	900	903	905	889	889	891	893
	917	908	905	910	902	902	879	909	888	915	883
	913	906	919	899	900	912	888	890	889	905	890
	896	913	898	901	904	912	887	904	898	892	894
	910	906	905	918	907	894	894	885	895	903	887
	899	903	900	909	897	891	907	891	910	910	895
	911	929	897	902	898	902	887	898	903	890	884
	916	904	897	904	905	906	891	906	893	890	890
	902	892	901	908	903	914	883	893	914	887	889
	901	887	902	901	903	907	888	898	886	893	902
	918	898	897	905	903	913	904	887	885	892	887
	900	894	895	903	896	913	888	892	897	892	889
	906	906	891	894	907	894	899	896	877	893	893
	907	899	882	900	932	874	891	894	902	879	897
	909	896	903	908	907	913	898	891	893	881	885
	911	911	896	901	899	893	893	887	901	886	900
	903	900	904	914	907	916	900	903	897	898	884
	903	918	912	901	908	904	905	896	888	890	895
	907	899	900	910	904	903	888	882	896	882	883
	908	908	902	903	901	905	888	891	931	889	888
	922	911	895	902	906	901	882	906	901	900	894
	899	894	905	916	924	900	880	887	892	894	896
	906	902	902	902	914	908	899	890	887	899	892
	915	859	893	897	901	911	892	885	896	904	893
	906	905	898	900	896	918	901	882	907	888	887
	912	898	914	896	891	919	884	901	900	904	890
	902	909	898	897	883	905	891	882	893	893	893
	903	915	910	905	903	904	890	899	892	903	913
	911	909	908	896	901	913	883	894	901	880	903
	903	919	901	906	908	908	898	896	898	887	897
	905	900	886	921	897	902	891	890	894	892	898
	905	901	902	903	903	907	894	897	893	902	908
	907	909	898	901	894	912	899	890	899	888	891
	911	909	897	898	912	902	885	902	894	885	899
	904	902	906	899	902	901	896	886	889	883	897
	916	899	898	901	901	891	906	883	889	909	892
	907	887	903	901	895	899	887	887	887	895	897
	899	901	909	910	906	908	894	887	892	894	902
	913	900	905	898	907	901	899	896	896	892	894
	920	902	925	916	891	913	890	889	897	892	884
	902	906	903	892	904	906	897	913	894	931	895
	902	905	904	901	896	921	891	889	900	887	898
	906	915	911	909	906	903	910	910	898	899	888
	897	919	898	911	904	902	900	896	890	892	895
	905	898	901	921	905	905	887	891	910	902	901
	921	896	905	908	894	896	894	900	900	896	894
	899	900	916	895	902	913	925	897	896	894	898
	908	904	894	899	907	905	901	893	893	903	900
	906	895	902	897	900	911	896	893	903	896	904
	900	901	897	907	904	909	886	878	890	912	896
	921	903	906	904	896	915	898	895	903	888	894
	904	895	910	896	898	903	910	890	908	899	896
	897	902	900	911	901	902	891	890	905	879	891
	922	901	893	919	925	891	880	897	906	905	899
	911	897	914	900	898	908	897	883	889	901	896
	908	901	905	913	894	905	897	889	888	890	889
	923	902	900	902	894	899	917	897	896	900	889
	909	902	893	897	883	906	897	883	890	905	890
	906	920	903	906	907	902	887	894	898	901	893
	924	899	907	913	904	906	891	886	887	896	886
	921	904	906	914	903	915	893	902	899	901	909
	908	908	900	895	927	908	896	876	903	899	890
	908	900	907	899	900	896	917	885	902	897	900
	906	905	901	924	914	897	887	899	907	889	891
	908	905	913	898	919	907	910	905	891	896	891
	908	907	900	903	910	899	898	901	893	888	887
	912	915	895	910	903	900	897	901	903	901	902
	910	905	911	902	899	903	900	911	884	895	895
	908	899	897	908	909	899	885	908	890	904	890
	900	909	920	902	908	898	892	885	889	888	884
	904	904	906	896	905	918	896	891	885	889	886
	911	908	906	892	902	902	898	896	898	885	907
	905	914	921	904	907	903	887	898	891	885	890
	910	909	893	893	907	908	898	890	886	893	888
	907	898	902	897	909	902	896	874	895	893	897
	912	894	906	907	907	906	896	889	896	893	906
	911	915	905	899	897	899	897	920	904	892	898
	905	894	904	906	909	905	908	906	895	898	893
	912	911	904	900	898	907	907	891	899	895	890
	906	906	903	902	909	908	889	914	895	886	888
	922	904	903	907	904	900	914	889	895	901	897
	914	889	886	905	895	900	907	890	890	886	899
	909	903	904	898	901	899	900	903	890	888	895
	899	917	906	902	909	901	902	884	884	903	901
	910	905	906	911	909	898	897	885	895	887	892
	896	918	905	903	897	906	908	900	881	897	897
	904	888	895	913	903	909	896	890	893	900	901
	920	906	895	905	908	908	904	888	904	885	891
	913	905	905	910	910	908	890	894	902	886	903
	903	904	899	905	910	899	899	899	895	898	888
	909	903	907	899	900	903	901	895	899	902	889
	911	900	888	907	904	888	907	893	881	893	910
	905	906	902	913	904	898	888	889	895	895	894
	895	896	914	898	894	903	890	892	889	887	901
	902	910	904	902	897	908	892	890	884	891	892
	913	897	902	900	893	906	890	901	911	906	902
	905	896	896	902	898	897	886	898	907	891	887
	908	900	904	906	894	892	905	888	887	891	894
	910	897	892	906	903	909	893	885	889	896	895
	905	901	897	912	912	917	885	884	888	893	911
	893	895	915	905	905	905	902	917	890	888	896
	917	906	900	917	903	906	893	892	906	886	893
	898	910	897	901	917	908	905	892	902	902	902
	901	897	901	901	901	906	893	891	894	884	896
	908	901	903	898	901	908	887	891	907	893	900
	902	910	904	893	905	906	888	888	910	888	904
	901	898	893	907	903	905	889	879	897	887	893
	906	908	889	901	908	915	893	885	895	901	899
	917	900	902	910	908	906	893	900	898	897	896
	914	904	904	913	917	909	911	896	895	904	893
	896	893	905	907	901	901	884	898	910	890	899
	905	903	900	899	903	906	897	879	894	893	905
	923	923	901	896	893	901	898	895	896	891	885
	905	904	903	890	901	897	900	893	894	891	897
	913	906	902	899	901	917	892	890	885	887	903
	908	899	900	900	912	915	894	891	909	896	885
	903	897	882	898	899	903	897	895	896	897	892
	909	898	901	900	900	903	907	894	892	888	892
	908	900	908	899	903	903	891	896	895	886	891
	910	905	908	900	911	907	894	891	893	899	891
	904	896	906	914	899	911	893	900	886	885	886
	900	908	897	894	906	887	897	892	904	899	894
	905	894	899	908	897	918	897	905	889	895	889
	897	901	905	906	904	898	905	907	912	887	891
	905	906	907	904	904	906	902	891	899	903	893
	898	907	900	905	897	905	895	900	892	894	903
	917	886	913	919	892	902	895	892	890	893	886
	903	896	895	909	911	895	902	897	884	897	885
	902	905	916	900	906	903	886	890	893	895	902
	904	910	910	912	906	908	895	897	901	889	897
	903	895	910	903	916	907	904	893	895	884	896
	903	887	881	897	909	898	887	896	888	880	884
	928	904	907	904	905	912	879	908	885	897	885
	907	902	896	914	895	904	900	884	881	895	908
	899	902	900	882	895	906	888	888	891	896	892
	892	886	899	896	896	914	887	906	885	889	897
	910	884	900	905	901	903	895	896	894	904	896
	925	905	904	901	907	902	893	894	891	884	897
	907	921	900	924	904	908	911	888	889	909	879
	904	903	901	902	902	907	916	884	890	892	909
	905	913	906	906	902	906	903	903	887	897	897
	892	901	894	901	907	923	905	910	893	895	908
	900	902	888	898	905	903	893	908	886	894	896
	900	896	903	896	900	905	893	887	887	909	893
	905	904	927	904	895	899	891	896	889	891	898
	908	907	898	895	900	903	892	895	893	891	892
	900	884	897	907	900	910	893	881	900	906	897
	918	884	900	916	905	903	897	889	893	895	894
	906	925	901	903	895	899	896	905	886	896	900
	899	916	898	900	905	898	896	883	890	895	895
	912	910	902	904	908	907	893	892	887	894	886
	909	900	909	901	916	913	896	891	895	889	894
	899	916	903	900	902	902	888	888	891	885	897
	903	897	910	904	899	909	891	899	897	902	880
	903	903	904	898	907	904	895	882	894	898	921
	897	919	901	915	905	901	897	892	911	890	892
	905	905	899	900	913	907	882	892	879	895	898
	897	897	891	909	894	899	891	900	884	894	902
	906	897	900	895	902	904	901	899	901	905	885
	905	898	922	894	900	898	885	896	892	890	902
	906	897	902	895	916	913	890	906	898	901	906
	899	902	918	917	901	902	914	888	891	892	882
	907	903	896	907	913	907	889	888	901	892	890
	906	890	896	904	908	894	884	888	894	895	888
	896	900	903	919	910	907	896	908	905	895	892
	906	899	906	904	899	905	896	901	924	882	892
	903	901	896	898	907	906	912	893	900	903	886
	921	906	907	889	910	915	897	888	892	892	898
	906	915	904	901	904	914	890	904	893	890	890
	893	913	900	901	894	908	901	879	903	901	892
	908	901	927	899	900	906	893	893	886	885	903
	908	898	917	907	907	924	889	898	898	902	888
	896	893	908	923	904	905	890	885	896	909	895
	903	901	911	898	909	899	890	902	886	891	892
	916	897	909	903	911	907	895	894	894	893	897
	909	908	898	904	907	900	901	898	905	895	905
	914	898	903	902	895	907	889	887	889	896	897
	921	907	897	919	918	899	899	893	899	882	887
	878	907	905	903	908	908	897	907	898	891	901
	909	909	902	905	907	900	891	901	892	897	884
	905	899	910	899	897	897	890	883	910	897	886
	909	898	900	902	899	893	888	897	900	894	892
	906	895	910	899	906	904	881	885	891	882	901
	902	886	906	917	912	899	896	899	896	897	895
	913	904	906	895	900	911	891	893	893	891	893
	913	906	915	911	909	905	911	893	889	901	892
	925	913	921	903	900	904	889	901	885	907	887
	897	890	917	917	899	897	894	888	891	879	898
	906	903	909	903	899	898	903	884	896	891	889
	914	899	903	902	901	906	882	902	894	912	898
	886	891	907	909	910	908	914	886	887	891	894
	910	921	902	901	902	903	901	890	904	893	902
	911	909	914	900	904	905	889	896	887	898	904
	899	902	901	900	910	905	887	887	880	888	896
	910	898	901	916	901	888	882	884	896	921	890
	899	901	905	919	899	906	890	888	898	887	895
	899	907	901	899	902	905	891	895	890	908	897
	911	903	908	903	903	908	904	885	913	888	898
	908	898	895	895	894	908	916	912	885	920	911
	909	901	907	907	903	900	896	897	905	904	892
	912	901	912	900	898	905	888	911	888	893	890
	894	908	903	915	899	905	889	898	890	897	891
	900	910	903	909	901	895	888	889	889	890	894
	908	900	901	889	898	910	891	902	891	895	884
	906	920	909	900	916	904	887	900	888	891	896
	911	901	902	903	903	896	899	898	885	896	887
	918	905	898	903	895	909	907	889	882	896	891
	902	885	899	896	899	908	895	918	892	903	890
	907	906	897	911	918	900	898	886	892	896	888
	909	891	897	896	889	905	896	898	892	894	895
	908	887	896	897	903	913	892	905	888	880	912
	911	889	916	901	899	901	891	891	885	892	902
	910	911	912	897	903	900	898	888	901	909	892
	900	901	923	900	894	909	903	883	899	888	896
	907	899	906	904	907	906	907	900	895	886	888
	907	908	916	907	907	912	882	889	894	896	888
	908	889	907	905	897	899	898	898	891	884	883
	907	901	909	904	922	902	898	894	889	891	899
	907	890	902	903	899	907	880	889	885	898	897
	897	896	912	901	894	900	889	877	887	888	903
	908	892	922	921	921	899	890	890	906	892	901
	894	900	910	900	916	914	890	917	893	885	897
	907	907	910	914	897	906	893	886	913	894	884
	911	895	899	906	881	901	891	902	893	897	896
	902	893	902	900	901	899	895	913	892	883	886
	915	903	897	903	909	880	894	892	897	887	893
	902	901	898	914	901	907	888	904	888	901	908
	906	890	908	907	907	904	897	897	893	884	901
	906	903	907	896	907	909	915	900	895	904	889
	916	902	896	904	898	903	890	888	884	900	904
	917	909	901	901	906	906	902	890	894	894	889
	906	899	903	876	905	902	893	897	882	889	889
	902	905	912	909	904	892	894	897	890	897	900
	904	890	902	902	905	903	906	885	888	895	895
	904	915	891	900	897	898	896	904	898	886	891
	910	907	896	904	909	895	880	883	889	905	887
	903	900	899	899	902	915	879	888	881	891	893
	900	907	897	918	915	905	899	884	890	887	891
	912	901	920	904	906	920	900	911	889	901	894
	907	905	917	906	901	904	897	890	892	889	885
	910	906	897	896	905	901	885	889	894	891	895
	907	913	905	902	902	922	918	895	903	891	881
	908	896	890	911	907	907	898	890	910	903	887
	897	900	902	904	902	906	903	891	892	895	893
	901	905	899	904	906	901	893	887	908	907	887
	898	922	900	905	925	905	890	902	892	895	897
	908	909	923	899	901	900	886	888	890	894	891
	915	903	904	897	894	901	892	897	892	910	886
	903	909	891	903	894	896	894	886	893	890	899
	899	905	906	905	899	904	894	888	890	891	892
	912	902	903	907	915	902	889	886	889	903	896
	896	900	918	903	901	914	896	892	887	893	892
	924	895	899	909	908	907	899	898	868	903	886
	903	920	930	907	892	924	892	897	888	891	892
	896	904	899	897	898	900	891	900	895	896	885
	922	902	902	898	920	905	909	902	903	927	902
	908	896	898	900	926	893	892	892	881	903	900
	907	903	896	896	902	905	870	909	882	900	898
	900	899	896	898	901	906	884	892	891	886	895
	910	929	904	903	895	903	882	893	884	904	908
	909	880	908	909	908	900	885	891	895	902	897
	906	898	908	893	909	903	904	893	911	895	888
	897	905	910	903	903	921	894	897	907	891	888
	926	907	902	898	914	916	889	871	894	904	891
	910	902	897	905	921	899	880	892	892	897	896
	918	894	915	924	909	915	890	907	896	897	890
	889	902	904	903	900	890	897	891	921	901	888
	914	900	903	908	890	919	888	904	904	897	893
	905	906	911	906	910	904	908	878	891	888	899
	916	911	901	904	895	907	899	884	894	886	906
	923	897	904	902	897	897	895	886	890	901	916
	910	900	902	918	907	905	894	892	905	894	886
	909	901	907	898	913	899	888	893	890	892	889
	908	895	901	904	902	903	889	900	890	887	891
	905	910	897	898	897	906	896	900	895	885	887
	903	908	898	904	903	910	895	894	905	904	895
	905	897	903	891	903	904	891	892	891	889	898
	909	906	898	917	902	906	888	884	886	892	888
	909	917	895	896	902	911	897	897	898	892	889
	904	900	895	898	913	913	887	885	899	889	893
	907	898	899	899	915	909	895	897	890	898	889
	912	895	902	899	918	907	895	895	910	893	904
	914	892	907	907	903	901	886	883	900	921	899
	884	903	903	898	892	912	927	906	888	887	891
	905	898	907	895	906	909	892	901	895	906	892
	901	894	915	903	913	909	886	885	898	886	894
	914	902	931	890	922	873	895	894	905	901	892
	908	898	909	899	905	908	882	883	905	894	894
	906	906	904	913	899	907	886	905	897	897	891
	908	911	895	902	911	909	891	912	883	901	898
	902	901	902	916	901	899	901	893	893	887	898
	903	890	908	911	905	907	891	888	891	892	892
	904	893	898	898	900	908	890	892	894	893	896
	898	900	894	894	907	905	893	902	896	885	894
	912	906	891	896	902	912	903	892	897	896	902
	900	909	899	892	907	903	886	897	886	892	892
	916	902	899	902	902	906	910	924	886	884	884
	902	902	900	900	890	901	891	890	876	894	900
	907	890	892	905	919	910	907	887	900	897	900
	901	901	900	904	903	904	890	893	893	904	891
	893	897	903	908	908	900	889	899	896	889	898
	909	901	898	906	905	900	888	924	895	899	892
	909	909	904	903	921	901	882	892	895	897	890
	908	895	908	908	907	903	887	883	902	890	885
	907	910	907	900	905	897	913	890	900	914	894
	932	903	910	901	907	907	895	887	901	891	895
	918	904	896	905	903	900	892	896	888	891	894
	903	908	901	908	909	905	891	899	880	886	891
	911	897	908	903	906	903	887	883	893	887	893
	908	911	896	904	905	904	897	882	896	898	895
	930	903	914	902	905	909	907	887	899	886	888
	906	898	908	897	908	903	891	894	893	916	901
	915	902	898	902	908	905	902	903	893	890	893
	892	900	903	904	909	915	888	888	894	904	889
	915	893	882	898	925	907	897	881	889	902	908
	908	918	922	915	904	903	893	912	901	901	907
	907	910	903	897	910	907	900	890	895	897	887
	909	904	907	902	902	906	896	890	907	896	889
	908	899	905	902	906	897	905	896	888	892	887
	908	894	898	895	910	894	891	889	890	903	887
	919	903	907	904	904	893	889	892	887	891	895
	908	911	895	902	900	907	887	894	903	888	898
	916	916	906	904	910	898	879	890	901	878	904
	907	922	914	909	903	903	896	885	892	900	887
	916	900	903	906	902	899	889	881	914	904	898
	908	902	901	904	912	908	891	899	886	897	893
	909	900	901	920	905	920	910	905	902	906	891
	907	892	908	912	898	904	900	903	888	906	890
	912	897	899	902	896	907	886	908	895	890	921
	913	911	899	909	911	900	899	910	888	895	893
	895	903	894	902	890	923	888	895	892	905	891
	924	897	910	913	925	908	884	887	902	886	892
	904	895	901	887	907	903	911	888	896	888	889
	906	916	900	894	916	911	887	873	887	888	884
	906	903	905	874	916	904	893	893	891	892	885
	895	915	898	914	899	905	898	892	902	894	895
	898	903	905	908	914	907	891	886	899	886	900
	906	912	882	902	900	910	898	887	887	899	910
	910	889	915	903	897	901	897	889	887	899	895
	903	900	909	913	902	902	883	890	879	891	898
	903	914	919	897	899	900	886	895	895	896	904
	900	901	901	918	913	907	882	891	887	892	902
	913	900	905	896	901	901	896	891	904	891	888
	904	895	910	919	916	908	909	903	895	892	893
	901	909	900	902	894	912	893	894	899	912	894
	918	905	897	901	899	905	905	892	886	894	890
	905	905	904	917	908	905	896	891	900	887	895
	921	915	903	907	914	902	895	900	906	891	891
	902	902	914	901	904	902	903	892	886	891	890
	903	893	902	899	904	909	896	892	883	893	892
	911	901	897	900	906	903	901	896	881	885	896
	910	893	897	908	890	913	902	898	896	894	887
	919	903	920	912	903	902	902	896	888	890	890
	905	907	894	909	900	909	877	896	892	901	893
	902	911	896	920	907	902	887	899	896	889	899
	869	896	895	896	910	901	901	899	882	894	896
	913	909	910	909	903	904	894	884	883	893	892
	902	905	892	906	899	896	884	899	899	900	887
	888	894	905	893	896	903	919	879	897	894	893
	907	906	899	919	905	907	901	881	902	894	887
	898	906	897	906	904	904	890	890	893	891	888
	907	903	906	917	907	909	891	901	893	907	894
	906	906	906	898	904	908	910	890	889	898	889
	906	900	911	885	893	902	901	889	896	901	890
	905	896	902	898	905	905	884	897	893	905	893
	900	899	912	904	906	908	903	887	889	895	915
	909	901	902	916	907	906	901	895	885	896	904
	907	901	906	899	906	913	891	895	892	895	903
	923	887	912	907	907	902	909	887	895	904	889
	904	898	909	895	895	911	894	892	889	887	900
	900	897	906	901	910	909	889	900	916	923	889
	902	899	909	905	904	900	889	890	900	895	900
	899	910	905	897	897	894	892	887	896	892	893
	901	907	903	903	908	905	896	896	899	889	893
	900	899	897	907	897	907	901	888	902	901	892
	919	894	904	893	908	910	900	906	889	900	896
	911	909	906	906	898	911	913	904	885	897	904
	915	899	897	904	908	907	919	902	911	894	886
	912	901	896	904	900	912	895	892	897	892	892
	902	902	901	897	892	907	892	878	891	888	913
	902	915	903	904	904	901	898	893	900	890	898
	910	910	898	905	910	912	889	905	891	889	885
	903	905	901	901	902	911	898	891	893	887	893
	913	915	900	901	903	901	885	884	899	904	899
	904	898	902	922	902	902	907	887	891	882	893
	899	906	903	902	890	908	899	900	903	892	883
	906	901	920	899	913	901	884	888	884	885	891
	902	898	897	899	899	896	884	909	890	886	892
	913	906	904	896	896	905	892	887	914	917	924
	900	909	899	909	906	901	903	890	878	897	905
	905	898	908	900	914	914	885	891	902	890	894
	905	901	906	893	901	891	898	889	906	909	886
	901	904	905	905	896	909	894	908	881	891	883
	905	919	902	903	910	903	906	888	895	902	893
	897	911	903	902	916	908	892	893	894	897	887
	907	899	899	903	898	910	887	887	891	889	904
	907	895	894	913	930	919	889	892	899	898	874
	910	896	907	903	903	897	903	893	892	890	888
	897	901	899	896	895	915	879	892	887	892	905
	902	896	906	889	904	901	910	892	883	882	889
	911	889	904	923	900	898	889	904	900	892	884
	905	899	897	891	901	917	879	893	890	902	904
	919	909	905	902	898	896	904	885	899	896	883
	917	904	900	911	898	912	899	895	903	886	891
	906	904	900	904	904	902	901	912	885	893	887
	891	895	906	904	901	905	892	888	891	891	879
	904	901	906	900	906	906	884	895	882	893	886
	903	907	898	900	896	901	885	901	885	902	873
	900	912	915	908	903	900	896	889	888	888	907
	879	895	895	906	902	899	877	893	895	886	888
	899	901	902	903	909	908	902	892	906	887	892
	917	901	901	920	914	914	886	884	882	892	896
	912	910	913	900	903	909	907	898	907	907	894
	907	895	913	905	898	911	893	890	897	887	895
	910	903	883	899	902	911	890	896	903	895	897
	902	899	900	906	902	912	888	908	892	896	894
	907	896	900	908	906	900	893	900	891	900	910
	923	898	907	918	904	908	895	891	909	901	902
	915	896	900	908	902	899	894	891	908	901	889
	899	896	894	908	901	902	869	889	887	902	888
	887	897	900	906	907	903	890	888	898	883	898
	908	900	901	905	914	912	890	892	890	883	901
	912	914	902	908	894	907	891	904	898	888	890
	912	911	903	900	905	903	894	894	900	904	892
	915	906	911	908	906	914	893	904	888	888	889
	907	902	905	902	909	902	896	890	888	912	891
	906	903	900	903	898	909	877	894	885	903	906
	899	905	890	911	907	903	895	892	889	883	897
	919	895	912	913	907	903	912	901	882	888	897
	904	904	902	912	899	898	888	882	896	895	886
	906	899	901	900	904	916	894	893	892	886	909
	915	883	901	899	921	903	886	889	895	904	897
	900	896	900	910	901	899	920	891	885	897	929
	902	908	893	914	900	906	883	893	878	892	891
	910	906	902	907	924	911	892	889	903	896	886
	910	902	895	904	918	896	898	889	904	893	899
	912	903	900	902	901	917	882	888	884	898	889
	905	904	915	898	901	894	901	892	897	885	888
	904	894	900	929	915	906	892	875	893	892	900
	906	913	903	891	897	906	889	890	895	891	897
	895	894	901	894	908	900	894	896	890	892	897
	905	898	906	907	907	897	891	883	893	892	893
	908	896	901	904	901	918	894	884	886	900	903
	915	897	887	906	905	892	909	885	892	892	890
	901	904	914	910	904	892	902	895	892	890	888
	904	893	893	902	898	913	902	897	890	888	886
	906	905	902	902	907	912	883	893	892	892	898
	909	894	904	905	902	902	890	891	902	899	889
	909	907	898	901	906	909	897	894	904	899	885
	918	901	895	895	899	914	907	914	898	896	891
	915	906	901	902	908	904	909	897	890	884	895
	908	903	912	915	898	904	888	886	910	896	892
	913	910	906	925	898	907	885	882	878	890	893
	899	913	905	923	905	902	894	881	909	889	880
	907	903	898	903	902	900	889	889	881	898	905
	911	906	901	916	915	901	891	894	895	894	891
	901	897	913	891	913	909	896	894	894	890	886
	906	917	897	886	917	905	897	888	894	894	896
	928	903	890	921	901	899	894	890	894	896	889
	905	894	891	900	902	895	894	891	896	895	893
	912	898	902	926	895	897	897	904	891	899	893
	910	897	900	897	897	907	898	883	892	900	884
	896	903	894	883	911	892	914	894	885	907	889
	911	906	919	893	914	906	885	888	890	895	890
	916	895	909	905	909	916	885	884	895	888	898
	915	906	905	902	902	914	891	896	895	903	896
	905	902	907	898	914	905	913	910	901	888	887
	917	907	916	906	906	906	885	899	891	892	896
	907	922	901	896	914	905	901	885	895	917	888
	911	892	898	903	913	921	889	887	904	902	893
	914	895	900	898	909	884	891	902	891	889	891
	916	906	915	900	912	912	899	886	894	890	887
	917	907	903	903	919	916	885	901	900	908	896
	917	904	907	902	914	904	893	902	909	900	886
	906	899	899	895	889	898	895	898	893	901	898
	913	897	897	919	906	904	892	885	915	891	893
	906	901	913	895	905	900	906	865	888	891	895
	907	892	922	903	905	915	894	885	895	867	887
	899	905	898	912	902	906	885	891	897	892	901
	910	918	898	899	901	909	888	903	892	887	889
	910	894	904	903	900	917	897	892	892	914	899
	911	897	898	903	886	895	903	895	894	888	891
	920	902	918	900	902	904	914	894	886	897	891
	901	902	911	907	907	901	887	893	882	894	907
	906	915	908	918	896	907	886	896	896	892	897
	918	901	914	899	902	912	905	894	904	895	896
	902	913	907	896	909	898	901	897	903	904	892
	908	904	892	900	915	893	897	890	897	891	899
	914	875	904	902	912	903	895	889	899	902	890
	906	909	908	907	899	905	896	898	893	895	890
	905	906	899	912	895	901	896	887	863	893	893
	904	899	901	901	909	903	890	883	890	887	893
	919	913	906	895	894	897	905	879	893	899	889
	914	897	901	899	912	909	893	908	891	887	885
	914	909	908	893	905	905	894	911	897	891	901
	907	902	899	900	902	907	897	893	903	891	887
	906	913	916	910	908	897	896	878	899	895	889
	909	910	896	907	911	916	910	887	887	892	885
	903	920	900	920	914	901	893	909	887	888	897
	909	897	898	905	910	913	906	887	892	896	889
	906	911	899	902	902	910	895	893	894	891	890
	909	907	911	909	901	897	885	910	897	889	894
	906	932	901	923	902	897	907	918	895	901	896
	907	907	905	905	907	908	895	889	890	913	886
	903	906	897	914	899	902	897	920	898	897	886
	909	905	909	900	898	910	889	910	891	893	904
	911	899	905	895	907	902	887	891	904	891	896
	904	896	900	902	917	902	884	884	889	889	894
	905	907	908	905	908	923	881	893	880	887	909
	903	909	897	913	896	903	904	877	890	904	889
	901	896	911	894	895	899	900	895	900	893	898
	907	903	896	903	903	893	887	899	886	888	886
	913	896	902	900	904	906	892	892	891	893	880
	906	897	898	900	899	908	887	901	879	888	887
	900	903	911	880	911	909	889	885	905	895	892
	910	896	905	898	917	896	898	898	894	890	893
	905	905	907	900	900	892	903	895	893	906	892
	913	916	903	909	903	891	886	886	892	895	891
	907	903	907	910	895	907	880	887	888	894	903
	905	908	899	913	912	904	885	889	904	892	894
	904	907	900	903	903	908	898	918	897	896	898
	895	910	901	898	899	906	888	892	890	891	893
	907	892	910	912	898	902	887	893	891	894	890
	930	900	908	904	899	908	899	897	891	917	891
	907	902	898	898	889	893	884	888	893	901	890
	906	907	897	907	904	902	915	892	897	898	895
	901	905	897	904	907	904	903	891	902	892	893
	902	888	904	904	895	905	891	892	902	891	915
	900	908	915	921	904	910	887	890	899	888	894
	903	908	919	906	896	909	895	898	891	884	889
	905	891	904	881	895	904	893	889	904	889	892
	916	894	899	897	915	911	894	893	893	892	898
	912	907	902	921	904	898	900	876	902	892	886
	912	888	888	892	909	889	894	889	887	884	893
	899	901	905	923	891	910	896	904	893	890	890
	900	899	914	913	902	905	892	895	897	905	926
	900	910	897	906	901	906	893	885	902	899	927
	906	904	900	914	907	904	895	901	888	888	892
	907	903	897	904	896	907	887	911	890	890	896
	923	901	890	895	896	899	892	893	888	897	898
	909	905	900	899	915	907	898	898	898	888	898
	905	913	899	922	903	912	902	893	888	897	890
	901	902	892	894	899	916	888	879	899	905	896
	920	915	902	904	911	907	892	886	901	897	897
	897	911	893	907	904	912	909	881	877	904	899
	900	898	897	900	905	905	903	891	892	905	890
	905	902	899	914	905	908	892	892	897	895	890
	911	904	904	906	901	908	894	894	899	895	886
	901	903	903	909	901	902	892	891	889	897	910
	905	902	907	907	914	903	897	893	890	889	892
	911	919	910	904	906	908	885	889	886	917	885
	904	889	907	901	910	904	888	891	886	903	890
	906	911	894	902	900	892	905	899	897	897	891
	902	912	893	911	917	909	898	886	898	892	895
	915	899	913	905	904	901	887	890	883	892	888
	877	909	922	891	908	905	900	882	883	903	895
	908	908	901	898	897	904	894	894	892	906	889
	915	892	899	911	916	902	894	890	911	892	902
	905	903	913	909	901	903	902	889	896	884	880
	907	900	902	900	923	899	889	891	903	895	884
	912	903	915	903	900	918	893	898	894	895	892
	904	896	914	910	906	910	895	898	897	890	914
	913	900	898	915	912	898	903	885	895	889	900
	901	901	906	902	909	905	886	899	892	892	893
	902	900	895	903	914	907	902	883	891	886	894
	903	905	905	894	904	905	892	907	907	905	899
	906	907	906	906	909	912	908	903	897	893	891
	897	892	906	910	907	902	894	900	893	902	892
	915	890	896	900	906	906	887	897	887	890	895
	918	897	901	907	911	904	890	893	895	893	895
	905	898	913	903	896	902	891	889	882	889	888
	909	894	906	902	902	909	905	900	886	885	880
	904	906	909	906	899	909	885	894	895	889	892
	906	900	910	901	932	906	894	890	899	877	897
	899	894	896	907	912	886	884	897	889	903	891
	908	898	906	897	911	903	905	889	891	893	902
	914	904	902	903	919	896	894	885	895	897	892
	906	901	897	897	890	902	894	893	888	885	888
	908	905	913	894	896	920	889	897	889	914	890
	909	914	900	906	902	906	893	892	891	893	917
	912	901	900	903	903	903	902	891	894	889	897
	928	913	907	898	915	907	895	912	892	886	903
	912	922	901	895	899	904	911	895	894	891	911
	902	898	907	903	898	903	888	900	884	891	894
	924	896	913	902	908	899	890	900	895	877	887
	922	904	906	898	913	908	901	901	893	891	892
	903	892	900	899	914	903	901	897	889	912	892
	919	897	920	902	898	923	880	889	884	897	889
	910	911	899	908	900	907	897	903	891	884	895
	898	898	909	898	899	904	892	890	900	902	890
	913	896	892	893	916	924	903	894	897	900	887
	905	915	898	915	907	908	899	887	901	894	894
	910	895	902	905	917	902	895	899	887	895	891
	911	907	911	909	897	915	891	887	884	911	892
	912	897	900	912	904	910	891	888	889	894	886
	907	896	902	896	897	911	883	899	893	905	892
	903	912	900	898	895	895	891	891	885	887	892
	922	901	900	904	896	900	908	887	909	901	919
	907	902	908	901	905	907	888	881	890	885	904
	909	910	907	899	910	901	905	890	901	886	897
	914	895	899	893	914	901	889	895	902	895	888
	907	888	896	905	904	916	888	885	897	910	892
	886	914	906	888	902	900	909	897	883	888	879
	926	902	900	910	913	903	902	889	894	891	898
	895	908	896	906	898	902	898	900	880	895	886
	898	914	913	898	915	910	899	892	902	879	895
	911	907	903	890	896	907	892	885	885	901	892
	911	904	895	906	912	908	891	902	895	890	900
	909	899	892	901	903	908	893	899	899	890	895
	909	895	905	902	900	906	892	899	888	897	882
	901	906	889	894	898	904	913	907	904	885	902
	903	891	906	904	904	902	880	893	887	893	904
	922	904	904	900	903	887	894	893	880	890	891
	900	908	905	900	916	909	890	895	895	900	901
	901	899	909	906	907	904	887	892	896	938	891
	906	898	904	902	898	901	890	897	892	891	883
	913	901	914	920	899	906	906	889	893	893	897
	923	900	901	907	899	905	902	896	892	892	928
	915	903	899	896	900	902	889	893	881	887	899
	922	913	914	901	892	906	891	884	897	896	891
	903	910	892	888	900	901	902	897	891	890	896
	909	922	903	900	884	917	902	890	889	887	899
	924	902	899	902	904	920	882	890	896	927	890
	897	904	897	906	901	896	942	885	897	892	892
	913	903	902	905	906	908	892	911	894	907	891
	902	899	898	908	896	911	903	896	900	913	887
	904	914	921	916	909	905	902	893	885	889	901
	903	928	902	904	909	901	894	912	890	890	896
	900	907	897	902	910	903	894	895	905	892	891
	913	904	913	917	896	906	905	904	898	895	891
	914	898	893	900	893	899	900	885	894	876	893
	900	900	892	888	905	914	892	895	891	893	888
	914	899	903	901	921	904	898	887	890	891	894
	901	898	892	909	907	902	897	898	889	893	886
	905	897	906	915	905	903	903	913	896	886	887
	904	902	898	902	907	905	892	889	901	903	895
	913	890	899	902	897	916	899	889	898	888	886
	907	904	903	906	898	898	893	889	908	920	892
	913	905	894	908	907	909	905	891	894	889	890
	907	901	891	906	908	909	901	910	892	889	880
	911	902	907	906	907	915	887	884	895	909	864
	898	923	904	902	902	900	881	895	886	895	884
	901	914	907	900	903	900	896	904	894	888	890
	913	896	907	907	899	901	891	890	899	898	892
	912	909	900	912	905	906	895	878	896	892	892
	904	921	911	914	904	899	888	885	904	886	899
	907	896	889	927	903	913	895	887	905	888	893
	908	908	899	913	908	889	886	885	905	883	889
	909	912	906	916	899	899	901	907	891	891	898
	906	917	914	900	908	904	902	893	892	885	893
	907	906	913	900	909	912	906	887	901	889	892
	907	899	909	901	906	914	889	888	880	890	897
	908	896	898	893	900	903	909	885	892	897	891
	915	896	901	911	907	915	897	893	892	897	905
	912	908	904	905	909	905	898	895	897	896	892
	910	874	890	901	914	901	881	906	873	887	891
	897	892	894	908	911	903	894	896	907	891	893
	901	914	905	905	901	901	889	887	892	885	885
	907	898	900	919	902	911	895	917	893	887	901
	920	907	904	898	896	910	898	899	889	903	893
	909	901	890	903	902	903	893	883	908	892	890
	896	903	908	887	900	892	889	902	890	893	884
	907	926	905	902	901	908	896	890	891	895	891
	906	889	903	908	904	898	891	893	882	896	897
	909	899	888	903	894	901	905	898	891	896	890
	908	899	898	898	905	904	900	890	885	900	884
	899	911	903	898	907	907	897	894	886	894	888
	907	902	904	897	918	909	891	900	887	888	896
	894	893	895	900	914	904	914	888	875	894	891
	912	902	897	899	903	897	887	892	891	888	900
	904	886	897	902	893	907	903	902	898	904	905
	931	907	900	902	910	906	894	890	891	892	897
	913	900	889	919	913	900	895	893	894	884	894
	909	900	899	911	904	905	894	893	895	902	884
	908	904	912	907	900	900	899	880	884	899	891
	912	894	910	908	915	906	903	898	900	901	891
	902	909	910	902	906	903	895	894	889	892	891
	909	906	897	894	903	907	894	895	897	894	891
	907	895	896	901	897	904	902	889	885	891	887
	915	905	903	906	902	884	886	885	899	902	890
	906	908	904	900	916	904	885	891	894	882	893
	905	911	908	894	905	901	896	890	893	898	902
	906	905	924	908	904	890	888	894	887	894	890
	910	900	908	897	906	903	891	896	893	900	895
	916	905	909	902	907	915	893	882	897	900	893
	906	923	905	897	910	906	898	885	891	888	890
	911	901	899	899	899	906	888	891	882	895	890
	904	904	900	902	908	873	895	892	895	883	895
	926	905	899	906	896	908	883	883	899	919	892
	908	898	899	911	897	912	885	888	884	889	891
	925	899	904	896	903	907	891	894	904	893	892
	900	905	904	921	909	898	892	906	891	896	900
	906	898	910	910	906	896	905	910	887	896	897
	909	897	907	894	900	905	886	901	893	890	894
	911	881	897	898	911	904	893	899	892	882	905
	910	902	909	892	891	894	896	892	896	906	884
	923	898	894	905	898	904	1023	901	919	890	881
	907	902	897	895	897	906	888	894	887	881	891
	905	914	897	900	917	899	904	897	894	893	893
	904	895	920	891	905	911	884	900	878	897	900
	911	902	902	904	900	899	898	909	884	887	905
	906	889	890	897	896	901	900	884	887	890	901
	909	902	926	899	898	900	886	900	886	898	894
	898	897	895	893	897	897	887	888	898	905	910
	900	907	911	892	908	909	895	899	896	897	893
	893	910	901	902	907	905	908	894	887	890	893
	910	897	902	903	908	904	892	892	880	886	886
	910	914	900	896	905	931	894	896	889	888	892
	919	898	898	903	908	911	958	892	881	882	888
	899	901	891	904	905	902	895	889	898	890	893
	911	898	897	899	897	904	898	903	900	901	898
	905	906	905	888	903	906	895	895	892	893	890
	919	908	903	897	893	901	891	899	904	891	890
	904	901	912	877	917	906	898	880	908	891	897
	900	913	898	902	906	900	897	901	896	894	896
	905	893	898	915	902	899	884	894	888	892	884
	907	920	909	896	900	895	901	921	888	886	891
	919	902	895	908	901	901	902	898	889	894	891
	908	899	903	902	914	905	887	892	896	924	895
	900	899	910	895	900	903	896	889	892	899	893
	897	915	897	892	900	904	891	898	893	893	903
	928	905	895	906	897	897	889	887	912	895	894
	898	896	903	912	890	902	899	899	892	892	888
	910	903	892	903	904	896	901	900	888	896	896
	904	885	891	904	893	898	910	906	894	890	896
	904	913	895	905	912	894	892	887	892	905	891
	898	904	907	906	905	904	898	896	888	897	914
	910	893	897	904	897	910	882	889	892	902	883
	905	897	901	902	880	931	886	891	888	888	903
	907	899	904	905	905	898	887	900	888	888	883
	908	897	903	900	902	893	898	900	887	898	892
	912	910	906	904	904	897	885	891	892	893	905
	907	903	894	906	894	910	884	900	882	896	908
	900	905	902	903	901	909	893	895	893	901	898
	907	900	896	909	908	883	899	883	883	893	896
	913	911	910	908	900	906	892	881	892	893	887
	905	903	898	908	903	905	896	897	893	893	903
	908	902	898	875	903	909	891	898	891	906	890
	894	906	893	895	893	907	887	891	892	891	894
	908	901	905	882	905	901	887	892	887	894	903
	908	904	908	900	908	921	903	891	888	894	893
	906	900	897	907	902	908	881	893	901	892	889
	906	895	919	908	911	894	891	891	888	893	888
	904	897	906	904	900	920	892	887	891	890	891
	914	899	906	909	899	905	901	893	900	903	902
	904	899	893	904	896	907	904	897	894	895	884
	908	894	912	900	902	903	898	900	895	893	892
	913	898	926	914	919	898	891	884	895	889	898
	906	898	904	901	913	898	910	890	894	902	903
	905	903	905	904	896	904	893	912	890	922	891
	905	906	909	903	903	905	890	882	900	892	890
	909	907	907	906	904	905	892	885	893	905	893
	904	894	901	907	897	900	889	905	902	892	896
	907	895	896	902	898	906	911	895	901	899	910
	908	897	894	890	906	905	891	913	902	903	896
	900	920	898	903	897	901	886	892	888	905	901
	907	900	895	895	902	910	891	910	906	889	896
	905	902	901	903	891	905	909	892	894	893	892
	905	890	922	904	903	914	896	892	888	892	893
	905	920	911	900	900	906	900	886	909	887	894
	910	906	899	898	900	918	901	888	895	888	906
	909	902	910	919	903	903	889	890	894	887	894
	903	903	918	899	917	892	899	911	898	895	882
	915	890	912	902	901	907	899	901	896	888	882
	897	897	901	900	901	898	880	890	894	890	885
	904	896	882	893	911	900	898	890	894	893	904
	914	898	898	900	907	906	883	889	899	892	895
	909	892	901	903	904	896	891	891	898	896	887
	902	894	894	904	898	902	896	889	891	888	890
	899	892	910	893	916	903	889	888	890	889	890
	901	913	903	906	923	902	886	892	870	885	902
	907	902	905	917	907	894	897	887	910	881	888
	918	910	901	904	890	898	925	892	910	893	883
	908	907	907	889	903	899	886	905	886	892	891
	908	894	909	902	905	897	901	886	894	900	882
	903	915	901	896	909	906	915	888	892	906	886
	895	904	901	897	906	904	895	885	897	892	911
	905	897	905	904	898	917	897	896	894	889	884
	914	901	910	905	897	895	899	909	879	882	894
	910	903	898	894	898	903	885	892	888	906	900
	896	906	892	899	901	905	898	904	894	897	890
	901	905	899	915	905	907	896	903	927	886	897
	896	906	905	906	898	912	886	889	888	906	883
	898	914	895	897	896	905	896	890	888	886	888
	911	897	896	907	898	907	896	897	904	890	912
	887	911	906	913	914	899	893	894	899	883	893
	898	906	893	906	905	911	891	904	911	890	893
	911	902	900	898	901	910	897	892	901	894	897
	903	904	904	897	913	905	884	885	895	887	890
	901	917	900	903	898	905	893	919	894	900	901
	903	899	917	900	902	901	903	905	893	891	896
	905	906	902	897	911	900	894	891	890	890	884
	909	900	921	901	890	906	891	887	883	896	892
	906	897	915	893	909	899	897	900	898	888	895
	898	894	904	894	906	908	895	904	898	894	895
	905	902	899	921	906	907	881	899	900	897	910
	912	900	900	899	907	908	896	887	889	886	907
	928	890	906	912	897	905	886	901	899	894	888
	911	897	893	891	891	909	883	897	892	893	896
	915	906	906	902	906	909	887	922	888	888	886
	910	912	909	908	908	904	897	890	900	894	877
	906	920	911	896	901	905	894	882	905	903	899
	905	897	898	913	904	900	885	909	878	898	889
	903	912	906	899	910	906	909	898	892	891	900
	904	892	905	911	902	902	894	896	897	887	894
	908	895	908	891	898	913	889	887	903	888	895
	908	875	912	910	902	903	893	889	893	899	894
	919	903	916	902	911	905	894	901	899	893	888
	922	894	902	908	908	901	895	895	906	902	897
	896	904	898	910	917	902	895	888	886	883	903
	929	896	897	907	908	903	896	886	885	898	903
	914	906	911	902	924	898	883	909	890	893	897
	925	906	903	895	909	888	895	881	892	888	896
	916	896	888	905	899	898	917	890	887	896	896
	915	901	907	906	912	900	895	908	881	886	893
	905	905	909	894	900	903	891	888	898	902	900
	916	906	902	912	907	912	894	878	896	893	888
	900	895	900	910	908	906	890	889	889	899	889
	905	907	916	897	903	897	893	896	893	892	888
	916	903	897	902	907	900	892	901	907	894	901
	900	893	901	904	904	906	886	888	895	897	892
	900	895	902	880	907	889	906	886	894	890	897
	906	905	896	897	909	903	908	895	901	893	910
	912	906	905	906	905	911	876	893	889	881	892
	911	897	899	900	900	906	894	896	891	886	893
	910	906	898	890	903	892	896	890	894	894	891
	912	895	897	905	904	905	892	892	887	898	888
	920	895	902	889	899	897	900	892	894	891	888
	903	904	898	917	903	907	887	897	903	891	893
	872	904	896	901	899	896	896	909	896	901	896
	904	923	903	898	907	895	892	889	899	887	900
	915	900	896	907	919	905	885	899	907	902	898
	892	900	897	906	907	905	902	892	895	888	895
	910	890	899	902	921	898	887	906	889	894	897
	893	905	910	905	893	917	891	906	898	899	891
	903	909	898	899	906	903	895	901	898	900	885
	907	898	909	891	900	908	895	907	918	891	886
	905	913	897	895	901	911	893	908	893	904	903
	916	895	901	908	908	898	893	896	882	890	895
	906	901	899	904	896	910	903	894	897	903	895
	902	904	904	904	896	897	903	896	891	887	893
	907	900	892	905	901	901	892	894	889	919	896
	921	899	879	907	903	922	891	883	885	890	901
	902	900	900	910	909	903	886	893	900	889	895
	901	904	902	914	898	906	891	891	902	881	870
	908	902	900	918	905	912	881	892	889	885	888
	913	891	903	906	903	900	895	889	891	907	893
	908	898	921	902	905	915	893	888	890	893	884
	908	897	902	902	907	902	903	887	895	885	895
	907	912	898	895	900	903	897	892	903	889	894
	914	902	909	908	882	909	894	896	906	908	892
	911	894	894	905	905	900	890	901	906	889	890
	922	919	894	902	908	906	892	889	897	885	887
	912	895	906	906	900	908	899	893	894	898	892
	898	901	900	911	904	912	892	899	896	884	896
	904	909	916	897	901	902	898	893	901	884	903
	925	902	914	901	929	905	883	886	899	894	902
	907	924	918	905	908	908	898	889	888	892	890
	906	900	904	900	906	901	906	897	883	892	891
	914	897	908	901	914	906	895	891	895	888	889
	908	902	908	915	898	912	896	895	885	883	891
	912	894	914	906	918	905	894	904	886	907	907
	928	906	900	897	902	909	889	888	896	886	900
	896	919	899	915	907	904	889	897	898	885	908
	908	907	901	900	906	915	898	896	891	890	900
	899	906	900	907	905	903	889	895	906	914	890
	913	905	909	901	899	896	900	895	897	898	897
	915	906	905	917	887	901	897	899	897	889	888
	896	899	915	901	899	905	917	897	893	891	890
	901	909	901	907	903	898	889	891	896	898	893
	908	899	900	899	907	916	903	888	887	888	887
	900	905	905	909	909	903	897	894	907	891	887
	911	884	903	893	902	909	908	902	894	905	887
	919	902	905	895	895	901	895	889	894	895	903
	910	904	895	896	905	904	890	890	892	898	893
	903	886	926	897	914	919	900	904	902	890	894
	914	901	908	900	903	896	888	895	885	890	900
	903	902	898	901	901	904	892	899	895	894	902
	917	898	901	890	905	898	907	888	887	900	887
	914	898	916	904	896	906	891	889	896	907	897
	906	920	909	908	906	904	900	885	899	899	893
	914	907	894	919	911	907	897	900	885	905	889
	908	897	902	899	907	916	898	892	889	884	893
	906	911	898	900	903	901	910	896	887	884	894
	900	906	901	903	901	896	895	886	888	903	895
	907	897	899	898	890	903	886	906	887	885	881
	911	914	910	903	910	909	884	889	898	894	895
	893	900	902	918	913	915	897	901	893	895	913
	909	893	901	905	915	903	899	891	901	885	897
	903	915	903	904	908	910	906	895	902	885	894
	905	910	910	912	889	909	881	891	909	894	886
	901	893	907	892	904	898	892	882	907	903	897
	902	903	903	902	917	906	882	895	884	892	895
	910	899	910	911	900	905	901	888	891	894	912
	907	895	902	910	903	907	898	902	901	891	891
	914	906	900	897	907	920	886	912	881	896	886
	906	899	906	898	896	907	891	894	895	896	890
	899	903	888	900	903	906	899	892	887	900	885
	905	921	899	901	906	913	892	914	890	901	905
	905	899	907	908	908	905	898	886	898	882	900
	911	906	908	906	910	902	892	896	888	894	888
	908	920	904	905	892	909	886	890	893	889	902
	912	908	903	902	896	905	886	895	896	892	888
	907	906	898	919	919	891	898	887	887	904	895
	910	897	908	919	903	899	885	890	886	894	892
	909	886	921	910	905	918	900	896	898	895	887
	890	901	916	899	905	904	895	911	889	910	889
	911	902	908	900	905	909	899	891	888	889	886
	903	904	903	894	895	900	898	891	908	887	887
	903	905	897	901	909	895	933	881	901	897	889
	902	889	878	902	903	902	910	884	895	895	896
	897	901	900	899	902	894	906	890	883	888	901
	902	883	907	902	910	900	907	890	887	888	894
	913	902	890	904	920	906	908	894	890	893	884
	915	917	883	895	893	898	892	902	898	894	889
	930	899	906	905	903	901	899	901	894	895	885
	921	900	893	898	897	910	889	908	893	892	892
	910	903	900	908	893	899	883	894	896	897	897
	903	880	892	887	904	908	900	881	889	899	896
	904	896	905	904	905	899	919	901	882	897	890
	908	890	900	891	907	907	894	888	893	911	893
	900	888	897	906	901	907	893	890	895	892	888
	902	919	908	896	917	917	893	884	889	887	895
	905	897	897	903	901	901	895	901	892	895	899
	901	916	895	924	902	910	898	890	890	896	898
	915	906	895	899	904	913	889	900	893	893	889
	910	914	903	896	897	911	886	899	900	892	890
	895	899	895	902	897	910	895	889	900	893	885
	925	907	916	894	911	901	895	889	884	879	893
	909	925	906	915	910	913	890	879	888	883	891
	898	901	900	904	920	900	891	887	892	890	883
	897	900	898	900	898	909	891	892	903	887	892
	911	895	905	899	907	894	890	892	882	903	893
	888	908	903	905	914	900	890	907	899	889	888
	904	892	895	897	898	905	888	890	906	895	891
	891	903	896	909	901	893	898	890	884	893	888
	903	888	891	908	918	900	896	898	883	885	886
	924	922	907	898	895	904	892	904	887	887	915
	907	900	897	888	905	914	889	904	906	889	894
	904	906	904	910	913	897	901	884	903	887	900
	909	899	899	909	902	898	892	887	892	890	894
	908	891	902	903	897	901	898	888	895	885	882
	908	898	919	889	883	920	887	888	894	900	903
	901	904	906	894	902	911	891	883	904	882	892
	911	910	904	910	903	904	887	878	892	899	900
	906	902	897	894	900	893	883	893	900	895	889
	901	903	915	901	904	923	885	875	905	898	885
	909	907	891	895	902	899	896	896	894	887	894
	898	914	900	893	903	890	895	902	898	902	896
	906	908	902	907	900	902	886	889	902	898	891
	900	908	904	892	909	905	876	885	890	909	894
	913	890	898	903	906	900	884	891	900	888	892
	905	902	902	920	902	903	885	891	906	900	897
	909	897	897	908	901	905	894	889	920	882	905
	900	911	904	910	897	905	899	890	896	884	880
	888	909	899	907	898	922	908	891	897	895	891
	906	897	914	910	905	903	889	886	888	886	896
	915	895	908	913	889	904	888	901	898	908	909
	909	923	899	894	909	907	894	914	895	922	891
[truncated: 16,716 more rows]

## Sheet: Figure S2c
Condition--replicate							Mean					SEM
Sample	Time 0	Time 15	Time 45	Time 60 min	Time 90 min		0 min Avg	15 min Avg	45 min Avg	60 min Avg	90 min Avg	0 min	15 min	45 min	60 min	90 min
K562 Dead Untreated rep1	1	0.999724	0.998528	0.884074	1.05962
K562 Dead Untreated rep2	1	1.60543	1.66894	1.70144	1.7828
K562 Dead Untreated rep3	1	0.688155	0.527268	0.522556	0.437151
K562 Dead Untreated rep4	1	0.897482	0.753174	0.892162	0.961475		1	0.948603	0.875851	0.888118	1.01055	0	0.196894	0.246846	0.249173	0.2769
K562 ATP Sensor Untreated rep1	1	1.07821	1.05028	1.07195	1.05654
K562 ATP Sensor Untreated rep2	1	1.19135	1.22295	1.31471	1.44979
K562 ATP Sensor Untreated rep3	1	0.874242	0.554941	0.629091	0.508363
K562 ATP Sensor Untreated rep4	1	1.05212	0.743483	0.786002	0.863829		1	1.06517	0.89688	0.928977	0.960183	0	0.0656166	0.150067	0.152142	0.196229
K562 Dead resp/gly blocked rep1	1	0.138476	0.0468738	0.0378962	0.0286804
K562 Dead resp/gly blocked rep2	1	0.142654	0.0712239	0.0437278	0.0346283
K562 Dead resp/gly blocked rep3	1	0.120677	0.0452375	0.0336887	0.0227533
K562 Dead resp/gly blocked rep4	1	0.0860914	0.0314876	0.0237822	0.0154898		1	0.112284	0.0391807	0.0308392	0.0220851	0	0.0128752	0.00826093	0.00420234	0.0040941
K562 ATP Sensor resp/gly blocked rep1	1	0.126822	0.04002	0.031074	0.0200232
K562 ATP Sensor resp/gly blocked rep2	1	0.1425	0.0746146	0.0460843	0.0323004
K562 ATP Sensor resp/gly blocked rep3	1	0.0989492	0.0340385	0.0279009	0.0202161
K562 ATP Sensor resp/gly blocked rep4	1	0.105402	0.037377	0.0336432	0.0207071		1	0.116112	0.0386985	0.0323586	0.0203651	0	0.00999595	0.00944697	0.00398009	0.00299969

## Sheet: Figure S2d
Flow cytometry raw data: each data point is the raw FRET/donor for a single cell in each condition
START	Basal-15min	Basal-30min	Basal-45min	Basal-60min	Basal-90min	Glyc-15min	Glyc-30min	Glyc-45min	Glyc-60min	Glyc-90min	Max-15min	Max-30min	Max-45min	Max-60min	Max-90min
968	959	979	969	957	966	950	903	957	950	960	955	906	904	907	915
972	976	970	961	946	980	927	956	953	964	955	924	915	901	923	893
961	949	972	964	956	965	968	932	939	960	954	938	909	904	894	893
971	991	958	959	951	954	954	988	943	950	942	902	912	907	905	895
967	962	952	964	959	977	953	946	958	952	965	906	901	908	904	904
967	967	958	970	962	956	950	931	962	960	976	916	917	903	912	902
955	965	960	966	958	965	937	962	980	956	955	949	900	899	904	897
957	948	957	962	956	955	969	959	954	959	977	952	906	902	894	901
990	955	988	955	955	955	944	920	969	953	948	900	900	895	896	906
971	958	954	945	968	969	946	939	939	953	963	916	898	922	907	908
974	959	955	953	950	958	963	959	965	945	932	906	900	907	906	929
982	949	952	959	954	955	950	985	959	950	945	914	913	910	905	918
985	956	960	952	942	961	919	951	942	955	962	899	901	910	897	895
957	962	964	973	955	953	954	950	944	978	958	908	898	900	901	902
961	963	973	976	952	962	952	978	969	947	962	926	924	904	918	902
947	959	965	960	970	957	953	944	950	958	942	931	901	895	905	898
959	959	970	973	950	952	935	947	943	945	959	946	908	927	915	897
974	949	949	970	954	958	960	943	980	969	941	917	900	903	901	911
962	959	958	957	975	969	973	983	944	966	963	938	908	915	909	893
966	961	971	942	976	957	954	947	957	939	943	904	903	905	909	908
973	944	972	980	967	952	958	955	942	897	975	912	919	913	913	897
977	964	957	954	963	953	961	944	953	942	953	902	909	919	907	910
908	956	964	960	954	969	950	943	943	946	965	902	930	903	913	911
964	979	949	954	951	956	965	954	979	973	954	904	914	923	909	903
974	968	959	953	951	959	942	954	936	956	943	924	912	900	914	903
955	962	959	988	948	958	964	956	972	927	973	912	906	904	905	910
985	960	969	960	952	961	939	946	958	947	946	914	915	918	908	899
962	947	959	978	949	961	958	967	948	958	963	903	906	899	902	902
970	962	964	958	942	964	961	954	968	965	968	918	913	915	896	907
960	981	966	978	961	963	968	965	988	952	955	894	890	899	913	904
966	978	968	974	942	971	952	959	948	979	972	925	901	902	917	908
957	954	946	951	963	945	946	938	963	949	949	916	909	893	920	898
978	959	958	949	953	981	961	949	970	959	955	908	902	917	902	902
966	964	949	956	956	959	959	950	977	943	958	929	928	893	916	913
962	959	983	970	949	959	951	967	953	961	950	901	925	905	898	907
968	962	958	954	973	967	960	956	910	941	952	907	914	909	909	903
970	984	960	953	953	957	935	940	950	954	960	896	916	908	903	930
965	950	950	958	949	966	963	952	954	945	948	918	915	901	906	919
970	957	975	950	981	953	945	974	947	959	946	920	907	910	911	909
960	988	986	957	951	956	947	936	949	959	961	911	905	903	899	900
960	964	941	961	956	953	974	962	957	937	937	907	914	898	911	917
964	957	968	958	983	948	964	972	961	948	974	929	907	894	914	902
979	954	957	961	961	962	956	954	957	947	954	910	923	901	901	897
964	982	945	948	967	966	953	948	950	949	942	939	919	917	899	897
962	946	969	950	966	968	954	948	941	943	947	914	920	913	901	902
971	967	954	964	958	962	958	978	981	938	945	904	903	898	900	898
977	957	967	958	961	965	958	976	961	914	945	915	908	904	921	901
984	956	981	972	955	959	958	951	957	939	962	907	908	897	907	896
966	963	981	956	960	951	945	958	953	947	944	927	917	915	916	902
954	952	934	944	952	955	980	942	948	951	951	906	898	910	915	919
972	988	965	973	967	965	965	978	940	947	977	937	914	897	908	895
948	967	943	951	955	956	966	947	950	946	949	929	895	903	905	898
964	958	986	968	986	955	948	916	947	958	941	907	905	910	895	909
958	958	952	930	957	956	951	958	941	953	947	915	908	901	899	904
974	962	971	970	959	963	954	950	950	947	961	918	920	898	902	916
967	942	954	955	966	964	942	969	973	940	952	909	928	911	897	903
982	983	950	946	945	953	958	960	959	936	947	903	926	898	904	910
957	971	986	960	959	970	971	953	953	964	948	931	916	914	903	915
962	945	953	969	959	958	946	953	949	958	966	947	902	897	918	902
964	965	933	955	969	961	952	964	959	945	951	923	924	915	899	905
963	961	941	956	960	958	960	947	957	945	961	905	922	909	916	897
957	969	948	951	968	957	987	963	965	941	976	956	923	892	905	904
959	955	956	922	953	966	954	947	958	949	949	914	912	912	921	915
966	957	956	972	954	951	955	963	948	964	945	918	894	897	908	902
978	967	945	971	955	977	962	975	946	947	960	898	896	915	898	901
964	978	956	961	958	965	924	951	957	966	956	913	918	902	906	914
956	954	974	949	947	976	961	979	958	944	902	930	917	896	908	904
968	959	949	953	972	950	953	951	944	962	929	915	900	919	901	898
958	954	957	960	954	949	960	958	966	899	940	909	915	921	915	905
959	958	946	956	974	965	942	943	953	945	959	953	930	901	907	919
973	968	938	954	953	955	959	955	952	953	960	910	905	899	911	901
951	949	946	955	962	955	963	936	954	939	958	901	906	912	918	908
958	973	953	948	923	954	961	961	942	962	956	915	914	899	915	907
967	975	966	955	951	968	952	960	952	946	953	960	895	898	911	914
967	953	972	968	971	948	969	958	941	959	947	905	910	906	919	898
975	987	989	963	946	963	953	956	966	945	953	916	898	895	896	897
968	967	967	958	957	959	954	958	950	963	947	918	903	924	903	895
961	991	949	950	960	944	929	976	951	960	949	907	901	895	900	912
971	948	957	946	945	959	947	961	958	955	952	944	910	904	901	908
965	962	941	951	962	976	941	947	979	961	956	921	910	905	900	898
962	977	960	981	957	956	960	942	943	947	947	908	904	903	909	908
967	971	963	966	938	948	949	954	960	960	945	927	915	917	912	913
954	976	954	956	981	970	952	947	955	918	972	905	900	919	896	909
987	959	965	957	954	963	957	956	944	978	951	908	922	899	901	911
966	970	956	952	954	957	951	954	977	954	968	910	900	900	904	918
961	964	947	976	969	963	948	957	972	947	948	904	923	922	899	915
971	955	957	964	951	960	966	936	956	957	948	898	907	908	916	906
952	949	975	963	968	957	953	950	941	951	976	909	921	906	911	911
954	958	950	960	964	962	972	961	968	942	953	917	926	928	906	901
958	973	961	960	961	965	950	957	965	943	976	947	899	903	906	901
966	946	946	969	965	957	944	972	948	953	949	924	898	900	909	901
992	951	960	960	955	963	957	947	957	948	961	921	904	936	899	895
954	959	966	965	988	957	957	966	950	957	938	942	904	910	902	896
990	955	957	965	954	962	985	952	955	945	972	908	923	898	927	901
969	961	966	953	960	955	961	943	953	941	940	903	911	918	898	906
970	959	958	976	957	958	937	961	950	960	968	924	899	888	909	900
989	948	958	959	954	958	968	978	953	960	972	939	901	898	928	902
983	972	962	954	980	927	952	959	945	946	958	928	903	901	899	910
972	949	962	984	953	939	936	959	963	956	952	908	906	905	916	899
956	965	968	961	974	970	958	943	951	950	970	918	911	902	889	896
976	963	961	970	952	969	957	960	952	956	953	919	893	897	908	905
958	955	948	964	969	966	958	958	962	946	942	916	918	897	913	904
959	968	962	957	960	952	953	947	953	952	960	925	908	899	913	903
966	966	965	974	970	966	960	960	944	955	951	925	904	891	891	905
984	966	970	955	946	972	953	950	949	947	948	916	905	905	895	895
976	950	960	949	941	951	979	946	943	946	952	910	915	922	905	912
981	970	955	970	951	960	956	951	958	951	974	929	906	902	917	908
959	962	993	961	960	973	943	986	946	948	951	904	905	899	894	898
961	961	959	956	958	961	959	946	965	957	956	904	924	897	927	912
968	961	955	958	972	960	961	960	945	953	958	930	915	902	911	903
965	921	968	977	952	959	930	953	948	939	972	918	898	905	924	905
980	959	960	960	980	956	968	934	943	954	963	897	901	906	913	906
959	970	948	955	953	952	957	971	945	955	965	940	902	910	909	901
968	963	940	954	955	983	959	969	952	953	952	919	921	909	898	894
963	953	957	962	960	960	953	953	951	963	958	911	913	905	914	904
968	964	954	950	959	952	968	944	954	942	949	915	919	892	903	894
965	948	962	975	965	964	949	956	973	955	956	943	910	918	917	912
985	952	964	969	972	955	956	951	967	942	944	893	899	895	905	899
963	967	954	948	955	978	976	940	952	948	963	921	911	922	911	914
956	966	910	954	956	978	940	977	965	961	953	899	906	918	912	900
968	929	962	949	959	947	961	971	949	951	984	906	892	895	900	895
967	972	961	959	956	967	955	981	945	947	953	911	901	917	907	893
973	961	986	949	952	960	992	952	945	949	959	920	907	901	910	906
970	961	951	941	958	946	960	963	955	949	949	911	894	914	897	911
931	989	983	977	958	953	957	952	944	959	957	927	917	944	897	894
956	963	954	966	961	958	956	964	958	945	976	949	911	906	904	899
951	959	965	981	958	952	939	954	959	960	951	935	913	905	922	898
960	940	958	961	955	960	953	942	962	956	948	910	925	920	914	906
965	970	955	961	962	958	953	961	959	951	942	896	901	911	905	904
912	965	955	962	953	969	977	941	920	908	951	949	911	913	901	897
970	968	946	960	964	962	984	955	951	980	960	908	897	907	909	896
958	970	970	958	956	968	938	928	940	959	942	909	903	896	902	917
975	959	985	957	951	952	938	949	945	947	936	910	908	905	912	903
962	968	960	967	966	957	974	937	955	955	944	902	902	912	896	912
959	972	964	949	966	963	945	975	953	950	941	903	908	895	923	894
989	960	974	954	958	966	949	939	941	968	962	972	900	907	909	906
965	955	968	959	964	949	969	960	966	903	968	918	906	897	898	903
968	962	975	949	955	944	960	960	947	958	957	921	914	921	911	893
968	973	955	958	964	961	956	951	964	940	951	916	896	919	911	898
967	956	946	963	955	937	985	947	965	957	971	901	904	901	900	912
945	960	953	940	918	964	959	960	946	949	947	938	902	908	913	911
970	961	957	953	955	972	967	941	967	955	945	927	903	914	899	900
953	988	946	961	945	958	954	944	971	982	945	895	903	900	896	911
967	946	969	952	954	950	951	963	954	952	960	917	905	913	905	900
944	953	987	950	963	962	953	957	947	933	961	913	908	899	907	898
992	949	953	971	958	963	952	951	948	945	945	921	932	905	907	914
972	968	963	965	962	956	954	944	959	947	939	936	912	903	896	901
963	968	947	982	948	965	952	967	954	960	970	914	933	917	909	901
956	927	919	955	947	967	957	956	947	969	950	915	908	898	913	903
957	951	976	954	963	949	953	947	946	976	963	946	917	908	898	899
954	955	949	958	960	950	949	950	968	959	951	942	906	898	903	894
974	959	970	920	974	965	954	961	951	952	958	904	912	917	904	920
976	964	950	916	980	911	961	943	964	943	948	941	914	899	895	910
975	961	977	945	954	955	932	965	944	931	956	933	926	912	919	903
969	957	948	982	947	964	965	955	958	959	944	905	900	907	893	920
995	960	961	963	951	964	957	954	943	941	944	909	905	907	914	906
968	946	948	960	950	962	975	950	953	943	956	900	903	904	902	893
969	972	954	951	957	962	952	967	954	962	951	904	906	908	911	900
966	963	961	962	965	966	983	953	937	946	950	945	910	904	899	924
973	961	990	946	944	960	949	971	950	961	943	943	897	905	904	917
989	964	960	959	963	965	972	957	938	944	955	917	897	1023	900	914
969	956	954	953	955	953	982	950	944	957	950	918	907	916	898	923
978	971	953	949	959	959	970	946	938	959	950	918	927	909	894	920
955	968	949	962	949	961	978	958	941	955	971	925	897	913	915	905
971	943	942	948	957	977	954	958	945	948	949	940	899	908	900	901
969	962	987	943	947	970	954	952	959	972	948	909	898	916	921	900
950	977	952	980	960	966	910	949	956	948	970	966	903	914	905	899
982	991	984	955	945	958	976	948	953	964	956	930	909	902	914	914
988	961	970	957	946	961	955	953	952	963	950	928	916	912	902	910
971	971	948	963	982	953	983	966	948	977	942	926	911	908	915	906
976	920	954	946	971	928	974	933	946	949	970	911	897	910	902	896
978	956	944	950	923	968	954	943	945	960	953	929	904	926	899	914
918	957	966	965	951	974	945	962	949	947	972	915	905	914	898	913
952	969	963	956	962	952	957	963	948	967	953	920	922	920	907	897
979	973	929	948	963	949	942	945	940	936	968	914	902	890	907	911
958	966	932	956	965	927	966	937	952	962	959	906	907	913	916	890
968	967	944	973	953	956	893	964	970	965	951	898	899	903	900	910
922	948	950	946	957	963	955	953	952	949	959	901	922	910	907	914
961	979	954	966	966	980	959	947	956	944	984	915	920	915	909	903
992	975	956	962	956	954	968	942	952	947	953	908	897	907	913	913
962	963	924	944	968	956	959	942	963	943	958	892	900	912	905	909
950	945	969	961	957	972	956	971	950	947	959	905	900	904	906	894
972	956	949	973	952	968	966	939	958	938	956	905	926	899	916	916
964	951	962	952	966	960	943	949	945	965	963	911	896	913	911	921
955	957	952	966	977	961	994	974	949	952	966	927	896	906	905	894
998	969	967	958	980	951	957	967	953	955	962	915	911	906	902	915
987	988	957	959	957	945	967	956	943	957	938	907	904	896	898	898
962	969	949	981	954	983	970	951	965	973	947	910	900	922	919	918
971	948	954	980	960	965	962	943	952	951	949	902	901	901	911	907
957	965	987	953	961	966	972	952	945	945	956	918	896	904	907	915
955	961	962	948	968	953	966	948	944	972	955	906	895	912	904	918
968	954	950	928	969	953	943	942	964	945	963	926	914	899	914	907
971	959	956	947	963	963	954	948	950	912	953	909	901	908	916	903
954	922	952	953	973	958	957	959	969	959	957	933	922	917	898	901
966	955	956	954	957	949	955	933	942	924	958	909	905	898	901	905
969	949	949	955	955	956	954	947	959	960	943	900	905	925	897	926
967	959	966	958	940	957	934	944	944	950	962	894	903	900	908	913
970	992	946	989	957	971	946	953	953	909	925	913	901	907	901	928
980	996	947	960	948	955	968	950	949	957	946	913	913	897	918	923
948	949	953	922	956	962	972	961	945	946	944	910	937	899	914	897
974	968	953	944	957	960	947	956	951	959	952	916	906	902	901	892
945	957	956	959	980	962	970	946	959	953	959	941	902	900	914	915
969	951	950	947	962	957	955	946	959	954	947	916	901	897	910	911
966	955	945	960	980	960	957	952	949	947	937	900	909	905	915	904
963	959	981	945	965	971	961	955	949	953	957	912	901	903	915	911
954	954	968	969	966	967	959	943	955	938	956	947	899	906	898	909
955	955	955	975	952	974	957	943	957	954	967	924	910	904	897	899
959	973	973	955	948	964	950	977	929	926	975	907	893	902	903	901
945	946	951	970	957	965	960	948	943	942	953	917	901	903	900	917
969	960	956	917	951	948	951	946	942	938	974	917	904	908	911	894
976	948	975	960	965	961	974	917	947	943	953	912	931	902	913	911
967	946	932	965	949	951	952	917	954	958	955	907	906	912	922	894
962	960	956	966	960	967	943	964	945	959	954	917	915	893	908	900
991	966	958	957	960	950	927	951	953	954	950	901	892	913	898	910
960	984	966	953	959	953	937	953	949	971	940	907	925	910	905	913
968	912	986	949	981	951	947	956	954	958	946	906	925	904	920	911
973	964	966	950	953	968	974	950	949	935	952	906	908	902	914	906
973	974	949	957	982	956	949	972	956	940	969	922	910	927	908	904
979	964	973	956	945	950	946	941	949	951	970	914	907	908	895	902
995	952	977	951	967	967	892	942	956	937	975	927	916	907	905	891
972	950	960	953	951	954	952	937	975	960	952	910	912	899	915	907
969	963	969	958	947	959	969	959	953	951	967	954	931	903	914	899
967	957	952	959	952	967	942	952	941	950	948	913	908	903	897	901
978	957	970	947	964	952	951	957	947	952	950	911	908	905	912	899
974	959	962	956	957	967	950	957	966	968	947	907	910	906	902	906
957	992	946	951	953	951	969	964	938	952	982	903	917	910	908	920
963	987	966	975	953	971	959	951	970	962	962	908	932	904	908	907
978	960	985	960	971	991	962	947	959	944	943	939	934	902	897	902
943	956	958	949	963	990	953	962	976	952	959	922	911	908	902	919
952	965	954	960	992	934	988	984	952	944	954	901	899	897	916	896
967	963	943	955	975	959	958	970	952	939	959	924	908	906	919	897
965	955	973	960	984	961	966	953	954	945	957	915	920	900	902	897
958	964	961	962	961	956	957	950	954	946	951	927	929	912	924	902
962	964	948	956	958	961	959	947	935	955	977	945	899	901	896	898
968	945	949	945	966	961	956	940	964	945	957	928	905	916	907	902
908	962	957	960	948	954	930	958	942	964	945	900	932	915	908	903
963	952	948	958	956	956	958	946	960	957	951	921	906	908	913	899
949	955	982	978	953	960	963	971	945	949	955	925	898	917	903	919
977	949	956	934	959	946	959	962	965	952	948	903	912	911	927	903
970	947	963	909	966	962	950	927	958	961	955	912	911	916	902	899
946	970	950	957	955	964	957	949	973	960	961	916	929	910	901	914
964	961	950	931	968	955	951	970	967	954	901	907	906	896	894	907
964	967	969	969	961	957	956	963	932	953	959	915	944	895	895	907
967	958	959	954	947	936	973	940	949	975	945	919	932	913	908	900
975	957	968	960	955	937	962	951	962	964	962	915	907	920	902	912
971	958	964	956	948	979	948	954	968	953	949	906	913	902	930	895
958	957	958	960	956	959	945	962	950	960	956	924	900	912	916	911
956	960	949	947	961	958	956	939	950	947	975	905	909	901	909	905
958	953	950	953	953	961	958	968	954	953	947	922	900	908	910	917
959	989	973	942	953	958	982	966	947	944	963	904	909	903	909	897
951	966	967	974	964	961	954	945	959	941	960	918	916	896	898	903
971	951	943	962	953	976	938	966	946	957	941	898	919	923	910	906
954	959	953	961	957	957	948	952	947	950	958	914	921	919	919	901
989	946	958	952	960	944	944	952	945	951	948	894	928	897	908	907
967	958	952	967	926	957	956	954	943	947	959	910	908	924	912	898
950	957	970	969	975	950	972	954	941	952	952	910	903	918	910	923
961	964	955	974	947	954	953	953	947	972	946	950	934	915	901	909
956	958	955	958	958	946	942	946	958	946	948	903	920	902	911	915
962	960	955	950	949	959	958	949	976	960	943	910	901	896	905	916
965	963	954	950	951	962	948	954	942	945	949	930	900	902	910	914
962	957	953	951	948	967	949	957	943	943	960	927	911	903	908	920
971	943	964	957	968	973	959	948	947	943	960	923	931	923	918	911
972	956	951	983	948	959	956	947	951	945	950	922	921	902	913	900
938	967	956	947	969	951	899	955	932	962	956	907	918	903	904	897
986	946	949	958	981	963	973	948	967	942	957	930	924	896	908	895
965	952	967	953	973	953	940	956	970	977	946	932	909	903	898	901
968	955	982	961	953	963	947	952	965	957	954	948	923	903	909	902
964	948	973	991	976	950	981	963	940	955	965	934	916	915	903	908
1005	965	976	966	945	947	953	955	965	959	940	903	930	897	913	904
958	945	951	941	962	965	963	944	934	950	952	906	923	899	902	897
967	962	987	948	962	959	983	947	926	946	977	925	899	915	903	901
897	945	961	976	955	964	976	957	958	954	955	902	927	902	908	903
959	959	940	970	958	962	950	957	949	948	947	936	916	900	917	899
970	948	949	973	986	977	973	954	951	948	949	947	917	905	900	899
961	978	963	945	964	962	954	945	955	959	969	910	918	910	902	902
962	945	952	955	962	963	962	954	946	952	951	921	920	914	912	914
956	960	961	954	946	956	948	951	941	955	957	910	910	903	908	908
958	957	954	968	980	957	990	960	963	946	947	903	908	894	919	910
973	967	952	960	958	975	962	979	948	906	948	898	931	907	895	902
955	965	948	951	966	965	985	948	945	938	962	901	905	890	912	906
967	963	960	946	947	980	988	944	948	949	964	907	926	899	904	914
982	983	970	976	960	957	940	961	938	942	951	912	901	905	917	911
960	950	953	962	963	953	948	947	970	951	951	924	910	918	901	914
974	962	955	972	951	964	962	943	946	967	942	913	914	902	907	935
950	949	954	967	966	965	944	964	950	976	945	908	902	921	913	905
956	967	955	958	958	961	965	899	978	952	947	908	906	915	896	913
966	965	971	960	983	961	963	946	958	954	942	914	892	908	898	903
961	957	959	956	966	963	962	958	958	958	952	914	931	904	897	919
957	960	900	967	958	959	943	949	972	977	958	906	908	921	904	906
977	974	990	966	970	955	935	932	950	941	949	909	896	909	906	920
965	971	956	953	980	953	947	946	957	943	945	908	894	906	898	919
965	941	971	968	960	951	951	947	976	955	954	908	907	900	900	899
976	962	948	986	963	951	950	965	956	972	956	928	913	905	897	905
928	954	962	947	960	962	954	965	976	963	949	933	897	921	929	911
978	956	965	961	967	956	952	954	952	939	946	913	907	901	906	902
977	965	966	985	959	957	958	967	950	949	962	911	912	903	908	910
971	951	956	956	987	951	954	972	952	950	959	918	898	917	898	917
964	983	964	945	945	954	970	955	958	955	947	916	899	905	900	908
970	971	963	945	952	954	947	950	945	963	959	909	912	910	906	908
971	959	965	960	970	964	987	925	949	948	958	907	911	902	898	899
959	964	960	957	952	968	957	942	952	941	956	922	914	920	904	904
964	966	974	960	965	959	957	964	962	949	952	904	900	900	902	913
943	958	948	963	955	973	952	953	958	960	957	906	901	925	912	906
959	963	951	951	965	964	967	959	955	937	946	914	913	907	904	896
959	963	966	954	960	956	957	953	935	982	955	913	924	899	901	897
973	966	946	973	955	956	952	953	945	945	951	910	907	910	915	897
984	966	961	978	961	953	957	980	940	949	974	918	921	921	922	903
997	972	950	934	957	969	957	949	951	955	966	925	906	915	896	890
993	968	946	946	969	956	978	973	951	951	963	910	900	897	902	913
988	965	969	957	982	973	985	935	959	964	971	928	921	911	902	909
975	968	954	947	959	962	950	952	964	955	945	918	918	919	903	916
968	947	977	960	961	973	957	944	938	948	941	912	895	899	903	914
965	958	947	949	963	960	952	944	957	960	962	906	899	892	907	896
963	961	960	962	968	975	953	976	954	941	967	920	900	899	905	916
960	950	955	962	964	952	963	952	940	949	962	913	902	908	913	916
972	986	957	968	935	971	946	983	955	936	957	926	919	901	899	895
975	935	966	953	962	959	951	947	955	948	959	926	903	898	895	903
968	958	968	964	948	955	974	954	963	953	943	916	929	913	895	911
968	955	967	946	952	960	957	954	946	948	961	900	924	910	906	912
941	991	951	975	957	956	961	950	955	971	953	945	898	901	902	907
964	955	983	944	906	943	949	939	955	961	969	949	909	903	900	904
968	984	963	959	946	977	978	962	951	944	948	899	935	900	908	898
979	958	964	973	945	973	952	960	953	956	963	925	919	903	905	903
971	961	980	971	957	958	957	955	957	912	953	917	911	905	917	904
971	959	958	952	953	952	955	964	959	959	955	919	901	906	909	905
980	963	955	960	976	948	941	947	961	974	945	920	919	908	912	915
968	954	981	955	962	939	950	961	945	959	959	945	903	919	908	899
978	981	969	960	948	958	960	939	956	955	952	899	925	902	899	897
973	949	990	966	983	961	962	949	972	969	947	958	903	907	907	899
971	964	933	931	965	966	956	955	963	958	956	932	891	926	894	902
927	947	952	963	956	960	928	939	946	953	963	936	922	914	899	893
965	987	953	949	950	965	950	979	958	939	949	912	911	897	904	901
970	966	978	976	945	962	962	963	964	957	960	936	908	916	893	933
967	960	961	971	979	956	958	977	967	940	963	925	908	909	903	894
973	959	946	973	962	959	957	954	961	953	974	926	913	898	908	893
978	954	966	959	971	964	953	944	955	969	945	906	908	909	907	918
938	941	972	951	972	961	949	957	956	948	948	916	912	916	904	894
969	961	959	956	921	986	963	955	956	957	951	900	929	921	915	917
950	962	963	973	965	975	963	951	953	947	950	925	901	915	903	894
957	950	992	952	962	958	973	944	959	966	960	932	906	899	915	908
969	952	938	961	958	952	957	951	952	946	949	917	895	901	911	892
995	967	941	956	958	972	951	963	961	953	948	907	904	910	897	901
971	950	966	957	952	960	947	967	957	970	950	899	906	902	904	908
940	958	945	951	960	954	954	975	945	945	962	918	899	911	890	917
968	963	953	956	961	964	949	958	949	946	948	924	905	908	895	902
931	967	947	981	957	945	998	938	937	948	957	917	919	908	918	926
971	966	958	960	952	961	972	923	959	950	941	914	900	892	900	898
963	956	975	961	959	957	957	941	949	944	962	927	916	915	905	923
963	952	959	954	981	978	959	956	950	953	959	896	912	930	900	898
956	946	956	974	969	984	944	951	954	959	941	913	912	898	921	900
945	977	949	947	958	967	965	939	974	968	971	907	899	894	900	909
970	944	960	956	979	971	967	947	955	948	951	905	909	909	909	913
972	955	942	955	952	965	948	962	959	962	951	906	903	917	919	914
962	961	956	968	956	961	951	944	958	975	950	914	911	910	917	910
967	959	953	975	956	974	948	948	956	962	970	892	901	915	919	918
968	957	959	943	974	954	955	962	945	939	965	904	904	899	908	898
958	965	955	957	959	958	957	949	943	948	949	909	910	915	921	914
969	944	965	971	963	963	970	917	944	959	945	913	903	910	908	903
975	962	955	937	976	949	972	958	944	960	951	908	899	891	896	901
961	952	924	974	950	959	946	945	938	943	945	905	929	898	900	912
973	972	964	968	953	979	942	946	943	942	960	919	920	898	908	907
969	962	950	953	984	960	974	954	955	955	938	904	920	904	919	900
953	981	971	954	956	958	961	955	949	956	950	899	923	896	912	902
957	934	925	979	964	985	959	935	945	958	949	921	909	901	906	912
961	950	967	957	954	969	957	925	938	962	952	956	894	902	897	898
952	946	949	981	966	978	964	968	964	967	960	928	921	917	912	896
960	949	984	959	940	972	948	950	942	962	948	920	901	912	914	918
967	955	957	949	956	960	941	986	959	972	952	918	896	902	902	903
951	953	965	950	951	959	953	952	943	957	943	907	897	899	898	902
971	963	949	959	966	954	945	958	960	947	964	903	921	907	899	902
961	962	960	975	949	956	967	951	953	964	949	949	901	899	907	903
974	948	957	964	978	958	938	944	959	959	945	918	918	898	909	897
973	959	960	951	959	959	975	978	962	939	945	919	908	899	891	923
948	958	967	963	954	967	955	939	934	957	949	906	905	905	918	909
964	954	951	963	957	961	960	942	952	943	976	910	902	904	899	911
967	980	970	956	950	947	940	946	955	956	956	905	925	917	897	915
961	958	961	970	959	958	948	962	945	950	957	898	889	911	915	919
964	960	940	966	932	967	965	943	943	951	957	923	894	892	908	914
970	958	966	946	975	956	971	950	946	940	939	908	908	904	902	916
969	963	954	947	955	953	954	956	963	951	964	919	908	904	921	906
957	960	984	965	953	957	963	950	967	948	963	919	925	907	914	912
995	984	949	974	959	959	946	961	968	947	953	921	933	911	895	902
987	965	976	958	947	973	963	963	946	954	908	919	903	920	896	902
962	985	963	959	953	957	961	980	954	958	958	908	908	920	899	926
965	957	947	945	963	964	954	951	954	938	959	904	922	905	916	902
971	952	956	957	961	968	952	963	965	946	959	907	903	913	918	899
947	948	937	957	946	963	928	951	957	949	956	905	917	913	909	917
982	950	954	965	961	960	959	958	933	956	935	916	907	903	901	897
973	958	961	954	962	961	941	958	958	956	963	945	905	900	904	896
955	975	963	944	950	960	941	951	945	944	974	918	907	900	908	902
965	957	953	950	964	955	958	967	954	956	943	897	904	911	904	900
964	957	979	952	962	961	937	957	946	946	948	907	911	916	901	896
966	947	961	949	949	969	954	969	940	954	960	921	908	907	921	899
986	923	961	964	959	955	961	954	949	969	960	964	897	908	913	906
962	958	984	950	986	902	978	965	947	952	949	938	906	895	906	901
983	947	947	975	959	957	977	967	941	943	947	906	910	902	899	927
974	949	949	955	942	958	955	951	972	954	949	909	923	911	903	915
953	955	972	948	970	973	954	956	953	968	945	919	910	903	913	911
972	960	954	951	960	959	969	950	940	950	935	906	920	900	910	895
970	961	988	956	942	954	969	955	957	945	962	910	935	909	898	907
958	944	954	957	970	963	959	986	944	947	961	930	923	893	916	910
962	981	962	950	974	963	948	961	969	945	956	911	932	915	902	901
960	963	962	963	953	957	948	954	961	953	951	906	899	914	921	897
968	954	969	941	954	966	977	947	959	960	961	913	903	899	902	895
966	992	966	960	972	956	951	987	950	968	961	907	902	910	903	901
982	963	956	958	959	960	980	958	941	945	961	922	906	909	901	919
982	949	954	949	949	955	955	960	953	934	938	932	906	904	897	901
914	955	955	959	953	950	949	961	961	952	965	913	915	916	914	900
972	962	954	959	978	976	944	978	974	958	960	896	899	907	911	908
980	970	953	962	943	978	948	956	945	960	950	912	907	899	913	918
961	950	958	948	955	949	948	948	947	942	942	946	907	907	905	906
976	957	972	966	924	957	950	981	911	948	922	948	908	923	904	916
966	948	955	962	961	965	958	969	951	965	942	951	929	924	906	921
954	966	964	960	965	964	957	969	946	952	960	930	917	908	909	907
955	974	959	956	978	966	956	942	947	973	941	918	911	905	928	896
953	950	954	950	957	959	953	954	968	950	949	907	897	907	919	910
972	961	956	958	964	957	953	956	969	957	942	903	910	895	903	915
964	952	985	928	947	955	987	938	968	966	944	916	901	896	897	912
956	954	946	935	956	964	944	935	954	954	960	946	926	896	898	917
959	978	960	911	961	966	946	962	949	951	966	917	916	915	900	917
930	968	956	959	981	951	960	950	911	942	943	925	896	922	903	892
964	958	955	950	947	954	965	989	946	940	951	952	910	894	908	900
957	987	948	954	950	967	954	965	958	965	940	901	905	913	898	904
967	960	985	968	953	959	982	946	948	960	946	902	899	921	913	921
963	904	954	970	962	953	947	946	951	949	949	915	909	909	921	907
977	975	982	953	953	987	966	950	919	953	949	903	914	906	907	934
969	959	946	953	958	951	972	943	958	956	951	906	923	909	915	901
956	960	949	968	973	967	962	944	942	951	955	911	907	898	895	913
977	963	973	960	956	967	916	941	941	957	942	921	906	918	905	916
956	955	960	959	973	952	957	946	942	955	950	898	915	908	910	903
954	967	963	963	962	958	955	956	980	967	966	922	912	900	921	915
984	955	952	951	962	944	960	959	954	945	975	922	925	914	903	903
962	975	954	974	955	955	952	943	969	978	969	909	910	899	922	917
997	959	959	974	986	934	946	949	951	954	949	947	902	897	904	910
968	949	962	942	957	965	959	938	953	959	950	916	936	902	907	907
967	924	964	915	956	934	976	958	945	950	945	945	916	898	912	911
953	947	991	953	945	955	966	946	945	949	965	908	913	908	908	907
924	958	965	938	949	963	953	961	981	949	955	929	903	917	902	897
960	956	971	968	945	956	956	954	974	942	956	908	919	921	908	906
994	969	945	950	954	947	967	950	959	968	955	946	917	919	921	900
971	979	968	961	961	944	900	946	949	965	976	922	897	915	900	896
898	948	957	948	960	961	958	948	956	962	971	916	900	915	900	900
999	976	946	938	960	965	950	963	942	948	945	938	920	905	913	915
987	967	966	955	972	947	966	960	951	947	945	936	912	923	900	903
980	950	962	960	969	963	975	965	944	970	959	902	907	896	917	913
964	946	954	956	990	958	935	958	960	953	970	924	897	915	915	896
960	965	950	961	946	950	970	972	942	962	935	918	921	916	904	901
958	981	988	972	957	959	950	945	960	948	951	899	905	910	904	908
958	953	966	897	970	964	949	942	957	974	957	915	901	918	901	905
997	967	972	961	942	952	951	954	935	937	950	906	908	910	898	910
957	943	964	965	960	984	949	953	959	959	958	908	921	915	926	909
954	966	966	977	953	955	956	942	959	949	976	949	897	901	897	923
969	946	957	949	960	964	962	980	941	892	957	940	904	914	898	901
973	960	950	956	949	919	953	946	962	956	950	914	917	911	905	898
968	981	947	955	955	953	955	953	949	974	950	911	898	901	914	900
957	967	965	958	955	968	957	948	953	944	979	907	925	913	906	910
976	956	949	917	949	976	986	960	963	955	978	906	913	906	893	907
974	960	968	968	956	967	986	967	951	951	956	957	913	912	917	898
957	959	950	949	955	982	981	949	972	957	949	904	899	898	916	898
962	963	973	947	978	954	950	968	943	950	954	911	923	917	913	903
964	986	949	953	973	955	945	953	950	940	950	902	925	903	921	905
956	947	979	973	968	964	960	958	945	946	978	959	911	902	918	909
959	960	956	951	960	951	945	973	941	946	963	954	897	905	917	917
970	942	951	956	944	956	950	962	950	935	967	926	902	900	908	905
983	962	956	939	947	955	925	975	975	943	947	950	914	918	915	911
952	958	973	970	951	960	957	965	966	973	960	902	899	918	906	899
971	970	958	954	967	944	956	959	960	957	948	902	900	911	921	907
968	953	973	951	958	952	963	947	899	949	950	917	918	897	901	910
947	960	959	951	977	962	937	962	982	934	947	920	911	921	894	895
963	961	915	959	957	967	948	965	952	954	982	912	897	916	914	912
962	956	955	955	953	963	953	958	953	955	955	920	913	902	904	918
970	965	961	967	961	960	928	945	961	971	944	918	910	894	913	906
990	926	956	961	958	963	944	960	958	946	945	925	908	914	898	906
964	947	971	947	971	958	952	953	949	954	945	930	934	900	912	914
963	910	965	979	957	985	952	925	945	959	967	911	900	914	901	900
977	975	954	945	941	960	981	954	945	953	968	945	910	901	895	904
979	964	957	946	970	959	967	960	936	948	949	918	914	916	910	895
921	995	960	955	989	961	962	953	958	955	959	908	905	899	902	904
993	965	961	969	962	955	971	966	947	930	963	916	924	903	914	903
977	961	955	950	942	976	961	949	946	942	934	924	909	901	910	905
965	953	965	959	961	951	921	951	963	948	946	913	917	904	908	897
965	956	972	955	969	963	970	976	959	950	973	916	903	899	897	901
974	971	963	958	964	963	961	962	949	942	952	920	928	904	895	901
976	944	986	950	977	953	955	963	951	961	959	918	903	912	914	909
966	945	952	956	954	983	939	955	946	965	948	910	901	908	907	902
967	951	977	956	961	954	956	963	951	958	955	904	911	908	894	914
994	953	950	953	983	961	981	958	909	944	957	907	913	905	906	901
970	952	926	969	959	964	952	947	951	947	962	925	927	903	913	905
960	965	959	957	957	973	943	976	974	959	952	904	912	913	893	899
965	960	993	956	964	949	967	978	954	969	951	907	906	900	911	912
964	923	953	956	958	967	961	959	942	942	970	909	918	920	898	905
958	953	957	973	969	972	958	959	943	956	964	941	895	915	893	907
981	959	954	952	963	958	977	967	948	947	949	913	914	906	912	900
947	953	965	952	966	965	960	954	936	951	978	924	921	900	916	903
973	967	959	956	968	976	953	966	958	944	976	931	903	910	903	899
963	967	953	956	972	961	940	952	946	976	963	912	910	907	917	907
965	962	974	980	945	982	960	953	954	943	950	927	913	908	907	898
981	959	985	950	927	973	961	948	958	947	982	911	897	915	910	910
967	962	946	981	966	971	939	953	960	926	945	906	904	905	899	924
963	952	968	972	962	966	949	961	947	943	961	920	916	915	908	897
971	939	945	958	956	954	961	937	947	952	949	972	903	921	903	911
964	964	971	956	969	979	947	955	937	958	963	900	896	911	897	918
972	953	952	963	945	957	957	977	953	952	971	903	909	907	922	915
952	961	956	967	971	948	941	945	975	943	968	939	919	897	915	895
966	989	959	976	948	969	945	957	938	948	939	901	909	905	896	908
965	953	960	983	953	963	973	957	942	981	952	898	924	904	924	907
968	964	949	960	985	935	956	922	960	950	959	907	923	917	899	919
963	963	965	949	957	953	935	961	971	987	943	930	911	914	895	910
960	988	959	960	958	987	976	959	948	950	964	910	920	918	913	897
962	958	928	953	964	957	964	962	966	942	947	926	915	894	910	900
969	967	959	966	955	973	965	982	958	959	952	905	901	895	908	908
966	985	911	958	942	966	954	946	942	953	951	916	910	909	909	898
954	961	949	978	971	960	983	945	896	945	959	922	903	906	905	914
959	1001	952	976	947	967	960	954	945	945	953	904	904	913	901	903
974	992	953	956	951	959	962	977	968	950	971	921	911	913	919	905
965	955	951	949	980	954	944	956	968	957	945	919	919	924	901	910
949	965	973	977	923	987	960	957	979	945	956	912	913	898	924	909
965	958	965	952	982	953	955	983	982	954	950	901	902	907	896	894
983	933	961	966	985	952	981	939	937	945	962	930	894	899	904	897
953	967	969	956	953	971	971	945	945	972	933	901	904	922	906	903
966	959	967	955	954	952	963	949	952	952	954	907	929	917	907	901
987	949	962	952	963	959	956	974	939	947	950	918	906	905	897	898
972	984	954	971	957	963	944	959	959	967	960	926	918	904	907	913
962	953	939	985	962	961	956	946	927	945	964	916	902	906	912	898
966	979	974	956	958	981	937	956	945	956	942	912	901	907	911	911
972	956	964	953	954	962	977	954	947	953	950	905	901	915	909	892
972	995	947	963	961	967	962	952	979	942	951	907	902	895	898	893
978	948	955	952	963	980	940	951	952	949	944	926	916	912	898	897
964	957	965	946	963	961	940	963	963	945	967	923	899	908	896	899
969	968	947	956	948	953	961	978	951	943	971	910	902	917	915	898
979	953	956	962	970	968	952	969	950	978	954	955	926	916	917	910
961	944	953	929	943	965	965	950	962	944	957	923	916	924	916	898
971	955	956	960	966	972	945	956	951	955	943	920	909	906	906	909
940	950	959	974	955	964	951	950	959	958	949	911	911	911	892	908
962	957	967	954	961	971	967	964	945	950	946	946	926	905	901	909
963	952	961	961	949	957	946	937	946	953	980	943	915	922	915	920
964	951	989	957	964	960	956	941	933	947	946	909	906	902	904	899
955	942	953	969	961	926	939	955	954	945	957	907	901	894	906	916
960	960	944	951	967	964	951	950	956	955	961	940	927	907	908	906
973	950	971	988	950	956	963	947	952	946	957	909	925	917	914	909
950	988	957	975	955	952	940	944	945	946	943	898	926	907	890	901
964	961	965	973	973	959	951	940	912	934	971	911	919	909	910	893
959	968	967	965	972	953	949	948	965	953	943	952	917	905	917	913
969	961	954	966	952	958	965	944	953	967	957	913	905	908	896	897
972	943	926	957	974	957	947	956	946	956	949	930	932	915	898	914
965	953	973	956	975	954	947	961	944	952	960	899	916	905	902	905
970	989	971	976	968	971	952	959	951	971	957	913	894	915	900	914
977	965	960	946	972	981	954	950	956	961	950	904	900	916	904	896
962	956	968	957	962	961	956	945	943	954	960	903	906	928	898	922
970	965	950	974	968	964	960	970	954	955	966	930	902	901	909	905
964	952	962	961	967	969	955	944	945	961	952	947	896	903	906	908
962	937	933	956	962	978	952	952	951	963	963	929	909	901	895	900
961	969	966	959	980	974	950	942	952	952	954	930	920	901	901	903
966	955	969	951	952	959	957	971	966	943	958	920	922	901	911	899
967	908	957	971	960	978	959	949	947	948	949	906	913	909	914	910
964	958	938	949	973	977	967	957	961	950	954	920	925	903	903	933
970	941	971	968	976	963	952	960	960	956	953	917	911	905	903	891
969	950	941	948	963	959	953	954	963	935	945	920	907	903	920	896
995	961	942	972	959	949	932	959	963	962	951	939	904	923	910	910
957	952	966	962	961	954	958	939	979	938	952	936	921	902	916	909
964	959	968	980	964	961	959	947	952	959	946	912	896	915	906	908
932	959	946	958	955	968	948	950	973	961	948	946	912	907	913	897
996	952	965	980	966	968	986	955	951	986	953	938	905	912	900	908
960	972	977	950	957	964	965	949	961	941	946	908	907	908	900	909
979	960	959	952	953	966	925	950	960	943	958	915	906	911	911	904
968	962	951	979	953	979	957	950	937	960	946	914	902	915	904	895
968	971	950	981	956	954	962	954	944	944	945	959	907	901	910	896
970	962	960	967	953	964	947	948	958	954	957	927	903	912	904	904
965	954	964	948	949	954	958	963	957	956	965	898	900	893	900	918
972	985	966	969	952	952	972	957	949	967	988	911	905	898	908	899
954	963	971	966	955	963	962	968	961	943	964	918	916	907	902	906
974	924	957	985	957	977	971	947	948	961	968	910	935	905	899	908
968	975	962	960	973	964	971	946	957	944	948	944	925	896	919	889
940	961	944	980	957	957	962	946	959	941	968	914	922	893	898	899
977	970	967	967	951	950	956	971	934	947	949	904	900	913	911	903
962	965	958	956	968	970	972	965	951	949	953	934	902	902	908	903
951	960	948	956	977	967	890	953	953	935	945	910	902	914	914	899
961	977	962	954	965	973	951	971	956	956	958	959	901	896	905	912
954	973	957	960	946	954	961	949	959	902	950	907	912	927	909	906
955	960	954	952	955	960	959	953	941	960	960	933	923	903	901	904
978	954	956	942	949	961	950	946	952	956	912	912	905	899	908	896
956	959	960	950	952	957	967	960	949	952	957	903	902	902	900	907
970	955	950	955	964	946	960	935	940	959	962	939	909	902	898	922
964	977	924	950	950	982	940	957	944	967	958	909	913	903	894	918
993	942	952	957	960	959	968	950	962	945	960	917	900	898	903	904
959	962	946	956	979	979	944	963	942	948	936	925	921	893	901	895
978	969	953	958	965	966	960	978	939	978	970	920	902	904	915	905
955	959	965	950	959	956	948	962	953	949	938	900	917	897	900	910
959	964	964	949	954	967	927	971	952	946	943	930	919	908	903	900
964	963	978	960	962	962	971	957	925	955	950	941	909	917	902	906
994	989	951	955	957	961	950	945	966	959	954	896	921	908	894	894
994	963	957	949	982	965	965	948	963	949	973	908	914	917	909	897
948	961	951	954	958	957	957	954	967	967	943	917	919	917	906	900
921	961	971	950	963	950	947	977	954	961	943	909	920	910	907	907
963	954	961	955	952	962	943	946	948	950	949	917	928	913	923	889
945	968	963	960	974	984	964	961	937	952	950	919	896	902	898	915
964	964	958	950	966	961	984	940	942	968	951	921	922	894	914	917
974	956	992	945	954	957	951	962	947	946	947	919	895	897	908	909
981	962	975	960	949	975	951	944	945	947	967	911	909	903	901	891
952	958	951	936	971	963	964	975	954	946	947	926	914	898	898	909
954	954	962	955	948	959	966	944	954	956	948	929	913	911	908	909
963	975	952	954	955	964	948	944	945	961	953	916	906	902	902	909
953	968	964	968	973	960	947	961	967	945	963	899	927	901	904	900
982	958	945	957	959	980	961	961	967	943	951	942	908	911	916	898
974	966	955	973	953	965	955	960	949	945	943	898	898	924	908	925
991	967	972	959	955	965	962	957	974	968	943	921	896	902	911	910
976	963	954	958	930	959	958	942	961	949	963	910	918	924	901	910
984	940	969	950	958	952	950	918	955	953	959	906	910	911	913	901
961	959	946	939	935	965	945	936	963	953	980	923	914	908	898	897
955	974	962	963	980	962	949	951	939	955	951	914	901	901	922	903
965	946	966	998	943	966	948	953	969	949	963	939	899	909	897	898
974	950	955	969	976	961	952	956	936	945	933	895	910	899	899	906
971	952	959	943	945	965	943	976	950	950	972	916	907	914	904	898
968	958	950	963	967	955	965	953	951	965	961	964	897	910	902	925
972	950	965	956	953	960	943	949	943	948	969	915	896	895	913	901
968	949	957	949	955	960	952	959	947	977	946	913	907	914	904	908
957	955	959	960	963	962	951	944	947	958	945	925	890	910	900	906
958	968	963	963	961	963	953	961	944	945	948	926	901	900	897	897
927	973	953	951	950	959	949	942	954	957	941	907	957	905	908	905
956	956	960	970	964	960	955	957	940	948	928	917	904	895	908	910
948	959	962	957	963	950	954	948	966	931	948	914	926	897	901	905
961	960	957	956	946	951	953	954	947	959	960	912	908	915	895	915
955	971	961	961	957	971	961	951	951	952	947	931	922	905	913	909
951	955	968	951	958	961	946	967	946	952	973	906	905	906	906	909
959	960	963	980	972	973	966	945	943	955	968	925	900	907	904	904
977	950	954	955	952	956	960	961	950	969	951	944	900	898	908	895
990	954	953	950	958	981	959	960	968	948	952	919	920	912	912	905
965	952	966	988	951	953	954	952	951	964	948	933	900	902	894	914
963	952	952	964	963	986	964	971	949	958	981	922	899	908	915	901
958	955	965	963	966	962	950	961	936	969	956	914	897	907	902	893
957	967	953	952	967	961	979	937	960	946	950	906	907	911	895	898
964	955	963	956	951	957	959	953	954	974	978	932	906	894	902	898
964	955	980	952	965	961	961	953	955	948	952	913	927	898	904	914
968	963	940	952	955	970	953	943	941	955	957	919	906	911	906	907
970	968	959	978	962	951	951	967	951	946	988	908	928	902	912	914
954	966	958	961	961	963	965	972	951	953	955	907	925	900	905	897
960	961	959	957	977	959	980	964	951	985	950	904	893	907	917	895
951	957	954	964	954	977	943	942	972	939	949	924	905	899	894	908
961	955	954	955	952	966	963	960	965	956	957	910	910	896	909	901
967	959	962	956	956	966	949	954	955	973	951	928	911	920	899	895
968	953	966	961	961	973	942	947	950	963	949	912	914	911	897	915
971	955	952	966	966	960	965	959	948	940	973	917	913	915	911	900
957	969	949	951	952	961	978	945	944	962	963	918	898	896	901	906
969	952	953	963	960	973	924	938	947	962	963	900	923	904	900	913
960	984	972	955	956	966	954	953	953	977	947	908	905	910	906	893
995	960	947	969	964	957	950	959	942	951	950	924	907	910	906	897
970	957	967	986	959	957	985	944	949	945	953	895	909	915	902	909
992	949	951	959	959	956	962	951	950	954	967	927	902	915	909	920
947	962	966	953	955	948	970	902	964	959	963	927	898	912	894	900
955	962	960	959	960	976	958	966	969	949	946	917	906	906	888	915
984	967	963	958	951	951	923	967	950	952	958	930	909	910	913	908
967	957	980	959	953	969	939	931	950	947	953	936	924	912	906	919
959	978	969	957	951	963	959	958	956	947	954	914	910	922	905	913
960	960	964	962	955	955	955	955	945	943	947	931	899	901	934	900
959	959	956	963	910	952	933	950	947	953	960	925	894	909	920	906
979	948	963	948	955	961	957	952	952	970	945	940	893	892	910	901
954	954	986	957	946	965	958	944	958	968	951	913	907	898	908	901
972	966	960	957	958	954	960	941	939	959	962	915	898	917	910	904
963	926	952	963	964	977	979	954	945	950	939	952	913	906	902	898
953	962	973	947	951	961	940	942	973	970	949	938	907	899	909	902
970	943	957	976	965	966	942	943	967	982	940	917	921	906	905	916
955	951	969	945	990	957	951	944	959	939	934	915	924	911	910	900
975	955	991	968	965	969	969	938	948	948	954	912	905	921	907	907
972	957	943	957	964	962	956	956	955	958	948	915	909	911	908	908
953	971	960	945	968	980	960	956	952	943	960	928	921	902	908	907
990	990	945	973	959	964	946	950	958	956	968	952	912	920	899	908
970	957	953	932	965	968	954	964	946	953	956	913	927	910	911	913
969	953	961	946	954	964	978	945	935	945	953	912	914	905	895	904
980	972	966	958	952	960	947	966	953	946	964	909	892	918	899	915
987	952	954	970	980	966	957	950	951	959	949	925	897	906	904	912
979	969	961	951	970	951	981	971	946	963	973	923	901	893	903	910
952	953	960	974	955	961	959	956	968	973	970	935	907	912	907	908
967	962	947	966	956	965	959	948	950	945	951	907	912	911	897	899
991	937	960	958	958	969	950	986	954	931	980	924	938	905	901	909
998	955	951	964	976	965	949	953	967	959	958	918	910	903	902	905
974	967	961	958	954	962	999	971	952	968	970	922	921	913	909	901
969	957	958	954	954	975	962	954	973	958	962	909	907	906	921	910
967	954	970	953	954	977	949	949	945	962	966	921	904	901	911	903
967	989	960	957	957	984	982	915	966	945	953	931	934	921	891	902
975	945	966	953	953	978	945	969	945	969	952	960	911	896	904	904
964	957	988	965	958	963	950	926	954	949	955	912	911	905	914	905
960	949	965	956	983	956	981	940	959	952	971	909	933	907	908	899
1003	970	952	969	957	942	938	950	975	947	953	929	897	911	902	905
965	956	956	953	978	959	952	955	961	940	954	944	912	913	906	893
974	960	953	948	960	968	982	966	949	972	964	935	908	901	920	912
989	968	956	966	955	976	971	946	945	935	955	899	913	896	903	911
970	966	967	960	955	952	958	948	959	952	956	918	901	912	913	900
985	948	945	955	952	966	944	949	958	952	943	910	906	900	921	928
966	949	952	953	964	977	956	957	949	971	958	914	904	902	901	914
950	967	959	950	952	958	960	975	960	948	953	914	894	896	900	901
961	967	953	969	953	920	963	961	954	960	979	921	898	908	917	904
973	955	950	974	952	952	951	947	942	956	965	920	903	917	909	922
962	946	967	966	961	914	945	978	948	934	963	931	905	914	906	900
966	968	950	954	949	960	949	948	927	944	948	909	902	923	901	908
992	962	964	962	953	958	947	963	961	963	949	916	929	912	911	919
973	973	956	947	957	955	955	940	951	945	947	933	920	910	933	902
959	967	978	954	975	965	952	963	951	947	944	910	908	905	905	908
963	979	966	941	962	963	963	954	972	962	941	912	907	897	906	906
958	983	951	957	946	957	956	948	970	956	959	936	899	906	929	900
978	963	949	967	960	955	985	980	940	969	959	913	922	905	905	908
963	950	967	976	962	962	966	980	961	972	946	940	916	924	896	918
955	979	979	950	949	963	953	963	977	948	966	908	900	914	900	923
963	966	953	975	959	957	960	982	951	948	949	906	899	904	921	903
955	956	958	967	953	964	946	951	960	941	968	892	908	923	904	896
957	952	948	958	961	918	956	944	946	915	969	916	923	893	891	897
959	953	956	953	962	949	954	954	944	953	961	907	926	915	917	900
974	962	956	962	962	973	954	943	949	965	947	918	935	911	908	900
973	954	982	950	958	954	972	965	954	948	957	953	943	921	908	906
974	956	965	980	957	959	961	953	959	953	949	930	915	913	911	912
968	955	947	960	954	961	946	957	955	958	967	939	909	922	905	904
963	993	953	954	967	956	968	947	969	956	953	915	926	908	900	893
966	955	961	954	959	963	958	922	924	951	951	939	925	899	902	910
952	958	956	957	964	962	942	959	956	944	944	921	909	903	909	904
960	957	935	984	966	967	932	941	955	957	952	930	908	903	898	911
973	953	979	954	956	956	981	955	951	950	958	914	903	919	889	904
961	975	963	966	950	973	956	950	935	955	952	912	923	914	899	905
979	994	956	949	957	960	984	958	937	933	964	922	921	900	900	894
954	951	966	960	972	950	960	953	944	956	955	915	928	903	894	901
965	957	948	960	987	948	956	960	947	954	943	930	904	901	925	893
963	969	951	954	952	973	946	954	980	953	950	908	909	913	919	908
963	955	954	957	958	960	952	978	973	963	954	955	914	921	893	916
944	961	959	947	949	968	945	944	951	957	954	932	906	922	902	922
951	928	965	955	963	950	972	949	948	951	971	911	908	903	915	898
990	958	961	973	960	962	954	978	945	957	932	913	926	906	907	910
966	952	960	952	953	948	950	939	947	953	956	900	906	909	913	898
957	969	960	952	959	912	944	929	948	959	946	925	908	894	897	901
964	966	963	963	966	948	957	951	974	963	957	917	910	909	910	895
990	965	938	944	983	976	962	955	933	955	952	906	905	915	904	897
962	986	964	978	982	951	953	960	935	945	964	926	927	912	898	903
954	955	959	957	949	987	960	948	942	941	942	914	928	906	906	908
961	956	951	962	962	952	941	977	932	937	955	921	918	899	899	901
968	958	945	960	958	956	954	947	950	943	949	901	907	906	896	910
971	979	958	943	962	966	955	946	943	955	952	903	904	896	899	905
965	957	953	943	961	970	959	958	975	960	966	906	896	899	900	915
961	973	964	953	960	967	951	953	963	949	941	912	906	901	895	916
953	957	975	953	962	962	964	938	956	940	944	907	908	907	904	899
950	980	945	952	966	968	953	952	942	944	967	905	911	906	919	910
953	952	945	970	952	958	948	950	942	910	946	906	906	917	919	899
966	978	960	951	950	955	952	962	953	968	952	925	916	903	899	900
970	971	965	963	953	959	969	962	953	950	953	907	919	916	895	903
970	972	969	968	952	945	967	975	946	975	955	914	908	907	906	896
960	940	961	968	962	959	946	955	951	968	964	912	918	905	924	898
960	990	987	964	971	978	952	980	984	946	976	912	911	901	926	905
970	954	964	956	964	978	956	980	940	970	975	906	903	912	913	894
960	959	969	951	966	962	970	957	978	972	947	956	904	911	908	917
995	962	984	968	941	942	960	945	948	944	934	900	900	907	924	900
955	953	951	950	966	964	954	962	954	946	968	918	911	894	895	899
966	967	937	952	952	967	950	964	963	958	963	920	907	904	917	893
906	976	956	951	972	954	960	973	972	964	947	914	913	916	916	908
961	959	942	961	958	960	981	970	929	949	945	955	901	910	924	904
973	954	958	964	955	960	964	973	950	941	970	904	901	916	900	898
984	968	967	951	962	958	957	944	938	944	972	929	891	899	915	900
966	957	985	954	967	967	956	965	945	947	947	920	916	908	896	912
973	961	967	953	954	952	952	985	945	952	947	907	915	916	892	907
979	960	966	980	968	963	975	950	965	945	980	924	939	916	902	909
966	923	922	954	982	951	958	949	957	964	970	915	919	905	900	904
963	941	965	953	951	949	948	965	947	941	954	931	904	913	895	894
964	970	958	961	953	957	966	946	946	949	897	915	901	898	916	901
953	957	956	967	965	971	955	947	938	979	961	906	899	915	905	898
991	975	973	958	955	972	986	959	947	953	921	941	921	909	903	911
964	985	966	961	976	961	981	949	946	954	947	928	905	908	915	903
956	952	954	955	962	916	950	952	944	953	956	905	899	908	910	923
969	959	966	963	953	979	961	950	964	945	947	897	916	905	921	929
972	968	962	969	955	958	969	936	951	941	930	899	905	925	921	900
975	963	946	986	963	954	899	955	909	938	952	937	893	894	914	914
962	955	947	976	971	955	951	940	973	947	976	900	908	898	904	924
971	916	938	960	964	920	946	950	951	939	967	942	906	896	899	897
970	924	945	961	962	963	979	979	946	956	946	900	898	899	918	909
963	965	946	955	953	959	968	942	942	942	953	951	909	916	915	913
990	936	961	951	959	970	962	966	957	952	958	927	908	908	903	907
969	952	957	957	973	954	979	955	939	941	957	903	898	908	892	899
936	954	955	965	967	953	952	944	968	951	955	916	924	920	901	902
991	951	967	958	953	961	971	902	943	940	969	921	897	919	914	902
981	943	980	960	954	900	954	944	938	941	972	951	930	896	907	904
974	985	966	965	960	978	964	975	975	968	947	927	909	903	907	901
966	962	954	953	950	957	949	962	956	955	940	918	917	901	903	893
966	963	945	957	954	936	951	941	966	960	950	921	902	891	905	901
952	943	968	947	941	957	950	940	950	950	952	918	907	896	901	915
913	960	959	980	972	953	961	949	960	957	953	918	908	906	911	896
950	965	966	965	947	963	953	960	942	952	963	932	912	908	901	897
964	960	961	968	957	956	957	965	955	953	965	938	902	910	901	905
958	922	977	967	981	956	947	950	963	947	941	959	912	908	898	901
973	964	955	958	956	955	954	923	924	962	956	935	916	919	893	895
962	965	950	943	969	978	980	944	947	968	956	922	923	898	914	909
965	954	959	965	982	927	953	960	961	959	946	910	910	921	911	897
979	945	967	962	973	965	954	950	945	954	952	909	906	898	899	915
966	949	953	951	967	960	973	903	885	950	947	951	901	899	901	900
964	959	962	962	990	948	953	959	950	955	960	919	910	907	918	915
968	961	961	953	963	987	972	946	952	941	947	913	908	917	898	904
969	910	954	962	959	961	961	951	960	956	957	904	896	913	903	924
957	967	956	960	947	959	951	944	962	945	962	914	905	920	914	903
967	961	988	955	956	950	956	941	968	946	950	944	904	906	898	897
961	954	955	980	954	965	963	955	916	953	958	911	901	900	906	912
976	969	960	967	983	954	960	968	938	944	946	920	898	924	912	900
963	966	915	953	955	959	965	947	958	955	936	915	900	926	895	897
963	948	983	960	949	979	978	955	962	944	945	919	903	897	913	900
957	966	955	969	964	981	944	968	944	960	954	952	923	911	916	913
993	955	967	964	949	958	985	949	957	958	950	908	917	901	900	929
967	954	973	965	955	949	959	949	963	953	954	911	915	902	912	921
963	966	953	953	959	963	979	941	958	947	945	902	902	923	915	901
953	988	964	954	977	961	940	959	941	951	963	944	901	913	907	917
959	966	969	953	960	969	953	940	966	976	971	924	905	918	895	925
951	957	957	972	977	951	899	959	944	955	952	909	916	912	905	908
969	954	967	985	963	956	938	954	957	982	901	934	903	912	907	911
967	963	952	945	950	972	946	936	946	923	964	925	918	897	902	904
960	964	955	961	957	956	963	932	942	952	946	912	911	895	908	902
963	949	952	945	964	959	950	936	946	948	948	907	911	910	899	904
956	966	951	979	961	958	963	958	952	961	963	914	934	909	913	894
958	985	961	953	961	959	971	955	946	953	936	918	896	907	905	908
976	951	960	960	957	961	946	949	960	958	967	912	922	914	911	921
960	948	952	958	959	945	963	944	960	945	938	918	905	904	909	890
961	960	973	964	962	971	954	953	958	955	975	923	904	916	910	906
992	969	958	932	957	960	961	938	956	960	961	912	903	901	906	899
963	973	951	958	955	955	971	966	961	943	942	893	898	893	908	905
960	963	962	949	947	979	955	965	954	949	978	910	914	932	888	908
936	968	949	967	979	949	979	936	952	933	960	952	923	904	917	909
966	988	963	944	953	943	957	952	955	949	957	910	908	894	911	911
966	947	957	955	953	973	942	950	949	945	955	909	912	894	913	907
968	913	934	981	951	975	953	950	976	964	953	913	902	918	900	911
965	964	948	951	960	975	952	966	979	959	947	932	902	925	896	897
953	958	956	951	954	964	975	959	947	956	957	919	923	898	911	898
965	968	951	961	958	953	947	980	946	945	946	931	895	904	902	905
976	948	958	917	961	962	944	948	942	945	949	940	897	905	908	896
954	956	951	948	955	943	946	952	944	975	969	918	929	910	905	895
969	965	959	962	970	962	949	949	963	937	945	961	926	898	908	893
985	964	952	957	959	948	955	952	950	941	965	923	911	908	926	900
967	966	977	971	976	952	970	939	962	952	951	913	903	900	913	907
966	977	980	963	948	961	959	960	960	966	945	908	905	897	900	912
992	971	949	969	952	961	954	985	954	948	952	906	903	902	902	918
963	964	987	941	961	911	979	950	947	954	949	919	907	901	909	913
962	944	972	943	978	972	954	964	950	952	951	919	908	907	900	902
958	963	956	940	956	962	954	938	950	945	951	908	923	916	908	904
959	962	948	957	960	963	962	966	944	956	943	917	917	922	921	893
967	961	962	957	943	953	957	961	974	956	974	921	912	912	918	902
955	928	952	959	952	958	969	908	963	949	953	941	902	899	903	903
960	966	964	957	957	929	967	969	942	966	972	930	917	905	907	907
977	987	973	966	982	971	948	957	926	967	943	914	914	924	899	951
949	959	974	958	962	933	979	951	947	951	942	951	903	923	902	899
965	959	961	958	954	967	956	935	949	961	949	908	897	904	908	902
957	953	954	957	971	951	943	924	944	951	947	953	908	906	899	902
984	968	993	955	963	952	974	954	949	951	950	909	930	919	918	904
974	963	959	949	956	964	952	951	945	979	945	922	906	898	905	909
947	977	954	957	954	955	942	949	954	945	960	905	920	907	901	902
961	952	953	951	945	977	967	955	974	951	957	924	899	924	901	908
976	947	966	963	955	969	963	936	957	972	947	902	912	898	894	899
979	960	966	959	971	981	961	968	956	960	978	904	912	919	920	902
964	954	971	955	957	955	944	980	947	968	941	939	908	900	893	905
990	967	947	956	953	947	945	972	949	973	974	929	924	893	916	901
967	971	940	968	965	948	956	953	949	947	936	925	902	909	919	917
940	963	957	951	957	956	956	945	969	944	913	912	910	901	912	914
969	956	972	953	954	954	959	965	952	954	942	920	896	927	912	902
989	953	959	960	958	952	949	962	962	945	954	913	917	921	900	922
952	956	967	974	981	957	951	967	957	942	943	901	909	901	905	906
978	963	955	955	928	970	952	929	947	951	963	913	907	898	908	923
962	972	963	969	965	914	956	951	951	947	952	912	910	912	913	919
945	965	960	956	962	967	967	948	944	945	965	955	902	893	903	911
972	954	956	953	967	950	931	952	945	948	945	909	898	897	924	913
968	959	942	963	955	953	964	965	951	961	945	948	911	913	912	916
966	954	960	963	948	949	949	943	949	950	960	911	910	918	903	903
976	974	943	964	962	962	959	952	952	957	951	913	913	908	898	899
927	963	961	979	946	962	970	959	948	937	959	906	896	901	905	895
964	956	963	957	985	960	952	959	948	975	936	909	901	918	914	902
965	941	948	951	956	960	945	957	967	952	974	918	896	899	905	896
988	968	966	956	955	961	947	955	957	964	954	913	904	903	913	902
973	957	969	951	979	946	974	954	948	960	952	926	916	912	899	905
945	964	957	950	973	969	928	975	957	965	971	910	934	906	900	906
972	962	974	981	947	907	965	944	964	952	950	902	917	900	915	904
959	962	942	952	970	965	953	947	973	968	948	949	911	926	919	917
957	952	957	961	928	971	950	956	954	948	947	899	931	901	900	903
962	960	945	981	962	964	953	964	947	969	958	911	909	899	902	894
972	954	949	956	967	949	955	944	955	979	967	920	905	901	898	896
967	970	951	925	950	967	914	957	956	950	961	907	906	900	900	908
962	966	970	953	922	982	943	973	951	924	925	904	912	909	901	900
968	959	955	959	966	960	956	947	948	943	966	919	902	898	894	917
965	973	959	957	948	961	960	956	956	960	912	937	918	901	918	904
961	951	954	973	967	958	978	962	959	971	942	942	913	921	897	906
954	948	953	979	965	964	943	940	951	937	948	906	916	906	897	896
973	962	955	964	969	965	952	956	970	950	946	936	902	917	903	902
913	965	954	959	995	984	973	953	952	977	957	914	912	914	912	897
980	991	924	959	961	949	969	946	962	955	952	913	912	900	895	897
965	979	959	967	959	978	960	937	974	954	963	907	909	905	910	916
957	955	964	970	954	985	961	944	972	946	957	902	925	909	906	911
961	948	961	959	947	961	951	943	949	964	969	899	909	908	922	898
965	948	952	964	947	975	970	949	956	952	952	929	907	896	899	911
956	970	898	954	959	949	954	957	919	950	957	932	901	911	910	912
951	965	970	948	961	958	952	958	950	947	950	905	904	899	897	902
975	974	957	956	961	952	949	955	970	945	960	913	914	902	899	906
974	946	984	954	960	966	983	953	941	962	945	916	894	907	909	911
964	956	943	954	964	965	975	959	949	973	950	906	910	900	900	905
957	963	969	956	955	951	963	960	951	942	951	937	914	897	905	907
969	954	954	952	977	965	949	951	939	944	946	900	908	927	910	900
966	941	943	971	990	964	949	937	961	954	940	949	913	909	900	898
953	950	958	983	955	944	957	954	979	943	944	929	898	919	906	900
911	967	975	958	963	948	966	951	950	949	942	905	893	900	906	896
975	968	965	950	963	948	963	981	945	941	962	900	900	919	899	897
978	959	964	962	964	973	936	937	981	964	944	943	898	901	908	911
975	951	949	959	958	957	958	944	945	947	944	916	907	911	908	904
968	957	974	969	973	949	967	961	958	950	951	915	899	902	916	914
959	956	958	954	967	958	958	944	952	959	964	906	903	900	907	897
964	987	959	948	943	960	972	949	945	957	964	906	908	902	915	907
967	962	966	949	952	958	956	957	964	965	953	913	910	910	905	901
971	967	951	955	961	947	953	953	945	953	957	929	910	911	907	912
998	965	958	965	967	957	961	953	958	945	965	901	904	907	900	909
954	974	943	952	971	962	940	947	945	948	951	915	917	903	901	910
968	970	977	950	950	955	943	965	951	936	944	947	897	913	913	907
966	974	962	959	937	975	960	951	954	962	952	946	901	909	900	908
952	964	952	980	976	946	964	962	947	970	950	928	900	905	903	905
964	967	972	956	960	958	950	949	952	946	945	907	934	899	906	910
962	959	961	959	954	984	978	949	956	950	957	905	923	899	922	900
963	959	953	960	972	963	954	970	968	966	964	922	902	900	903	898
969	960	964	975	915	958	952	958	956	956	956	956	926	904	900	906
963	966	968	956	963	966	980	949	950	952	952	910	900	904	899	901
970	962	958	957	972	960	961	950	976	948	957	914	907	896	906	909
973	948	950	985	944	961	965	950	920	956	945	902	938	907	907	900
968	965	948	917	963	949	950	964	977	955	964	918	905	919	908	916
981	968	956	953	954	951	960	954	958	963	956	904	905	924	903	898
968	959	970	963	922	962	950	959	949	951	959	909	903	911	898	908
949	953	943	954	958	972	963	980	945	945	955	904	927	901	897	898
958	953	965	979	955	951	947	955	954	972	936	903	895	896	900	900
967	956	968	956	950	933	952	947	947	962	951	899	896	904	907	893
964	949	949	947	957	958	922	948	945	955	980	925	893	900	899	916
958	963	952	984	946	977	966	945	953	943	940	912	902	901	904	907
957	967	956	956	954	960	954	947	953	962	950	931	928	922	911	896
971	965	963	944	979	967	950	951	968	953	956	914	895	925	906	900
969	961	965	962	959	958	986	957	961	945	977	905	924	895	893	907
953	959	974	961	954	963	939	942	922	950	942	908	899	911	901	903
933	965	957	935	958	949	955	947	955	950	952	918	905	899	907	912
956	956	952	945	973	953	956	961	955	942	944	930	907	912	918	909
967	951	952	950	967	962	940	948	948	958	945	916	906	898	894	898
983	958	947	949	960	958	972	976	953	951	983	902	932	914	911	894
970	960	980	956	959	965	965	941	945	945	950	928	916	908	913	898
967	968	950	962	966	984	942	951	961	957	950	921	933	907	896	901
995	960	952	953	950	958	973	955	951	944	940	906	912	899	917	922
960	965	951	951	982	965	963	959	963	953	943	920	930	916	914	914
971	956	954	963	972	947	945	953	945	952	961	929	899	898	903	906
968	955	957	944	962	958	966	963	969	902	956	929	899	900	919	907
961	984	977	970	984	966	964	959	958	952	941	914	908	900	912	914
959	956	960	961	978	969	986	942	982	958	946	918	907	920	923	907
993	942	946	956	975	954	959	956	955	948	951	911	920	906	907	911
979	949	957	955	963	968	983	948	968	939	947	927	892	922	907	911
972	963	980	967	986	949	967	943	964	951	948	929	922	895	900	912
963	969	958	959	962	959	954	976	952	942	953	904	895	915	902	901
968	965	951	951	969	958	955	959	950	955	955	941	905	908	910	905
957	965	968	948	961	964	956	960	952	941	953	923	923	915	894	901
963	959	949	955	955	969	960	948	942	956	953	897	900	901	908	904
960	962	949	954	963	950	953	956	946	938	975	933	901	905	901	907
957	958	957	960	962	959	952	939	945	949	949	965	923	901	900	901
967	932	955	963	957	957	952	958	949	933	960	916	914	909	903	916
978	956	951	952	952	975	947	954	936	961	961	916	899	900	916	918
966	959	959	968	957	959	955	957	964	943	961	944	900	901	905	898
965	974	950	961	947	959	957	948	951	959	942	923	921	897	903	919
979	958	955	965	960	959	980	955	944	955	944	945	921	905	909	896
933	964	983	955	968	975	970	955	950	959	953	909	915	921	924	913
966	970	953	980	964	945	952	949	948	953	944	901	910	898	910	899
975	965	976	960	975	948	957	939	954	945	957	913	917	897	921	909
966	949	950	965	959	952	973	951	958	952	955	919	905	934	908	906
945	956	990	964	960	963	940	961	941	952	956	901	898	901	913	914
970	965	974	966	979	958	956	961	951	952	939	916	918	926	900	898
970	961	972	961	969	961	958	948	935	945	954	899	919	890	913	910
967	913	959	964	974	959	946	979	952	946	951	946	916	930	909	899
970	959	985	944	957	972	952	946	942	978	946	909	904	904	918	905
966	988	946	963	964	965	953	963	933	952	944	905	908	916	911	923
973	966	981	964	984	957	967	953	941	942	969	963	920	903	903	904
992	953	960	972	957	964	948	956	944	956	956	911	930	908	903	903
967	967	955	961	959	981	957	952	950	954	970	945	917	917	903	900
966	954	967	980	957	949	962	907	942	956	947	905	914	899	903	900
935	955	962	967	951	965	974	962	953	946	948	909	902	902	904	906
969	990	959	968	959	972	946	945	975	947	957	950	906	913	912	902
969	983	960	959	952	962	951	953	944	942	962	926	907	903	916	899
965	969	952	953	983	965	936	951	965	959	964	929	928	915	898	919
934	965	981	957	954	958	964	953	949	946	947	902	907	912	905	906
973	965	940	956	953	954	957	957	972	959	932	962	920	909	892	896
958	953	943	964	967	942	947	956	945	948	953	909	896	912	905	907
966	947	957	984	954	963	952	937	980	955	954	930	930	908	919	906
960	960	985	965	961	971	952	965	944	945	976	944	903	905	914	901
967	965	958	945	960	959	961	949	954	971	962	919	895	921	905	896
927	982	951	953	952	955	958	956	960	954	947	920	918	899	900	906
932	948	967	952	946	965	984	971	959	958	978	917	892	897	902	911
965	981	969	964	982	965	958	943	947	960	948	924	901	900	920	899
981	954	954	942	974	975	965	953	961	965	953	902	899	903	909	897
960	964	983	958	949	951	981	962	940	893	953	905	912	901	917	904
965	948	971	947	948	951	950	958	951	943	962	902	902	897	898	901
967	984	912	943	971	956	965	934	945	945	945	913	915	902	895	895
970	959	980	953	982	950	950	983	939	942	960	920	906	898	918	910
948	961	961	966	954	962	970	952	958	949	969	920	901	917	915	902
957	961	985	953	952	957	974	947	941	967	944	899	910	916	906	918
968	964	957	950	958	959	957	970	961	970	953	915	931	916	898	905
974	971	903	947	958	966	954	952	941	948	909	928	924	906	894	910
957	985	966	966	958	968	978	985	932	944	944	927	895	921	911	924
961	962	950	946	973	957	948	962	942	945	946	930	900	919	916	905
950	958	955	961	964	966	968	946	952	949	966	904	910	899	913	899
968	950	958	958	956	963	961	953	960	958	951	923	909	898	914	902
953	964	922	940	953	967	953	947	941	915	951	923	927	919	907	900
984	953	961	968	951	960	943	953	952	944	960	927	908	893	917	916
956	951	980	954	968	959	961	952	968	956	959	914	898	895	902	896
957	944	962	944	965	952	977	954	978	949	956	908	896	914	904	904
986	971	951	960	957	979	952	962	964	946	937	926	901	919	902	889
958	978	959	966	955	985	977	955	954	951	940	894	901	917	903	905
993	970	991	954	959	957	947	959	963	956	963	926	902	899	911	905
956	961	989	950	955	957	969	952	956	951	950	933	903	897	905	901
971	966	966	954	954	964	955	955	947	968	949	917	908	910	903	912
967	962	960	959	957	964	959	951	946	951	925	911	898	897	913	906
958	964	974	970	959	956	967	956	947	939	980	919	907	900	907	915
953	949	965	959	961	956	954	942	957	937	938	924	917	915	890	928
962	958	961	956	962	960	946	955	976	953	958	921	923	902	912	916
957	955	957	950	948	961	939	986	941	952	947	909	911	904	913	912
957	963	960	963	962	962	938	951	969	924	947	947	909	910	922	900
993	963	981	966	955	980	979	955	946	957	949	915	903	898	902	897
967	958	953	957	967	958	935	950	954	946	959	912	910	904	899	901
972	963	942	987	961	961	956	944	945	958	963	919	898	915	900	904
955	978	948	955	957	947	976	972	922	957	972	914	903	896	918	930
959	965	952	968	960	964	962	942	949	951	950	953	906	897	918	904
966	925	945	955	952	960	971	951	944	951	953	927	910	898	913	906
969	952	945	955	950	959	997	949	943	968	965	927	920	906	902	902
967	956	958	957	941	958	948	947	948	957	946	898	907	914	917	912
965	951	951	964	957	970	973	962	938	959	906	904	913	900	893	903
955	960	956	976	941	956	950	935	944	968	948	906	903	907	910	899
924	954	965	942	962	919	901	943	975	962	947	918	908	898	911	913
951	969	970	961	950	969	990	946	966	955	947	969	921	896	894	926
940	961	970	976	962	961	970	946	939	943	958	939	899	924	906	920
958	976	965	948	949	955	966	945	961	950	948	913	904	904	906	894
961	955	960	941	956	955	950	954	954	957	956	905	937	908	896	917
988	964	958	958	961	956	952	941	958	975	964	911	906	906	913	905
971	950	972	957	954	963	983	951	942	953	963	916	916	912	898	896
963	961	955	956	966	970	986	964	950	944	955	924	915	907	909	893
961	952	945	965	956	967	950	978	970	970	951	910	916	898	924	894
936	952	946	964	962	959	946	936	950	954	960	908	920	900	903	908
965	959	950	961	957	952	955	956	939	952	945	919	902	910	899	911
960	971	946	967	955	953	952	954	950	975	974	922	896	895	916	901
939	968	965	907	946	954	959	956	927	971	957	927	909	909	910	917
968	958	975	960	923	987	955	951	938	962	955	907	907	914	905	897
986	963	943	952	953	961	958	943	949	958	940	912	901	895	914	902
960	956	956	957	950	946	967	916	977	941	948	913	926	907	909	892
955	950	973	955	976	966	940	950	938	942	967	915	918	917	901	910
969	959	964	963	969	953	945	954	941	953	945	941	915	898	909	902
961	959	945	953	961	968	950	960	941	952	943	915	894	898	894	911
956	966	946	958	963	952	954	956	955	972	952	915	923	900	901	897
970	974	970	964	953	961	944	943	944	945	941	930	900	904	907	901
965	993	947	952	969	956	979	947	948	938	961	947	903	904	901	895
978	950	968	946	954	953	964	967	982	948	958	937	900	904	916	901
962	963	967	952	947	955	953	958	964	948	959	921	926	911	900	896
961	974	971	981	955	978	972	969	951	956	951	911	928	905	900	910
969	969	946	960	964	960	981	932	962	970	945	907	900	895	912	911
959	956	946	954	950	971	962	954	946	941	946	921	904	897	917	911
956	978	980	957	948	945	978	944	937	956	954	921	909	896	904	905
982	948	967	954	972	959	949	961	942	949	957	916	891	898	911	912
964	953	975	976	965	953	957	963	950	961	956	894	901	900	922	908
964	958	960	962	955	961	940	967	946	959	943	937	912	903	908	906
947	964	964	945	966	975	951	946	962	952	964	910	919	902	912	911
972	971	951	959	958	958	956	957	957	942	955	902	911	916	903	899
966	967	951	966	948	968	962	958	945	943	971	936	925	897	899	913
953	950	965	948	953	973	958	961	955	962	950	931	907	895	908	897
978	956	953	945	950	944	934	937	961	948	943	919	916	902	913	902
963	966	955	920	982	962	971	935	959	946	952	907	918	903	904	924
965	964	951	961	989	964	949	933	972	938	962	906	906	907	891	893
965	948	959	956	959	964	953	948	953	949	935	919	900	893	910	907
986	962	989	957	949	964	957	947	950	954	969	930	902	908	909	906
973	957	949	965	953	955	958	943	960	945	960	914	908	905	901	903
971	970	960	966	952	961	952	940	957	953	942	922	894	903	918	934
964	968	955	974	954	963	977	973	974	958	961	903	919	895	892	919
988	973	942	953	982	954	956	943	966	946	971	918	903	905	896	903
958	957	941	949	966	973	980	943	959	942	921	935	900	918	915	909
960	949	984	954	961	953	961	944	941	966	952	897	902	897	900	892
979	954	974	958	959	957	940	944	962	966	948	928	913	907	896	906
972	997	969	964	980	963	983	952	953	943	954	918	913	897	900	917
991	957	992	961	959	945	989	948	897	942	956	936	902	907	927	907
973	950	949	982	953	987	990	944	953	955	947	940	899	916	899	911
918	951	947	957	951	962	984	955	950	948	960	905	908	908	911	897
951	962	962	967	933	951	956	944	950	943	945	959	905	896	906	894
926	957	945	958	956	954	957	961	949	947	949	922	907	915	917	906
960	957	975	951	968	962	954	955	968	945	961	917	925	906	903	900
960	957	970	943	982	960	978	946	948	953	964	950	903	909	917	896
1003	964	986	954	984	952	951	976	943	974	967	904	908	896	898	908
962	957	966	958	963	967	956	970	979	973	957	925	927	914	900	950
958	955	973	967	957	977	982	962	952	964	963	914	928	891	898	903
952	981	962	959	957	954	985	949	958	959	957	943	916	917	914	918
965	948	951	949	951	967	937	954	946	967	952	902	904	905	919	907
991	968	953	955	975	967	964	960	961	950	941	912	896	902	904	918
962	966	947	956	977	951	969	950	966	940	960	921	935	915	900	906
977	969	969	961	947	956	952	957	943	954	955	903	899	902	921	901
953	965	983	958	956	970	962	978	953	957	958	916	910	898	906	901
984	953	950	957	953	960	958	956	953	944	949	903	925	920	908	903
982	947	958	955	965	964	950	959	948	944	946	913	901	892	917	916
960	965	974	949	957	959	925	972	955	948	943	899	906	896	899	905
966	952	956	965	954	949	950	965	963	940	958	921	922	899	897	892
966	954	945	967	966	944	964	968	970	973	948	911	902	918	912	905
977	952	967	960	970	963	968	977	953	961	946	897	903	903	904	906
961	951	952	951	975	969	945	963	954	956	962	906	902	918	916	899
975	950	935	954	956	973	955	950	936	941	947	931	924	915	906	901
967	958	963	970	975	950	941	960	962	957	947	911	925	914	910	908
978	936	952	952	952	980	944	965	960	960	941	924	925	902	907	893
967	987	943	959	952	953	958	930	974	945	943	911	912	895	902	921
968	950	952	964	953	966	963	953	937	930	961	909	905	897	897	912
955	976	974	960	945	956	963	949	947	955	953	915	922	902	913	907
969	962	980	974	945	988	963	979	960	943	951	903	903	906	914	910
966	970	965	988	955	952	932	937	940	969	965	953	899	924	901	893
962	953	943	920	959	974	957	960	945	944	964	927	913	894	917	901
962	957	952	948	953	952	963	945	922	944	948	940	894	904	910	909
964	961	964	956	950	951	964	966	940	943	952	909	904	897	894	908
963	973	957	945	945	955	959	942	981	927	952	926	921	898	899	906
965	951	938	973	959	956	971	944	912	938	957	936	916	906	897	913
976	953	964	956	961	968	954	957	951	955	947	902	940	899	900	918
964	947	954	943	955	953	962	948	947	948	955	917	933	909	913	906
952	982	936	958	948	973	955	951	943	952	945	924	896	914	912	898
978	948	955	956	956	971	973	955	965	960	952	909	899	909	907	910
960	959	963	964	950	953	954	956	950	960	957	915	904	897	904	909
953	979	957	944	949	959	952	936	921	972	928	951	897	896	919	914
1000	981	967	965	953	951	952	955	963	955	966	926	909	905	907	902
954	992	948	963	945	952	946	949	966	980	947	912	899	911	898	893
973	958	965	964	955	971	952	944	965	955	952	934	910	913	901	917
966	958	954	989	973	965	947	948	972	942	963	927	908	910	911	906
971	986	944	950	951	950	954	953	955	942	957	917	909	910	913	899
975	958	944	956	949	955	956	980	953	974	951	915	905	915	901	894
974	961	951	950	953	963	966	954	943	947	949	938	916	924	897	886
955	964	971	945	947	969	941	954	963	943	937	924	926	907	896	897
968	950	941	958	958	928	939	958	956	965	958	928	911	917	921	913
965	953	951	952	952	953	983	963	954	947	955	906	908	905	902	909
975	974	956	947	961	951	969	945	956	959	948	913	906	916	911	893
959	971	950	950	939	963	949	950	942	965	965	922	914	901	916	901
952	946	959	954	965	975	978	979	965	965	943	938	924	905	901	897
961	959	964	960	951	962	970	959	945	944	950	920	902	901	898	896
970	962	970	943	973	982	960	945	960	956	956	922	909	915	908	915
965	956	979	946	976	958	966	945	949	955	933	891	903	893	896	901
958	969	952	967	954	960	946	947	953	946	966	902	911	920	909	921
987	950	974	967	988	959	944	959	948	940	952	913	910	899	902	923
960	950	961	971	953	964	963	945	951	959	952	913	912	911	903	905
927	953	962	965	957	977	952	952	953	951	969	914	931	900	914	916
964	956	968	947	955	951	953	949	945	937	951	916	900	911	911	899
962	956	950	963	949	956	957	947	951	955	948	918	927	914	900	906
960	978	959	950	928	957	958	954	957	963	946	905	920	903	910	911
965	989	955	957	950	969	985	977	944	955	949	913	931	898	919	899
967	959	952	992	951	960	966	948	962	954	953	913	909	896	909	910
968	960	982	956	960	992	953	953	955	956	940	908	898	897	903	924
946	963	941	954	958	966	963	943	957	936	951	957	914	903	902	899
950	964	958	969	964	961	954	958	959	941	953	911	913	923	896	898
957	976	952	960	955	948	953	953	952	953	962	934	919	903	898	897
949	974	963	974	951	957	957	953	955	949	943	914	897	915	912	917
947	964	954	960	982	960	955	962	950	952	970	935	897	902	906	915
956	967	947	959	961	962	933	947	940	957	962	910	920	899	909	912
958	952	946	957	957	929	960	965	954	948	962	913	918	917	900	917
980	950	957	960	962	956	948	959	936	956	942	912	903	919	898	905
961	959	967	955	967	979	940	956	948	952	968	934	912	908	903	920
965	970	968	972	973	956	938	961	952	967	949	926	899	897	902	902
960	957	920	948	922	954	956	945	956	943	945	908	902	897	896	907
959	958	953	956	952	965	932	948	941	951	959	909	903	909	897	902
972	990	957	960	985	955	954	959	962	977	946	913	909	900	899	897
965	943	954	971	963	960	959	957	944	951	979	935	913	908	918	897
993	983	954	946	954	960	945	944	940	973	953	913	897	903	924	906
917	986	947	951	981	951	986	957	946	941	967	922	897	900	910	899
965	947	954	946	955	962	959	962	943	908	955	898	917	898	902	900
979	960	961	956	981	956	948	960	926	963	915	907	900	913	892	904
964	960	967	952	984	950	980	948	946	962	922	912	910	904	903	923
991	952	957	961	949	961	964	954	979	951	947	905	919	918	908	911
985	971	957	959	954	944	957	945	940	935	967	943	901	912	909	916
962	957	979	951	962	952	969	960	954	980	958	938	914	915	916	912
950	963	964	950	951	966	948	956	956	958	953	956	907	923	906	900
965	958	985	977	958	958	982	969	972	940	975	924	903	906	918	909
971	978	960	957	958	985	963	953	942	941	952	925	923	895	904	923
960	956	968	952	957	969	953	946	951	953	944	928	897	905	906	906
964	961	957	953	959	961	958	966	946	952	939	929	913	900	905	906
984	963	964	955	954	953	946	943	950	943	961	908	907	899	896	909
957	956	964	956	957	977	971	952	949	962	960	942	902	896	901	908
974	961	944	950	953	959	960	942	963	947	953	964	897	901	917	899
996	957	944	948	957	966	953	960	960	949	945	930	916	906	910	919
963	959	952	948	967	962	966	945	947	939	953	911	909	907	914	903
953	959	947	950	958	958	987	968	952	952	971	911	901	903	897	907
950	968	961	954	904	952	969	956	948	951	966	924	918	913	899	901
961	956	952	971	916	953	930	961	941	956	948	930	920	921	901	904
954	949	972	953	946	967	944	964	943	950	967	908	914	896	922	903
980	961	944	956	951	987	963	946	948	966	953	908	909	920	918	911
947	943	956	958	954	971	962	944	958	960	955	913	903	907	900	918
928	973	962	959	958	971	907	963	948	945	947	936	921	915	898	902
962	946	942	977	951	964	955	954	954	952	956	926	899	896	900	918
965	934	950	952	966	952	965	954	975	949	955	900	934	916	913	923
960	968	967	958	963	963	948	950	939	954	956	903	897	923	908	913
943	968	951	919	970	963	955	973	958	968	953	924	914	912	922	900
987	948	965	971	951	947	982	945	948	944	950	945	913	902	904	904
996	946	947	947	943	950	948	942	982	946	955	915	925	902	901	916
971	961	966	948	952	961	954	941	958	950	946	955	914	893	912	902
959	944	959	956	940	956	933	968	956	948	949	900	897	910	904	900
971	987	961	974	951	954	979	951	949	964	954	927	901	911	915	897
981	967	958	962	941	954	932	954	958	963	971	917	900	907	924	918
914	966	969	973	960	950	962	956	961	966	963	901	904	920	900	908
964	952	953	967	966	946	966	928	958	959	959	919	900	903	919	916
972	966	956	965	959	961	966	977	960	949	950	940	910	917	901	920
966	963	962	951	954	965	962	968	947	938	948	946	923	941	900	912
953	963	943	953	953	970	947	944	951	950	946	913	899	927	899	920
958	992	963	955	957	966	957	945	967	948	923	917	910	897	893	920
961	960	952	951	957	944	959	955	970	920	954	902	898	897	921	894
964	955	955	959	974	964	954	936	966	941	945	912	912	895	903	909
926	959	956	961	934	955	953	953	950	948	944	923	923	903	908	890
990	949	960	951	949	977	942	947	945	958	947	920	897	921	909	908
967	954	960	964	962	957	964	940	950	963	966	916	906	905	920	905
961	966	918	952	957	961	959	950	941	950	959	910	914	900	905	914
972	956	959	955	967	960	952	952	968	945	952	928	913	905	900	913
964	949	976	961	956	958	956	951	951	964	954	952	907	903	900	914
952	956	951	958	946	952	953	940	947	951	965	946	907	905	921	906
975	973	945	980	963	957	952	952	955	955	959	901	911	896	901	937
983	946	968	942	962	965	948	944	943	939	938	901	909	904	919	894
966	954	970	980	955	954	955	944	940	952	979	928	899	906	900	903
968	961	967	966	957	975	956	953	955	968	952	908	900	919	892	897
956	965	963	978	953	962	954	953	952	949	943	924	903	900	903	894
962	956	956	956	947	983	957	971	960	953	955	901	912	911	903	906
948	959	949	952	953	955	969	947	935	956	948	919	921	895	914	904
973	968	970	954	953	964	968	948	951	958	957	918	897	905	911	906
973	961	964	956	972	960	950	950	953	951	968	907	903	898	907	904
969	962	921	955	951	961	965	965	954	958	969	907	894	915	915	908
965	967	958	954	947	967	964	940	952	963	970	913	895	919	917	917
947	964	991	960	956	966	946	955	951	945	954	905	903	905	899	906
960	954	949	959	950	956	947	964	949	948	956	932	902	918	920	920
968	938	933	960	953	954	943	948	948	959	952	936	896	894	921	900
971	981	968	962	970	951	959	957	951	954	960	911	929	912	901	910
939	954	950	983	960	951	946	955	953	967	948	914	923	899	900	908
958	954	955	963	963	965	953	943	952	951	949	907	901	917	906	914
964	953	971	983	963	958	965	959	924	953	941	908	893	898	897	891
991	967	968	983	958	953	940	956	962	948	951	914	905	905	915	891
949	965	988	982	973	971	956	944	964	957	955	913	900	921	916	896
962	972	963	945	989	951	949	940	946	948	951	946	897	908	901	898
957	977	952	957	955	979	973	958	949	962	935	948	902	898	900	892
965	951	971	963	952	965	949	949	954	943	952	901	924	908	904	898
966	963	953	959	965	951	957	951	977	944	956	930	898	916	903	906
960	962	960	959	965	957	952	964	944	954	959	902	903	914	910	904
962	955	953	963	957	980	960	947	956	945	947	920	915	908	911	906
936	959	951	963	957	964	956	957	953	951	963	924	889	926	906	906
958	963	956	963	956	955	952	945	949	967	961	903	931	922	911	898
970	958	949	958	974	964	983	948	951	939	955	900	904	918	899	902
973	957	947	973	965	980	952	961	937	942	951	913	898	896	909	897
918	964	968	950	910	965	961	981	975	949	948	924	899	899	919	914
974	975	960	946	953	953	950	951	954	959	947	895	903	900	914	906
974	970	957	970	955	979	953	952	958	952	950	905	922	902	909	912
961	963	946	951	950	963	956	949	960	961	948	907	907	902	894	910
967	967	954	960	964	965	961	951	973	952	940	917	905	905	903	893
964	960	944	941	974	976	946	941	946	958	962	912	906	910	903	897
980	959	952	953	963	950	954	963	954	968	968	933	903	899	906	904
960	963	956	947	940	954	952	973	945	961	947	910	931	899	900	914
978	963	958	951	907	977	957	954	950	954	943	907	905	896	904	907
948	981	951	904	958	970	944	981	946	957	944	900	920	897	918	917
964	957	980	982	954	964	962	981	951	965	942	913	922	898	908	908
979	968	954	960	953	950	931	945	951	954	940	918	922	909	901	894
969	971	916	953	962	945	972	955	951	949	978	910	906	908	921	910
983	950	973	967	984	968	954	940	944	955	948	928	912	921	903	912
955	972	962	959	979	961	966	935	960	953	959	902	912	901	900	906
972	917	983	953	961	976	949	954	947	962	936	920	903	914	925	913
966	964	944	964	962	953	990	962	958	949	965	920	922	902	907	899
957	913	961	952	945	963	965	949	944	948	946	909	900	919	911	913
965	967	950	987	954	962	950	959	946	967	960	954	913	912	903	905
996	955	948	948	950	951	939	925	945	960	959	934	900	899	910	893
967	946	959	967	972	961	973	957	946	955	959	896	915	899	896	901
979	957	956	937	974	972	957	943	948	918	976	913	916	904	887	910
963	945	976	952	986	975	945	942	925	947	942	897	903	906	915	893
968	963	979	941	954	955	960	953	957	952	952	924	900	904	912	899
959	960	985	956	952	959	952	946	957	948	940	894	921	902	899	903
958	952	949	958	957	956	927	960	942	943	953	952	928	917	900	897
962	966	957	955	954	964	965	958	966	952	922	922	909	907	912	907
971	964	965	956	949	954	957	954	951	979	964	942	900	910	917	915
956	958	960	946	960	955	958	947	948	980	954	925	918	919	904	902
975	958	991	951	976	967	952	945	962	961	958	925	900	922	905	909
961	971	964	946	952	958	942	939	973	945	953	906	905	897	907	903
977	960	967	966	974	953	978	981	954	953	938	911	921	911	911	916
971	961	950	956	959	965	968	946	954	965	957	929	893	911	908	896
959	959	952	964	956	914	946	954	945	950	949	924	902	899	915	903
961	954	958	949	957	957	962	960	947	947	962	908	926	908	901	894
985	945	983	952	966	958	924	979	971	968	951	940	922	915	894	921
967	950	963	958	948	958	966	950	944	967	974	949	906	898	894	912
964	963	981	958	967	969	954	934	955	954	955	910	908	907	900	897
968	955	953	960	961	959	962	958	956	952	949	899	911	906	915	905
964	955	954	970	970	968	954	987	941	965	950	942	921	899	902	900
971	955	947	947	960	964	954	957	944	934	951	903	904	895	915	895
960	957	970	956	952	953	960	952	947	921	945	918	920	903	907	903
972	946	946	977	952	949	959	941	953	953	953	954	908	900	901	915
969	966	982	952	948	960	985	953	940	915	944	911	909	899	898	914
957	957	939	957	949	954	949	954	947	949	951	914	896	935	913	912
956	957	976	977	954	958	954	944	940	954	974	924	920	944	894	903
967	986	958	952	955	952	954	940	938	976	953	918	912	906	901	909
970	953	970	942	957	963	956	964	947	954	955	954	905	929	909	910
962	973	953	957	966	954	948	973	944	941	949	909	921	903	908	903
960	982	953	960	959	953	951	954	972	973	960	901	896	911	898	896
962	964	965	993	961	962	984	943	957	957	966	910	913	902	905	904
960	992	969	954	947	981	961	945	959	945	938	909	902	915	901	910
959	941	989	963	957	956	955	945	972	944	959	900	924	926	921	910
962	945	962	955	972	981	960	961	941	944	951	922	921	898	899	912
967	956	954	955	959	953	945	941	976	951	948	946	915	910	913	903
992	966	968	952	959	958	967	978	985	951	951	932	894	900	899	908
970	957	959	950	966	959	950	953	945	956	949	923	899	903	909	917
970	986	953	951	953	955	954	966	953	951	958	915	898	902	900	901
947	966	955	977	963	963	948	955	950	963	959	904	925	914	918	918
953	956	960	974	959	950	961	948	932	962	951	940	904	900	901	916
966	973	967	960	987	959	962	930	947	944	917	910	908	899	910	914
964	958	956	959	962	968	963	951	927	941	947	910	894	910	907	903
957	985	957	957	956	947	955	944	973	939	949	916	913	910	911	905
974	962	961	966	961	954	944	981	966	964	960	909	906	908	904	910
964	959	962	950	955	972	989	937	951	947	948	914	891	909	909	909
964	964	957	956	958	958	957	966	954	949	937	906	910	912	901	907
955	958	915	960	955	966	962	946	956	970	959	924	906	908	890	900
969	950	949	946	953	955	937	973	974	952	940	920	913	923	916	902
994	965	983	967	965	959	960	959	981	969	961	946	918	896	898	908
978	961	944	963	966	949	964	940	953	949	952	911	909	915	902	907
955	943	995	956	948	958	976	983	949	945	954	915	921	907	909	901
968	937	951	956	962	962	988	946	953	954	942	907	908	908	895	907
963	975	961	965	965	960	956	967	955	954	966	920	903	903	896	914
957	982	957	963	977	900	961	947	966	951	955	923	900	908	924	897
974	985	977	945	954	963	972	959	953	959	950	904	917	901	914	906
966	959	960	945	949	963	936	956	956	960	948	914	899	910	909	905
965	959	971	959	959	958	945	968	922	948	960	916	907	895	909	905
958	962	967	985	980	947	946	954	977	942	947	908	911	907	916	912
958	962	940	984	952	963	928	947	956	947	954	917	920	902	900	904
969	943	936	967	956	954	964	939	960	948	954	903	900	910	918	900
983	953	948	954	967	962	960	984	937	888	942	960	903	898	909	904
963	970	955	971	950	957	979	961	943	939	947	898	911	904	904	900
965	949	957	964	951	952	969	943	976	955	964	918	909	908	897	907
945	964	965	961	945	982	951	959	954	955	951	911	910	894	924	909
967	964	957	947	956	956	949	945	913	934	955	934	901	896	907	898
964	955	963	952	962	967	964	959	944	950	957	915	907	905	911	897
974	955	949	948	957	970	937	955	959	953	964	918	920	900	910	902
959	964	952	963	969	960	969	951	965	956	970	911	893	909	902	913
946	955	952	947	938	954	946	948	968	902	957	913	907	905	901	913
965	950	947	952	958	960	954	955	929	942	958	946	898	897	916	899
960	956	964	969	967	950	945	962	951	956	961	913	900	902	898	908
965	982	962	955	975	974	950	954	939	949	944	931	921	902	892	909
976	953	958	972	984	951	953	955	948	952	959	910	928	909	906	919
967	988	935	949	953	954	956	951	978	947	951	906	915	921	908	912
968	961	975	956	946	957	958	952	969	958	965	921	897	916	910	904
959	950	964	964	960	945	961	960	946	948	954	908	907	904	903	921
966	958	948	954	940	955	960	937	947	944	948	917	910	900	896	909
967	962	955	961	956	958	960	954	948	947	946	907	890	919	894	915
918	960	954	937	960	960	961	940	943	954	954	907	906	901	912	908
962	962	945	942	954	959	974	952	962	946	948	923	898	918	921	904
951	956	955	962	967	966	969	956	947	951	949	922	918	921	905	902
952	962	955	965	971	951	955	957	948	948	955	918	931	909	900	910
971	965	964	971	954	950	956	962	956	950	940	918	920	897	902	898
961	960	963	981	959	948	988	940	952	955	936	920	922	896	910	902
954	970	941	961	954	947	942	955	944	948	962	949	897	908	913	899
951	958	979	950	977	952	959	959	946	948	945	954	902	901	898	892
969	954	962	914	953	952	957	951	949	963	951	911	921	896	920	912
972	971	936	955	943	949	972	944	961	927	952	928	926	912	908	905
967	961	961	954	958	949	966	954	954	956	963	939	906	912	895	899
988	944	973	974	964	961	957	947	937	952	966	913	910	908	900	909
962	972	968	954	955	959	948	914	955	943	948	928	903	910	898	917
992	954	957	983	988	917	961	984	974	944	947	907	889	907	911	910
972	969	950	983	978	952	976	947	946	947	949	906	897	897	901	918
954	966	972	955	955	983	955	925	946	956	963	930	896	917	902	905
919	956	954	970	961	953	945	953	944	944	954	903	920	912	901	896
967	981	968	985	975	991	966	948	957	948	948	952	899	900	900	906
968	959	979	978	961	955	940	941	942	948	954	921	914	913	927	898
942	968	954	984	968	957	956	926	944	947	963	912	894	901	912	907
978	976	957	956	974	965	966	958	958	944	975	936	900	894	909	911
977	963	960	945	946	955	920	971	977	941	966	911	895	902	894	906
971	956	957	989	969	976	960	956	956	946	940	923	924	901	922	903
950	950	954	959	952	950	952	958	978	955	954	921	898	914	898	911
973	970	973	975	945	962	951	952	955	943	965	908	898	924	904	903
966	952	959	956	955	960	943	958	942	974	964	901	917	905	901	916
972	971	956	980	968	962	958	942	947	955	937	904	919	910	898	922
970	976	951	959	965	977	951	948	960	956	956	950	927	894	909	893
974	959	961	956	955	960	946	952	936	956	925	914	907	910	906	903
967	984	968	959	949	965	955	964	944	949	946	926	895	911	912	900
960	954	954	960	957	984	950	978	949	957	957	905	924	894	901	906
972	952	964	955	962	960	956	957	969	964	953	908	922	900	906	906
954	949	948	956	977	962	955	921	960	973	961	926	923	904	920	906
966	966	968	971	945	961	956	948	950	944	952	889	902	907	906	903
983	946	969	975	964	961	954	942	961	958	956	929	909	899	914	927
961	962	958	933	953	947	954	955	948	976	965	913	924	904	900	898
973	990	971	971	966	962	954	969	953	960	941	928	904	895	896	915
974	960	951	953	965	967	962	942	958	970	946	928	917	901	901	897
934	981	962	963	963	954	956	987	945	948	951	905	908	903	896	896
967	979	956	951	950	957	953	948	944	947	958	894	904	897	907	896
964	957	958	959	954	949	957	951	976	919	965	930	903	918	901	895
961	956	963	948	961	966	988	957	940	950	949	904	908	913	901	906
969	930	965	947	955	947	946	958	964	951	957	911	920	913	904	905
969	964	964	949	957	967	938	959	945	948	957	906	906	899	895	896
953	952	952	957	984	952	932	948	952	933	949	903	921	907	896	904
990	957	948	939	986	960	948	955	945	968	947	932	905	894	910	925
983	934	960	945	948	959	987	963	962	949	956	923	899	913	893	912
964	953	954	970	992	978	965	963	953	944	946	900	906	917	902	903
961	960	952	954	960	974	960	967	951	959	952	901	904	901	906	910
966	958	956	959	972	964	957	977	948	978	943	948	899	901	905	918
972	959	968	955	957	956	951	955	955	942	944	925	913	906	906	897
915	975	954	951	941	965	959	949	969	962	950	925	907	902	923	907
964	946	954	960	955	950	954	962	951	938	961	908	908	903	910	895
966	960	945	957	970	965	959	954	960	968	968	908	933	896	899	902
958	976	963	954	957	961	960	952	949	955	959	940	902	900	908	908
977	941	986	959	957	964	955	950	958	955	949	904	892	896	920	907
995	960	952	945	961	952	963	955	939	939	960	903	918	904	900	920
954	953	947	953	956	965	968	952	961	967	941	904	906	918	908	897
966	973	972	953	960	973	953	957	947	914	975	930	932	905	905	907
961	951	962	957	955	963	940	943	935	949	953	905	902	907	901	904
961	950	963	955	941	972	962	952	942	951	948	923	910	917	898	899
962	957	983	970	962	963	949	956	967	942	956	910	925	913	918	900
959	942	971	953	959	974	962	950	949	960	949	948	901	920	910	899
960	965	966	957	950	957	966	945	952	978	955	911	919	899	908	897
963	965	955	976	921	961	944	960	947	976	964	917	913	903	897	911
964	962	965	954	978	959	955	955	971	952	948	916	908	907	892	903
983	971	975	972	964	958	962	951	940	970	968	926	894	894	927	898
954	958	960	955	964	979	947	943	943	945	946	900	902	909	896	903
971	967	981	956	958	958	945	973	956	959	931	906	910	903	898	909
967	950	970	974	963	963	969	954	949	949	965	922	915	906	913	906
959	962	966	982	943	962	935	946	948	957	941	903	901	908	913	906
968	967	965	957	979	945	953	939	948	945	950	906	924	912	906	904
966	983	968	962	957	973	959	947	954	952	945	917	915	914	900	905
948	951	957	965	950	962	951	949	975	950	947	913	927	915	913	899
978	971	963	959	972	939	947	940	964	974	954	925	900	899	904	896
966	958	960	958	960	950	971	954	944	972	950	909	928	929	899	914
948	966	953	973	992	956	967	956	941	947	958	911	917	905	906	916
977	966	968	977	969	973	964	950	946	948	939	917	902	906	912	908
954	955	985	953	950	912	939	937	957	952	966	928	921	888	919	914
961	958	951	948	954	966	951	961	958	941	942	914	900	919	922	908
972	967	958	960	953	962	960	953	948	941	969	934	922	901	911	906
954	963	948	957	960	953	956	944	947	938	960	907	904	910	914	900
959	956	978	961	944	960	980	969	959	951	946	932	902	911	912	902
968	953	954	965	957	974	957	945	960	938	975	920	910	909	896	909
949	968	957	948	957	985	939	965	953	954	964	925	897	900	910	913
961	945	968	931	949	947	943	939	954	963	964	921	918	892	904	928
972	978	960	961	953	973	966	948	948	941	949	912	928	903	907	905
959	956	979	954	955	962	954	941	954	954	958	899	909	901	899	921
971	969	949	946	966	953	954	961	973	957	982	914	912	905	905	908
956	973	966	970	959	946	949	946	950	953	940	916	894	904	902	903
961	959	957	952	967	953	959	939	959	951	954	951	903	911	911	905
967	934	979	953	938	950	949	957	965	934	936	931	900	902	893	909
948	956	979	955	950	972	943	952	956	941	951	922	909	905	916	902
971	953	958	970	953	925	953	957	972	950	952	918	901	903	902	903
955	992	972	957	986	959	936	963	952	956	960	910	897	901	899	906
962	957	969	964	948	967	947	962	965	953	962	931	911	916	907	893
957	961	975	960	974	961	951	955	955	952	965	912	915	909	913	904
959	947	952	963	971	966	958	973	953	962	973	916	922	912	898	906
965	957	956	961	956	969	939	941	950	963	960	905	907	903	912	905
969	955	967	980	962	971	947	938	945	950	952	910	901	899	904	905
988	967	951	963	970	977	952	963	943	950	975	923	909	901	904	909
977	965	959	970	950	951	945	944	946	949	941	918	913	897	925	911
950	959	942	946	952	976	950	947	961	953	943	893	894	910	904	909
964	967	961	954	959	982	948	947	966	952	948	921	914	908	909	900
956	958	972	945	953	985	945	973	948	950	949	918	927	902	895	916
965	951	951	962	953	966	950	941	963	941	947	911	901	902	896	920
963	958	965	945	970	968	947	963	973	978	966	913	912	904	907	908
966	946	942	957	969	951	956	944	960	947	954	903	906	903	895	909
969	958	977	935	962	964	946	948	957	947	952	926	899	901	895	931
962	964	971	977	959	974	969	953	951	966	954	925	913	901	896	899
973	958	956	951	956	960	941	937	953	948	950	905	900	902	898	907
947	960	952	944	981	957	958	937	958	957	935	911	904	901	903	907
956	962	962	940	959	976	944	964	943	952	969	920	923	905	917	912
962	965	981	946	952	971	963	962	949	945	945	937	920	907	902	908
954	972	977	958	957	955	959	952	934	948	961	914	898	905	898	900
952	954	960	971	953	955	970	966	942	947	958	896	899	916	915	902
966	946	952	941	965	968	945	961	953	953	946	902	905	913	902	903
981	964	943	945	951	935	962	957	953	948	947	910	910	921	921	903
976	950	954	960	947	958	956	960	950	955	966	920	895	913	906	916
965	991	961	966	960	956	957	960	949	952	957	904	918	911	899	911
971	950	992	946	958	961	940	966	942	958	964	926	899	898	918	919
976	964	962	953	948	953	960	954	939	953	949	930	899	912	897	896
959	960	975	957	965	955	945	940	944	944	948	956	911	908	927	911
949	949	955	958	967	960	956	973	949	952	962	908	910	904	908	901
966	960	969	959	967	957	943	974	962	958	978	936	928	903	904	896
957	975	956	978	964	949	958	955	963	946	954	907	904	916	914	892
971	985	972	939	986	953	962	954	915	973	951	909	901	902	917	901
967	979	953	953	964	951	959	955	939	948	951	918	927	897	912	913
967	944	985	947	952	964	947	960	964	940	955	913	896	924	902	905
965	967	953	976	960	967	957	966	942	942	949	911	916	896	903	904
962	968	945	961	965	959	953	949	952	976	952	905	907	918	907	909
966	967	961	958	960	958	959	952	956	947	969	944	908	906	903	909
986	980	971	955	969	954	943	949	973	957	960	911	907	900	903	912
975	962	937	966	952	958	945	960	959	941	950	910	901	903	898	898
967	955	955	963	973	958	956	946	954	981	949	949	896	910	911	910
965	960	962	958	968	977	942	964	946	955	964	928	914	907	915	914
955	943	947	971	965	964	953	974	936	964	954	907	916	911	900	920
972	981	954	955	961	923	952	951	965	944	949	931	901	896	897	904
959	963	939	958	943	960	946	951	949	959	952	903	905	920	916	892
960	967	967	989	964	968	951	979	947	934	956	912	903	918	924	895
958	929	953	971	948	963	970	948	964	947	939	901	916	918	909	902
931	967	949	944	960	954	979	959	950	958	951	915	905	900	902	907
949	962	963	945	975	960	938	951	957	974	951	914	921	912	902	894
964	966	959	954	955	964	960	957	978	955	939	914	903	897	900	910
975	951	953	971	956	957	961	979	941	945	965	916	909	911	916	918
969	953	949	961	955	958	966	956	956	941	947	905	905	902	900	913
968	997	940	961	956	954	949	965	976	966	946	938	924	917	912	910
950	959	976	960	967	977	957	968	948	954	947	923	896	888	905	910
955	962	963	965	950	961	943	954	947	948	949	912	912	907	906	902
969	965	959	980	954	965	956	985	968	962	954	912	917	906	908	931
916	962	959	952	948	951	948	982	943	954	958	916	903	915	901	921
925	956	991	953	977	971	948	957	948	949	968	916	898	889	895	907
953	967	998	980	954	969	963	965	946	943	945	914	908	912	915	911
958	965	944	969	947	948	957	951	959	956	947	962	905	898	913	913
996	963	950	971	959	971	967	958	951	950	942	946	921	920	900	906
962	957	957	952	982	955	958	950	962	951	950	913	900	900	906	899
959	947	953	941	984	960	988	961	952	953	967	904	902	905	920	907
960	990	972	986	947	958	966	947	944	907	975	942	911	914	919	895
962	953	949	952	955	972	954	951	956	953	942	940	907	910	899	907
947	958	955	941	986	954	949	952	980	952	943	934	907	908	901	919
981	965	974	954	960	972	958	947	949	946	941	914	895	898	905	912
969	972	936	955	958	970	950	954	945	951	951	905	923	911	907	921
995	964	949	942	974	974	949	948	948	953	940	919	907	909	919	909
953	970	943	946	954	963	951	946	965	961	955	938	914	901	909	899
962	944	958	950	911	967	966	963	965	967	956	922	911	901	890	913
964	971	965	979	948	960	964	922	953	950	956	942	906	909	907	897
976	964	977	927	961	956	974	954	942	954	944	912	951	908	892	912
958	969	952	955	965	941	952	939	953	944	949	907	903	900	904	920
958	956	956	950	967	978	984	942	947	955	943	923	908	914	922	900
964	971	951	960	953	960	952	965	944	959	957	919	913	902	916	890
968	947	942	968	957	979	947	960	962	958	945	919	909	905	909	915
958	955	971	956	984	949	948	963	964	953	947	904	903	895	916	911
963	988	961	951	947	961	962	966	984	948	950	900	941	903	897	891
950	952	961	938	953	951	944	952	959	983	962	947	897	914	906	904
988	964	961	982	950	953	948	938	953	966	955	901	904	917	901	915
957	958	962	954	964	947	962	937	963	945	943	919	902	911	901	894
966	956	962	968	956	958	967	963	937	943	972	909	902	892	899	895
964	978	989	946	971	963	949	953	949	944	956	929	915	918	918	903
975	963	956	940	952	983	943	940	942	951	945	936	908	905	903	898
967	977	982	956	955	959	953	958	952	949	976	908	920	902	908	905
960	921	964	954	988	961	978	957	958	946	944	936	910	912	907	897
903	967	958	961	978	962	962	952	953	964	955	923	923	894	909	904
979	976	956	957	955	970	947	970	936	943	950	910	924	908	923	901
965	957	956	967	962	956	956	952	949	951	938	942	930	912	914	915
968	950	965	974	953	979	967	956	937	946	950	910	906	909	912	905
966	950	964	976	964	959	960	982	963	974	955	964	893	900	902	905
946	960	967	970	959	955	960	951	951	947	950	950	909	925	909	902
970	967	957	955	957	956	953	966	955	951	956	926	905	919	907	895
969	962	953	962	964	952	967	952	946	949	957	910	893	910	892	904
970	959	952	949	956	955	964	938	951	940	955	898	915	916	912	900
967	963	956	929	970	962	942	952	937	961	969	902	905	909	899	908
964	947	953	956	946	956	948	952	945	945	950	946	902	899	907	909
963	947	956	965	941	968	987	963	949	948	957	916	903	918	898	893
960	972	951	953	983	961	957	948	968	950	955	903	889	913	912	908
976	959	966	954	957	962	964	972	950	947	956	917	904	898	908	912
963	954	975	960	977	974	966	975	947	949	962	910	920	901	907	907
969	959	962	961	955	967	949	977	963	953	949	902	903	918	909	907
971	946	955	955	969	954	968	952	942	952	947	918	901	909	908	892
965	964	949	949	961	975	946	958	945	962	953	901	908	891	896	914
953	950	973	977	968	961	934	956	954	952	949	894	916	899	905	905
980	956	960	981	966	964	950	950	967	945	956	911	899	908	918	900
956	964	963	958	958	956	953	956	935	940	956	905	908	900	912	897
975	953	979	952	953	969	952	954	948	939	961	904	903	916	929	893
970	953	964	970	948	966	962	948	948	960	971	959	906	910	898	902
952	958	970	950	960	968	954	966	942	966	945	899	902	911	919	932
960	956	957	956	953	969	952	954	961	944	951	902	918	911	902	928
971	964	967	902	944	959	924	948	964	960	953	907	913	903	905	895
973	960	951	911	977	950	946	941	967	949	939	924	904	910	898	897
968	920	975	968	958	948	951	963	966	945	948	944	923	899	911	896
957	949	954	948	959	960	971	932	950	954	943	928	931	918	914	900
968	959	952	955	957	968	961	977	952	962	935	898	909	919	898	898
968	986	967	949	948	981	971	952	954	948	951	940	913	899	896	901
992	978	956	976	947	967	957	954	941	943	951	915	906	909	906	895
953	983	957	963	967	977	963	940	951	965	960	902	904	911	916	905
972	961	955	953	957	976	956	973	951	957	950	924	919	907	915	900
924	958	948	970	959	961	965	971	958	954	947	917	927	893	918	916
981	976	943	950	967	961	953	951	936	959	954	905	900	897	892	901
962	957	960	957	973	959	966	950	948	942	954	904	908	912	904	910
966	970	951	951	944	986	960	957	918	920	953	901	929	920	918	897
949	962	955	952	963	966	959	953	953	959	954	912	930	909	910	926
961	962	963	959	950	932	947	974	954	961	943	925	903	910	907	912
950	964	954	950	961	974	956	957	961	952	949	917	906	890	898	899
973	961	969	964	951	959	951	951	959	945	977	902	913	907	901	905
960	964	974	984	947	940	954	951	907	950	972	916	906	902	911	905
917	971	950	950	945	958	949	951	949	947	973	903	929	919	899	915
971	944	973	981	953	958	980	947	951	943	956	917	914	913	905	906
962	968	983	950	952	969	953	964	974	954	947	918	893	908	915	901
959	955	966	956	980	969	961	948	945	968	954	922	922	917	909	912
963	952	965	976	978	953	937	951	950	963	967	932	912	922	903	924
973	957	961	954	922	951	953	936	952	979	947	912	912	906	889	934
963	957	958	950	959	963	952	964	951	950	972	901	916	896	894	897
957	968	988	968	951	962	943	967	965	949	943	915	915	905	900	910
980	988	960	959	963	968	947	943	954	945	949	915	904	895	914	911
965	970	966	946	951	960	962	954	955	972	940	906	911	910	910	904
974	960	962	964	976	978	972	963	953	947	965	899	910	900	905	912
979	957	951	951	940	943	945	961	950	970	951	914	930	902	896	914
950	950	949	974	954	979	952	901	957	956	951	910	902	895	900	903
985	965	956	938	961	964	957	953	957	955	953	912	932	901	897	907
965	958	961	956	957	950	942	959	954	941	968	911	916	903	907	908
978	974	958	953	985	959	961	954	954	949	949	907	894	894	914	902
973	956	956	966	957	968	950	932	955	967	951	905	907	909	914	916
964	990	968	961	961	958	954	954	977	968	937	921	906	896	900	904
955	954	977	964	950	968	947	920	955	960	948	915	901	892	912	903
995	967	958	988	978	966	973	950	961	946	952	906	910	898	914	918
970	963	958	950	945	963	961	956	963	979	961	942	904	911	905	906
966	970	964	971	963	980	962	946	960	939	967	909	906	895	908	910
968	961	963	949	983	983	970	944	939	930	943	910	916	898	902	897
964	965	952	974	913	970	954	943	975	960	954	902	917	897	914	899
975	963	953	948	960	958	962	956	957	957	949	924	899	908	905	894
950	957	962	973	979	982	955	955	949	963	944	893	914	905	895	925
962	992	955	942	956	971	962	952	948	956	948	928	903	909	898	913
967	956	948	948	949	959	965	952	960	969	945	936	899	897	896	895
962	947	963	954	947	960	922	966	944	954	942	924	912	917	907	912
975	952	988	972	950	954	961	970	949	946	951	907	926	904	908	916
963	980	961	955	949	959	951	960	945	941	941	897	917	918	898	903
967	954	958	954	959	969	963	949	951	944	934	935	913	911	896	902
960	962	962	984	962	954	972	932	957	964	977	909	903	907	913	944
963	971	960	946	964	965	963	961	940	953	949	955	912	908	902	911
971	952	968	964	942	960	944	945	950	961	943	952	917	916	915	905
954	971	962	961	956	975	972	939	957	950	948	914	898	924	917	900
961	972	954	956	951	955	973	949	978	962	943	901	910	919	897	902
975	945	970	958	968	952	950	950	936	946	958	912	915	907	901	901
966	979	951	951	958	981	932	947	972	950	969	915	900	922	904	893
965	959	946	954	969	980	945	954	951	952	964	900	915	920	902	902
971	994	984	948	950	979	947	953	958	948	951	909	918	918	919	907
967	965	966	949	970	983	945	954	949	956	969	914	927	904	899	898
973	949	952	972	962	960	951	957	952	943	941	953	925	896	928	909
952	959	970	956	986	956	958	966	960	956	947	937	906	915	910	915
947	974	957	963	957	950	951	943	949	951	956	905	908	903	902	905
972	960	961	953	966	952	982	938	946	952	963	912	918	912	906	900
979	937	958	971	948	964	972	952	951	956	937	948	913	907	896	904
967	961	980	953	978	955	941	968	972	953	960	909	923	916	918	913
961	964	953	964	952	957	960	966	947	968	950	928	898	905	910	902
966	962	971	976	954	964	972	954	949	894	947	921	930	899	915	908
973	961	958	941	938	960	914	950	945	950	948	906	915	909	899	899
968	928	950	944	973	981	950	949	943	956	958	894	927	893	900	908
977	951	950	963	954	934	949	947	941	948	953	920	902	914	904	902
973	985	950	979	964	962	957	950	958	938	953	901	903	894	898	905
976	964	949	950	955	943	953	977	964	949	952	920	903	896	918	899
977	965	914	983	951	968	958	956	942	964	948	914	904	900	927	896
959	970	949	955	951	959	981	952	950	976	945	916	904	905	911	904
941	961	971	957	961	953	944	955	951	955	962	920	899	917	899	900
961	949	940	971	960	960	961	951	958	940	976	908	915	904	898	906
983	965	950	963	953	963	954	946	951	944	954	906	910	910	909	921
975	965	965	962	959	965	956	944	959	941	949	921	915	902	901	899
958	964	973	954	892	960	932	950	948	948	953	928	905	911	915	895
1002	951	958	951	963	959	958	958	948	947	955	907	917	915	916	896
960	969	948	961	985	963	972	967	959	950	945	942	902	912	923	906
966	978	965	960	948	986	946	945	944	944	957	931	908	908	905	901
960	975	983	956	964	983	957	948	947	951	956	905	915	900	912	921
975	975	949	960	951	967	974	946	947	942	952	902	915	901	908	901
964	961	969	953	984	961	957	947	946	959	954	908	904	912	909	901
962	965	921	958	957	972	956	950	953	947	948	906	900	897	910	903
968	987	958	960	968	968	961	953	946	949	948	910	893	906	906	909
950	972	966	964	957	976	958	964	936	952	947	909	925	917	891	899
969	966	945	974	958	978	956	948	949	945	958	910	930	898	906	899
932	969	947	957	959	972	958	951	938	976	968	909	901	916	915	905
968	967	969	963	962	961	957	961	975	942	969	927	917	899	908	911
980	970	961	983	976	959	953	941	929	947	962	929	900	906	905	909
961	958	963	964	951	961	941	961	962	953	960	931	912	902	900	902
962	954	963	942	959	971	952	950	961	978	962	906	904	896	921	895
956	962	977	982	960	961	967	947	938	954	965	919	904	909	919	918
962	955	966	948	948	958	945	957	960	946	960	936	901	903	898	913
919	958	967	959	987	957	947	961	950	931	950	938	917	897	895	923
969	905	969	975	955	948	949	946	957	955	950	912	902	911	905	907
977	968	966	958	949	981	949	983	949	956	951	953	919	906	898	900
948	955	962	957	956	953	964	951	953	980	970	923	903	901	905	892
969	956	976	967	979	947	943	952	957	965	954	935	898	909	911	912
950	951	963	974	955	948	960	938	966	952	937	906	921	909	916	894
992	992	960	941	945	952	946	951	956	947	956	899	898	896	903	907
972	956	944	966	966	955	950	951	960	952	936	953	914	917	898	908
951	966	945	947	957	976	979	980	978	948	955	904	908	899	899	908
971	957	952	958	952	972	952	951	965	955	948	917	894	913	896	923
954	957	956	955	955	963	954	942	971	947	957	912	921	895	899	904
958	957	951	950	955	955	957	963	950	962	948	961	914	902	905	898
969	936	959	960	951	982	945	956	962	953	896	918	924	904	909	902
960	977	974	963	963	960	975	950	977	948	968	949	908	922	910	898
988	951	945	956	952	952	969	956	956	941	957	908	901	899	901	905
950	960	946	957	980	948	967	964	959	946	949	921	922	898	896	909
958	971	958	953	953	991	961	951	956	959	975	958	904	906	915	899
963	974	976	947	981	958	985	950	963	947	953	919	908	908	909	907
958	973	967	953	955	962	959	940	954	958	966	905	906	904	913	902
990	963	954	947	961	959	961	959	955	950	953	910	907	910	917	918
955	944	956	952	952	965	948	978	944	948	957	912	919	917	906	908
976	960	959	986	961	972	962	949	959	940	950	901	905	912	909	915
969	974	959	920	983	957	941	952	950	950	952	902	902	903	898	900
966	965	967	955	973	958	961	924	951	950	964	915	896	906	913	897
969	970	959	958	966	959	929	949	947	912	944	925	899	898	907	898
968	957	956	972	942	961	954	956	942	942	952	921	900	912	904	901
980	964	960	959	948	988	899	934	949	964	947	954	911	896	906	910
939	966	969	949	954	962	967	958	955	951	949	906	907	903	909	897
969	961	954	958	955	971	925	953	960	946	944	913	924	911	915	899
960	956	947	958	960	969	956	939	955	951	950	898	893	907	905	907
964	977	951	959	952	969	987	946	957	952	965	945	895	906	907	905
960	958	957	953	998	965	957	939	946	946	940	899	915	916	892	912
968	959	981	957	940	961	952	944	944	954	973	906	907	899	897	903
947	950	963	961	949	967	963	942	962	971	964	936	898	915	901	901
984	953	980	963	953	964	982	954	969	960	948	928	907	896	910	919
978	954	968	947	955	974	957	944	939	952	972	916	917	911	908	921
961	963	956	952	979	968	959	943	966	962	969	926	919	910	907	901
964	961	957	969	970	965	944	946	943	955	947	908	897	905	906	894
972	943	952	980	971	953	946	952	946	958	959	917	911	897	909	909
964	949	984	961	967	962	977	948	948	937	951	938	915	896	915	903
957	963	955	988	956	961	966	957	956	944	962	962	899	904	938	898
984	955	960	961	960	947	983	984	946	927	973	900	899	902	900	900
969	948	967	969	965	959	948	946	946	940	948	951	918	913	905	898
965	959	951	947	952	956	977	954	915	955	942	912	916	920	912	910
959	968	952	953	964	952	962	939	952	942	953	923	924	907	917	899
978	952	973	954	962	949	969	947	904	963	940	904	901	896	904	918
977	951	941	968	962	955	982	977	969	951	949	918	925	917	913	901
959	955	954	951	958	972	960	977	918	958	907	916	907	899	905	897
972	964	952	956	952	972	970	954	936	961	959	917	898	907	906	908
973	957	940	962	966	953	980	977	963	955	978	918	905	913	910	898
958	959	956	955	959	968	951	954	954	940	952	914	925	903	911	915
958	971	945	956	957	947	945	967	976	949	951	932	915	895	899	900
967	969	989	954	980	964	959	960	963	975	954	940	899	921	905	919
967	972	949	953	952	954	959	958	949	950	943	916	915	924	903	910
958	971	956	953	966	960	974	964	945	949	947	923	902	899	901	895
966	964	969	963	971	961	947	952	955	965	969	947	895	905	890	914
964	958	964	952	950	953	908	968	938	943	938	922	912	919	909	897
968	958	958	951	952	966	950	955	947	965	938	907	912	917	895	908
958	961	946	961	970	956	961	985	949	943	953	922	907	918	900	914
991	989	969	956	970	966	956	942	943	943	954	907	918	907	915	922
930	952	956	950	950	956	949	954	949	956	963	918	898	893	915	901
970	961	937	951	955	958	961	954	950	949	948	953	900	898	900	918
962	960	951	982	961	961	947	954	959	954	952	957	888	908	901	910
954	962	955	965	965	964	950	957	921	957	950	919	915	913	902	906
952	958	960	961	959	958	931	965	959	972	945	903	924	897	922	914
967	969	984	957	960	961	962	948	964	955	947	916	927	902	924	910
966	996	946	955	963	957	957	955	950	949	953	919	924	910	908	897
964	983	944	982	958	959	955	949	963	968	946	916	911	892	902	912
970	954	960	948	962	959	950	954	943	935	942	916	911	912	900	898
963	946	946	956	972	949	979	958	942	939	940	909	915	903	895	897
962	959	965	962	965	954	948	973	976	957	964	943	900	900	909	896
961	949	963	963	954	933	961	966	950	928	950	902	890	917	911	911
950	964	962	960	940	939	955	950	946	945	899	924	900	915	911	914
965	970	970	927	951	952	969	962	960	945	895	914	902	915	913	911
954	950	963	981	960	960	967	939	966	949	960	903	923	908	917	914
960	964	916	946	952	960	981	966	946	940	942	917	907	902	903	905
965	966	955	958	977	952	954	965	975	947	956	910	898	899	899	906
988	966	963	954	978	960	908	964	953	952	949	912	920	917	919	898
976	955	966	968	954	958	919	944	939	954	969	906	916	906	925	929
988	971	985	953	960	979	948	952	941	921	948	939	925	899	922	905
955	956	966	968	952	963	950	953	971	957	959	940	900	904	916	916
959	955	959	954	984	952	956	966	962	960	959	923	903	895	912	899
963	963	961	951	980	958	955	955	974	970	950	918	902	907	913	909
961	971	964	954	963	969	962	963	894	948	969	905	926	899	908	892
959	939	955	973	965	966	969	947	952	943	955	902	912	900	902	895
991	969	966	960	953	957	953	965	938	961	959	912	923	893	896	911
969	960	945	950	952	946	964	951	952	938	945	933	902	901	896	901
966	979	967	952	969	962	948	975	952	947	962	906	906	903	906	908
960	957	982	954	952	954	949	960	971	943	981	935	907	905	918	913
976	988	953	977	954	962	968	953	952	953	959	911	907	905	905	905
963	952	965	959	963	951	969	945	959	940	944	905	915	899	890	906
955	947	987	970	952	946	960	969	948	967	955	907	924	924	905	900
952	964	952	951	960	961	955	962	948	967	966	935	933	907	915	898
998	960	985	957	956	960	959	947	952	963	947	911	902	896	901	906
973	938	948	964	960	952	939	946	948	940	955	904	896	903	913	905
917	942	958	962	917	951	963	948	965	951	947	957	903	903	901	913
970	967	959	967	948	956	951	947	949	957	957	918	905	899	901	902
957	952	946	957	958	971	954	979	965	948	956	910	908	916	910	914
969	957	969	940	953	973	946	948	940	949	947	908	896	912	911	914
955	952	953	963	955	952	962	960	946	962	947	905	895	909	911	903
959	971	952	940	959	909	947	947	956	967	968	920	924	898	897	917
956	954	959	992	957	958	959	974	950	946	946	937	903	914	898	910
960	955	960	963	982	962	954	964	962	961	952	926	922	906	914	892
962	967	955	956	950	959	961	971	948	940	949	904	919	905	917	910
975	959	920	946	944	949	945	944	956	946	957	905	921	895	917	902
981	994	955	955	954	967	952	945	942	952	954	941	903	903	902	917
912	915	954	940	968	943	976	950	948	960	954	909	904	905	908	894
957	955	975	953	972	959	906	954	960	954	952	911	925	896	908	919
952	956	951	957	955	957	962	951	954	953	947	910	903	911	913	912
965	983	1002	977	959	972	983	941	958	957	949	909	899	913	906	914
960	962	958	967	982	961	972	957	948	959	948	909	902	923	895	900
970	955	965	958	968	949	957	950	941	939	967	922	910	908	896	904
955	942	955	958	967	962	956	960	961	950	955	920	916	915	899	923
966	953	955	972	961	977	944	956	962	940	961	902	911	906	914	915
960	989	957	939	954	972	960	943	950	949	942	912	906	898	897	910
968	963	951	963	956	969	945	955	979	958	962	916	891	900	903	914
984	958	965	978	954	981	956	946	951	958	947	914	907	909	903	907
966	953	962	950	951	980	947	947	933	959	946	898	922	909	898	903
959	958	964	953	964	956	991	943	945	961	948	912	916	910	916	908
962	964	956	948	962	951	952	970	945	961	953	933	914	906	904	894
965	976	984	962	957	965	959	955	950	951	949	945	922	902	892	915
976	970	960	967	954	962	946	959	944	941	976	917	892	913	918	894
974	958	966	960	956	973	955	976	955	958	951	924	912	910	903	914
958	964	959	974	949	960	950	948	947	934	955	904	908	908	907	899
968	967	949	958	956	959	927	943	945	943	952	913	908	903	902	900
947	970	956	978	950	956	948	979	972	958	952	897	915	895	912	901
955	956	966	952	952	960	991	952	958	944	972	931	920	904	916	905
963	959	942	981	980	952	969	953	961	947	960	941	897	899	898	910
984	964	977	959	950	967	963	961	963	961	966	907	905	907	909	894
970	966	952	969	958	960	963	943	950	945	959	917	914	909	900	899
976	953	954	976	954	964	959	977	968	953	959	933	903	903	895	899
984	968	920	958	955	962	982	943	966	950	952	907	910	903	904	940
969	969	956	959	968	953	970	953	940	953	946	915	922	901	910	903
952	990	963	948	960	959	956	956	963	971	953	926	921	909	906	896
957	955	981	951	959	977	947	953	917	935	959	923	917	901	909	888
989	965	957	957	947	953	943	944	941	949	944	906	958	900	904	905
962	954	979	956	965	962	962	963	945	940	935	904	901	895	903	906
926	977	945	952	950	951	951	964	953	950	950	910	898	906	897	897
965	946	959	951	961	957	986	952	956	960	953	911	898	907	904	905
955	943	976	972	961	964	984	951	946	942	956	926	900	899	918	913
970	949	958	965	963	959	965	968	968	960	943	919	911	908	906	910
967	982	952	953	966	971	960	947	941	960	951	920	904	907	896	930
964	977	968	979	951	962	951	981	955	971	951	909	929	901	906	897
969	962	948	951	912	962	948	957	953	954	957	907	904	897	912	911
967	907	985	964	957	967	957	962	947	949	956	909	910	896	906	917
960	961	969	955	952	974	960	967	958	947	967	902	904	906	913	903
962	960	954	966	955	955	954	943	951	963	950	917	899	913	905	902
963	952	967	980	966	962	960	940	945	955	960	928	915	909	912	900
978	974	923	957	970	964	902	949	950	954	960	933	891	900	919	923
996	968	946	975	943	955	957	952	968	948	950	909	907	893	897	894
963	959	958	919	957	957	967	955	965	951	967	917	925	912	912	908
970	961	956	944	955	960	954	953	941	951	976	925	903	899	928	912
934	969	979	963	950	956	980	946	944	965	953	924	913	901	901	907
989	990	969	962	952	992	979	946	944	957	946	949	905	905	902	902
957	967	960	938	959	957	940	948	950	954	953	914	905	913	920	897
974	964	955	959	968	952	966	950	952	949	953	912	906	913	900	898
952	961	961	944	965	965	955	963	966	950	972	899	919	911	906	903
956	976	947	970	957	985	898	955	939	951	953	916	899	908	904	911
962	961	976	967	953	955	965	934	976	956	965	907	912	915	897	907
967	973	969	956	956	967	952	947	946	946	972	908	913	909	907	918
962	972	928	954	949	962	904	958	957	947	946	948	918	893	908	909
966	957	947	952	956	974	955	953	947	958	952	906	899	906	907	908
961	983	950	920	956	972	961	949	931	951	965	915	911	895	903	904
964	954	958	964	941	960	954	972	960	941	956	910	920	901	902	908
959	957	976	977	973	957	959	984	944	978	944	975	909	893	911	907
951	986	972	958	954	969	954	985	948	963	951	906	913	904	907	901
994	962	940	947	953	958	945	955	947	947	966	938	898	892	895	895
957	957	954	975	954	953	955	930	955	954	964	924	903	914	894	922
965	973	950	948	962	956	964	953	953	954	955	915	912	909	905	911
953	951	978	959	971	966	957	974	945	961	951	913	919	921	894	908
957	947	943	966	955	970	954	947	937	943	958	915	904	904	910	907
969	960	952	955	955	919	916	946	980	947	963	908	901	894	908	916
996	960	949	948	940	950	950	967	953	958	946	902	919	898	917	903
956	949	949	947	967	961	959	965	964	941	952	900	904	895	916	895
956	968	963	957	952	976	950	956	954	947	946	914	897	915	892	906
960	961	959	962	964	958	952	947	966	944	945	896	905	903	894	922
963	952	951	960	964	957	964	956	957	971	958	912	900	900	906	901
960	950	972	950	958	953	949	949	961	953	952	900	902	914	909	906
968	961	954	953	960	961	972	952	972	940	945	913	922	898	905	910
966	992	954	929	959	976	967	943	972	968	962	910	915	907	903	904
973	958	974	957	954	954	965	934	941	947	950	949	905	911	912	917
958	962	953	946	964	964	949	946	976	961	931	939	899	914	921	900
969	976	951	953	955	946	932	959	949	952	950	909	909	904	915	897
929	951	951	956	977	963	954	968	957	941	937	905	917	916	901	928
981	983	950	963	956	950	963	980	958	947	940	915	914	901	911	904
968	957	974	950	971	964	939	954	958	959	968	911	928	905	905	898
962	965	977	959	921	964	965	942	955	955	950	913	903	908	917	899
974	965	910	953	980	967	952	949	939	968	946	906	917	921	902	902
966	964	946	959	961	978	969	950	956	955	947	921	900	921	901	914
987	951	947	969	950	963	960	953	974	956	986	916	901	907	906	914
975	986	955	946	945	966	952	942	944	947	962	903	916	906	914	906
965	964	989	966	951	958	929	940	944	953	943	917	934	917	897	898
948	960	949	960	965	928	936	948	948	962	931	909	912	901	895	910
983	950	956	952	964	959	977	932	942	933	949	903	910	895	893	921
901	957	971	959	958	954	971	951	947	958	948	903	922	895	937	897
954	967	965	957	983	962	944	967	949	948	954	907	901	903	914	898
966	955	964	968	958	966	952	967	918	952	954	924	909	912	914	896
964	963	981	959	972	977	943	962	949	973	942	910	921	908	908	914
951	953	959	954	965	968	957	963	962	949	950	909	917	903	911	901
973	955	954	964	953	960	962	937	968	945	967	912	924	898	906	908
966	979	972	961	956	942	959	944	936	944	962	902	926	919	916	898
970	973	958	959	964	956	957	950	952	955	952	899	895	913	919	911
952	972	949	951	949	959	931	936	960	951	962	909	900	896	898	893
961	951	960	947	975	961	958	956	936	953	968	916	925	919	900	909
970	954	950	961	952	951	966	938	958	953	945	918	896	900	900	896
972	986	966	967	956	970	954	944	925	952	955	953	923	908	909	918
961	948	959	959	958	966	953	960	903	948	938	913	899	920	909	913
963	971	945	965	966	963	963	946	967	971	950	927	923	902	898	907
970	955	950	977	974	968	963	956	950	956	946	896	893	917	911	903
954	928	957	924	967	964	950	951	967	946	950	914	900	914	906	894
960	979	959	960	947	935	960	947	949	955	956	919	904	904	898	898
980	913	960	957	950	964	957	953	954	952	948	900	898	905	901	890
963	954	957	956	959	945	963	932	955	954	970	909	905	926	905	909
967	966	966	960	966	960	981	970	919	947	953	910	900	918	895	911
970	975	957	952	974	949	940	958	949	954	949	914	908	903	902	908
991	974	954	929	911	949	955	986	948	948	948	935	926	898	901	914
952	954	972	955	962	959	976	949	960	954	971	917	906	894	914	894
961	965	957	954	958	932	979	952	970	958	968	916	945	895	902	907
968	963	956	949	967	958	952	954	951	944	950	912	926	914	891	900
961	973	951	959	963	952	962	957	965	941	947	913	935	918	901	903
962	970	984	953	948	965	958	971	959	979	958	904	928	903	903	897
1000	946	978	956	953	961	967	941	959	967	948	914	903	912	916	909
962	971	972	948	949	967	957	955	942	959	971	901	906	906	910	894
971	983	957	950	956	967	958	950	954	956	963	923	896	909	895	912
997	969	972	953	960	965	953	948	911	946	962	912	905	892	903	910
968	923	971	950	957	959	967	980	969	958	948	913	892	916	894	901
959	972	960	963	956	952	960	959	944	952	965	901	917	899	908	912
966	958	943	955	957	966	947	959	948	945	950	952	903	894	902	900
950	956	965	967	948	957	976	990	949	951	935	912	893	917	903	915
967	977	963	957	976	961	985	979	945	947	941	938	937	900	916	903
959	971	948	951	970	909	980	954	953	955	949	895	901	902	911	905
950	954	959	917	947	973	952	940	948	953	944	943	910	910	910	908
962	972	955	964	950	976	963	955	931	946	966	933	921	920	931	904
965	986	963	959	958	970	961	951	893	956	963	918	905	910	906	897
955	955	972	939	953	956	956	894	944	964	961	900	905	907	894	908
961	942	973	963	945	960	954	970	952	960	952	940	939	907	897	910
972	958	954	960	971	954	952	964	951	955	949	924	895	912	904	910
971	977	962	951	961	971	957	945	936	948	944	910	903	932	906	897
969	982	965	971	983	968	970	959	948	951	962	927	916	893	910	915
962	964	960	950	957	964	961	970	941	960	954	968	898	907	896	899
967	969	935	945	976	952	964	953	938	931	946	904	901	906	904	911
968	926	963	954	966	964	943	966	972	978	967	950	900	914	902	908
955	955	951	964	953	960	957	951	946	948	956	902	905	913	900	903
967	970	979	949	950	954	957	957	965	955	956	918	896	908	900	905
957	958	956	968	959	964	947	957	940	947	959	923	905	909	905	900
959	964	956	956	957	962	974	937	959	953	934	918	905	924	922	914
956	966	955	965	965	965	948	951	947	963	943	932	895	898	913	903
969	979	943	959	973	958	958	943	927	960	921	915	923	919	897	903
977	961	941	950	965	971	978	961	960	950	947	929	903	911	925	899
959	957	975	971	968	960	964	979	952	945	970	917	909	917	911	912
957	962	961	975	957	958	962	973	948	948	938	893	894	907	909	902
937	965	952	954	952	976	948	956	946	951	964	920	920	901	923	893
966	958	964	955	949	960	954	952	956	954	959	914	913	898	922	906
962	954	968	957	957	957	974	952	950	972	944	913	899	906	906	899
991	974	951	953	955	974	958	945	950	959	948	912	895	910	918	895
966	951	976	959	967	975	961	976	950	940	954	908	913	905	905	900
967	979	951	970	953	960	950	962	949	961	942	913	912	895	904	922
947	973	978	955	945	984	948	951	987	974	962	905	908	910	897	894
964	963	979	958	972	954	961	946	947	954	945	906	914	895	911	896
959	961	964	980	974	959	959	948	957	909	977	905	935	901	915	897
992	952	951	971	960	968	958	940	955	959	977	951	902	899	913	900
977	952	935	958	962	962	956	950	950	955	935	900	925	907	913	896
963	957	961	971	968	976	967	945	956	978	959	905	910	901	911	898
967	943	955	929	949	968	950	946	970	958	967	906	917	919	929	914
977	948	956	948	966	961	979	966	893	961	954	938	904	903	915	900
960	957	944	972	954	963	961	967	947	942	940	897	925	888	896	920
964	941	949	958	946	955	941	942	954	947	954	935	894	902	894	912
984	954	958	958	961	959	970	974	973	922	955	910	903	902	921	910
995	982	954	977	961	951	945	963	956	950	951	891	922	905	896	895
968	964	946	963	963	968	980	975	952	953	975	903	901	897	898	922
954	978	967	958	953	954	991	954	970	957	955	910	920	898	907	899
963	961	957	959	972	958	960	901	952	968	965	927	913	896	904	915
966	956	951	904	949	971	952	952	960	951	955	908	904	894	915	912
975	954	952	954	949	954	946	946	951	953	952	908	929	915	917	907
994	968	964	957	960	964	962	978	941	946	975	912	895	904	891	894
978	950	961	945	962	962	969	946	946	972	948	910	909	894	905	906
926	949	950	958	951	955	964	963	961	970	949	934	915	912	917	902
973	951	975	984	950	973	953	951	957	980	959	946	896	901	908	912
994	972	945	963	961	957	964	958	953	946	944	908	926	896	911	897
898	970	968	952	962	978	961	946	963	945	959	905	904	899	899	905
962	964	964	944	957	958	948	950	950	945	982	898	921	919	917	896
952	960	947	957	948	958	951	944	947	952	950	924	896	903	903	915
911	993	952	987	957	970	961	953	938	948	957	904	911	898	896	895
947	966	962	990	984	955	934	958	952	944	950	949	905	899	906	903
982	962	966	959	955	973	952	945	933	962	953	902	911	921	894	907
967	951	953	966	952	981	957	957	973	952	961	925	907	939	931	900
989	959	959	981	949	952	950	960	960	953	958	904	920	896	896	899
974	952	955	952	955	927	961	952	957	955	948	919	907	911	903	913
966	952	946	954	945	955	962	936	948	947	943	904	907	911	902	914
963	960	959	936	987	956	973	958	947	952	957	922	903	906	904	894
959	966	943	951	956	958	944	947	952	950	946	930	901	896	901	896
969	969	942	958	989	956	951	952	963	905	949	945	904	917	921	943
963	968	970	960	961	957	952	955	960	952	957	916	907	904	906	898
984	950	945	971	954	958	989	958	949	953	946	945	921	912	900	933
968	956	965	908	958	975	953	943	945	961	968	911	902	908	898	918
954	967	956	950	951	962	963	953	946	973	963	918	914	902	916	902
956	956	964	949	970	987	939	981	953	977	952	923	904	909	903	904
955	967	974	968	962	952	964	953	937	914	957	906	897	926	902	902
971	961	950	952	952	951	987	961	940	955	956	958	921	903	916	904
962	952	947	953	960	985	985	952	942	955	962	918	923	898	915	930
947	956	951	952	961	958	948	983	934	964	957	915	915	902	896	897
981	964	960	939	950	950	937	942	939	947	950	904	895	914	900	907
995	953	951	972	946	952	980	942	923	961	965	911	906	920	901	909
972	959	947	952	945	956	939	953	954	955	926	904	925	905	912	912
972	935	993	956	958	973	952	957	961	948	952	907	909	894	910	895
971	976	949	969	982	971	948	959	949	958	944	943	907	893	909	906
973	955	950	961	975	958	956	965	911	977	938	918	901	893	901	917
968	962	954	945	963	949	943	949	958	946	983	918	895	910	905	914
968	955	960	974	959	964	955	950	953	943	891	912	923	912	909	913
965	959	962	957	976	942	948	941	966	943	958	954	904	911	912	899
987	958	964	951	904	966	954	954	951	964	952	909	903	902	891	912
957	971	982	963	965	982	955	947	948	937	942	929	916	899	906	902
949	986	958	951	957	956	960	952	956	958	949	936	913	910	921	915
959	958	941	952	948	959	947	956	952	934	952	905	903	911	897	901
1003	951	951	975	956	952	947	983	952	951	955	911	895	896	903	894
963	966	950	953	954	962	958	945	941	953	948	902	919	905	898	894
968	953	948	959	952	947	959	955	942	942	947	914	926	924	902	908
981	955	961	956	956	951	935	967	954	950	948	912	933	900	910	908
973	954	972	956	971	960	933	962	959	948	957	923	904	911	905	916
985	985	964	948	957	958	968	985	946	956	944	889	915	909	900	906
970	971	957	957	955	965	956	959	968	949	944	906	895	923	894	919
961	959	969	942	969	953	980	950	945	977	949	900	907	906	901	904
971	980	944	968	963	967	952	942	959	942	946	906	921	898	899	896
962	906	941	941	985	950	954	950	956	971	967	916	911	896	903	903
994	944	958	972	960	967	966	955	957	946	952	909	901	905	899	917
967	954	953	956	952	977	949	946	983	971	945	911	933	912	895	912
964	966	912	950	952	966	959	964	950	948	948	971	897	898	917	908
978	961	890	951	964	967	954	938	944	943	948	914	900	908	905	902
966	962	948	960	948	957	937	950	952	966	945	910	921	910	897	904
966	956	949	953	950	973	950	954	945	947	944	942	896	905	898	905
958	972	951	971	949	960	967	970	951	951	958	950	926	897	897	914
958	951	959	961	966	955	955	953	947	936	951	932	910	911	889	900
956	973	956	988	956	955	944	972	962	954	961	907	930	911	907	891
959	955	963	972	966	965	968	960	949	964	947	902	929	906	927	910
963	960	975	960	957	962	956	950	946	958	944	914	903	902	936	895
980	965	968	945	956	978	977	962	949	887	945	903	893	898	917	896
943	953	978	976	949	961	971	943	952	940	957	904	916	914	908	899
959	971	960	951	960	961	952	958	971	946	965	916	933	916	896	899
966	950	952	982	965	963	969	957	949	956	950	924	908	895	902	892
968	951	952	966	958	956	961	965	935	956	951	919	897	898	911	902
967	992	992	966	950	977	959	951	947	950	949	912	910	916	902	902
974	960	954	953	967	962	955	985	940	948	949	901	913	899	903	897
961	955	960	973	960	960	958	945	947	937	948	914	914	899	897	918
966	977	957	957	954	968	968	960	937	941	950	908	922	918	913	909
969	974	961	955	960	972	963	965	953	960	962	944	903	897	910	901
965	956	964	959	979	955	953	950	949	944	937	906	900	909	903	915
962	950	962	957	911	971	981	955	953	951	953	907	896	918	904	907
964	960	963	960	961	952	952	955	963	946	962	899	923	890	908	901
967	947	965	952	962	949	947	941	938	957	948	916	901	931	895	898
992	957	957	962	937	975	949	953	953	948	913	911	909	905	898	908
981	944	943	964	955	957	982	943	982	943	959	900	916	913	918	918
966	966	967	953	973	964	899	976	948	952	959	913	907	918	906	909
966	967	977	951	952	953	965	954	952	940	974	923	923	908	913	912
956	958	947	978	959	964	952	934	950	959	942	910	908	910	897	905
984	968	956	994	963	955	960	955	949	943	969	907	910	914	903	899
965	950	954	966	967	971	964	963	961	947	957	920	913	895	910	896
967	949	928	945	954	948	970	978	957	965	943	910	912	896	917	904
963	953	960	963	959	957	984	956	983	951	960	909	893	898	899	906
965	954	959	956	983	957	966	977	940	957	950	916	919	900	912	912
966	959	954	978	967	961	958	950	960	952	968	908	929	900	894	892
974	928	979	955	959	954	954	941	961	947	952	909	917	900	905	909
915	943	960	956	943	959	951	957	947	947	951	925	911	891	901	911
958	956	951	955	991	960	960	959	946	959	951	911	920	904	905	909
964	960	952	945	958	951	950	943	952	948	961	913	905	897	914	915
950	950	961	964	948	982	960	936	969	957	953	924	906	896	917	909
970	950	977	956	956	966	965	960	950	958	948	916	913	900	916	922
996	953	953	972	954	967	967	951	956	961	953	901	918	900	901	929
954	959	984	970	961	972	947	949	945	948	948	934	903	901	907	908
966	958	961	951	964	962	946	919	969	962	975	909	901	918	914	897
969	954	971	954	968	960	969	962	954	947	973	944	909	913	907	902
[truncated: 16,649 more rows]

## Sheet: Figure S3
The raw data for this figure can be found in Table S2

## Sheet: Figure S5
	Cell line	non-targeting		COX11				Relative fold change compile
		ACTN	COX11	ACTN	COX11			Cell line	non-targeting	COX11	COX16	PDSS1	PDSS2	ATP5MPL	KPNB1
Rep 1	Ct well 1	ND	ND	ND	ND			Rep 1	1	0.350116	0.0704833	0.0185893	0.0582311	0.0476036	0.187442
	Ct well 2	24.1293	29.1733	23.0336	29.5917			Rep 2	1	0.269532	0.259234	0.134901	0.313748	0.040336	0.275695
	Ct average	24.1293	29.1733	23.0336	29.5917			Rep 3	1	0.304059			0.294438
	ΔCt	5.04398		6.55807				Rep 4	1	0.42795
	ΔΔCt	1.5141						Average	1	0.337914	0.164859	0.076745	0.222139	0.04397	0.231569
	Relative fold change	0.350116						SEM	0	0.0342511	0.0943755	0.058156	0.0821434	0.003634	0.0441265
Rep 2	Ct well 1	24.7827	27.7247	22.2263	27.7922
	Ct well 2	23.4731	27.7773	22.7393	28.2024
	Ct average	24.1279	27.751	22.4828	27.9973
	ΔCt	3.62307		5.51454
	ΔΔCt	1.89147						ΔCt = Ct(target gene) - Ct(ACTN)				ND=not determined
	Relative fold change	0.269532						ΔΔCt = ΔCt(sample) - ΔCt(non-targeting)
Rep 3	Ct well 1	22.5289	27.9315	22.544	29.6267			Relative fold change = 2^(-ΔΔCt)
	Ct well 2	22.5731	27.8142	22.6724	29.6686
	Ct average	22.551	27.8729	22.6082	29.6477
	ΔCt	5.32189		7.03947
	ΔΔCt	1.71758
	Relative fold change	0.304059
Rep 4	Ct well 1	29.1881	33.6375	ND	32.3814
	Ct well 2	30.9239	33.9748	27.1951	31.9582
	Ct average	30.056	33.8062	27.1951	32.1698
	ΔCt	3.75016		4.97465
	ΔΔCt	1.22449
	Relative fold change	0.42795
	Cell line	non-targeting		COX16
		ACTN	COX16	ACTN	COX16
Rep 1	Ct well 1	22.7612	26.4114	22.6133	29.8651
	Ct well 2	23.4731	26.517	22.7393	29.8347
	Ct average	23.1172	26.4642	22.6763	29.8499
	ΔCt	3.34703		7.17361
	ΔΔCt	3.82658
	Relative fold change	0.0704833
Rep 2	Ct well 1	20.6228	26.3843	25.627	34.5196
	Ct well 2	19.8807	26.3191	27.3209	34.5236
	Ct average	20.2517	26.3517	26.474	34.5216
	ΔCt	6.09997		8.04764
	ΔΔCt	1.94767
	Relative fold change	0.259234
	Cell line	non-targeting		PDSS1
		ACTN	PDSS1	ACTN	PDSS1
Rep 1	Ct well 1	22.8456	26.3344	22.6776	32.109
	Ct well 2	22.8473	26.2757	22.7177	31.7023
	Ct average	22.8465	26.305	22.6977	31.9056
	ΔCt	3.45858		9.20797
	ΔΔCt	5.74939
	Relative fold change	0.0185893
Rep 2	Ct well 1	ND	ND	24.8091	35.3758
	Ct well 2	20.0663	27.455	25.4325	35.4232
	Ct average	20.0663	27.455	25.1208	35.3995
	ΔCt	7.38868		10.2787
	ΔΔCt	2.89002
	Relative fold change	0.134901
	Cell line	non-targeting		PDSS2
		ACTN	PDSS2	ACTN	PDSS2
Rep 1	Ct well 1	23.0005	26.6828	22.8841	30.569
	Ct well 2	23.0357	26.7232	22.7075	30.5966
	Ct average	23.0181	26.703	22.7958	30.5828
	ΔCt	3.6849		7.78696
	ΔΔCt	4.10207
	Relative fold change	0.0582311
Rep 2	Ct well 1	ND	ND	ND	ND
	Ct well 2	19.9724	27.4348	24.1478	33.2825
	Ct average	19.9724	27.4348	24.1478	33.2825
	ΔCt	7.46239		9.13472
	ΔΔCt	1.67232
	Relative fold change	0.313748
Rep 3	Ct well 1	ND	ND	24.8161	33.9454
	Ct well 2	19.9724	27.4348	24.6863	34.0098
	Ct average	19.9724	27.4348	24.7512	33.9776
	ΔCt	7.46239		9.22636
	ΔΔCt	1.76397
	Relative fold change	0.294438
	Cell line	non-targeting		ATP5MPL
		ACTN	ATP5MPL	ACTN	ATP5MPL
Rep 1	Ct well 1	23.0446	22.6915	21.5493	25.4935
	Ct well 2	22.8611	22.6147	21.2556	25.4975
	Ct average	22.9528	22.6531	21.4024	25.4955
	ΔCt	-0.299736		4.09305
	ΔΔCt	4.39279
	Relative fold change	0.0476036
Rep 2	Ct well 1	Undetermined	Undetermined	22.788	28.584
	Ct well 2	20.6553	22.3025	21.8323	28.5942
	Ct average	20.6553	22.3025	22.3102	28.5891
	ΔCt	1.64717		6.27896
	ΔΔCt	4.63179
	Relative fold change	0.040336
	Cell line	non-targeting		KPNB1
		ACTN	KPNB1	ACTN	KPNB1
Rep 1	Ct well 1	Undetermined	23.5223	18.0516	24.1009
	Ct well 2	19.094	23.0454	17.0951	24.2564
	Ct average	19.094	23.2839	17.5734	24.1787
	ΔCt	4.18985		6.60533
	ΔΔCt	2.41549
	Relative fold change	0.187442
Rep 2	Ct well 1	Undetermined	22.4915	17.7069	23.2347
	Ct well 2	18.2455	22.3792	Undetermined	24.2766
	Ct average	18.2455	22.4353	17.7069	23.7556
	ΔCt	4.18985		6.0487
	ΔΔCt	1.85885
	Relative fold change	0.275695

## Sheet: Figure S6
Total signal intensity	non-targeting				PDSS2				PAF1				COX16				ATP5MPL				PDSS1				COX11				KPNB1
	Actin	tom20	actin	NDUFS4	Actin	tom20	actin	NDUFS4	Actin	tom20	actin	NDUFS4	Actin	tom20	actin	NDUFS4	Actin	tom20	actin	NDUFS4	Actin	tom20		NDUFS4	Actin	tom20	actin	NDUFS4	Actin	tom20	actin	NDUFS4
Rep1	163000	1310000	34100	55800	147000	1070000	36500	56900	158000	112000	43600	29000	131000	940000	36900	39800	92000	957000	19700	20100	99800	877000	31800	35000	108000	1020000	29400	34300	94000	1110000	29800	43000
Rep2	24300	422000	24300	7560	35400	437000	35400	12700	29900	505000	29900	18900	36600	689000	36600	25600	37700	547000	37700	13800	44400	523000	44400	25600	47800	478000	47800	14100	106000	449000	106000	15800
Rep3	24400	429000	24400	9860	47000	616000	47000	20100	41700	681000	41700	31500	53800	810000	53800	41700	48900	685000	48900	24500	49900	801000	49900	40600	53000	644000	53000	20100	171000	548000	171000	21300
AFTER NORMALIZATION
Tom20	non-targeting	PDSS2	PAF1	COX16	ATP5MPL	PDSS1	COX11	KPNB1		NDUFS4	non-targeting	PDSS2	PAF1	COX16	ATP5MPL	PDSS1	COX11	KPNB1
Rep1	8.03681	7.27891	0.708861	7.17557	10.4022	8.78758	9.44444	11.8085		Rep1	1.63636	1.5589	0.665138	1.07859	1.02031	1.10063	1.16667	1.44295
Rep2	17.3663	12.3446	16.8896	18.8251	14.5093	11.7793	10	4.23585		Rep2	0.311111	0.358757	0.632107	0.699454	0.366048	0.576577	0.294979	0.149057
Rep3	17.582	13.1064	16.3309	15.0558	14.0082	16.0521	12.1509	3.20468		Rep3	0.404098	0.42766	0.755396	0.775093	0.501022	0.813627	0.379245	0.124561
Average	14.3283	10.91	11.3098	13.6855	12.9732	12.2063	10.5318	6.41635		Average	0.783858	0.781774	0.684214	0.851046	0.629125	0.830278	0.61363	0.57219
S.E.M.	3.14638	1.8288	5.30293	3.43202	1.29363	2.10793	0.825305	2.71247		S.E.M.	0.427098	0.389074	0.0368463	0.115849	0.199433	0.15151	0.277586	0.435439

## Sheet: Figure S7a
Gene	Growth phenotype	All Genes	Mitochondrial Ribosome	Cytosolic Ribosome	Negative Controls	Mitochondrial Protein Import
AAAS	0.1345	0.089479
AASDH	0.16917	-0.21851
ABCA8	0.50484	-0.41981
ABCA8	0.200853	0.052138
ABCB4	-1.23826	0.159288
ABCB4	-0.10388	0.186016
ABCB4	-0.21334	-0.49607
ABCC12	-0.93854	-0.13221
ABCD3	-0.26176	-0.15053
ABCF1	-1.1971	0.136383
ABCF2	-0.26884	0.61298
ABHD10	2.2796	0.067582
ABHD11	-0.68497	0.085259
ABHD6	0.288026	-1.34595
ABHD8	0.255093	0.225774
ABR	0.206405	0.113723
ACAD9	-0.40256	-0.66348
ACAP1	-1.34762	-0.15506
ACBD3	-0.18823	0.087664
ACBD5	0.046934	0.157533
ACBD6	-0.53692	0.004235
ACER3	0.363187	0.140464
ACN9	0.019013	0.100241
ACOT1	-0.60574	0.13509
ACOT11	-0.08391	0.211646
ACOT12	0.058688	0.050582
ACOT9	-0.3327	-0.11349
ACOX2	-0.89167	-0.37955
ACOX3	-0.17684	0.145418
ACOX3	-2.2978	-0.23752
ACOXL	0.159024	0.035714
ACSBG2	2.25792	0.179187
ACSF2	-1.07794	0.090849
ACSM3	1.04919	-0.24658
ACSM5	-0.12521	-0.41013
ACSS3	-0.01061	-0.66391
ACSS3	0.168169	-0.09142
ACTBL2	0.129262	0.334447
ACTC1	-0.06031	-0.20547
ACTG2	0.562516	0.491675
ACTL7A	0.125803	-0.02511
ACTL7B	-0.2671	0.255587
ACTL8	-0.01923	0.589714
ACTN1	-0.53158	-0.58811
ACTN2	-0.94743	0.102033
ACTN3	-0.48497	-0.08639
ACTN4	0.208688	0.17957
ACTR10	-0.38445	-0.28242
ACTR1B	-0.15875	-0.14679
ACTRT1	0.458387	0.408029
ACTRT2	0.312867	0.314103
ACTRT3	0.268326	0.492794
ADAP2	0.148746	0.058409
ADAP2	-0.07691	0.290808
ADAP2	0.318878	-0.08994
ADARB2	-0.19622	0.081934
ADD2	0.2275	-0.10025
ADD2	-0.38552	-0.0776
ADD3	-0.40049	0.066291
ADD3	-0.51419	-0.21563
ADIPOQ	0.112975	-0.10694
ADIPOR1	-0.11887	-0.09429
ADIPOR2	0.750985	-0.45573
ADO	0.129399	0.059574
ADSL	-0.69996	0.02721
ADTRP	0.410006	0.032516
AGK	-0.83462	-0.45493
AGMAT	0.344003	-0.10603
AGPAT3	-0.09621	0.092839
AGPAT3	-0.25854	-0.07542
AGPAT3	0.248677	-0.06543
AGPAT3	0.46403	0.215787
AGPAT3	-0.35757	-0.26623
AGPAT3	0.210491	0.047286
AGPAT5	-0.01189	-0.20668
AGPAT9	-0.31388	-0.2903
AGPAT9	-0.58305	0.070637
AGPAT9	-0.12286	-0.0112
AGPS	-0.37636	0.404338
AGR2	0.158736	-0.01675
AGTRAP	0.657179	0.172139
AHI1	0.558821	0.238656
AIF1L	-0.17269	0.002636
AIM2	-0.22655	0.340317
AKAP17A	-0.20767	-1.01279
AKR1B15	1.21431	-0.35054
AKR7A2	2.02496	0.302604
ALDH8A1	0.206736	0.076673
ALG1	0.665291	-0.56108
ALG10B	0.207561	-0.12915
ALG11	0.412472	-0.12778
ALG13	-0.3115	-0.28004
ALG3	-0.26445	-0.14802
ALG5	-0.76664	-0.20661
ALG8	0.324368	-0.23898
ALG9	-0.37445	-0.07968
ALKBH1	-0.72994	-0.13996
ALKBH4	0.176977	0.217869
ALKBH7	0.171212	-0.16812
AMOTL2	0.487134	-0.5504
AMPH	-0.25337	-0.12396
ANGPTL4	-1.10671	-0.10852
ANGPTL6	0.54537	0.284854
ANK2	1.23308	-0.10114
ANKFY1	-0.21611	0.066429
ANKRD13C	1.12504	0.147224
ANKRD26	1.62282	0.439383
ANO10	0.192402	0.047382
ANP32A	-1.13773	-0.02726
ANP32E	-0.86072	-0.13963
ANXA10	0.793101	-0.37822
AOX1	0.088515	0.392642
AP1S2	0.265284	0.10465
AP4M1	0.939133	0.046282
AP5M1	0.537636	0.095923
APMAP	-0.30155	-0.26562
APOBEC3G	0.052465	-0.66566
APOBEC3G	-0.42558	0.062307
APOBR	0.259747	0.299878
APOL2	-0.41178	-0.36353
APOL2	0.173335	-0.18193
APOL2	1.8545	0.210143
APOL3	-0.47205	0.650952
APOL5	-0.7796	-0.11811
APOL6	0.781034	-0.48009
APOLD1	0.410551	-0.18833
APOM	1.06629	0.14801
APOO	1.6848	0.067558
APOPT1	-0.50115	-0.10114
ARAP3	-0.57384	-0.61779
ARF5	-0.02771	-0.09836
ARFGAP1	0.244731	0.007881
ARFGAP2	0.174174	-0.05594
ARHGAP1	-0.43508	0.112565
ARHGAP10	-0.46526	0.027517
ARHGAP17	0.733377	-0.3829
ARHGAP21	-0.14605	0.032544
ARHGAP24	-0.23608	-0.19535
ARHGAP32	-0.155	-0.0799
ARHGAP39	0.62307	-0.51287
ARHGAP39	-0.34679	0.108898
ARHGAP44	0.73149	0.355158
ARHGAP5	0.240171	-0.63864
ARHGAP5	0.319526	-0.25176
ARHGAP8	0.317666	-0.10882
ARHGAP8	0.693323	-0.21392
ARHGEF1	1.07906	-0.03779
ARHGEF1	0.226077	-1.01869
ARHGEF11	-0.68237	-0.23877
ARHGEF11	-0.26224	0.387431
ARHGEF15	0.210743	-0.30256
ARHGEF15	0.963908	0.278302
ARHGEF16	0.3323	-0.44216
ARHGEF17	0.729837	-0.14299
ARHGEF18	0.817439	-0.24262
ARHGEF18	-0.32205	-1.11
ARHGEF19	0.189802	0.143184
ARHGEF28	-0.18416	0.231149
ARHGEF28	1.25867	0.163448
ARHGEF3	-0.15536	0.127599
ARHGEF37	0.379357	-0.34017
ARHGEF38	0.143629	0.078268
ARHGEF4	0.147775	-0.23826
ARHGEF4	-0.50901	0.176477
ARHGEF4	-0.21797	0.050588
ARHGEF5	0.101343	0.293946
ARHGEF9	-0.26019	0.035364
ARID4A	-0.47515	0.251403
ARID4B	-0.19804	-0.06046
ARID4B	0.643756	-0.14754
ARL11	-0.07469	0.304921
ARL14	-0.3868	-0.30401
ARL15	-1.09128	0.433312
ARL17A	0.068837	-0.15932
ARL5C	-1.18736	-0.21595
ARL5C	-0.35687	-0.09339
ARL6	0.583707	0.071433
ARL6	1.1666	0.091484
ARL6	-0.18174	-0.05346
ARL6IP5	-0.17033	0.210904
ARMC1	-1.47327	-0.36451
ARMC10	2.18243	0.030532
ARMC4	0.732187	0.387834
ARMS2	-0.67433	0.069473
ARPC5L	0.224413	-0.07153
ARPC5L	-0.11976	0.145643
ARRB1	-0.80153	0.191026
ARRB2	0.765787	-0.27698
ARV1	-0.21131	-0.09873
ARVCF	-0.5268	-0.2215
ARVCF	-0.12835	0.032848
AS3MT	0.737249	-0.04432
ASAH2	-0.36615	-0.00145
ASAP2	-0.1177	-0.68392
ASMTL	-0.0914	0.182287
ASPHD2	-0.4025	-0.34676
ASXL2	1.18373	0.533445
ATAD1	0.988959	-0.19724
ATAD1	-1.22786	-0.30125
ATAD3A	-0.30617	0.120985
ATAD3B	1.36211	0.041674
ATCAY	-0.39726	-0.06277
ATL2	-0.94485	-0.4347
ATP10D	1.66012	-0.26686
ATP13A3	-0.35787	0.338492
ATP13A3	0.190792	-0.10081
ATP1A2	-0.84351	-0.08121
ATP2A3	0.025231	0.001968
ATP5E	-0.95314	-1.1083
ATP5L2	-0.22015	0.122436
ATP5S	0.984072	-0.24007
ATP5SL	0.161681	-0.84829
ATP7B	1.17201	-0.21404
ATP8B1	-0.10579	0.228833
ATP8B1	0.539567	-0.10441
ATP8B2	0.970603	-0.09018
ATPAF1	0.200093	-0.61429
ATPIF1	0.079868	-0.05332
ATXN2	0.919209	-0.02831
ATXN7	0.248815	0.080111
ATXN7	0.316483	-0.08301
AUH	0.244137	-0.19049
AZI2	0.312786	-0.0432
B3GALT1	-0.65642	0.603801
B3GALT1	-0.26167	-0.31446
BAALC	2.88067	0.002234
BAIAP3	-0.26499	0.078943
BANF1	1.46308	0.349258
BANF1	0.346079	0.443176
BARX2	-0.29414	-0.01763
BBS1	0.686648	0.089635
BCAN	-0.72692	-0.30097
BCAP29	-0.50107	0.178091
BCAP29	-0.36488	0.509347
BCAP29	-1.6097	0.115267
BCAP29	-0.94413	-0.02084
BCAR3	0.123258	-0.05956
BCAR3	-0.32311	-0.15221
BCAR3	0.07524	-0.24851
BCKDHA	-0.93829	-0.35797
BCKDHB	-0.07868	0.304095
BCO2	-0.2826	-0.08405
BDH2	0.348258	-0.3451
BFSP1	0.027193	0.22147
BFSP2	2.69756	-0.29537
BICD2	-0.41506	-0.29566
BIN2	-1.00509	0.134389
BLID	-0.59674	-0.15159
BLOC1S1	-0.16053	0.332663
BLOC1S5	-0.17775	0.055984
BMS1	-1.23192	0.173096
BOLA1	0.168504	0.242344
BOLA1	-0.13428	0.330611
BOLA3	0.688367	-0.16238
BPIFA1	-0.18722	-0.06837
BPIFB1	-0.35255	0.278419
BPIFB2	0.71949	-0.17235
BRD8	0.57192	0.015678
BRI3BP	0.189022	-0.55427
BRK1	-0.10746	0.048207
BSN	-0.76028	0.087474
BTAF1	-0.6477	0.636562
BTF3	0.276167	0.92215
BVES	-0.9091	0.196226
BVES	0.196502	-0.20375
BVES	-0.15647	-0.6777
BZRAP1	-0.5475	-0.21725
BZRAP1	-0.35601	0.058584
C10orf10	0.314356	0.044085
C10orf113	0.477552	-0.0479
C10orf2	-0.78522	-0.92493
C10orf35	1.06886	-0.00121
C10orf53	-0.22707	0.350963
C11orf73	0.06623	0.482583
C12orf10	-0.27109	-0.08549
C12orf49	1.15412	0.298088
C12orf65	0.44292	-0.03628
C12orf65	-0.04484	-0.27894
C12orf65	-0.55352	-0.09083
C14orf119	0.380016	0.086032
C14orf119	-0.39684	0.329896
C14orf159	0.280979	-0.08619
C14orf159	0.521716	0.405912
C14orf159	-0.52739	0.076777
C14orf159	0.062537	-0.04977
C14orf159	0.088708	-0.09657
C14orf166	-0.73955	-0.67092
C14orf2	0.923877	-4.12753
C14orf2	-0.95635	-0.17897
C15orf38-AP3S2	-1.40119	0.00778
C15orf48	-0.47302	-0.11394
C15orf61	-0.14764	0.014264
C15orf62	0.144022	-0.16322
C16orf58	-0.21845	-0.08494
C16orf62	0.892816	-0.61212
C16orf70	0.839342	-0.37793
C17orf85	-1.10958	-0.5728
C17orf89	0.221226	-0.1452
C19orf10	-0.22969	-0.04207
C19orf43	-0.70879	-0.70045
C19orf70	0.483738	0.289189
C1GALT1	0.203114	0.372547
C1GALT1	-0.16892	-0.10617
C1QBP	-0.91598	-1.05306
C1orf21	0.383581	-0.1326
C20orf197	0.147948	0.163857
C20orf24	0.130973	-0.7377
C21orf33	0.271655	0.152225
C2CD5	-0.24154	-0.62089
C2orf43	-0.1844	0.050089
C2orf47	-0.36781	0.399157
C2orf47	0.616064	0.061065
C2orf47	0.329406	-0.05201
C3orf52	0.590468	0.246064
C4BPA	0.7459	-0.08495
C5orf63	0.139648	-0.07286
C6	-0.55337	0.119808
C6	-0.42355	0.076807
C6orf136	-0.82024	-0.55842
C6orf203	0.550627	-0.39374
C6orf25	0.005539	0.182776
C6orf57	-0.88899	0.348138
C7orf10	-0.22188	0.256919
C8A	-0.10225	0.098924
C8B	-0.26335	0.121493
C8orf82	-0.54299	-0.02979
C9	0.356589	-0.45037
C9orf91	0.214138	0.098201
CABP1	-0.09155	0.281085
CABS1	0.066845	-0.02386
CACFD1	-0.75639	0.016882
CADPS	0.175845	0.027676
CADPS2	0.073574	0.145733
CADPS2	0.781019	0.605277
CADPS2	-0.03541	0.153884
CALB1	-0.45047	-0.12004
CALCOCO1	-0.15052	0.061163
CALCOCO1	0.273926	-0.39171
CALCOCO1	-0.38788	0.251773
CALD1	0.141153	0.351057
CALU	0.325307	0.249271
CAP1	0.206386	0.157267
CAP1	0.484249	-0.14272
CAP2	-0.15469	-0.11666
CAPRIN2	0.827375	-0.21315
CAPZA1	-0.18777	0.052791
CAPZA2	-0.43531	-0.06525
CAPZA3	-0.48197	0.276829
CARKD	-0.80746	0.041665
CASQ1	-0.10913	-0.27511
CASQ2	-0.19297	-0.23252
CAV3	0.240997	-0.09333
CBR4	-0.58574	-0.11935
CBX2	0.016087	-0.02534
CBX7	0.094697	0.124873
CCDC136	-0.24341	-0.04581
CCDC136	-0.75624	0.221007
CCDC151	-0.64973	-0.20276
CCDC19	0.452416	-0.2164
CCDC3	0.282356	-0.30354
CCDC51	0.547215	0.045347
CCDC53	1.74999	-0.02219
CCDC58	0.66649	0.263991
CCDC88A	-0.21904	-0.16908
CCDC90B	-0.28769	-0.25002
CCDC92	0.819823	0.153102
CCDC92	-0.02851	0.419196
CCDC93	0.338101	-0.46984
CCL3L1	-0.42162	-0.14453
CD14	-0.08195	-0.84194
CD1B	2.10529	-0.09317
CD300E	0.374617	-0.02784
CD302	-0.07106	-0.3966
CD320	0.550506	-0.1901
CD3EAP	-0.64834	0.391868
CD3EAP	1.6949	0.316906
CD48	0.911717	0.216094
CDC42EP1	0.386031	0.102726
CDC42EP2	-0.28328	-0.00334
CDC42EP2	-0.01794	0.143024
CDC42EP3	-0.12629	-0.07485
CDC42EP4	-0.41114	0.057141
CDC42EP5	0.321524	0.583067
CDC42SE1	0.280348	0.140843
CDC42SE1	-0.73773	0.043543
CDH12	-0.17995	-0.15029
CDH12	0.097143	0.078198
CDH12	-0.31681	-0.0354
CDH3	0.396864	-0.17958
CDK5RAP1	0.042327	0.162507
CDKAL1	0.154624	0.186971
CDKAL1	-0.62968	-0.03046
CDS2	-0.32801	-0.53197
CDV3	-0.40898	0.061637
CDY1	-0.08128	0.064102
CDY2A	0.143629	0.172151
CDYL	0.465381	0.073691
CECR1	0.295126	0.105334
CECR1	0.000812	-0.15234
CECR1	0.511386	-0.1384
CEP170B	-0.15597	0.355934
CEP89	0.248933	0.072647
CERCAM	-0.74441	-0.20547
CERS4	-0.19977	0.359923
CERS5	0.45675	-0.02244
CES2	-0.60987	0.135248
CGN	-0.26535	-0.38882
CGNL1	0.007126	0.104551
CH25H	1.38444	0.17002
CHCHD1	-0.98511	-1.93122
CHCHD10	0.856936	0.066921
CHCHD2	0.174387	-0.07082
CHCHD3	0.907431	-0.30266
CHCHD4	-0.08645	-1.44278
CHCHD5	-0.4037	0.252497
CHCHD6	-0.02078	-0.30681
CHCHD7	0.253223	-0.03449
CHD6	0.174477	0.130736
CHD7	-0.10913	-0.23256
CHDH	0.290679	-0.85784
CHGB	0.432795	0.010801
CHIC1	1.38513	0.243814
CHMP1A	0.458535	-0.11048
CHMP1B	-0.49013	-0.0045
CHMP2B	0.353647	0.359269
CHPF2	0.500737	-0.23917
CHPT1	-0.04596	-0.20289
CHRD	-0.38864	-0.06427
CHRDL2	0.348955	0.037913
CHTF18	-0.79564	0.120421
CISD1	0.30984	-0.3153
CISD2	2.23028	0.451931
CISD3	-0.22948	0.401087
CLCA1	-0.44083	-0.10385
CLCA1	0.257262	-0.07886
CLCN5	-0.2721	0.097477
CLCN5	0.267678	0.242157
CLDN8	-0.22957	-0.36723
CLEC2L	0.359831	-0.26962
CLIC1	0.092172	-0.06421
CLIC1	-0.14326	-0.46123
CLIC1	0.216932	0.11726
CLINT1	-0.15343	0.058635
CLIP1	-0.23903	-0.51239
CLIP1	-0.21785	0.091897
CLNS1A	-1.12631	-1.10907
CLSTN2	-0.40282	-0.21527
CMC1	-0.89384	-1.17904
CMC2	-1.47164	0.21995
CMC2	0.207742	0.17819
CMC2	0.920765	0.352032
CMC4	-1.16233	0.023717
CMC4	1.26945	0.021971
CMPK2	0.113225	-0.04767
CNIH1	0.205406	0.034492
CNIH4	-0.55881	0.250286
CNN1	0.543572	0.130715
CNN2	-2.00957	-0.20316
CNNM4	0.071178	-0.31252
CNTLN	0.341805	0.022998
COA4	0.357293	-0.40897
COA4	2.2806	-0.04547
COA4	-0.21738	-0.10965
COA5	-0.42142	-1.37466
COA6	-0.16378	0.342677
COBLL1	0.120208	0.131499
COBLL1	0.316233	0.344982
COG1	-0.10742	0.47153
COG8	-0.67132	-0.25141
COL14A1	-0.4303	0.104182
COLGALT1	-0.70067	-0.21495
COMMD10	-2.46383	-0.46679
COPZ2	0.584023	-0.55282
COQ10A	-1.18027	0.478883
COQ10B	-0.19754	-0.41941
COQ2	-0.143	-2.73001
COQ3	-0.41111	-0.73713
COQ4	-0.12287	0.635546
COQ5	-0.56638	-0.73728
COQ7	-0.00596	0.0119
COQ7	-0.14117	0.034847
COQ7	0.727574	-0.09091
COQ7	0.730102	0.076714
CORO1B	0.477937	-0.19451
CORO1B	0.178	-0.1065
CORO1B	-0.28136	-0.10947
CORO1C	-0.50467	-0.01929
CORO1C	-0.26455	0.053409
CORO2B	-0.24094	0.13015
CORO2B	-0.19184	0.262511
CORO2B	1.49036	0.379582
CORO7	-0.06371	0.162458
COTL1	0.340432	0.1975
COX10	0.256947	-1.06137
COX11	-0.60519	-1.80189
COX14	-0.26158	0.112403
COX14	-0.28732	-0.13729
COX14	-0.16247	-0.24735
COX14	-0.45796	-0.36189
COX16	-2.16237	-1.77632
COX17	0.215232	-0.91033
COX18	-0.17363	-1.75838
COX20	-0.32785	0.124661
COX4I2	-0.0815	-0.37759
COX6B2	0.553082	0.131887
COX6B2	-0.18431	0.003918
COX6B2	0.390438	0.039568
COX7A2	-0.07998	0.271048
COX7A2L	0.554514	-0.21496
COX7A2L	0.92109	-0.37045
COX7B2	0.716213	-0.46104
COX7B2	-0.55887	0.147782
COX7B2	0.16273	0.211546
COX8C	-1.36618	-0.01395
CPED1	0.328195	-0.17206
CPLX3	-0.24974	-0.2809
CPNE1	0.558117	0.390572
CPNE2	0.190972	0.069639
CPNE2	0.062084	-0.32092
CPNE3	0.258136	-0.04834
CPNE3	-0.16199	-0.34512
CPNE4	-0.04182	-0.36987
CPNE4	-0.32114	0.021911
CPNE4	0.530084	-0.08671
CPNE6	-0.81167	0.158479
CPNE6	-0.0605	-0.0777
CPOX	0.234821	0.076186
CPSF1	0.100493	-0.3221
CPSF4	-0.18	0.509112
CREB3L1	-0.05283	0.574482
CREB3L3	0.044825	0.140182
CREG2	0.303789	0.17372
CRIPAK	-0.75864	0.150493
CRIPT	-0.79555	-0.52763
CRLS1	0.549194	-0.7035
CRY1	0.653975	0.731446
CRY2	0.1512	0.075717
CRY2	0.568179	-0.10834
CRY2	-0.00616	-0.03993
CRYM	0.174372	0.032997
CRYM	0.276497	-0.13576
CRYM	-0.57211	-0.03154
CSGALNACT1	-0.44055	-0.58248
CSGALNACT1	0.289154	-0.16172
CSGALNACT1	-0.42028	0.093521
CSGALNACT1	0.897391	-0.25452
CSMD1	1.81356	0.1645
CSMD1	-0.95491	-0.10427
CSRP3	-0.34738	-0.5927
CSRP3	1.542	0.146309
CST6	1.59542	0.001977
CSTF3	-0.98289	-0.31273
CTNNAL1	-0.74466	0.102244
CTPS2	1.18761	-0.08585
CTPS2	-0.1455	0.105416
CTPS2	0.0376	-0.16077
CTPS2	1.46961	0.075917
CTTNBP2	-0.17145	0.149063
CTTNBP2NL	0.631858	0.233572
CTU1	-1.49683	-0.06829
CTU2	-0.19053	0.098563
CWH43	-0.37042	-0.31577
CXADR	-0.01528	1.008
CXCL1	1.10367	0.43299
CXCL16	-0.45985	0.047527
CXXC4	-0.61525	-0.06552
CXorf23	-0.08777	-0.41537
CYB5D2	0.342798	-0.144
CYB5R2	0.268596	-0.33114
CYB5R2	0.85778	0.398974
CYB5R4	1.45389	-0.15441
CYBA	-0.26309	0.286159
CYFIP1	-0.25636	0.164321
CYFIP2	1.56181	0.591843
CYFIP2	0.619465	0.241931
CYLC1	-0.31338	0.128255
CYLC2	0.764898	0.095525
CYLC2
CYLC2	-0.5248	0.30042
CYP20A1	-2.00813	-0.33115
CYP26B1	0.115006	0.169069
CYP27A1	-0.53791	-0.26741
CYP27C1	-0.58353	-0.11456
CYP27C1	0.664659	0.142902
CYP2W1	-0.37131	0.181903
CYP39A1	-0.01374	-0.11153
CYP3A43	0.082226	0.527447
CYP3A43	-0.99665	0.088754
CYP4F11	-0.19396	0.029329
CYP4F12	-0.27202	-0.35602
CYP4F12	-0.66944	0.166813
CYP4F2	0.076259	0.233194
CYP4F22	0.687913	0.126574
CYP4F22	0.970838	0.271951
CYP4F3	0.737001	0.087072
CYP4F3	-0.08603	0.083763
CYP4F8	0.853667	0.230621
CYP4F8	-0.76821	0.451758
CYP7A1	-0.00815	0.044477
CYP7B1	-0.51109	-0.05765
CYTH1	0.323995	-0.44881
CYTH4	0.620317	-0.9573
D2HGDH	0.263419	0.092127
DAAM1	-0.41268	-0.26913
DAAM1	1.21821	-0.56653
DAGLA	0.101001	0.424209
DAOA	-0.22077	-0.19529
DAZAP1	0.430365	-0.1703
DAZAP2	-0.42526	-0.1256
DBN1	0.035685	0.017721
DBT	0.285893	0.121379
DCAF5	-0.59798	0.119898
DCAKD	-0.35682	-0.15347
DCAKD	0.176164	-0.12557
DCAKD	-0.50738	0.156301
DCSTAMP	0.496187	0.295534
DCTN5	-1.0768	-0.30565
DCTN6	0.888265	-0.234
DDHD1	0.595833	-0.30133
DDRGK1	-0.30235	0.894884
DDT	-0.40576	-0.14854
DDT	0.590264	0.196167
DDX1	-0.17538	-0.35424
DDX1	0.325452	0.03929
DDX19A	-0.76056	0.136808
DDX19B	-0.0328	0.095495
DDX28	1.14785	0.285689
DENND1A	-1.27451	-0.10437
DERL2	-1.44989	-0.66662
DGAT1	0.716101	0.132387
DGAT2	-0.30326	0.108639
DHTKD1	-0.10521	-0.47173
DHX15	-1.90435	-0.43383
DHX29	-0.63291	0.400469
DHX30	0.113416	-0.30833
DHX32	-0.32138	0.10728
DHX37	-0.38544	0.144011
DIAPH3	0.919732	-0.68406
DIAPH3	0.520812	0.033659
DIAPH3	-0.36221	0.149783
DIMT1	0.673086	0.510523
DIRAS2	1.25269	-0.26622
DISP1	0.152504	0.066435
DMGDH	-1.12304	0.215664
DNAH1	-0.17076	-0.06515
DNAH10	-0.59316	-0.15761
DNAH12	-0.60683	-0.03672
DNAH17	-0.07291	-0.10229
DNAH3	-0.06314	0.095757
DNAH6	0.744001	-0.13698
DNAH6	0.489223	-0.30682
DNAH7	-0.23605	-0.14466
DNAI1	2.73222	0.005746
DNAI2	-0.21174	0.328087
DNAI2	1.83465	-0.16761
DNAJC25-GNG10	-0.30412	-0.12327
DNAL1	-0.24644	-0.03125
DNALI1	-0.50885	0.382989
DNER	-0.29702	-0.50056
DNLZ	0.44257	0.083475				0.083475
DOC2A	0.090482	0.076984
DOC2A	0.876805	-0.18633
DOC2A	-0.13393	-0.01827
DOC2B	0.314247	0.617432
DOCK10	-0.57674	0.040264
DOCK11	0.50014	0.153331
DOCK3	-0.95018	-0.50848
DOCK4	0.012389	-0.08638
DOCK5	-0.5604	-0.56789
DOCK6	0.605112	0.173198
DOCK8	-0.20039	-0.07236
DOPEY2	-0.56214	0.173287
DPM1	-0.8809	0.090666
DPM2	-0.25965	0.203568
DPM3	-0.23917	-0.51389
DPYSL2	-2.61115	0.230659
DQX1	-1.47509	-0.26692
DRP2	-0.69463	0.196741
DRP2	-0.00633	0.078367
DRP2	0.798533	-0.36058
DRP2	-0.11405	0.530165
DSC3	0.27783	-0.22859
DSG4	0.279211	0.359444
DSP	-0.05473	0.315407
DTNB	-0.29301	0.075604
DUS1L	0.913692	0.087585
DUS2	0.77566	-0.2015
DUS2	-0.10943	-0.84048
DUS2	0.029485	0.081528
DYNC1I2	-2.74525	-0.20224
DYNC1I2	-0.50863	-0.15853
DYNC1I2	0.011716	0.094339
DYNC2H1	0.570975	0.017468
DYNLRB1	0.045093	0.844851
DYNLRB2	0.195891	0.14641
DYNLT1	-0.4569	-0.61375
DYNLT3	0.985631	0.219108
EBAG9	-0.92104	-0.15514
EBAG9	-0.04303	-0.63071
EBPL	-0.52469	-0.12634
ECHDC1	0.136878	0.056637
ECHDC1	0.40593	-0.00448
ECHDC1	0.44887	-0.07288
ECHDC1	0.093363	0.675894
ECHDC2	1.64584	0.175093
ECHDC3	-0.61504	0.557259
ECI1	-0.51928	-0.05957
ECSIT	-1.13872	-1.72706
EDF1	-0.22602	-0.20533
EED	0.554085	0.194957
EEFSEC	-1.071	-0.24775
EFCAB4B	0.233372	-0.11388
EFHD1	-0.86795	0.155857
EFHD2	-0.30435	0.601294
EFNA5	-0.60841	-0.16859
EFR3A	1.18602	0.026491
EFR3A	0.680455	0.255034
EIF2B2	-0.46038	-0.11306
EIF3M	-0.84992	0.253022
EIF4A3	0.732123	-0.48463
EIF4G3	-0.11067	-0.27818
EIF4G3	0.358127	0.056901
ELAC2	-0.83256	-1.43353
ELMO1	-0.97676	0.177697
ELMO1	0.171114	-0.77615
ELMO2	0.305975	-0.11765
ELMO2	-0.21548	0.45555
ELMO3	0.050387	0.195597
ELMOD1	0.92149	-0.16458
ELMOD2	1.29618	0.337532
ELMOD3	0.23647	-0.04242
ELOVL1	0.326393	0.335454
ELOVL3	-0.16949	0.250134
ELOVL5	1.34924	-0.61144
ELOVL6	-0.21546	0.118307
ELOVL7	-0.60688	0.140282
EMC1	-0.17553	-0.1925
EMC2	-1.09647	-0.12863
EMC3	-0.3968	-0.17772
EMC4	0.899525	0.02614
EMC6	1.66341	-0.2389
EMC7	-0.49509	0.538928
EMC8	0.172486	0.226273
EMC9	-0.46063	0.105101
ENAH	-0.09214	-0.2286
ENAH	1.12696	-0.09585
ENKD1	-1.29835	0.747685
ENPP7	0.253864	-0.46093
EPB41	0.093809	0.561129
EPB41	-0.7041	0.157922
EPB41L1	0.758629	0.000545
EPB41L1	0.885405	0.28285
EPB41L2	-0.18491	0.507149
EPB41L3	-1.78786	0.016117
EPB41L3	0.784707	-0.11799
EPB41L4A	-0.23484	-0.03243
EPB41L4B	0.169616	-0.08242
EPB41L5	-0.94382	-0.35745
EPB42	0.567519	0.167883
EPCAM	-0.34608	-0.23129
EPPK1	0.11499	-0.03119
EPS15L1	-0.0523	0.298844
EPS8L2	0.251394	0.042337
EPS8L2	0.64352	0.002156
EPT1	-0.59215	0.26971
EQTN	0.088074	-0.23252
ERAL1	-0.51546	-2.51534
ERAS	0.313733	-0.03933
ERC2	-0.09125	0.193952
ERGIC2	-0.18116	0.122825
ERGIC3	0.410436	-0.1289
ERI1	0.46204	-0.13539
ERI1	1.32427	-0.24196
ERP27	-0.74234	-0.13897
ESPN	-0.39547	0.40712
ESRP2	0.19225	-0.17289
ESRP2	-1.98794	0.216503
ESYT3	-0.31132	-0.20396
ETFA	0.009234	-0.20031
ETHE1	0.290017	-0.08891
EVL	0.880378	-0.17106
EVL	0.153935	-0.52695
EVPL	0.401888	-0.96404
EXD3	0.159218	-0.05889
EXOC1	-0.51719	0.418491
EXOC2	-2.48033	0.316353
EXOC4	0.232011	-0.02905
EXOC6	0.536363	-0.42779
EXOG	0.093725	-0.11099
EZR	-0.2509	0.503425
EZR	0.511137	0.120007
F11R	0.15479	-0.15988
FA2H	0.133449	0.559194
FABP9	1.00181	0.254175
FAHD1	-0.12196	-0.52017
FAHD2A	0.620384	0.087155
FAHD2B	0.348157	-0.16085
FAHD2B	-0.37426	-0.16554
FAHD2B	0.55101	0.036467
FAM136A	-0.93061	-0.21421
FAM162A	-0.30009	-0.70457
FAM172A	0.05595	-0.16931
FAM195A	-0.43666	-0.17547
FAM20A	0.200479	-0.04028
FAM20B	0.632099	0.05289
FAM20C	0.394299	-0.22291
FAM213A	-0.0737	0.312583
FAM213A	-0.11257	-0.70949
FAM213A	-0.08448	0.052869
FAM3B	0.303224	-0.12811
FAM57B	0.455068	0.303686
FAM65B	-0.54689	-0.6124
FAM65B	1.15632	0.170331
FAM65C	0.28271	-0.07604
FAM65C	-0.35646	-0.12119
FAM71C	0.126754	-0.02804
FAM72A	-0.2056	-1.06566
FAR1	-0.20521	0.23573
FAR2	0.800152	-0.66354
FAR2	-0.31072	-0.0897
FARP1	-0.95956	-0.37834
FARP2	-0.02845	-0.14427
FASTKD1	0.355891	0.092799
FASTKD2	-0.64319	-1.12663
FASTKD2	-0.64869	-0.88689
FASTKD2	-1.41172	-1.17013
FASTKD3	-0.28739	-0.17783
FASTKD5	-1.03932	-1.19329
FATE1	0.169593	0.289094
FBLIM1	0.227263	0.040778
FBLIM1	0.806606	0.140136
FCF1	-0.65028	0.301581
FDFT1	-0.45187	-0.11611
FDX1L	-0.34667	0.122048
FERMT1	0.23486	-0.28488
FERMT3	-0.24839	0.18834
FGD2	0.116968	0.014753
FGD3	0.149619	0.047037
FGD3	-0.24004	-0.29137
FGD3	-0.95752	0.393822
FGD4	0.168784	0.255671
FGD5	0.078018	-0.15092
FGD6	-0.501	-0.69958
FGF17	-0.38218	0.150675
FGFRL1	0.071106	-0.32625
FGFRL1	-0.19259	-0.32974
FGFRL1	-0.1686	0.290914
FGFRL1	0.264087	0.134357
FGFRL1	-0.36127	0.167019
FHDC1	-0.19472	-0.412
FHDC1	-0.15274	0.140171
FHL3	-1.08454	-0.74424
FHOD1	0.936075	0.045413
FHOD3	-0.71372	-0.10848
FIBP	-0.52132	-0.68136
FIS1	0.695081	-0.45208				-0.45208
FKRP	0.839971	-0.17145
FMN1	0.593883	-0.52605
FMN2	0.612712	0.079686
FMNL1	-0.34568	0.0682
FMNL3	0.679225	-0.57863
FNBP1L	0.077261	0.083751
FOXRED2	-0.4754	-0.12082
FOXRED2	-0.59336	0.180144
FREM3	0.339854	-0.14487
FRMD1	0.082326	-0.18758
FRMD3	0.677737	0.108975
FRMD4A	0.562773	-0.10684
FRMD4A	0.948329	-0.42904
FRMD4A	-0.40563	-0.10619
FRMD4B	0.354145	-0.01068
FRMD7	-0.26413	0.093528
FRMD7	-0.21357	-0.14392
FRMD7	-0.23252	-0.08238
FRMD8	0.5335	-0.25124
FRMPD1	-0.90133	0.499061
FRMPD1	-0.55676	0.218185
FRMPD2	0.241931	0.37929
FRMPD3	-0.78818	-0.0533
FSCN1	-0.0103	-0.24338
FSCN2	-0.06228	-0.24928
FSCN3	0.784824	0.078041
FTMT	1.20633	0.196645
FTSJ2	-0.21683	0.501692
FUNDC2	0.026932	-0.12891
FUZ	0.346048	0.030035
FYB	-2.16949	-0.16623
FYB	-0.09493	-0.08316
FYB	0.052457	0.03583
G3BP2	-0.68955	-0.04013
G3BP2	-0.53231	-0.27633
G3BP2	1.98015	-0.0526
G3BP2	-0.99809	0.013555
GALNT11	-0.12991	0.147195
GALNT11	0.22541	-0.07974
GALNT11	0.158596	-0.0197
GAS8	0.093271	0.290358
GATC	-0.37911	-0.056
GBA2	0.605544	0.149861
GBA2	-0.30847	0.275137
GBAS	-0.42493	-0.08923
GBF1	0.21561	-0.50855
GCG	-0.25867	0.207186
GCKR	-0.09967	-0.01082
GCSAM	-0.15076	0.143052
GDE1	0.36818	0.287988
GDF3	0.772066	0.274573
GDPD2	-1.07483	0.144337
GET4	0.541123	0.273628
GFM1	2.14654	-0.97029
GFM2	0.22051	0.128916
GFM2	-0.36852	-0.31075
GFM2	-0.10348	-0.38516
GFPT2	0.129506	0.130259
GGA2	-0.53878	-0.05472
GGNBP2	-0.78552	-0.32384
GHDC	-0.14198	0.117768
GHDC	1.11073	0.239143
GHDC	-0.38955	-0.35099
GHDC	-0.36229	0.160526
GHDC	-0.87111	-0.76382
GHITM	-0.27135	-0.47235
GIMAP5	0.752218	0.113918
GIMAP8	-0.53503	-0.20772
GJA5	0.587266	-0.0928
GJA5	-0.55086	0.347235
GJA9	0.501776	0.420771
GJA9	0.450724	0.124942
GJB2	-0.6688	0.662519
GJB2	0.634624	0.03892
GKN1	-0.33704	-0.18111
GLOD4	0.09041	0.086776
GLRX5	-0.38232	-0.6374
GLT8D1	0.196684	-0.21173
GLT8D1	0.386595	-0.04499
GLT8D1	-0.28129	-0.20272
GLT8D1	0.157318	0.1816
GLT8D1	0.510295	-0.20217
GLYATL3	-0.32138	0.08459
GMPPA	0.346355	-0.04298
GNA14	-1.27946	-0.7827
GNA15	-0.73873	0.470738
GNAL	-1.02824	0.068386
GNAL	-0.34923	-0.18524
GNB1L	0.540273	0.366977
GNB3	0.297736	0.043936
GNB4	0.343972	-0.30302
GNB4	-0.41725	-0.23997
GNG4	0.149906	0.142845
GNG4	0.746985	0.201748
GNG4	1.34742	-0.36376
GNG5	1.28425	0.124016
GNGT2	-1.1119	-0.00732
GNGT2	0.424567	-0.29407
GNPAT	-0.07762	0.087602
GOLGA7	-0.12761	0.533182
GOLT1B	-0.61322	-0.20114
GORASP1	-0.02026	-0.09255
GOSR1	-1.18734	0.071486
GOSR2	0.457092	0.039757
GPAA1	0.24269	0.365249
GPAM	-0.50391	0.083499
GPAT2	0.2498	-0.02644
GPAT2	-0.66125	0.1385
GPC1	0.785212	0.001772
GPC6	-0.80345	-0.01724
GPD2	-1.01901	0.054003
GPD2	0.389133	0.117808
GPD2	0.154601	0.554329
GPR107	1.8097	-0.03985
GPR141	-0.09912	-0.15058
GPR141	-0.05028	-0.48091
GPR31	0.246392	0.176418
GPR68	2.14485	0.114524
GPR68	0.981759	0.793244
GPR85	0.324387	0.426699
GPR85	-0.60621	0.196709
GPR85	0.392349	0.123314
GPR85	0.170296	0.176783
GPR89A	-0.4425	0.085202
GPR98	-0.10911	0.379096
GPRC5B	0.40293	-0.01697
GPRC5B	-0.20095	-0.05378
GPRC5B	0.893734	-0.10006
GPRC5C	-0.26498	-0.38037
GPSM3	-0.47442	-0.18398
GPSM3	-0.38672	0.11773
GRAMD4	0.472963	-0.23115
GRAMD4	-0.50446	-0.39506
GRB7	-0.02656	-0.37768
GRB7	-0.58694	0.138247
GRB7	0.637489	0.116326
GREB1	0.7733	0.360291
GREB1	-0.71055	0.286005
GRID2IP	-0.38696	0.355788
GRID2IP	0.46141	-0.12387
GRID2IP	-0.1559	0.145841
GRIPAP1	0.110456	-0.58118
GRSF1	-0.96423	-2.77957
GRTP1	-0.60556	0.020314
GRTP1	0.611519	0.159714
GSDMC	-0.3657	-0.36258
GSTT2B	0.54829	-0.08215
GTPBP2	0.139927	-0.02221
GTPBP3	-0.34004	-0.65665
GTPBP8	-0.85253	-1.00985
GUF1	0.569609	-0.29239
GULP1	0.060917	-0.32837
GULP1	0.105196	-0.03658
GULP1	-0.78283	-0.13308
GYPC		-1.42897
GYPC	0.589903	-0.02043
GYPC	0.429034	-0.50378
H2AFV	-0.02909	0.382006
HACL1	0.450605	0.365087
HAP1	0.349347	-0.18382
HARS2	0.317165	-0.99285
HCLS1	-0.17647	0.048442
HDDC2	-0.5473	-0.13124
HDHD2	-0.23225	0.739484
HEATR1	-0.44386	0.388377
HEBP1	0.329286	0.231352
HEBP2	1.09726	0.399876
HEG1	-0.74047	0.144056
HEMK1	-2.54e-05	0.243025
HEMK1	0.148831	-0.24157
HEMK1	0.35124	-0.11853
HEY2	0.048036	0.063052
HHAT	-0.01224	0.238658
HHAT	-0.25443	0.268342
HHAT	-0.09058	-0.0482
HHIPL2	-1.45775	-0.16362
HIAT1	-0.18789	0.421174
HIGD2A	-0.1103	-0.29744
HINT2	0.629545	0.479298
HINT3	-0.1358	0.297621
HIP1R	-0.23813	0.29525
HKDC1	0.476907	-0.08499
HLA-DQB2	-0.07128	0.148083
HMGN3	-0.49979	0.449716
HMGN5	-0.29557	-0.01986
HMMR	-0.17542	0.09122
HMMR	-0.31513	0.057083
HMMR	0.145531	0.283867
HMMR	-0.23673	0.010573
HMMR	-0.04501	-0.09058
HNRNPD	0.778939	-0.33895
HOGA1	-1.03957	-0.69643
HOOK3	0.241754	-0.05069
HOXB9	2.1985	0.421796
HPDL	-0.39192	0.278531
HSD17B12	-3.63239	-0.33932
HSD17B14	-0.20391	0.260448
HSD3B7	0.002618	-0.32303
HSDL2	0.213547	-0.35582
HSH2D	2.05938	-0.24065
HVCN1	-0.48518	0.079134
HVCN1	-0.25288	-0.24929
IBA57	-1.48158	-0.95144
ICT1	0.300644	-3.67715	-3.67715
IER3IP1	-1.03289	-0.12107
IFI27	0.411229	0.120223
IFT27	0.056806	-0.0871
IFT74	0.131578	-0.11515
IFT74	-0.16233	0.15089
IFT74	0.207071	0.017222
IFT74	-0.6148	-0.3893
IL17RD	-0.36705	-0.22299
ILF3	-0.3135	0.124102
ILF3	0.828087	-0.37797
IMMT	-0.0091	-0.03532
IMMT	0.253461	-0.07449
IMMT	-0.60896	-1.84889
IMP3	0.010599	-0.48477
IMP3	-0.05118	0.300307
INA	0.792828	0.11258
ING3	-0.32814	-0.1551
INSIG2	-0.50461	-0.01117
INTS6	0.211375	0.338985
IPO13	-1.83687	0.321175
IPO4	1.49453	0.021923
IPO7	-0.94931	0.390398
IPO8	-1.02132	-0.08797
IQCE	0.308743	0.109417
IQCE	-0.19858	-0.27079
IQSEC1	-0.31638	0.386854
IQSEC2	-0.38399	0.082818
IQSEC2	-0.06262	-0.18574
IQSEC3	-0.39171	0.057097
IQSEC3	-0.57997	0.115837
IRGM	-0.35699	-0.1642
ISCA1	-0.6062	-1.1253
ISCA2	-0.11287	-1.53774
ISCU	-1.2852	0.035632
ISOC2	0.070612	0.274652
IST1	-0.48402	-0.07996
ITGA2	-0.28499	0.221162
ITGA3	0.851212	0.280923
ITGA3	0.535487	-0.35145
ITGB4	-0.15149	0.052002
ITGB4	0.590362	-0.11223
ITLN1	-0.87181	-0.26336
ITM2B	0.154699	-0.38549
ITPR3	0.175212	0.24255
ITPR3	0.164033	0.331246
ITPRIP	1.09577	-0.06829
ITPRIP	-1.08402	-0.25651
ITPRIP	-0.56928	0.060178
ITSN2	2.39458	-0.59171
ITSN2	2.12459	-0.11346
JAGN1	1.35346	-0.26937
JMJD7-PLA2G4B	0.261196	-0.57626
JPH1	0.151313	-0.07279
JPH2	0.721088	-0.18216
JPH4	-0.39162	0.069527
KAL1	-0.45527	0.055864
KANK2	-0.50708	-0.46121
KANK2	0.325578	0.139182
KAT8	0.471883	0.333887
KAT8	-0.63411	-0.04075
KCNK12	0.128303	0.342652
KDELC1	0.726288	0.056332
KDM4E	0.593742	0.114389
KIAA0020	-0.56171	-0.1698
KIAA0196	-0.51303	-0.13535
KIAA0226	-0.14213	0.137208
KIAA0319L	-0.69799	0.044843
KIAA0391	-0.70626	-0.73454
KIAA0430	0.028556	0.00335
KIAA0947	0.578351	-0.37181
KIAA1244	0.423174	0.178496
KIAA1407	-0.33303	0.098989
KIAA1432	0.401221	0.039966
KIAA1683	0.360572	0.214529
KIAA1984	0.757305	-0.19668
KIAA2013	2.73615	-0.0358
KIF12	-0.1769	0.250773
KIF13B	-0.05781	0.551133
KIF16B	0.169804	0.073746
KIF17	-0.12805	0.627851
KIF18B	0.063903	0.050822
KIF19	0.096974	0.108932
KIF21A	0.266589	0.091865
KIF21B	0.368183	-0.1705
KIF24	1.05727	0.301979
KIF24	0.345832	-0.12247
KIF25	-0.64189	-0.26445
KIF25	0.167779	0.05058
KIF26A	0.139726	-0.05072
KIF26B	-0.14821	-0.00142
KIF27	-0.7044	-0.36707
KIF5A	-0.18993	0.18418
KIF6	0.741187	0.330591
KIF9	0.297803	0.051686
KIF9	0.202543	-0.10548
KIF9	0.124153	-0.12737
KIF9	-0.06182	-0.24344
KIFC2	-0.77834	-0.01928
KIR3DL1	0.052597	0.213789
KIR3DL1	0.856124	0.536119
KISS1	-0.42622	-0.44088
KLC2	-0.76049	0.079679
KLC2	0.099845	0.047982
KLC4	-0.23401	0.171201
KLC4	0.052884	0.267672
KLC4	0.211397	0.112572
KLC4	-0.96598	-0.04155
KLC4	-0.17184	0.389396
KMO	0.260396	-0.11533
KPNA1	0.01352	-0.44809
KPNA3	-0.51241	-0.67636
KPNA4	2.06563	0.026715
KPNB1	0.970589	-1.82377
KPTN	-1.4401	-0.1912
KRT10	-0.92861	0.033819
KRT13	-0.0994	-0.11
KRT14	0.002093	0.108002
KRT15	-0.33162	-0.59599
KRT15	-0.31853	-0.15825
KRT16	-0.16587	-0.15848
KRT17	0.25685	0.658287
KRT19	0.369454	-0.1916
KRT2	1.35265	0.511067
KRT20	0.546044	0.211945
KRT24	0.153062	-0.11807
KRT27	-0.37689	0.090699
KRT3	0.065072	0.43791
KRT31	0.470304	0.199147
KRT32	0.057711	0.060714
KRT33B	0.147574	0.001203
KRT34	0.229987	0.113459
KRT37	-0.39724	0.281138
KRT39	0.652714	-0.33888
KRT4	-0.28781	-0.06838
KRT4	1.25488	-0.61609
KRT6B	-0.17475	-0.31745
KRT6C	-0.26096	-0.07562
KRT71	-0.30728	0.210675
KRT76	0.532298	-0.21513
KRT84	-0.09667	-0.10615
KRT86	-0.1401	-0.12143
KRT86	-0.2418	0.137013
KRT86	-1.79157	0.307121
KRT9	-0.56842	0.100933
KRTAP6-2	-0.19423	-0.37739
KRTAP9-3	-0.4142	0.162909
KXD1	-0.09266	-0.2639
KXD1	-0.04529	0.032647
KXD1	-0.226	-0.08817
KY	0.155497	-0.55339
L2HGDH	-0.44388	-0.02698
L2HGDH	-0.91697	-0.3991
L2HGDH	0.523899	-0.01843
L3MBTL3	0.077086	0.083652
L3MBTL3	0.081343	0.218343
L3MBTL3	0.517747	-0.12669
LACE1	0.141221	-0.12426
LACTB	-1.05143	-0.16535
LAMB2	0.432396	0.571428
LAMTOR1	-0.01087	0.734876
LAT2	-0.37093	-0.22309
LAT2	-0.18573	-0.03364
LAT2	-0.28839	0.207077
LAX1	-0.09673	0.452272
LAYN	0.118917	-0.09917
LDB3	0.099063	-0.3066
LDB3	-0.12085	-0.05572
LDB3	0.012709	0.079322
LDHD	0.382064	0.514177
LETM1	-0.51721	-0.35953
LETM2	0.150883	0.13988
LETMD1	0.755633	-0.14134
LGALS12	-0.47919	0.505044
LGALS12	0.075312	-0.1197
LGALS12	-0.0659	0.040451
LGALS12	-0.23915	0.33663
LGALS13	-0.32231	0.115779
LIMA1	0.296536	-0.00531
LIMA1	-0.21902	-0.004
LIN28B	-0.71614	-0.08838
LIN7A	-0.32731	-0.21085
LIN7B	-0.99095	-0.4468
LIN7C	0.116037	-0.99077
LIPG	3.49686	0.181078
LIPM	0.519624	0.252652
LIPN	-0.63608	-0.30714
LIPT2	-0.64	-0.09256
LMBR1L	2.10004	0.068759
LMF2	0.366365	-0.14408
LMOD1	-0.61666	-0.26358
LMOD2	0.56589	-0.20443
LMOD3	-0.72387	-0.22574
LMOD3	-0.6673	-0.05456
LMOD3	-0.7699	0.235409
LMOD3
LOR	0.227251	-0.09102
LPAR2	0.263545	-0.00557
LPAR2	-0.94046	-0.15294
LPCAT1	0.139167	0.685267
LPGAT1	-0.66951	-0.25427
LPGAT1	-0.20695	0.008496
LPPR4	-0.52844	0.406066
LRP11	0.908117	-0.07343
LRRC10	-0.76845	0.22243
LRRC24	0.310283	-0.04144
LRRC26	0.633676	0.317673
LRRC49	0.495495	0.25545
LRRC8B	2.49971	-0.07857
LRRC8B	0.210204	0.259758
LRRN3	-0.21046	0.019371
LSP1	0.511176	-0.04828
LSR	0.315854	0.325314
LTV1	-0.0276	0.444653
LUZP1	0.880941	0.140489
LUZP1	-0.07152	0.110039
LUZP1	-0.23973	-0.65503
LYG2	1.02429	-0.10633
LYG2	0.004013	-0.12851
LYRM1	0.212781	0.008151
LYRM1	0.050622	-0.08018
LYRM1	-0.27656	0.395624
LYRM1	-0.06344	0.238748
LYRM1	0.551183	-0.09328
LYRM1	0.68472	-0.20644
LYRM2	0.007492	0.112821
LYRM4	0.062435	-0.19844
LYRM5	0.95078	-0.25133
LYRM7	0.071923	0.256435
MAATS1	0.368737	-0.0574
MACROD1	-0.33021	0.380059
MALL	-0.7211	-0.03337
MALSU1	0.701248	-0.98743
MAN1C1	0.283258	0.058242
MAN2A2	-0.03486	-0.31583
MAN2A2	-0.07707	0.163818
MAP1B	-0.12363	0.3125
MAP6D1	-0.22341	-0.27664
MAP7	-0.88271	-0.12355
1-Mar	0.589096	0.176525
2-Mar	0.969842	-0.09969
MARCKSL1	-0.02807	-0.03049
MAT2B	0.046744	0.19888
MAVS	0.286745	-0.20605
MBD3	0.007445	0.025591
MCCD1	-0.2478	-0.09232
MCEE	0.239736	0.150905
MCF2	0.011819	0.059853
MCF2	0.770247	0.082908
MCF2	-0.40865	-0.30654
MCF2	-0.62479	0.142207
MCF2L	0.056866	0.228251
MCF2L2	-0.82138	0.555599
MCM10	-1.01562	0.09961
MCOLN3	0.712364	0.157628
MCTP1	0.539458	0.132022
MCTP1	0.432835	0.408373
MCU	-0.94481	-0.19257
MCUR1	-0.18958	-0.49542
MDN1	1.03287	0.336441
MECR	-0.52371	0.386083
MEGF10	-0.91343	0.139883
MEMO1	-0.19318	-0.34525
MEMO1	0.450225	-0.49958
METTL12	-0.2713	-0.27491
METTL17	0.117534	-2.02741
METTL7A	2.05076	0.197189
METTL7A	-0.51025	0.176844
MFF	-0.19691	-0.03111				-0.03111
MFN1	0.447495	0.305003
MFN1	1.10879	0.171681
MFSD5	-0.0904	0.208808
MGARP	0.026429	0.126994				0.126994
MGME1	0.341347	0.275276
MICAL1	-0.67317	-0.15264
MICAL2	-0.53748	-0.48241
MICAL3	0.789263	0.076563
MICALL1	0.346898	-0.28009
MICALL2	0.551071	-0.15078
MICU1	-0.17911	-0.51405
MICU2	0.151539	0.113733
MID1IP1	0.392384	0.290758
MID1IP1	0.536986	-0.241
MIEF1	-0.91751	-1.42217
MIEF2	0.307926	0.630953
MINOS1	0.276122	-1.32576
MLC1	-0.00852	0.108906
MLC1	-0.06704	-0.16702
MLPH	0.217758	0.265824
MLPH	-0.34508	0.172553
MLXIP	0.152009	-0.19883
MMADHC	-0.06104	-0.32205
MMGT1	1.95219	0.140312
MOBP	0.176333	-0.15959
MOBP	-0.87584	0.029024
MOGAT2	-0.39131	-0.65772
MPC1	-0.39579	-0.32239
MPC2	-0.57263	-0.42252
MPC2	-1.36861	-0.11323
MPP6	-0.23682	-0.84953
MPPE1	0.759299	0.012121
MPST	-0.32893	-0.27527
MPST	-0.37968	-0.29888
MPV17L	-0.00022	-0.13979
MPV17L2	0.110901	-0.14429
MPZL2	-0.28626	-0.04916
MRAP	0.035997	-0.34083
MRAP	-0.66351	0.522196
MRAP2	-0.45444	-0.5277
MRAS	0.44896	0.039156
MRAS	0.426873	0.197497
MRAS	-0.54568	0.085436
MRC2	-0.36527	0.210085
MRP63	-0.26751	-2.60692	-2.60692
MRPL1	-0.15438	-0.79046	-0.79046
MRPL10	-0.16881	-3.73923	-3.73923
MRPL11	1.05599	-3.49049	-3.49049
MRPL12	0.554498	-2.12771	-2.12771
MRPL13	-1.83857	-0.87249	-0.87249
MRPL14	-1.25351	-2.43506	-2.43506
MRPL15	1.22468	-1.88806	-1.88806
MRPL16	-2.04385	-3.368	-3.368
MRPL17	-1.74378	-2.95719	-2.95719
MRPL18	-0.62204	-1.9107	-1.9107
MRPL19	-1.3538	-2.77274	-2.77274
MRPL2	-0.50408	-0.10282	-0.10282
MRPL20	-0.24845	-1.26155	-1.26155
MRPL21	0.848673	-0.73881	-0.73881
MRPL22	-1.07635	-2.42713	-2.42713
MRPL23	-0.80179	-1.0576	-1.0576
MRPL24	-0.24688	-3.56864	-3.56864
MRPL27	-0.59492	-2.61643	-2.61643
MRPL28	-0.8531	-0.7846	-0.7846
MRPL3	-0.98142	-1.88405	-1.88405
MRPL30	0.555125	-2.06753	-2.06753
MRPL32	-0.9924	-2.47235	-2.47235
MRPL33	-1.87742	-2.37079	-2.37079
MRPL34	-0.01089	-3.28242	-3.28242
MRPL34	-0.6787	-0.07536	-0.07536
MRPL34	0.443448	0.053431	0.053431
MRPL35	-2.282	-0.82959	-0.82959
MRPL36	-0.98148	-1.64582	-1.64582
MRPL36	0.127258	-0.3134	-0.3134
MRPL37	-0.73992	-2.16333	-2.16333
MRPL38	0.507589	0.438356	0.438356
MRPL39	-2.21092	-3.30239	-3.30239
MRPL4	-0.16762	0.077888	0.077888
MRPL40	0.145673	-0.11158	-0.11158
MRPL42	-0.23007	-1.74948	-1.74948
MRPL43	0.656477	-2.95524	-2.95524
MRPL44	0.228925	-2.16196	-2.16196
MRPL45	-0.74654	-1.49943	-1.49943
MRPL47	0.295347	-1.14106	-1.14106
MRPL48	-0.23419	0.006934	0.006934
MRPL49	-0.54756	-0.57722	-0.57722
MRPL50	0.721101	-2.7679	-2.7679
MRPL52	-0.2922	-1.63819	-1.63819
MRPL53	0.316814	-0.04346	-0.04346
MRPL55	0.081098	-0.00471	-0.00471
MRPL55	-0.05905	-0.41963	-0.41963
MRPL55	0.074187	0.055761	0.055761
MRPL55	0.674893	-0.92782	-0.92782
MRPL55	0.489165	0.167313	0.167313
MRPL55	0.447044	-0.48471	-0.48471
MRPL55	0.014204	-0.88675	-0.88675
MRPL55	-0.2894	-2.53734	-2.53734
MRPL9	-1.08829	-2.34257	-2.34257
MRPS10	-2.82273	-2.43495	-2.43495
MRPS12	0.015898	-1.26899	-1.26899
MRPS12	-1.12818	-2.27024	-2.27024
MRPS14	-1.2297	-2.45346	-2.45346
MRPS15	0.068772	-1.29981	-1.29981
MRPS16	-1.00161	-1.97978	-1.97978
MRPS17	-1.21756	-2.12344	-2.12344
MRPS18A	-1.04888	-2.52313	-2.52313
MRPS18C	-0.67285	-1.47816	-1.47816
MRPS2	-3.96324	-2.66645	-2.66645
MRPS2	-1.82016	-0.96472	-0.96472
MRPS2	0.142516	-0.39681	-0.39681
MRPS2	-0.20689	-0.47494	-0.47494
MRPS21	-0.03282	-2.25513	-2.25513
MRPS22	-0.22133	-1.81285	-1.81285
MRPS22	0.081707	0.014776	0.014776
MRPS23	-0.81831	-2.57326	-2.57326
MRPS24	-1.36795	-1.31241	-1.31241
MRPS25	-0.01787	-2.22941	-2.22941
MRPS27	-0.56493	-2.85774	-2.85774
MRPS30	-0.95595	-0.78298	-0.78298
MRPS33
MRPS33	-0.31151	-1.29495	-1.29495
MRPS33	-0.99521	-1.83112	-1.83112
MRPS33	-0.60494	-1.0949	-1.0949
MRPS33	-0.33071	-0.6187	-0.6187
MRPS33	-0.84758	-1.85255	-1.85255
MRPS33	-0.34623	-0.97949	-0.97949
MRPS34	0.862675	-1.12144	-1.12144
MRPS36	-0.9078	-0.22858	-0.22858
MRPS5	-1.31523	-2.13354	-2.13354
MRPS6	-1.83373	-2.31185	-2.31185
MRPS7	-0.04976	-1.70742	-1.70742
MRRF	-0.87785	-0.70391
MRS2	-0.35097	-0.55435
MSMO1	0.17225	0.05612
MSRB2	-0.43026	-0.08737
MT1X	0.283071	-0.15125
MTDH	-0.31231	0.224621
MTERF	-0.40223	0.300347
MTERFD1	-0.55982	-2.09008
MTERFD2	-1.38682	-0.86279
MTERFD3	0.82768	0.020834
MTFP1	-0.06012	0.443946
MTFR1	0.617431	-0.08145
MTFR2	0.21104	0.076654
MTG1	0.257576	-1.97479
MTHFD1L	0.417139	0.61759
MTHFD2L	0.665949	-0.02224
MTHFS	0.266339	0.36811
MTIF2	-1.30549	-2.64033
MTIF3	0.027411	0.191706
MTIF3	-0.65045	-0.07668
MTO1	0.163369	-0.07686
MTPAP	-0.85319	-2.53508
MTRF1	-0.06642	-0.94234
MTRF1L	-0.00457	-1.79424
MTX1	-0.07099	0.275974
MTX2	-0.16609	0.087323
MTX3	0.32846	0.057487
MUCL1	-0.75149	0.0864
MVP	-0.41013	0.086468
MXD1	-0.89036	-0.05668
MYADML2	0.411264	0.110525
MYADML2	0.170156	-0.06949
MYBPC1	-0.04396	0.146303
MYBPC1	-1.4512	-0.4242
MYBPC1	-0.83096	-0.03763
MYBPC1	0.076735	0.068298
MYBPC1	0.065095	0.416007
MYBPC1	0.013303	-0.28127
MYBPC2	0.588992	0.150087
MYBPC3	1.97988	0.463422
MYBPH	0.613987	0.134891
MYCBP	0.875244	-0.19612
MYH1	0.417004	0.075746
MYH13	0.239857	-0.28849
MYH13	-0.01661	0.094117
MYH13	-0.39114	-0.05056
MYH15	-0.74381	-0.05669
MYH6	0.051639	0.117034
MYH6	-0.25793	0.194888
MYH8	0.620842	0.306906
MYL1	-0.22174	0.026624
MYL10	0.303928	-0.03503
MYL2	0.170156	0.129108
MYL3	0.706369	-0.29141
MYL4	0.24104	0.044558
MYL4	0.429936	0.399616
MYL4	0.235088	-0.26142
MYL4	0.249611	-0.03426
MYL5	0.533503	-0.15274
MYL7	0.41724	0.630663
MYL9	0.171329	0.104188
MYLPF	0.248755	0.053872
MYO15A	0.219897	-0.29911
MYO19	-0.59198	0.171385
MYO1B	0.001616	0.609581
MYO1G	1.16953	0.72671
MYO1H	-0.03227	-0.02816
MYO5A	-0.17435	0.340172
MYO9A	0.486447	0.024735
MYOM1	0.016958	-0.17087
MYOM2	1.11524	-0.26498
MYOT	1.7399	0.5847
MYOZ1	0.257431	0.078011
MYOZ2	-0.54444	0.22347
MYOZ3	-0.57982	-0.37743
MYPN	2.59344	0.233102
N4BP3	0.412405	0.177203
NAA11	-0.1404	-0.16968
NAA15	0.330662	0.630016
NAA25	-1.68459	0.025598
NAA50	-0.94727	0.162611
NAPRT1	0.248929	0.335469
NAT8	-0.21893	0.277944
NAT8L	0.473575	-0.12862
NAV1	-0.20053	0.109507
NCALD	1.89822	-0.34424
NCALD	-0.58648	0.549076
NCALD	-0.41098	-0.20794
NCK2	0.35403	0.189717
NCK2	-1.2344	-0.12062
NCLN	-0.37553	0.047469
NCOA7	-0.00357	0.115327
NCOA7	0.053768	-0.30717
NDFIP2	-0.3631	-0.1653
NDUFAF1	0.447497	-0.83857
NDUFAF3	0.334473	-0.13318
NDUFAF4	-1.04411	0.70067
NDUFAF5	-1.16707	-0.67038
NDUFAF6	-0.99471	-0.29095
NDUFAF7	2.60053	-0.52075
NDUFB11	-0.94387	-0.83539
NEB	0.136822	0.155191
NEB	0.306862	-0.09879
NEBL	0.796651	-0.1276
NECAB3	2.52414	-0.34856
NECAP2	0.315322	-0.13941
NEFH	1.12677	0.046982
NEFL	0.165267	-0.27372
NEFM	0.498672	0.041909
NEFM	0.158427	0.010667
NELFE	0.427512	0.263615
NET1	0.947347	-0.09177
NEXN	0.003016	0.486317
NGLY1	2.78148	0.710675
NHP2	-0.83501	-0.24694
NICN1	0.800651	-0.16203
NIF3L1	-0.61862	-0.44092
NIPSNAP1	0.271889	0.24367
NIPSNAP3A	-0.4198	-0.0098
NIPSNAP3B	0.144166	-0.18758
NIT1	0.258355	0.21986
NIT2	-0.45424	-0.14276
NKD2	-0.03514	-0.07636
NKD2	0.104747	-0.07124
NKD2	0.036497	-0.08324
NKIRAS1	0.71834	0.226177
NKIRAS1	0.287167	0.12017
NKIRAS1	0.441312	-0.17357
NKIRAS1	0.300482	-0.05257
NKIRAS1	-0.08954	0.004095
NKIRAS2	-0.14848	0.352201
NKIRAS2	-0.19229	0.425811
NLRP5	-0.60741	-0.64294
NLRX1	-0.60138	0.00824
NME1-NME2	-0.05859	0.092659
NME9	0.672355	-0.15963
NOA1	0.186879	-0.14977
NOC3L	-0.0405	0.320891
NOC3L	1.56726	0.16395
NOC4L	-0.52946	0.109606
NOG	0.203335	0.156037
NOL7	-0.36561	0.180683
NOP16	-0.41741	-0.25428
NPHP1	0.592879	0.073454
NPHP4	0.481005	-0.22365
NPHS2	-0.16707	-0.02051
NRAP	2.29715	-0.10781
NRCAM	0.738866	-0.06851
NRCAM	0.183022	-0.14026
NRF1	-0.92257	0.253747
NRF1	-0.14007	0.233432
NRN1	-0.94827	0.469383
NT5C3A	-0.64142	-0.37836
NT5DC3	-0.10645	-0.10151
NTS	0.567081	-0.17735
NUBP1	-1.25165	0.293181
NUBP2	0.137388	-0.16043
NUBPL	-0.3263	-0.85471
NUCB1	0.320752	-0.17616
NUCB1	-0.35329	-0.04078
NUCB1	0.139008	-0.30832
NUCB1	0.320853	-0.29166
NUDT12	0.116532	-0.05612
NUDT13	0.273962	-0.08408
NUDT16L1	-0.7535	0.073416
NUDT19	-0.55719	-0.30194
NUDT4	-0.17228	-0.00818
NUDT4	0.094869	0.101599
NUDT5	-0.12802	-0.04594
NUDT6	0.149035	0.146892
NUDT8	-0.22427	-0.08375
NUP107	-0.25072	0.13932
NUP155	-0.47838	-0.25487
NUP160	-0.1679	0.084633
NUP188	-0.20104	-0.5965
NUP205	-1.77235	-0.3519
NUP37	0.656064	0.1524
NUP37	0.30997	-0.16438
NUP43	-0.99643	0.078759
NUP50	-0.24946	-0.18092
NUP88	0.309743	-0.242
NUP93	0.02938	-0.39402
NUPL2	0.911495	0.037292
NVL	-0.6957	-0.17163
NVL	-0.54032	0.036817
NVL	0.410746	-0.33335
NXF1	-0.25711	-0.72847
NXF1	0.661546	0.250031
NXNL1	0.2913	0.459644
NXPE3	0.755686	0.171942
NXPE3	-0.23445	0.45414
NXPE3	-0.71217	-0.07076
NXT1	-0.26388	0.020377
OC90	0.160038	-0.13988
OCIAD1	-0.95595	-0.31959
OCIAD1	-0.20589	-0.03706
OCIAD1	0.201654	-0.14879
OCIAD1	0.073457	-0.19096
OCIAD1	-0.14439	-0.00598
OCIAD2	0.164915	-0.39561
OGDHL	-0.15285	-0.08381
OGFOD3	-0.09982	-0.07956
OLAH	0.426679	-0.07007
OLFM4	0.416529	0.145929
OPA3	-0.17082	-0.11151
OPCML	-1.40956	-0.77451
[truncated: 4,085 more rows]

## Sheet: Figure S7b
Gene	Growth phenotype	All Genes	Mitochondrial Ribosome	Cytosolic Ribosome	Negative Controls	Mitochondrial Protein Import
[truncated: 5,750 more rows]

[truncated: 7 more sheets: Figure S7c, Figure S7d, Figure S7e, Figure S7f, Figure S8b, Figure S8c , Figure S8d ]
